# Supplementary material for: Substrate Selection for Fundamental Studies of Electrocatalysts and Photoelectrodes: Inert Potential Windows in Acidic, Neutral, and Basic Electrolyte
Source: PLoS One. 2014 Oct 30;9(10):e107942. doi: 10.1371/journal.pone.0107942 (PMC4214636; doi:10.1371/journal.pone.0107942)
Supplement: File S1 — Area-normalized circuit resistance data as displayed in Figure 2 . (XLSX) [file pone.0107942.s001.xlsx]

## Sheet: SeriesResistance
SUPPORTING INFORMATION
Substrate Selection for Fundamental Studies of Electrocatalysts and Photoelectrodes: Inert Potential Windows in Acidic, Neutral, and Basic Electrolyte
Jesse D. Benck, Blaise A. Pinaud, Yelena Gorlin, and Thomas F. Jaramillo
Department of Chemical Engineering, Stanford University
0.1 M Sulfuric Acid
	ITO	FTO	AZO	Gold	SS 304	HOPG
Cathodic Sweeps (Ω)	36	71	N/A	32	32	33
Anodic Sweeps (Ω)	34.5	41	N/A	32	59	33
Average (Ω)	35.25	56	N/A	32	45.5	33
Area-normalized (Ω/cm2electrode)	70.0795	111.332	N/A	63.6183	90.4573	65.6064
0.1 M Sodium Acetate
	ITO	FTO	AZO	Gold	SS 304	HOPG
Cathodic Sweeps (Ω)	199.5	206	157	197	177	205
Anodic Sweeps (Ω)	200	215	166	203.4	188	202.5
Average (Ω)	199.75	210.5	161.5	200.2	182.5	203.75
Area-normalized (Ω/cm2electrode)	397.117	418.489	321.074	398.012	362.823	405.07
0.1 M Sodium Hydroxide
	ITO	FTO	AZO	Gold	SS 304	HOPG
Cathodic Sweeps (Ω)	71	79	73	67.5	70.5	67
Anodic Sweeps (Ω)	70	73	73	66	68.5	66
Average (Ω)	70.5	76	73	66.75	69.5	66.5
Area-normalized (Ω/cm2electrode)	140.159	151.093	145.129	132.704	138.171	132.207
