# Supplementary material for: Substrate Selection for Fundamental Studies of Electrocatalysts and Photoelectrodes: Inert Potential Windows in Acidic, Neutral, and Basic Electrolyte
Source: PLoS One. 2014 Oct 30;9(10):e107942. doi: 10.1371/journal.pone.0107942 (PMC4214636; doi:10.1371/journal.pone.0107942)
Supplement: File S2 — Electrochemical activity data for indium tin oxide (ITO) as displayed in Figure 3 . (XLSX) [file pone.0107942.s002.xlsx]

## Sheet: ITO
SUPPORTING INFORMATION
Substrate Selection for Fundamental Studies of Electrocatalysts and Photoelectrodes: Inert Potential Windows in Acidic, Neutral, and Basic Electrolyte
Jesse D. Benck, Blaise A. Pinaud, Yelena Gorlin, and Thomas F. Jaramillo
Department of Chemical Engineering, Stanford University
Electrochemical Data for Indium Tin Oxide (ITO) Substrate
0.1 M Sulfuric Acid						0.1 M Sodium Acetate						0.1 M Sodium Hydroxide
Cathodic Sweeps			Anodic Sweeps			Cathodic Sweeps			Anodic Sweeps			Cathodic Sweeps			Anodic Sweeps
Potential vs. RHE	Current Density		Potential vs. RHE	Current Density		Potential vs. RHE	Current Density		Potential vs. RHE	Current Density		Potential vs. RHE	Current Density		Potential vs. RHE	Current Density
(V)	(mA/cm2electrode)		(V)	(mA/cm2electrode)		(V)	(mA/cm2electrode)		(V)	(mA/cm2electrode)		(V)	(mA/cm2electrode)		(V)	(mA/cm2electrode)
0.352	-0.0105		0.353	-0.0103		0.366	-0.0205		0.368	-0.0155		0.352	-0.0364		0.353	-0.0319
0.351	-0.00741		0.353	-0.00726		0.365	-0.0141		0.368	-0.0101		0.351	-0.0271		0.354	-0.0226
0.35	-0.00527		0.354	-0.00484		0.364	-0.00924		0.369	-0.00605		0.35	-0.0196		0.355	-0.0154
0.349	-0.00429		0.355	-0.00377		0.363	-0.00741		0.37	-0.00452		0.349	-0.0166		0.356	-0.0125
0.348	-0.00378		0.356	-0.00312		0.362	-0.00645		0.371	-0.00368		0.348	-0.015		0.357	-0.0108
0.346	-0.00372		0.358	-0.00247		0.361	-0.00575		0.372	-0.00293		0.347	-0.0139		0.358	-0.00934
0.345	-0.00361		0.359	-0.00155		0.359	-0.00538		0.374	-0.00236		0.346	-0.0132		0.36	-0.00793
0.344	-0.00345		0.36	-0.00134		0.358	-0.00515		0.375	-0.00212		0.345	-0.0126		0.361	-0.00739
0.343	-0.00332		0.361	-0.00114		0.357	-0.00498		0.376	-0.0019		0.344	-0.0121		0.362	-0.00695
0.342	-0.00321		0.362	-0.000994		0.356	-0.00485		0.377	-0.00173		0.343	-0.0118		0.363	-0.00658
0.341	-0.00312		0.363	-0.000847		0.355	-0.00474		0.378	-0.00158		0.342	-0.0115		0.364	-0.00625
0.34	-0.00303		0.364	-0.00073		0.354	-0.00466		0.379	-0.00145		0.341	-0.0112		0.365	-0.00598
0.339	-0.00296		0.365	-0.000623		0.353	-0.00459		0.38	-0.00134		0.34	-0.011		0.366	-0.00573
0.338	-0.00289		0.366	-0.000522		0.352	-0.00454		0.381	-0.00124		0.339	-0.0108		0.367	-0.00552
0.337	-0.00283		0.367	-0.00043		0.351	-0.0045		0.382	-0.00114		0.338	-0.0107		0.368	-0.00533
0.336	-0.00278		0.368	-0.000358		0.35	-0.00446		0.383	-0.00106		0.337	-0.0105		0.369	-0.00516
0.335	-0.00272		0.369	-0.000277		0.349	-0.00444		0.384	-0.000976		0.336	-0.0104		0.37	-0.00502
0.334	-0.00269		0.37	-0.000206		0.348	-0.00442		0.385	-0.000913		0.335	-0.0103		0.371	-0.00487
0.333	-0.00265		0.371	-0.000145		0.347	-0.0044		0.386	-0.000848		0.334	-0.0102		0.372	-0.00475
0.332	-0.00261		0.372	-8.83e-05		0.346	-0.0044		0.387	-0.000781		0.333	-0.0102		0.373	-0.00465
0.331	-0.00258		0.373	-4.18e-05		0.345	-0.00439		0.388	-0.000728		0.332	-0.0101		0.374	-0.00454
0.33	-0.00255		0.374	5.86e-06		0.344	-0.0044		0.389	-0.000678		0.331	-0.0101		0.375	-0.00446
0.329	-0.00253		0.375	5.88e-05		0.343	-0.0044		0.39	-0.000624		0.33	-0.01		0.376	-0.00436
0.328	-0.00249		0.376	9.17e-05		0.342	-0.0044		0.391	-0.000585		0.329	-0.00997		0.377	-0.00429
0.327	-0.00247		0.377	0.000139		0.341	-0.00442		0.392	-0.000528		0.328	-0.00996		0.378	-0.00421
0.326	-0.00244		0.378	0.000182		0.34	-0.00442		0.393	-0.000494		0.327	-0.00992		0.379	-0.00413
0.325	-0.00241		0.379	0.000216		0.339	-0.00444		0.394	-0.000453		0.326	-0.0099		0.38	-0.00406
0.324	-0.00239		0.38	0.000255		0.338	-0.00446		0.395	-0.000415		0.325	-0.0099		0.381	-0.004
0.323	-0.00237		0.381	0.000286		0.337	-0.00446		0.396	-0.00038		0.324	-0.00987		0.382	-0.00394
0.322	-0.00234		0.382	0.000321		0.336	-0.00449		0.397	-0.000345		0.323	-0.00987		0.383	-0.00388
0.321	-0.00233		0.383	0.000351		0.335	-0.0045		0.398	-0.000314		0.322	-0.00987		0.384	-0.00382
0.32	-0.00231		0.384	0.000367		0.334	-0.00453		0.399	-0.000283		0.321	-0.00987		0.385	-0.00376
0.319	-0.00229		0.385	0.000414		0.333	-0.00455		0.4	-0.000251		0.32	-0.00988		0.386	-0.00371
0.318	-0.00227		0.386	0.000419		0.332	-0.00457		0.401	-0.000225		0.319	-0.00987		0.387	-0.00365
0.317	-0.00226		0.387	0.00046		0.331	-0.0046		0.402	-0.000197		0.318	-0.0099		0.388	-0.0036
0.316	-0.00225		0.388	0.000477		0.33	-0.00463		0.403	-0.000173		0.317	-0.00989		0.389	-0.00355
0.315	-0.00223		0.389	0.000494		0.329	-0.00466		0.404	-0.000143		0.316	-0.00991		0.39	-0.0035
0.314	-0.00221		0.39	0.000518		0.328	-0.00469		0.405	-0.000123		0.315	-0.00993		0.391	-0.00345
0.313	-0.00219		0.391	0.000538		0.327	-0.00472		0.406	-0.000101		0.314	-0.00992		0.392	-0.0034
0.312	-0.00217		0.392	0.000548		0.326	-0.00475		0.407	-7.58e-05		0.313	-0.00996		0.393	-0.00336
0.311	-0.00216		0.393	0.000575		0.325	-0.00478		0.408	-5.73e-05		0.312	-0.00996		0.394	-0.00331
0.31	-0.00213		0.394	0.000584		0.324	-0.00482		0.409	-3.42e-05		0.311	-0.00999		0.395	-0.00326
0.309	-0.00211		0.395	0.000606		0.323	-0.00485		0.41	-1.87e-05		0.31	-0.01		0.396	-0.00322
0.308	-0.00211		0.396	0.000614		0.322	-0.00488		0.411	-6.09e-07		0.309	-0.01		0.397	-0.00318
0.307	-0.00208		0.397	0.000635		0.321	-0.00492		0.412	3.02e-05		0.308	-0.0101		0.398	-0.00314
0.306	-0.00206		0.398	0.000646		0.32	-0.00496		0.413	3.3e-05		0.307	-0.0101		0.399	-0.0031
0.305	-0.00205		0.399	0.000661		0.319	-0.005		0.414	5.96e-05		0.306	-0.0101		0.4	-0.00305
0.304	-0.00204		0.4	0.000669		0.318	-0.00503		0.415	7.65e-05		0.305	-0.0102		0.401	-0.00302
0.303	-0.00202		0.401	0.000683		0.317	-0.00507		0.416	9.02e-05		0.304	-0.0102		0.402	-0.00298
0.302	-0.00201		0.402	0.000692		0.316	-0.00511		0.417	0.000115		0.303	-0.0102		0.403	-0.00294
0.301	-0.00199		0.403	0.000712		0.315	-0.00515		0.418	0.000121		0.302	-0.0102		0.404	-0.0029
0.3	-0.00197		0.404	0.000715		0.314	-0.0052		0.419	0.00014		0.301	-0.0103		0.405	-0.00287
0.299	-0.00196		0.405	0.000728		0.313	-0.00523		0.42	0.000158		0.3	-0.0103		0.406	-0.00283
0.298	-0.00194		0.406	0.000733		0.312	-0.00528		0.421	0.000169		0.299	-0.0103		0.407	-0.00279
0.297	-0.00192		0.407	0.000744		0.311	-0.00532		0.422	0.000184		0.298	-0.0104		0.408	-0.00276
0.296	-0.00192		0.408	0.000747		0.31	-0.00536		0.423	0.000194		0.297	-0.0104		0.409	-0.00272
0.295	-0.00189		0.409	0.000758		0.309	-0.00541		0.424	0.000213		0.296	-0.0104		0.41	-0.00269
0.294	-0.00187		0.41	0.000766		0.308	-0.00545		0.425	0.000225		0.295	-0.0105		0.411	-0.00266
0.293	-0.00185		0.411	0.000789		0.307	-0.00549		0.426	0.000233		0.294	-0.0105		0.412	-0.00262
0.292	-0.00184		0.412	0.000783		0.306	-0.00554		0.427	0.000253		0.293	-0.0105		0.413	-0.00259
0.291	-0.00182		0.413	0.00079		0.305	-0.00559		0.428	0.000264		0.292	-0.0106		0.414	-0.00256
0.29	-0.0018		0.414	0.0008		0.304	-0.00564		0.429	0.000271		0.291	-0.0106		0.415	-0.00253
0.289	-0.0018		0.415	0.000811		0.303	-0.00568		0.43	0.000288		0.29	-0.0107		0.416	-0.0025
0.288	-0.00179		0.416	0.000805		0.302	-0.00573		0.431	0.000291		0.289	-0.0107		0.417	-0.00247
0.287	-0.00176		0.417	0.000817		0.301	-0.00578		0.432	0.000307		0.288	-0.0107		0.418	-0.00244
0.286	-0.00176		0.418	0.000824		0.3	-0.00583		0.433	0.000316		0.287	-0.0108		0.419	-0.0024
0.285	-0.00174		0.419	0.000833		0.299	-0.00587		0.434	0.000325		0.286	-0.0108		0.42	-0.00237
0.284	-0.00172		0.42	0.000833		0.298	-0.00593		0.435	0.000335		0.285	-0.0109		0.421	-0.00235
0.283	-0.00173		0.421	0.000841		0.297	-0.00597		0.436	0.000342		0.284	-0.0109		0.422	-0.00231
0.282	-0.0017		0.422	0.000844		0.296	-0.00603		0.437	0.000353		0.283	-0.0109		0.423	-0.00229
0.281	-0.0017		0.423	0.000856		0.295	-0.00608		0.438	0.000363		0.282	-0.011		0.424	-0.00226
0.28	-0.00169		0.424	0.000848		0.294	-0.00612		0.439	0.000371		0.281	-0.011		0.425	-0.00223
0.279	-0.00168		0.425	0.000858		0.293	-0.00618		0.44	0.000383		0.28	-0.0111		0.426	-0.00221
0.278	-0.00167		0.426	0.000864		0.292	-0.00623		0.441	0.000391		0.279	-0.0111		0.427	-0.00217
0.277	-0.00165		0.427	0.000871		0.291	-0.00629		0.442	0.000395		0.278	-0.0112		0.428	-0.00214
0.276	-0.00166		0.428	0.000867		0.29	-0.00634		0.443	0.000408		0.277	-0.0112		0.429	-0.00212
0.275	-0.00165		0.429	0.000873		0.289	-0.00639		0.444	0.000418		0.276	-0.0112		0.43	-0.00209
0.274	-0.00164		0.43	0.000872		0.288	-0.00645		0.445	0.000421		0.275	-0.0113		0.431	-0.00206
0.273	-0.00164		0.431	0.00088		0.287	-0.00651		0.446	0.000428		0.274	-0.0113		0.432	-0.00204
0.272	-0.00163		0.432	0.00088		0.286	-0.00655		0.447	0.000436		0.273	-0.0114		0.433	-0.00201
0.271	-0.00162		0.433	0.000889		0.285	-0.00662		0.448	0.000444		0.272	-0.0114		0.434	-0.00198
0.27	-0.00161		0.434	0.000887		0.284	-0.00667		0.449	0.000451		0.271	-0.0115		0.435	-0.00196
0.269	-0.00161		0.435	0.000897		0.283	-0.00673		0.45	0.000453		0.27	-0.0115		0.436	-0.00193
0.268	-0.00161		0.436	0.000897		0.282	-0.00678		0.451	0.000465		0.269	-0.0116		0.437	-0.00191
0.267	-0.0016		0.437	0.000891		0.281	-0.00684		0.452	0.000473		0.268	-0.0116		0.438	-0.00188
0.266	-0.0016		0.438	0.000903		0.28	-0.0069		0.453	0.000472		0.267	-0.0117		0.439	-0.00186
0.265	-0.0016		0.439	0.000908		0.279	-0.00695		0.454	0.000486		0.266	-0.0117		0.44	-0.00184
0.264	-0.0016		0.44	0.000902		0.278	-0.00701		0.455	0.000485		0.265	-0.0118		0.441	-0.00181
0.263	-0.00159		0.441	0.000912		0.277	-0.00707		0.456	0.000501		0.264	-0.0118		0.442	-0.00179
0.262	-0.00159		0.442	0.000909		0.276	-0.00713		0.457	0.000501		0.263	-0.0119		0.443	-0.00176
0.261	-0.00159		0.443	0.000919		0.275	-0.00719		0.458	0.000506		0.262	-0.0119		0.444	-0.00173
0.26	-0.00158		0.444	0.000908		0.274	-0.00725		0.459	0.000514		0.261	-0.012		0.445	-0.00171
0.259	-0.00158		0.445	0.000912		0.273	-0.00731		0.46	0.00052		0.26	-0.012		0.446	-0.00168
0.258	-0.00158		0.446	0.000922		0.272	-0.00738		0.461	0.000519		0.259	-0.0121		0.447	-0.00167
0.257	-0.00158		0.447	0.000922		0.271	-0.00743		0.462	0.000528		0.258	-0.0121		0.448	-0.00164
0.256	-0.00158		0.448	0.000917		0.27	-0.00749		0.463	0.000528		0.257	-0.0122		0.449	-0.00162
0.255	-0.00157		0.449	0.000927		0.269	-0.00756		0.464	0.000538		0.256	-0.0122		0.45	-0.0016
0.254	-0.00157		0.45	0.000918		0.268	-0.00761		0.465	0.000547		0.255	-0.0123		0.451	-0.00157
0.253	-0.00157		0.451	0.000935		0.267	-0.00768		0.466	0.00054		0.254	-0.0123		0.452	-0.00155
0.252	-0.00157		0.452	0.000928		0.267	-0.00771		0.466	0.000554		0.253	-0.0124		0.452	-0.00154
0.252	-0.00134		0.452	0.000835		0.267	-0.0077		0.466	0.000446		0.253	-0.0124		0.453	-0.00156
0.252	-0.000624		0.452	-0.000447		0.267	-0.00639		0.466	3.52e-05		0.253	-0.0124		0.452	-0.00284
0.253	-0.000126		0.451	-0.000508		0.268	-0.00611		0.466	-0.000601		0.253	-0.0116		0.451	-0.0029
0.254	-5.1e-05		0.45	-0.000566		0.269	-0.00591		0.465	-0.000698		0.254	-0.0114		0.45	-0.00296
0.255	-1.19e-05		0.449	-0.000589		0.27	-0.00574		0.464	-0.00074		0.255	-0.0113		0.449	-0.00299
0.256	3.55e-05		0.448	-0.000623		0.271	-0.00558		0.463	-0.000775		0.256	-0.0112		0.448	-0.00302
0.257	5.97e-05		0.446	-0.000644		0.272	-0.00544		0.462	-0.000801		0.257	-0.0111		0.447	-0.00305
0.258	9.19e-05		0.446	-0.000668		0.273	-0.00529		0.461	-0.000816		0.258	-0.0109		0.446	-0.00307
0.259	0.000113		0.445	-0.00069		0.274	-0.00515		0.46	-0.000837		0.259	-0.0108		0.445	-0.00309
0.26	0.000138		0.443	-0.000709		0.275	-0.00502		0.459	-0.000851		0.26	-0.0107		0.444	-0.00312
0.261	0.000162		0.443	-0.000732		0.276	-0.00489		0.458	-0.000869		0.261	-0.0106		0.443	-0.00314
0.262	0.000188		0.441	-0.000752		0.277	-0.00477		0.457	-0.000885		0.262	-0.0105		0.442	-0.00317
0.263	0.000201		0.441	-0.000759		0.278	-0.00465		0.456	-0.000893		0.263	-0.0104		0.441	-0.00318
0.264	0.000216		0.439	-0.000778		0.279	-0.00453		0.455	-0.000914		0.264	-0.0103		0.44	-0.0032
0.265	0.000237		0.439	-0.000787		0.28	-0.00442		0.454	-0.000925		0.265	-0.0102		0.439	-0.00322
0.266	0.000253		0.438	-0.000798		0.281	-0.00431		0.453	-0.000927		0.266	-0.01		0.438	-0.00325
0.267	0.000258		0.437	-0.000817		0.282	-0.0042		0.452	-0.000945		0.268	-0.0096		0.437	-0.00325
0.268	0.000275		0.436	-0.000821		0.283	-0.00409		0.451	-0.000951		0.269	-0.00952		0.436	-0.00328
0.269	0.000286		0.435	-0.000836		0.284	-0.00399		0.45	-0.000966		0.27	-0.00942		0.435	-0.00329
0.27	0.000312		0.433	-0.00085		0.285	-0.00389		0.449	-0.000978		0.271	-0.00933		0.434	-0.00332
0.271	0.000314		0.433	-0.000849		0.286	-0.00379		0.448	-0.00098		0.272	-0.00925		0.433	-0.00334
0.272	0.000326		0.432	-0.00086		0.287	-0.0037		0.447	-0.000996		0.273	-0.00915		0.432	-0.00335
0.273	0.000337		0.431	-0.000869		0.288	-0.00361		0.446	-0.00101		0.274	-0.00908		0.431	-0.00337
0.274	0.00035		0.43	-0.000876		0.289	-0.00352		0.445	-0.00101		0.275	-0.00899		0.43	-0.00339
0.275	0.000364		0.428	-0.000892		0.29	-0.00343		0.444	-0.00102		0.276	-0.00891		0.429	-0.0034
0.276	0.000373		0.428	-0.00089		0.291	-0.00335		0.443	-0.00103		0.277	-0.00883		0.428	-0.00343
0.277	0.000374		0.427	-0.000906		0.292	-0.00326		0.442	-0.00104		0.278	-0.00874		0.427	-0.00344
0.278	0.000401		0.426	-0.000915		0.293	-0.00319		0.441	-0.00105		0.279	-0.00866		0.426	-0.00347
0.279	0.0004		0.425	-0.000913		0.294	-0.0031		0.44	-0.00106		0.28	-0.00859		0.425	-0.00348
0.28	0.000407		0.424	-0.000929		0.295	-0.00302		0.439	-0.00107		0.281	-0.00851		0.424	-0.00349
0.281	0.000418		0.423	-0.000928		0.296	-0.00295		0.438	-0.00108		0.282	-0.00844		0.423	-0.00352
0.282	0.000423		0.421	-0.000936		0.297	-0.00287		0.437	-0.00108		0.283	-0.00836		0.422	-0.00354
0.283	0.000437		0.42	-0.000945		0.298	-0.00279		0.436	-0.00109		0.284	-0.00829		0.421	-0.00355
0.284	0.00043		0.42	-0.000943		0.299	-0.00273		0.435	-0.0011		0.285	-0.00821		0.42	-0.00358
0.285	0.000449		0.419	-0.000957		0.3	-0.00265		0.434	-0.00112		0.286	-0.00814		0.419	-0.00359
0.286	0.000459		0.417	-0.000964		0.301	-0.00259		0.433	-0.00112		0.287	-0.00806		0.418	-0.00362
0.287	0.000457		0.416	-0.000966		0.302	-0.00252		0.432	-0.00113		0.288	-0.00799		0.417	-0.00363
0.288	0.00047		0.416	-0.000968		0.303	-0.00245		0.431	-0.00114		0.289	-0.00792		0.416	-0.00365
0.289	0.000472		0.414	-0.00097		0.304	-0.0024		0.43	-0.00115		0.29	-0.00786		0.415	-0.00367
0.29	0.000485		0.414	-0.00098		0.305	-0.00232		0.429	-0.00116		0.291	-0.00779		0.414	-0.00369
0.291	0.00049		0.412	-0.000984		0.306	-0.00226		0.428	-0.00117		0.292	-0.00772		0.413	-0.00371
0.292	0.000489		0.412	-0.000983		0.307	-0.00221		0.427	-0.00117		0.293	-0.00766		0.412	-0.00373
0.293	0.000505		0.411	-0.001		0.308	-0.00214		0.426	-0.00119		0.294	-0.00759		0.411	-0.00375
0.294	0.000504		0.41	-0.000999		0.309	-0.00209		0.425	-0.00119		0.295	-0.00752		0.41	-0.00378
0.295	0.000512		0.409	-0.000999		0.31	-0.00203		0.424	-0.0012		0.296	-0.00746		0.409	-0.00379
0.296	0.00052		0.408	-0.00101		0.311	-0.00198		0.423	-0.00121		0.297	-0.0074		0.408	-0.00381
0.297	0.000516		0.407	-0.00101		0.312	-0.00192		0.422	-0.00122		0.298	-0.00733		0.407	-0.00383
0.298	0.000533		0.406	-0.00102		0.313	-0.00187		0.421	-0.00123		0.299	-0.00727		0.406	-0.00385
0.299	0.000535		0.405	-0.00102		0.314	-0.00181		0.42	-0.00124		0.3	-0.00721		0.405	-0.00387
0.3	0.000539		0.404	-0.00102		0.315	-0.00177		0.419	-0.00125		0.301	-0.00715		0.404	-0.0039
0.301	0.000546		0.403	-0.00102		0.316	-0.00171		0.418	-0.00126		0.302	-0.00709		0.403	-0.00392
0.302	0.000555		0.402	-0.00103		0.317	-0.00167		0.417	-0.00127		0.303	-0.00702		0.402	-0.00394
0.303	0.000557		0.401	-0.00103		0.318	-0.00161		0.416	-0.00128		0.304	-0.00697		0.401	-0.00396
0.304	0.000559		0.4	-0.00103		0.319	-0.00158		0.415	-0.00129		0.305	-0.00691		0.4	-0.00398
0.305	0.000566		0.399	-0.00104		0.32	-0.00154		0.414	-0.0013		0.306	-0.00686		0.399	-0.004
0.306	0.000572		0.398	-0.00104		0.321	-0.00149		0.413	-0.00131		0.307	-0.0068		0.398	-0.00403
0.307	0.000576		0.397	-0.00105		0.322	-0.00144		0.412	-0.00132		0.308	-0.00673		0.397	-0.00405
0.308	0.000576		0.396	-0.00105		0.323	-0.00139		0.411	-0.00133		0.309	-0.00668		0.396	-0.00407
0.309	0.000589		0.395	-0.00105		0.324	-0.00135		0.41	-0.00134		0.31	-0.00663		0.395	-0.0041
0.31	0.000594		0.394	-0.00107		0.325	-0.00131		0.409	-0.00135		0.311	-0.00657		0.394	-0.00413
0.311	0.000591		0.393	-0.00106		0.326	-0.00127		0.408	-0.00136		0.312	-0.00652		0.393	-0.00415
0.312	0.0006		0.392	-0.00106		0.327	-0.00123		0.407	-0.00137		0.313	-0.00646		0.392	-0.00417
0.313	0.000602		0.391	-0.00106		0.328	-0.00119		0.406	-0.00138		0.314	-0.00641		0.391	-0.00419
0.314	0.00061		0.39	-0.00106		0.329	-0.00168		0.405	-0.00139		0.315	-0.00636		0.39	-0.00422
0.315	0.000613		0.389	-0.00107		0.33	-0.00312		0.404	-0.00141		0.316	-0.0063		0.389	-0.00424
0.316	0.000613		0.388	-0.00107		0.331	-0.00455		0.403	-0.00141		0.317	-0.00626		0.388	-0.00427
0.317	0.000619		0.387	-0.00107		0.332	-0.00539		0.402	-0.00142		0.318	-0.0062		0.387	-0.00429
0.318	0.000628		0.386	-0.00109		0.333	-0.00585		0.401	-0.00144		0.319	-0.00615		0.386	-0.00432
0.319	0.000625		0.385	-0.00108		0.334	-0.00456		0.4	-0.00144		0.32	-0.00611		0.385	-0.00435
0.32	0.000627		0.384	-0.00108		0.335	-0.00107		0.399	-0.00146		0.321	-0.00605		0.384	-0.00436
0.321	0.000631		0.383	-0.00108		0.336	-0.000977		0.398	-0.00147		0.322	-0.00601		0.383	-0.0044
0.322	0.000645		0.382	-0.00109		0.337	-0.000919		0.397	-0.00148		0.323	-0.00595		0.382	-0.00442
0.323	0.000647		0.381	-0.00109		0.338	-0.000867		0.396	-0.00149		0.324	-0.00591		0.381	-0.00445
0.324	0.000644		0.38	-0.00109		0.339	-0.000836		0.395	-0.0015		0.325	-0.00586		0.38	-0.00448
0.325	0.000654		0.379	-0.00109		0.34	-0.000795		0.394	-0.00152		0.326	-0.00581		0.379	-0.00449
0.326	0.000662		0.378	-0.0011		0.341	-0.00076		0.393	-0.00152		0.327	-0.00577		0.378	-0.00454
0.327	0.000658		0.377	-0.0011		0.342	-0.000732		0.392	-0.00154		0.328	-0.00572		0.377	-0.00456
0.328	0.00066		0.376	-0.00111		0.343	-0.000698		0.391	-0.00156		0.329	-0.00568		0.376	-0.00458
0.329	0.000664		0.375	-0.0011		0.344	-0.000667		0.39	-0.00156		0.33	-0.00563		0.375	-0.00461
0.33	0.000671		0.374	-0.00111		0.345	-0.000637		0.389	-0.00158		0.331	-0.00558		0.374	-0.00464
0.331	0.000676		0.373	-0.00112		0.346	-0.000603		0.388	-0.00159		0.332	-0.00554		0.373	-0.00466
0.332	0.000669		0.372	-0.00111		0.347	-0.000582		0.387	-0.00159		0.333	-0.0055		0.372	-0.00469
0.333	0.000681		0.371	-0.00113		0.348	-0.00055		0.386	-0.00162		0.334	-0.00545		0.371	-0.00472
0.334	0.000686		0.37	-0.00112		0.349	-0.000524		0.385	-0.00162		0.335	-0.0054		0.37	-0.00475
0.335	0.000688		0.369	-0.00112		0.35	-0.000495		0.384	-0.00164		0.336	-0.00537		0.369	-0.00479
0.336	0.000696		0.368	-0.00113		0.351	-0.00047		0.383	-0.00165		0.337	-0.00533		0.368	-0.00481
0.337	0.000694		0.367	-0.00113		0.352	-0.000451		0.382	-0.00167		0.338	-0.00529		0.367	-0.00484
0.338	0.000701		0.365	-0.00114		0.353	-0.000416		0.381	-0.00168		0.339	-0.00524		0.366	-0.00488
0.339	0.000702		0.365	-0.00113		0.354	-0.000394		0.38	-0.00169		0.34	-0.0052		0.365	-0.0049
0.34	0.000704		0.364	-0.00114		0.355	-0.000375		0.379	-0.0017		0.341	-0.00516		0.364	-0.00493
0.341	0.000707		0.362	-0.00114		0.356	-0.000348		0.378	-0.00172		0.342	-0.00512		0.363	-0.00496
0.342	0.000713		0.362	-0.00115		0.357	-0.000328		0.377	-0.00173		0.343	-0.00507		0.362	-0.00499
0.343	0.000712		0.361	-0.00114		0.358	-0.000304		0.376	-0.00175		0.344	-0.00504		0.361	-0.00503
0.344	0.000715		0.36	-0.00115		0.359	-0.000282		0.375	-0.00176		0.345	-0.005		0.36	-0.00506
0.345	0.000718		0.359	-0.00115		0.36	-0.000264		0.374	-0.00178		0.346	-0.00496		0.359	-0.00509
0.346	0.000726		0.358	-0.00115		0.361	-0.000235		0.373	-0.00179		0.347	-0.00492		0.358	-0.00513
0.347	0.000732		0.357	-0.00116		0.362	-0.000217		0.372	-0.0018		0.348	-0.00488		0.357	-0.00515
0.348	0.000732		0.356	-0.00116		0.363	-0.000201		0.371	-0.00182		0.349	-0.00485		0.356	-0.00519
0.349	0.000734		0.355	-0.00116		0.364	-0.000179		0.37	-0.00184		0.35	-0.0048		0.355	-0.00522
0.35	0.000741		0.354	-0.00118		0.365	-0.000165		0.369	-0.00185		0.351	-0.00476		0.354	-0.00526
0.351	0.000736		0.353	-0.00117		0.366	-0.00014		0.368	-0.00186		0.352	-0.00474		0.353	-0.00529
0.352	0.000743		0.352	-0.00115		0.367	-0.000156		0.367	-0.00188		0.352	-0.00471		0.352	-0.0052
0.352	0.000656		0.353	0.000307		0.366	-0.00131		0.366	-0.00181		0.352	-0.00476		0.353	-0.00388
0.352	-0.000611		0.354	0.000381		0.365	-0.00144		0.367	-0.000633		0.352	-0.00608		0.354	-0.00379
0.351	-0.000664		0.355	0.000433		0.364	-0.0015		0.368	-0.000496		0.351	-0.00615		0.355	-0.00373
0.35	-0.000705		0.356	0.000471		0.363	-0.00154		0.369	-0.000423		0.35	-0.00622		0.356	-0.00365
0.348	-0.000732		0.357	0.000505		0.362	-0.00159		0.37	-0.000373		0.349	-0.00625		0.357	-0.00361
0.348	-0.000757		0.358	0.000536		0.361	-0.00162		0.371	-0.000332		0.348	-0.0063		0.358	-0.00356
0.347	-0.000786		0.359	0.000552		0.36	-0.00165		0.372	-0.000299		0.347	-0.00633		0.359	-0.00352
0.345	-0.000796		0.36	0.000585		0.359	-0.00168		0.373	-0.000265		0.346	-0.00636		0.36	-0.00348
0.345	-0.000815		0.361	0.0006		0.358	-0.00171		0.374	-0.000231		0.345	-0.0064		0.361	-0.00343
0.344	-0.000829		0.362	0.000622		0.357	-0.00174		0.375	-0.000205		0.344	-0.00643		0.362	-0.0034
0.343	-0.000845		0.363	0.000637		0.356	-0.00177		0.376	-0.000178		0.343	-0.00647		0.363	-0.00335
0.342	-0.000863		0.364	0.000648		0.355	-0.00179		0.377	-0.000153		0.342	-0.0065		0.364	-0.00331
0.34	-0.000877		0.365	0.000673		0.354	-0.00183		0.378	-0.000122		0.341	-0.00652		0.365	-0.00328
0.339	-0.000885		0.366	0.000686		0.353	-0.00186		0.379	-0.000104		0.34	-0.00656		0.366	-0.00323
0.339	-0.000897		0.367	0.00069		0.352	-0.00188		0.38	-8.55e-05		0.339	-0.00659		0.367	-0.0032
0.338	-0.000918		0.368	0.000715		0.351	-0.00191		0.381	-6.56e-05		0.338	-0.00663		0.368	-0.00317
0.336	-0.000916		0.369	0.000713		0.35	-0.00194		0.382	-4.77e-05		0.337	-0.00666		0.369	-0.00313
0.336	-0.000926		0.37	0.000741		0.349	-0.00197		0.383	-3.26e-05		0.336	-0.00668		0.37	-0.0031
0.334	-0.000938		0.371	0.000744		0.348	-0.00199		0.384	-1.45e-05		0.335	-0.00672		0.371	-0.00307
0.334	-0.000948		0.372	0.000749		0.347	-0.00202		0.385	-1.11e-06		0.334	-0.00675		0.372	-0.00304
0.333	-0.00096		0.373	0.000771		0.346	-0.00205		0.386	2.98e-05		0.333	-0.00678		0.373	-0.003
0.332	-0.000961		0.374	0.000774		0.345	-0.00208		0.387	3.89e-05		0.332	-0.00682		0.374	-0.00297
0.331	-0.000974		0.375	0.000782		0.344	-0.00211		0.388	5.32e-05		0.331	-0.00684		0.375	-0.00294
0.33	-0.000989		0.376	0.000793		0.343	-0.00214		0.389	7.25e-05		0.33	-0.00689		0.376	-0.00291
0.329	-0.000984		0.377	0.000792		0.342	-0.00217		0.39	8.99e-05		0.329	-0.00691		0.377	-0.00288
0.328	-0.000997		0.378	0.000816		0.341	-0.00219		0.391	0.000112		0.328	-0.00694		0.378	-0.00284
0.327	-0.00101		0.379	0.000804		0.34	-0.00223		0.392	0.000116		0.327	-0.00698		0.379	-0.00282
0.326	-0.00101		0.38	0.000821		0.339	-0.00226		0.393	0.000134		0.326	-0.00701		0.38	-0.00278
0.325	-0.00102		0.381	0.000828		0.338	-0.00229		0.394	0.000153		0.325	-0.00705		0.381	-0.00369
0.324	-0.00102		0.382	0.000836		0.337	-0.00233		0.395	0.000158		0.324	-0.00708		0.383	-0.00277
0.323	-0.00103		0.383	0.000838		0.336	-0.00235		0.396	0.000176		0.323	-0.00711		0.384	-0.00301
0.322	-0.00105		0.384	0.000845		0.335	-0.00239		0.397	0.000182		0.322	-0.00715		0.385	-0.00286
0.321	-0.00104		0.385	0.000851		0.334	-0.00242		0.398	0.000201		0.321	-0.00718		0.387	-0.00259
0.32	-0.00105		0.386	0.000863		0.333	-0.00244		0.399	0.000217		0.32	-0.00722		0.388	-0.00257
0.319	-0.00105		0.387	0.000858		0.332	-0.00249		0.4	0.000224		0.319	-0.00725		0.389	-0.00255
0.318	-0.00106		0.388	0.000871		0.331	-0.00252		0.401	0.000239		0.318	-0.00729		0.39	-0.00252
0.317	-0.00107		0.389	0.000871		0.33	-0.00255		0.402	0.000253		0.317	-0.00732		0.391	-0.00249
0.316	-0.00107		0.39	0.00088		0.329	-0.00259		0.403	0.00026		0.316	-0.00736		0.392	-0.00246
0.315	-0.00108		0.391	0.000877		0.328	-0.00262		0.404	0.000278		0.315	-0.0074		0.393	-0.00244
0.314	-0.00109		0.392	0.000884		0.327	-0.00266		0.405	0.000276		0.314	-0.00743		0.394	-0.00241
0.313	-0.00109		0.393	0.000888		0.326	-0.00269		0.406	0.0003		0.313	-0.00747		0.395	-0.00238
0.312	-0.0011		0.394	0.000892		0.325	-0.00273		0.407	0.0003		0.312	-0.00751		0.396	-0.00236
0.311	-0.0011		0.395	0.000893		0.324	-0.00277		0.408	0.000311		0.311	-0.00753		0.397	-0.00234
0.31	-0.0011		0.396	0.000897		0.323	-0.0028		0.409	0.000326		0.31	-0.00759		0.398	-0.00231
0.309	-0.00111		0.397	0.000909		0.322	-0.00285		0.41	0.000329		0.309	-0.00761		0.399	-0.00228
0.308	-0.00111		0.398	0.000913		0.321	-0.00288		0.411	0.000341		0.308	-0.00767		0.4	-0.00227
0.307	-0.00112		0.399	0.000905		0.32	-0.00292		0.412	0.000345		0.307	-0.0077		0.401	-0.00224
0.306	-0.00113		0.4	0.000915		0.319	-0.00296		0.413	0.000356		0.306	-0.00774		0.402	-0.00222
0.305	-0.00112		0.401	0.000914		0.318	-0.003		0.414	0.000371		0.305	-0.00779		0.403	-0.00219
0.304	-0.00113		0.402	0.000921		0.317	-0.00304		0.415	0.000373		0.304	-0.00782		0.404	-0.00217
0.303	-0.00114		0.403	0.000923		0.316	-0.00308		0.416	0.000383		0.303	-0.00787		0.405	-0.00215
0.302	-0.00114		0.404	0.000923		0.315	-0.00311		0.417	0.000395		0.302	-0.00791		0.406	-0.00212
0.301	-0.00115		0.405	0.000927		0.314	-0.00317		0.418	0.000402		0.301	-0.00794		0.407	-0.0021
0.3	-0.00115		0.406	0.000934		0.313	-0.0032		0.419	0.000409		0.3	-0.00799		0.408	-0.00208
0.299	-0.00115		0.407	0.000923		0.312	-0.00324		0.42	0.00041		0.299	-0.00802		0.409	-0.00205
0.298	-0.00116		0.408	0.000937		0.311	-0.00329		0.421	0.000425		0.298	-0.00808		0.41	-0.00204
0.297	-0.00116		0.409	0.000933		0.31	-0.00333		0.422	0.000427		0.297	-0.00812		0.411	-0.00201
0.296	-0.00117		0.41	0.000945		0.309	-0.00338		0.423	0.000437		0.296	-0.00816		0.412	-0.00199
0.295	-0.00117		0.411	0.000942		0.308	-0.00342		0.424	0.000448		0.295	-0.00821		0.413	-0.00198
0.294	-0.00118		0.412	0.00094		0.307	-0.00346		0.425	0.000446		0.294	-0.00825		0.414	-0.00195
0.293	-0.00118		0.413	0.000949		0.306	-0.00351		0.426	0.00046		0.293	-0.00829		0.415	-0.00193
0.292	-0.00118		0.414	0.000949		0.305	-0.00355		0.427	0.000461		0.292	-0.00835		0.416	-0.00191
0.291	-0.00119		0.415	0.000947		0.304	-0.0036		0.428	0.000471		0.291	-0.00838		0.417	-0.00188
0.29	-0.0012		0.416	0.000953		0.303	-0.00365		0.429	0.000478		0.29	-0.00844		0.418	-0.00187
0.289	-0.00119		0.417	0.000951		0.302	-0.0037		0.43	0.000484		0.289	-0.00848		0.419	-0.00184
0.288	-0.00119		0.418	0.000959		0.301	-0.00375		0.431	0.000489		0.288	-0.00852		0.42	-0.00182
0.287	-0.0012		0.419	0.000956		0.3	-0.00379		0.432	0.000492		0.287	-0.00858		0.421	-0.0018
0.286	-0.00121		0.42	0.000953		0.299	-0.00384		0.433	0.000498		0.286	-0.00862		0.422	-0.00178
0.285	-0.00121		0.421	0.000956		0.298	-0.00389		0.434	0.000511		0.285	-0.00867		0.423	-0.00176
0.284	-0.00121		0.422	0.000964		0.297	-0.00394		0.435	0.000505		0.284	-0.00872		0.424	-0.00175
0.283	-0.00122		0.423	0.000952		0.296	-0.00399		0.436	0.000512		0.283	-0.00877		0.425	-0.00172
0.282	-0.00123		0.424	0.000969		0.295	-0.00404		0.437	0.000519		0.282	-0.00883		0.426	-0.0017
0.281	-0.00123		0.425	0.000961		0.294	-0.0041		0.438	0.000527		0.281	-0.00887		0.427	-0.00168
0.28	-0.00123		0.426	0.000972		0.293	-0.00415		0.439	0.000537		0.28	-0.00893		0.428	-0.00166
0.279	-0.00123		0.427	0.000969		0.292	-0.0042		0.44	0.000532		0.279	-0.00898		0.429	-0.00165
0.278	-0.00124		0.428	0.000967		0.291	-0.00425		0.441	0.000545		0.278	-0.00903		0.43	-0.00163
0.277	-0.00124		0.429	0.000973		0.29	-0.0043		0.442	0.000553		0.277	-0.00908		0.431	-0.00161
0.276	-0.00124		0.43	0.000967		0.289	-0.00436		0.443	0.000548		0.276	-0.00913		0.432	-0.0016
0.275	-0.00125		0.431	0.000965		0.288	-0.00441		0.444	0.00056		0.275	-0.00918		0.433	-0.00156
0.274	-0.00126		0.432	0.000976		0.287	-0.00447		0.445	0.000552		0.274	-0.00924		0.434	-0.00155
0.273	-0.00125		0.433	0.00097		0.286	-0.00453		0.446	0.000569		0.273	-0.00929		0.435	-0.00153
0.272	-0.00126		0.434	0.000977		0.285	-0.00458		0.447	0.000571		0.272	-0.00935		0.436	-0.00151
0.271	-0.00126		0.435	0.000975		0.284	-0.00463		0.448	0.000569		0.271	-0.0094		0.437	-0.0015
0.27	-0.00127		0.436	0.000968		0.283	-0.00469		0.449	0.000579		0.27	-0.00946		0.438	-0.00148
0.269	-0.00128		0.437	0.000981		0.282	-0.00475		0.45	0.000582		0.269	-0.00951		0.439	-0.00146
0.268	-0.00127		0.438	0.000978		0.281	-0.00481		0.451	0.000586		0.268	-0.00957		0.44	-0.00145
0.267	-0.00129		0.439	0.000974		0.28	-0.00486		0.452	0.00059		0.267	-0.00963		0.441	-0.00142
0.266	-0.00129		0.44	0.000977		0.279	-0.00493		0.453	0.000589		0.266	-0.00969		0.442	-0.00141
0.265	-0.00129		0.441	0.00098		0.278	-0.00499		0.454	0.000601		0.265	-0.00975		0.443	-0.00138
0.264	-0.0013		0.442	0.000983		0.277	-0.00504		0.455	0.000603		0.264	-0.0098		0.444	-0.00137
0.263	-0.00129		0.443	0.000979		0.276	-0.00512		0.456	0.000602		0.263	-0.00986		0.445	-0.00136
0.262	-0.0013		0.444	0.000978		0.275	-0.00518		0.457	0.00061		0.262	-0.00993		0.446	-0.00133
0.261	-0.0013		0.445	0.000976		0.274	-0.00525		0.458	0.000612		0.261	-0.00997		0.447	-0.00132
0.26	-0.00131		0.446	0.000983		0.273	-0.00531		0.459	0.000615		0.26	-0.01		0.448	-0.00131
0.259	-0.00131		0.447	0.000976		0.272	-0.00536		0.46	0.000617		0.259	-0.0101		0.449	-0.00128
0.257	-0.00132		0.448	0.000984		0.271	-0.00543		0.461	0.000621		0.258	-0.0102		0.45	-0.00127
0.257	-0.00133		0.449	0.000982		0.27	-0.0055		0.462	0.000624		0.257	-0.0102		0.451	-0.00125
0.256	-0.00132		0.45	0.000984		0.269	-0.00555		0.463	0.000625		0.256	-0.0103		0.452	-0.00123
0.255	-0.00133		0.451	0.000982		0.268	-0.00563		0.464	0.000632		0.255	-0.0104		0.452	-0.00125
0.254	-0.00134		0.452	0.000981		0.267	-0.00568		0.465	0.000632		0.254	-0.0104		0.453	-0.00126
0.253	-0.00134		0.452	0.000948		0.266	-0.00568		0.466	0.000634		0.253	-0.0105		0.452	-0.00253
0.252	-0.00108		0.452	-0.00039		0.267	-0.00442		0.466	0.000533		0.253	-0.0104		0.451	-0.00259
0.252	-0.000345		0.451	-0.00045		0.268	-0.0042		0.466	0.000123		0.253	-0.009		0.45	-0.00265
0.253	8.43e-05		0.45	-0.00051		0.269	-0.00406		0.466	-0.000507		0.254	-0.00887		0.449	-0.00268
0.254	0.00016		0.448	-0.000543		0.27	-0.00394		0.465	-0.000608		0.255	-0.00877		0.448	-0.00271
0.255	0.000193		0.447	-0.000568		0.271	-0.00383		0.464	-0.000646		0.256	-0.00868		0.447	-0.00273
0.256	0.000227		0.447	-0.000597		0.272	-0.00373		0.463	-0.000678		0.257	-0.00858		0.446	-0.00276
0.257	0.000252		0.446	-0.000615		0.273	-0.00363		0.462	-0.000708		0.258	-0.0085		0.445	-0.00278
0.258	0.000274		0.445	-0.000638		0.274	-0.00353		0.461	-0.000719		0.259	-0.00842		0.444	-0.0028
0.259	0.000298		0.443	-0.000661		0.275	-0.00345		0.46	-0.000743		0.26	-0.00834		0.443	-0.00282
0.26	0.000309		0.443	-0.00068		0.276	-0.00336		0.459	-0.00075		0.261	-0.00826		0.442	-0.00285
0.261	0.000325		0.442	-0.000704		0.277	-0.00327		0.458	-0.000771		0.262	-0.00818		0.441	-0.00286
0.262	0.000351		0.44	-0.000714		0.278	-0.00319		0.457	-0.000785		0.263	-0.0081		0.44	-0.00288
0.263	0.00035		0.44	-0.00073		0.279	-0.00311		0.456	-0.00079		0.264	-0.00803		0.439	-0.0029
0.264	0.000371		0.439	-0.000741		0.28	-0.00303		0.455	-0.000811		0.265	-0.00795		0.438	-0.00292
0.265	0.000378		0.437	-0.000756		0.281	-0.00296		0.454	-0.000819		0.266	-0.00787		0.437	-0.00293
0.266	0.000388		0.437	-0.000775		0.282	-0.00288		0.453	-0.000824		0.267	-0.00781		0.436	-0.00295
0.267	0.000404		0.436	-0.000775		0.283	-0.00281		0.452	-0.00084		0.268	-0.00774		0.435	-0.00297
0.268	0.000408		0.435	-0.000792		0.284	-0.00274		0.451	-0.000845		0.269	-0.00767		0.434	-0.00299
0.269	0.000419		0.434	-0.000808		0.285	-0.00267		0.45	-0.000857		0.27	-0.0076		0.433	-0.00301
0.27	0.000438		0.432	-0.000807		0.286	-0.0026		0.449	-0.000869		0.271	-0.00754		0.432	-0.00301
0.271	0.000441		0.432	-0.000824		0.287	-0.00253		0.448	-0.00087		0.272	-0.00747		0.431	-0.00303
0.272	0.000448		0.431	-0.000828		0.288	-0.00247		0.447	-0.000887		0.273	-0.0074		0.43	-0.00305
0.273	0.000456		0.43	-0.000834		0.289	-0.00239		0.446	-0.000894		0.274	-0.00733		0.429	-0.00306
0.274	0.000468		0.428	-0.000848		0.29	-0.00233		0.445	-0.000897		0.275	-0.00728		0.428	-0.00309
0.275	0.000474		0.428	-0.000847		0.291	-0.00228		0.444	-0.000908		0.276	-0.00721		0.427	-0.0031
0.276	0.000474		0.426	-0.000866		0.292	-0.00221		0.443	-0.000912		0.277	-0.00715		0.426	-0.00312
0.277	0.000483		0.425	-0.00087		0.293	-0.00216		0.442	-0.000928		0.278	-0.00708		0.425	-0.00313
0.278	0.000495		0.425	-0.000876		0.294	-0.00209		0.441	-0.000931		0.279	-0.00701		0.424	-0.00314
0.279	0.000498		0.424	-0.000892		0.295	-0.00204		0.44	-0.000937		0.28	-0.00697		0.423	-0.00317
0.28	0.000508		0.423	-0.000888		0.296	-0.00199		0.439	-0.00095		0.281	-0.0069		0.422	-0.00318
0.281	0.000507		0.422	-0.000906		0.297	-0.00192		0.438	-0.000957		0.282	-0.00684		0.421	-0.00319
0.282	0.00052		0.42	-0.000904		0.298	-0.00188		0.437	-0.000962		0.283	-0.00679		0.42	-0.00322
0.283	0.000526		0.42	-0.000902		0.299	-0.00183		0.436	-0.000966		0.284	-0.00673		0.419	-0.00323
0.284	0.000529		0.419	-0.00092		0.3	-0.00177		0.435	-0.000974		0.285	-0.00667		0.418	-0.00325
0.285	0.000538		0.417	-0.000924		0.301	-0.00173		0.434	-0.000988		0.286	-0.00662		0.417	-0.00326
0.286	0.000545		0.417	-0.000925		0.302	-0.00167		0.433	-0.000992		0.287	-0.00656		0.416	-0.00328
0.287	0.000549		0.416	-0.00093		0.303	-0.00163		0.432	-0.000998		0.288	-0.00651		0.415	-0.0033
0.288	0.000553		0.415	-0.000932		0.304	-0.00158		0.431	-0.00101		0.289	-0.00645		0.414	-0.00331
0.289	0.000554		0.413	-0.000945		0.305	-0.00153		0.43	-0.00102		0.29	-0.00639		0.413	-0.00333
0.29	0.000561		0.412	-0.000947		0.306	-0.00149		0.429	-0.00102		0.291	-0.00635		0.412	-0.00335
0.291	0.000565		0.412	-0.00095		0.307	-0.00145		0.428	-0.00103		0.292	-0.00629		0.411	-0.00336
0.292	0.000572		0.411	-0.000961		0.308	-0.0014		0.427	-0.00104		0.293	-0.00624		0.41	-0.00339
0.293	0.000578		0.41	-0.000961		0.309	-0.00137		0.426	-0.00105		0.294	-0.00618		0.409	-0.0034
0.294	0.000588		0.409	-0.000966		0.31	-0.00132		0.425	-0.00105		0.295	-0.00614		0.408	-0.00342
0.295	0.000583		0.408	-0.000962		0.311	-0.00128		0.424	-0.00107		0.296	-0.00609		0.407	-0.00344
0.296	0.000591		0.407	-0.000972		0.312	-0.00124		0.423	-0.00107		0.297	-0.00604		0.406	-0.00346
0.297	0.000595		0.406	-0.000972		0.313	-0.0012		0.422	-0.00108		0.298	-0.00598		0.405	-0.00347
0.298	0.000602		0.405	-0.000977		0.314	-0.00116		0.421	-0.00108		0.299	-0.00594		0.404	-0.00349
0.299	0.000607		0.404	-0.000981		0.315	-0.00112		0.42	-0.0011		0.3	-0.00589		0.403	-0.00351
0.3	0.000605		0.403	-0.000985		0.316	-0.00109		0.419	-0.0011		0.301	-0.00585		0.402	-0.00354
0.301	0.000613		0.402	-0.000993		0.317	-0.00105		0.418	-0.00111		0.302	-0.00579		0.401	-0.00355
0.302	0.000619		0.401	-0.000991		0.318	-0.00101		0.417	-0.00113		0.303	-0.00575		0.4	-0.00357
0.303	0.000615		0.4	-0.000994		0.319	-0.000985		0.416	-0.00113		0.304	-0.0057		0.399	-0.00359
0.304	0.000621		0.399	-0.001		0.32	-0.000945		0.415	-0.00114		0.305	-0.00565		0.398	-0.00361
0.305	0.000626		0.398	-0.000999		0.321	-0.000914		0.414	-0.00115		0.306	-0.0056		0.397	-0.00362
0.306	0.000629		0.397	-0.00101		0.322	-0.000873		0.413	-0.00115		0.307	-0.00557		0.396	-0.00365
0.307	0.000637		0.396	-0.00101		0.323	-0.000849		0.412	-0.00117		0.308	-0.00552		0.395	-0.00367
0.308	0.000635		0.395	-0.00101		0.324	-0.000812		0.411	-0.00117		0.309	-0.00548		0.394	-0.00369
0.309	0.000647		0.394	-0.00102		0.325	-0.000783		0.41	-0.00118		0.31	-0.00543		0.393	-0.00371
0.31	0.000653		0.393	-0.00102		0.326	-0.000752		0.409	-0.00119		0.311	-0.00539		0.392	-0.00372
0.311	0.000648		0.392	-0.00102		0.327	-0.000718		0.408	-0.0012		0.312	-0.00535		0.391	-0.00375
0.312	0.000656		0.391	-0.00103		0.328	-0.000691		0.407	-0.00121		0.313	-0.0053		0.39	-0.00378
0.313	0.000657		0.39	-0.00103		0.329	-0.000664		0.406	-0.00122		0.314	-0.00526		0.389	-0.00379
0.314	0.00066		0.389	-0.00104		0.33	-0.000633		0.405	-0.00122		0.315	-0.00522		0.388	-0.00382
0.315	0.000665		0.388	-0.00103		0.331	-0.000613		0.404	-0.00124		0.316	-0.00518		0.387	-0.00383
0.316	0.000664		0.387	-0.00104		0.332	-0.00058		0.403	-0.00124		0.317	-0.00514		0.386	-0.00386
0.317	0.000674		0.386	-0.00105		0.333	-0.000553		0.402	-0.00126		0.318	-0.00509		0.385	-0.00388
0.318	0.000679		0.385	-0.00104		0.334	-0.000532		0.401	-0.00127		0.319	-0.00505		0.384	-0.00389
0.319	0.000678		0.384	-0.00105		0.335	-0.0005		0.4	-0.00127		0.32	-0.00502		0.383	-0.00393
0.32	0.000683		0.383	-0.00104		0.336	-0.000479		0.399	-0.00129		0.321	-0.00497		0.382	-0.00395
0.321	0.000683		0.382	-0.00105		0.337	-0.000453		0.398	-0.0013		0.322	-0.00493		0.381	-0.00397
0.322	0.000695		0.381	-0.00105		0.338	-0.000427		0.397	-0.0013		0.323	-0.0049		0.38	-0.004
0.323	0.000695		0.38	-0.00105		0.339	-0.000411		0.396	-0.00132		0.324	-0.00486		0.379	-0.00402
0.324	0.000689		0.379	-0.00106		0.34	-0.000376		0.395	-0.00132		0.325	-0.00482		0.378	-0.00405
0.325	0.000703		0.378	-0.00106		0.341	-0.000365		0.394	-0.00134		0.326	-0.00478		0.377	-0.00406
0.326	0.000702		0.377	-0.00106		0.342	-0.000338		0.393	-0.00135		0.327	-0.00475		0.376	-0.00409
0.327	0.000705		0.376	-0.00107		0.343	-0.000313		0.392	-0.00135		0.328	-0.00471		0.375	-0.00412
0.328	0.000702		0.374	-0.00107		0.344	-0.000299		0.391	-0.00137		0.329	-0.00468		0.374	-0.00414
0.329	0.000708		0.373	-0.00108		0.345	-0.000274		0.39	-0.00138		0.33	-0.00463		0.373	-0.00416
0.33	0.000716		0.373	-0.00108		0.346	-0.00025		0.389	-0.00139		0.331	-0.00461		0.372	-0.00419
0.331	0.000718		0.372	-0.00108		0.347	-0.000239		0.388	-0.0014		0.332	-0.00457		0.371	-0.00422
0.332	0.000716		0.371	-0.00108		0.348	-0.000209		0.387	-0.00141		0.333	-0.00454		0.37	-0.00435
0.333	0.000723		0.37	-0.00109		0.349	-0.000196		0.386	-0.00143		0.334	-0.0045		0.369	-0.00438
0.334	0.000734		0.369	-0.00108		0.35	-0.000172		0.385	-0.00143		0.335	-0.00446		0.368	-0.00438
0.335	0.000733		0.368	-0.00109		0.351	-0.000153		0.384	-0.00144		0.336	-0.00443		0.367	-0.00441
0.336	0.000736		0.367	-0.00109		0.352	-0.000138		0.383	-0.00145		0.337	-0.0044		0.366	-0.00438
0.337	0.000736		0.366	-0.0011		0.353	-0.000115		0.382	-0.00147		0.338	-0.00436		0.365	-0.00437
0.338	0.00074		0.365	-0.0011		0.354	-9.85e-05		0.381	-0.00148		0.339	-0.00433		0.364	-0.0044
0.339	0.000741		0.364	-0.0011		0.355	-8.99e-05		0.38	-0.00149		0.34	-0.00429		0.363	-0.00443
0.34	0.000744		0.363	-0.0011		0.356	-6.79e-05		0.379	-0.00151		0.341	-0.00426		0.362	-0.00445
0.341	0.000745		0.362	-0.00112		0.357	-5.71e-05		0.378	-0.00152		0.342	-0.00423		0.361	-0.00449
0.342	0.000751		0.361	-0.0011		0.358	-3.34e-05		0.377	-0.00153		0.343	-0.00419		0.36	-0.00453
0.343	0.000753		0.36	-0.00111		0.359	-2.04e-05		0.376	-0.00154		0.344	-0.00417		0.359	-0.00462
0.344	0.000753		0.358	-0.00111		0.36	-9.24e-06		0.375	-0.00156		0.345	-0.00413		0.358	-0.00458
0.345	0.000757		0.357	-0.00112		0.361	1.07e-05		0.374	-0.00157		0.346	-0.0041		0.357	-0.0046
0.346	0.000761		0.357	-0.00112		0.362	2.33e-05		0.373	-0.00158		0.347	-0.00407		0.356	-0.00464
0.347	0.000771		0.356	-0.00112		0.363	3.41e-05		0.372	-0.0016		0.348	-0.00404		0.355	-0.00466
0.348	0.000761		0.355	-0.00113		0.364	5.27e-05		0.371	-0.00161		0.349	-0.00402		0.354	-0.00469
0.349	0.000772		0.353	-0.00114		0.365	6.19e-05		0.37	-0.00162		0.35	-0.00398		0.353	-0.00472
0.35	0.000773		0.353	-0.00113		0.366	8.73e-05		0.369	-0.00164		0.351	-0.00395		0.352	-0.00465
0.351	0.000766		0.352	-0.001		0.367	8.28e-05		0.368	-0.00165		0.352	-0.00392		0.353	-0.00332
0.352	0.000781		0.353	0.000336		0.366	-0.00108		0.367	-0.00167		0.353	-0.00397		0.354	-0.00323
0.352	0.000681		0.354	0.000411		0.365	-0.0012		0.366	-0.0016		0.352	-0.00527		0.355	-0.00318
0.352	-0.000569		0.355	0.000463		0.364	-0.00125		0.367	-0.000432		0.351	-0.00535		0.356	-0.00312
0.351	-0.000619		0.356	0.000499		0.363	-0.00129		0.368	-0.000302		0.35	-0.0054		0.357	-0.00309
0.35	-0.000661		0.357	0.000533		0.362	-0.00132		0.369	-0.000237		0.349	-0.00544		0.358	-0.00303
0.349	-0.000688		0.358	0.000561		0.361	-0.00135		0.37	-0.000195		0.348	-0.00549		0.359	-0.003
0.348	-0.000711		0.359	0.000577		0.36	-0.00138		0.371	-0.000156		0.347	-0.00551		0.36	-0.00297
0.347	-0.000744		0.36	0.000613		0.359	-0.0014		0.372	-0.000126		0.346	-0.00556		0.361	-0.00293
0.346	-0.000759		0.361	0.000624		0.358	-0.00144		0.373	-0.000101		0.345	-0.00559		0.362	-0.0029
0.344	-0.000773		0.362	0.00065		0.357	-0.00145		0.374	-7.01e-05		0.344	-0.00562		0.363	-0.00287
0.344	-0.000789		0.363	0.00066		0.356	-0.00148		0.375	-4.99e-05		0.343	-0.00566		0.364	-0.00283
0.342	-0.000805		0.364	0.000674		0.355	-0.0015		0.376	-2.87e-05		0.342	-0.00569		0.365	-0.00281
0.342	-0.000814		0.365	0.000692		0.354	-0.00152		0.377	-9.25e-06		0.341	-0.00571		0.366	-0.00277
0.341	-0.000834		0.366	0.000707		0.353	-0.00155		0.378	1.98e-05		0.34	-0.00575		0.367	-0.00274
0.34	-0.000837		0.367	0.000713		0.352	-0.00156		0.379	3.36e-05		0.339	-0.00578		0.368	-0.00271
0.339	-0.000851		0.368	0.000732		0.351	-0.00159		0.38	4.79e-05		0.338	-0.00582		0.369	-0.00268
0.338	-0.000869		0.369	0.000742		0.35	-0.00162		0.381	7.13e-05		0.337	-0.00584		0.37	-0.00265
0.337	-0.000873		0.37	0.000756		0.349	-0.00163		0.382	8.53e-05		0.336	-0.00587		0.371	-0.00262
0.335	-0.000886		0.371	0.000762		0.348	-0.00166		0.383	0.000105		0.335	-0.0059		0.372	-0.0026
0.334	-0.000889		0.372	0.000775		0.347	-0.00168		0.384	0.000119		0.334	-0.00593		0.373	-0.00257
0.334	-0.000905		0.373	0.000791		0.346	-0.00171		0.385	0.000126		0.333	-0.00596		0.374	-0.00255
0.333	-0.000911		0.374	0.000797		0.345	-0.00173		0.386	0.000155		0.332	-0.00599		0.375	-0.00252
0.332	-0.000917		0.375	0.000798		0.344	-0.00175		0.387	0.000158		0.331	-0.00603		0.376	-0.00249
0.331	-0.000932		0.376	0.000811		0.343	-0.00178		0.388	0.000177		0.33	-0.00607		0.377	-0.00247
0.33	-0.000944		0.377	0.00081		0.342	-0.0018		0.389	0.000191		0.329	-0.00609		0.378	-0.00244
0.329	-0.000938		0.378	0.000829		0.341	-0.00182		0.39	0.000202		0.328	-0.00612		0.379	-0.00242
0.328	-0.00095		0.379	0.000822		0.34	-0.00186		0.391	0.00022		0.327	-0.00615		0.38	-0.00239
0.327	-0.000956		0.38	0.000832		0.339	-0.00187		0.392	0.000227		0.326	-0.00619		0.381	-0.00237
0.326	-0.000971		0.381	0.000847		0.338	-0.0019		0.393	0.000243		0.325	-0.00621		0.382	-0.00234
0.325	-0.000973		0.382	0.00085		0.337	-0.00193		0.394	0.000255		0.324	-0.00625		0.383	-0.00231
0.324	-0.000975		0.383	0.000851		0.336	-0.00195		0.395	0.000258		0.323	-0.00629		0.384	-0.0023
0.323	-0.000987		0.384	0.000863		0.335	-0.00198		0.396	0.000279		0.322	-0.00632		0.385	-0.00227
0.322	-0.001		0.385	0.000867		0.334	-0.002		0.397	0.000279		0.321	-0.00635		0.386	-0.00224
0.321	-0.001		0.386	0.000883		0.333	-0.00203		0.398	0.000298		0.32	-0.00638		0.387	-0.00223
0.32	-0.001		0.387	0.000877		0.332	-0.00206		0.399	0.000306		0.319	-0.00642		0.388	-0.0022
0.319	-0.00101		0.388	0.000885		0.331	-0.00208		0.4	0.000307		0.318	-0.00646		0.389	-0.00219
0.318	-0.00102		0.389	0.000885		0.33	-0.00212		0.401	0.000327		0.317	-0.00648		0.39	-0.00216
0.317	-0.00102		0.39	0.000896		0.329	-0.00214		0.402	0.000339		0.316	-0.00653		0.391	-0.00213
0.316	-0.00103		0.391	0.000893		0.328	-0.00217		0.403	0.00034		0.315	-0.00656		0.392	-0.00212
0.315	-0.00103		0.392	0.000903		0.327	-0.00221		0.404	0.000356		0.314	-0.0066		0.393	-0.00209
0.314	-0.00103		0.393	0.0009		0.326	-0.00223		0.405	0.000357		0.313	-0.00663		0.394	-0.00206
0.313	-0.00104		0.394	0.000911		0.325	-0.00226		0.406	0.000373		0.312	-0.00666		0.395	-0.00205
0.312	-0.00104		0.395	0.000908		0.324	-0.0023		0.407	0.000377		0.311	-0.0067		0.396	-0.00202
0.311	-0.00105		0.396	0.000916		0.323	-0.00232		0.408	0.000385		0.31	-0.00674		0.397	-0.00201
0.31	-0.00105		0.397	0.000918		0.322	-0.00236		0.409	0.000396		0.309	-0.00677		0.398	-0.00199
0.309	-0.00107		0.398	0.000924		0.321	-0.00239		0.41	0.000402		0.308	-0.00682		0.399	-0.00197
0.308	-0.00106		0.399	0.00092		0.32	-0.00242		0.411	0.000411		0.307	-0.00685		0.4	-0.00195
0.307	-0.00107		0.4	0.000929		0.319	-0.00245		0.412	0.000413		0.306	-0.0069		0.401	-0.00192
0.306	-0.00108		0.401	0.000934		0.318	-0.00249		0.413	0.000421		0.305	-0.00694		0.402	-0.0019
0.305	-0.00107		0.402	0.000934		0.317	-0.00252		0.414	0.000435		0.304	-0.00696		0.403	-0.00189
0.304	-0.00108		0.403	0.000936		0.316	-0.00256		0.415	0.000438		0.303	-0.00701		0.404	-0.00186
0.303	-0.00109		0.404	0.000937		0.315	-0.00259		0.416	0.000444		0.302	-0.00705		0.405	-0.00185
0.302	-0.00109		0.405	0.00094		0.314	-0.00263		0.417	0.000456		0.301	-0.00709		0.406	-0.00183
0.301	-0.0011		0.406	0.00095		0.313	-0.00266		0.418	0.000461		0.3	-0.00713		0.407	-0.00181
0.3	-0.00109		0.407	0.00094		0.312	-0.0027		0.419	0.000464		0.299	-0.00717		0.408	-0.00179
0.299	-0.0011		0.408	0.000947		0.311	-0.00274		0.42	0.000472		0.298	-0.00722		0.409	-0.00177
0.298	-0.00111		0.409	0.000947		0.31	-0.00278		0.421	0.000475		0.297	-0.00726		0.41	-0.00175
0.297	-0.00111		0.41	0.000952		0.309	-0.00281		0.422	0.000484		0.296	-0.0073		0.411	-0.00173
0.296	-0.00112		0.411	0.000954		0.308	-0.00285		0.423	0.000491		0.295	-0.00734		0.412	-0.00172
0.295	-0.00112		0.412	0.000955		0.307	-0.00289		0.424	0.000496		0.294	-0.00738		0.413	-0.00169
0.294	-0.00112		0.413	0.000954		0.306	-0.00293		0.425	0.0005		0.293	-0.00743		0.414	-0.00168
0.293	-0.00113		0.414	0.000962		0.305	-0.00297		0.426	0.00051		0.292	-0.00747		0.415	-0.00166
0.292	-0.00113		0.415	0.000954		0.304	-0.00301		0.427	0.000512		0.291	-0.00752		0.416	-0.00164
0.291	-0.00114		0.416	0.000961		0.303	-0.00305		0.428	0.000515		0.29	-0.00756		0.417	-0.00163
0.29	-0.00114		0.417	0.00096		0.302	-0.00309		0.429	0.000526		0.289	-0.0076		0.418	-0.0016
0.289	-0.00114		0.418	0.000969		0.301	-0.00313		0.43	0.000529		0.288	-0.00766		0.419	-0.00159
0.288	-0.00115		0.419	0.000966		0.3	-0.00317		0.431	0.000534		0.287	-0.00769		0.42	-0.00157
0.287	-0.00114		0.42	0.000963		0.299	-0.00322		0.432	0.000536		0.286	-0.00775		0.421	-0.00155
0.286	-0.00116		0.421	0.000973		0.298	-0.00326		0.433	0.000541		0.285	-0.00779		0.422	-0.00154
0.285	-0.00115		0.422	0.000971		0.297	-0.00331		0.434	0.000548		0.284	-0.00784		0.423	-0.00151
0.284	-0.00116		0.423	0.000963		0.296	-0.00335		0.435	0.000545		0.283	-0.00789		0.424	-0.00151
0.283	-0.00117		0.424	0.000979		0.295	-0.0034		0.436	0.000555		0.282	-0.00794		0.425	-0.00149
0.282	-0.00117		0.425	0.00097		0.294	-0.00344		0.437	0.000557		0.281	-0.00799		0.426	-0.00146
0.281	-0.00117		0.426	0.000978		0.293	-0.00349		0.438	0.000564		0.28	-0.00803		0.427	-0.00145
0.28	-0.00117		0.427	0.00097		0.292	-0.00354		0.439	0.00057		0.279	-0.00809		0.428	-0.00144
0.279	-0.00118		0.428	0.000974		0.291	-0.00358		0.44	0.000568		0.278	-0.00814		0.429	-0.00142
0.278	-0.00119		0.429	0.000983		0.29	-0.00363		0.441	0.000578		0.277	-0.00818		0.43	-0.0014
0.277	-0.00118		0.43	0.000972		0.289	-0.00368		0.442	0.000586		0.276	-0.00823		0.431	-0.00138
0.276	-0.00119		0.431	0.000981		0.288	-0.00373		0.443	0.000582		0.275	-0.00828		0.432	-0.00138
0.275	-0.0012		0.432	0.000984		0.287	-0.00378		0.444	0.000593		0.274	-0.00834		0.433	-0.00135
0.274	-0.0012		0.433	0.00098		0.286	-0.00383		0.445	0.000587		0.273	-0.00839		0.434	-0.00133
0.273	-0.0012		0.434	0.00099		0.285	-0.00388		0.446	0.000598		0.272	-0.00844		0.435	-0.00132
0.272	-0.0012		0.435	0.000982		0.284	-0.00393		0.447	0.0006		0.271	-0.0085		0.436	-0.0013
0.271	-0.00121		0.436	0.000984		0.283	-0.00398		0.448	0.000596		0.27	-0.00856		0.437	-0.0013
0.27	-0.00122		0.437	0.000992		0.282	-0.00403		0.449	0.000611		0.269	-0.0086		0.438	-0.00127
0.269	-0.00122		0.438	0.00099		0.281	-0.00409		0.45	0.000607		0.268	-0.00867		0.439	-0.00126
0.268	-0.00122		0.439	0.000981		0.28	-0.00414		0.451	0.00061		0.267	-0.00872		0.44	-0.00125
0.267	-0.00122		0.44	0.000984		0.279	-0.0042		0.452	0.000617		0.266	-0.00878		0.441	-0.00123
0.266	-0.00124		0.441	0.000985		0.278	-0.00425		0.453	0.000614		0.265	-0.00883		0.442	-0.00121
0.265	-0.00123		0.442	0.000987		0.277	-0.0043		0.454	0.000626		0.264	-0.00888		0.443	-0.0012
0.264	-0.00124		0.443	0.000989		0.276	-0.00437		0.455	0.000624		0.263	-0.00895		0.444	-0.00118
0.263	-0.00124		0.444	0.000988		0.275	-0.00441		0.456	0.000627		0.262	-0.009		0.445	-0.00117
0.262	-0.00125		0.445	0.000989		0.274	-0.00448		0.457	0.000635		0.261	-0.00906		0.446	-0.00115
0.261	-0.00125		0.446	0.000995		0.273	-0.00453		0.458	0.000634		0.26	-0.00912		0.447	-0.00114
0.26	-0.00125		0.447	0.000986		0.272	-0.00458		0.459	0.000635		0.259	-0.00917		0.448	-0.00112
0.259	-0.00126		0.448	0.000992		0.271	-0.00465		0.46	0.000636		0.258	-0.00924		0.449	-0.00111
0.258	-0.00127		0.449	0.000991		0.27	-0.0047		0.461	0.00064		0.257	-0.0093		0.45	-0.00109
0.256	-0.00126		0.45	0.000997		0.269	-0.00476		0.462	0.000648		0.256	-0.00936		0.451	-0.00108
0.256	-0.00127		0.451	0.00099		0.268	-0.00482		0.463	0.000647		0.255	-0.00942		0.452	-0.00106
0.254	-0.00127		0.452	0.000991		0.267	-0.00487		0.464	0.000647		0.254	-0.00948		0.453	-0.00113
0.254	-0.00128		0.452	0.000915		0.266	-0.00488		0.465	0.000653		0.253	-0.00954		0.452	-0.00236
0.253	-0.00128		0.452	-0.00038		0.267	-0.00363		0.466	0.000653		0.253	-0.00952		0.451	-0.00242
0.252	-0.00105		0.451	-0.000443		0.268	-0.00342		0.466	0.000554		0.253	-0.00807		0.45	-0.00247
0.252	-0.000309		0.45	-0.000501		0.269	-0.00331		0.466	0.000144		0.254	-0.00796		0.449	-0.0025
0.253	0.000138		0.449	-0.000528		0.27	-0.0032		0.466	-0.000488		0.255	-0.00787		0.448	-0.00254
0.254	0.000201		0.448	-0.000561		0.271	-0.00311		0.465	-0.000585		0.256	-0.00779		0.447	-0.00256
0.255	0.000244		0.447	-0.000586		0.272	-0.00303		0.464	-0.000618		0.257	-0.0077		0.446	-0.00259
0.256	0.000276		0.446	-0.000604		0.273	-0.00294		0.463	-0.000653		0.258	-0.00763		0.445	-0.0026
0.257	0.000293		0.445	-0.000629		0.274	-0.00286		0.462	-0.000678		0.259	-0.00755		0.444	-0.00263
0.258	0.000322		0.444	-0.000645		0.275	-0.00279		0.461	-0.00069		0.26	-0.00749		0.443	-0.00265
0.259	0.000337		0.443	-0.000671		0.276	-0.0027		0.46	-0.000714		0.261	-0.00741		0.442	-0.00268
0.26	0.000357		0.442	-0.000693		0.277	-0.00264		0.459	-0.000721		0.262	-0.00734		0.441	-0.00269
0.261	0.00038		0.441	-0.000698		0.278	-0.00256		0.458	-0.000742		0.263	-0.00727		0.44	-0.0027
0.262	0.000389		0.44	-0.000723		0.279	-0.0025		0.457	-0.000757		0.264	-0.00721		0.439	-0.00272
0.263	0.000402		0.439	-0.000729		0.28	-0.00243		0.456	-0.000762		0.265	-0.00714		0.438	-0.00275
0.264	0.000412		0.438	-0.000746		0.281	-0.00236		0.455	-0.000779		0.266	-0.00707		0.437	-0.00275
0.265	0.000419		0.437	-0.000766		0.282	-0.0023		0.454	-0.000793		0.267	-0.00702		0.436	-0.00277
0.266	0.000437		0.436	-0.000765		0.283	-0.00224		0.453	-0.000791		0.268	-0.00695		0.435	-0.00279
0.267	0.000447		0.435	-0.000783		0.284	-0.00217		0.452	-0.000807		0.269	-0.00689		0.434	-0.0028
0.268	0.000453		0.434	-0.000794		0.285	-0.00212		0.451	-0.000811		0.27	-0.00683		0.433	-0.00283
0.269	0.00046		0.432	-0.000797		0.286	-0.00206		0.45	-0.000824		0.271	-0.00677		0.432	-0.00283
0.27	0.000479		0.432	-0.00081		0.287	-0.00201		0.449	-0.000834		0.272	-0.00671		0.431	-0.00285
0.271	0.000481		0.431	-0.000815		0.288	-0.00195		0.448	-0.000837		0.273	-0.00666		0.43	-0.00287
0.272	0.000489		0.43	-0.00083		0.289	-0.00189		0.447	-0.00085		0.274	-0.0066		0.429	-0.00288
0.273	0.000498		0.429	-0.000838		0.29	-0.00184		0.446	-0.000857		0.275	-0.00655		0.428	-0.0029
0.274	0.000504		0.428	-0.000839		0.291	-0.00179		0.445	-0.000863		0.276	-0.00649		0.427	-0.00291
0.275	0.000517		0.426	-0.000856		0.292	-0.00174		0.444	-0.000872		0.277	-0.00644		0.426	-0.00293
0.276	0.00052		0.426	-0.000864		0.293	-0.00169		0.443	-0.000876		0.278	-0.00638		0.425	-0.00295
0.277	0.000524		0.425	-0.000873		0.294	-0.00164		0.442	-0.000891		0.279	-0.00632		0.424	-0.00295
0.278	0.000541		0.424	-0.000877		0.295	-0.00159		0.441	-0.000894		0.28	-0.00628		0.423	-0.00298
0.279	0.000537		0.423	-0.000876		0.296	-0.00155		0.44	-0.000895		0.281	-0.00622		0.422	-0.00299
0.28	0.000546		0.421	-0.000891		0.297	-0.0015		0.439	-0.000909		0.282	-0.00617		0.421	-0.003
0.281	0.000553		0.421	-0.000889		0.298	-0.00146		0.438	-0.000915		0.283	-0.00612		0.42	-0.00303
0.282	0.000555		0.42	-0.000897		0.299	-0.00141		0.437	-0.000919		0.284	-0.00607		0.419	-0.00303
0.283	0.000569		0.419	-0.000903		0.3	-0.00137		0.436	-0.000923		0.285	-0.00602		0.418	-0.00306
0.284	0.000563		0.417	-0.000912		0.301	-0.00133		0.435	-0.000933		0.286	-0.00597		0.417	-0.00307
0.285	0.000576		0.417	-0.000915		0.302	-0.00128		0.434	-0.000943		0.287	-0.00592		0.416	-0.00308
0.286	0.000583		0.416	-0.000916		0.303	-0.00124		0.433	-0.00095		0.288	-0.00587		0.415	-0.0031
0.287	0.000585		0.415	-0.000928		0.304	-0.00121		0.432	-0.000954		0.289	-0.00582		0.414	-0.00311
0.288	0.000593		0.414	-0.000932		0.305	-0.00117		0.431	-0.000962		0.29	-0.00577		0.413	-0.00313
0.289	0.000595		0.413	-0.000934		0.306	-0.00113		0.43	-0.000975		0.291	-0.00573		0.412	-0.00315
0.29	0.000599		0.412	-0.000943		0.307	-0.00109		0.429	-0.000977		0.292	-0.00567		0.411	-0.00316
0.291	0.000606		0.411	-0.000947		0.308	-0.00105		0.428	-0.000982		0.293	-0.00564		0.41	-0.00319
0.292	0.0006		0.41	-0.000956		0.309	-0.00102		0.427	-0.000988		0.294	-0.00558		0.409	-0.00319
0.293	0.00062		0.409	-0.000954		0.31	-0.000979		0.426	-0.000997		0.295	-0.00554		0.408	-0.00321
0.294	0.000621		0.408	-0.000952		0.311	-0.000945		0.425	-0.001		0.296	-0.0055		0.407	-0.00323
0.295	0.000619		0.407	-0.000959		0.312	-0.000915		0.424	-0.00101		0.297	-0.00546		0.406	-0.00325
0.296	0.000629		0.406	-0.000965		0.313	-0.00088		0.423	-0.00102		0.298	-0.0054		0.405	-0.00326
0.297	0.000627		0.405	-0.00097		0.314	-0.000842		0.422	-0.00103		0.299	-0.00537		0.404	-0.00328
0.298	0.000642		0.404	-0.000969		0.315	-0.000816		0.421	-0.00103		0.3	-0.00532		0.403	-0.0033
0.299	0.000638		0.403	-0.000975		0.316	-0.000782		0.42	-0.00104		0.301	-0.00528		0.402	-0.00332
0.3	0.000643		0.402	-0.000991		0.317	-0.000754		0.419	-0.00105		0.302	-0.00523		0.401	-0.00333
0.301	0.000648		0.401	-0.000978		0.318	-0.00072		0.418	-0.00105		0.303	-0.00519		0.4	-0.00335
0.302	0.000649		0.4	-0.000988		0.319	-0.000694		0.417	-0.00107		0.304	-0.00515		0.399	-0.00337
0.303	0.000657		0.399	-0.000985		0.32	-0.000665		0.416	-0.00107		0.305	-0.0051		0.398	-0.00339
0.304	0.000655		0.398	-0.000985		0.321	-0.000635		0.415	-0.00108		0.306	-0.00506		0.397	-0.0034
0.305	0.000663		0.397	-0.001		0.322	-0.000602		0.414	-0.00109		0.307	-0.00503		0.396	-0.00343
0.306	0.000666		0.396	-0.000992		0.323	-0.000581		0.413	-0.00109		0.308	-0.00499		0.395	-0.00344
0.307	0.000666		0.395	-0.00101		0.324	-0.000551		0.412	-0.0011		0.309	-0.00495		0.394	-0.00347
0.308	0.000672		0.394	-0.00101		0.325	-0.000529		0.411	-0.00111		0.31	-0.00491		0.393	-0.00349
0.309	0.00068		0.393	-0.00101		0.326	-0.000499		0.41	-0.00112		0.311	-0.00488		0.392	-0.0035
0.31	0.000684		0.392	-0.00101		0.327	-0.000472		0.409	-0.00113		0.312	-0.00483		0.391	-0.00352
0.311	0.000686		0.391	-0.00101		0.328	-0.00045		0.408	-0.00113		0.313	-0.00479		0.39	-0.00355
0.312	0.000686		0.39	-0.00102		0.329	-0.000426		0.407	-0.00114		0.314	-0.00475		0.389	-0.00356
0.313	0.00069		0.389	-0.00102		0.33	-0.000398		0.406	-0.00115		0.315	-0.00472		0.388	-0.00358
0.314	0.000692		0.388	-0.00102		0.331	-0.000384		0.405	-0.00115		0.316	-0.00468		0.387	-0.0036
0.315	0.000693		0.387	-0.00103		0.332	-0.000353		0.404	-0.00117		0.317	-0.00465		0.386	-0.00362
0.316	0.000698		0.386	-0.00104		0.333	-0.000339		0.403	-0.00117		0.318	-0.00461		0.385	-0.00364
0.317	0.000699		0.385	-0.00103		0.334	-0.000314		0.402	-0.00119		0.319	-0.00457		0.384	-0.00366
0.318	0.000713		0.384	-0.00103		0.335	-0.000289		0.401	-0.00119		0.32	-0.00454		0.383	-0.00369
0.319	0.000701		0.383	-0.00103		0.336	-0.000271		0.4	-0.00119		0.321	-0.0045		0.382	-0.00371
0.32	0.000713		0.382	-0.00104		0.337	-0.000247		0.399	-0.00121		0.322	-0.00446		0.381	-0.00373
0.321	0.000714		0.381	-0.00105		0.338	-0.000225		0.398	-0.00122		0.323	-0.00444		0.38	-0.00375
0.322	0.000721		0.38	-0.00104		0.339	-0.000216		0.397	-0.00122		0.324	-0.00439		0.379	-0.00377
0.323	0.000728		0.379	-0.00105		0.34	-0.000186		0.396	-0.00124		0.325	-0.00437		0.378	-0.0038
0.324	0.000716		0.378	-0.00105		0.341	-0.000169		0.395	-0.00124		0.326	-0.00433		0.377	-0.00381
0.325	0.000731		0.377	-0.00105		0.342	-0.000152		0.394	-0.00126		0.327	-0.0043		0.376	-0.00384
0.326	0.000736		0.376	-0.00105		0.343	-0.00013		0.393	-0.00126		0.328	-0.00427		0.375	-0.00386
0.327	0.000727		0.375	-0.00105		0.344	-0.00012		0.392	-0.00127		0.329	-0.00422		0.374	-0.00389
0.328	0.000729		0.374	-0.00106		0.345	-9.48e-05		0.391	-0.00129		0.33	-0.00419		0.373	-0.0039
0.329	0.000735		0.373	-0.00107		0.346	-8.34e-05		0.39	-0.0013		0.331	-0.00417		0.372	-0.00393
0.33	0.000738		0.372	-0.00106		0.347	-7.01e-05		0.389	-0.0013		0.332	-0.00413		0.371	-0.00395
0.331	0.000747		0.371	-0.00107		0.348	-4.74e-05		0.388	-0.00132		0.333	-0.0041		0.37	-0.00398
0.332	0.000742		0.37	-0.00107		0.349	-4e-05		0.387	-0.00132		0.334	-0.00406		0.369	-0.004
0.333	0.00075		0.369	-0.00107		0.35	-1.21e-05		0.386	-0.00134		0.335	-0.00403		0.368	-0.00403
0.334	0.000756		0.368	-0.00108		0.351	-5.85e-06		0.385	-0.00134		0.336	-0.00401		0.367	-0.00405
0.335	0.000753		0.367	-0.00108		0.352	1.2e-05		0.384	-0.00136		0.337	-0.00398		0.366	-0.00408
0.336	0.000758		0.365	-0.00109		0.353	3.47e-05		0.383	-0.00137		0.338	-0.00394		0.365	-0.0041
0.337	0.000754		0.365	-0.00108		0.354	3.9e-05		0.382	-0.00138		0.339	-0.00392		0.364	-0.00413
0.338	0.000765		0.364	-0.00109		0.355	5.66e-05		0.381	-0.00139		0.34	-0.00388		0.363	-0.00415
0.339	0.000766		0.363	-0.00108		0.356	7.04e-05		0.38	-0.0014		0.341	-0.00386		0.362	-0.00418
0.34	0.000762		0.362	-0.0011		0.357	8.05e-05		0.379	-0.00142		0.342	-0.00382		0.361	-0.00421
0.341	0.000771		0.361	-0.00109		0.358	0.000102		0.378	-0.00143		0.343	-0.00379		0.36	-0.00423
0.342	0.000775		0.36	-0.0011		0.359	0.00011		0.377	-0.00144		0.344	-0.00377		0.359	-0.00426
0.343	0.000776		0.359	-0.0011		0.36	0.000124		0.376	-0.00145		0.345	-0.00374		0.358	-0.0043
0.344	0.000775		0.358	-0.0011		0.361	0.000135		0.375	-0.00146		0.346	-0.0037		0.357	-0.00431
0.345	0.000778		0.357	-0.00111		0.362	0.00015		0.374	-0.00148		0.347	-0.00369		0.356	-0.00435
0.346	0.00078		0.356	-0.0011		0.363	0.000161		0.373	-0.00148		0.348	-0.00365		0.355	-0.00437
0.347	0.000784		0.355	-0.00111		0.364	0.000174		0.372	-0.0015		0.349	-0.00362		0.354	-0.0044
0.348	0.000788		0.354	-0.00112		0.365	0.000185		0.371	-0.00151		0.35	-0.0036		0.353	-0.00443
0.349	0.000791		0.353	-0.00112		0.366	0.000197		0.37	-0.00152		0.351	-0.00357		0.352	-0.00438
0.35	0.000795		0.352	-0.00108		0.367	0.000168		0.369	-0.00154		0.352	-0.00354		0.353	-0.00303
0.351	0.00079		0.353	0.000351		0.366	-0.000964		0.368	-0.00155		0.352	-0.00357		0.354	-0.00295
0.352	0.0008		0.354	0.000425		0.365	-0.00107		0.367	-0.00156		0.352	-0.0049		0.355	-0.0029
0.352	0.000666		0.355	0.000474		0.364	-0.00112		0.366	-0.0015		0.351	-0.00497		0.356	-0.00284
0.352	-0.000552		0.356	0.000506		0.363	-0.00116		0.367	-0.000331		0.35	-0.00503		0.357	-0.00281
0.351	-0.000594		0.357	0.000543		0.362	-0.00119		0.368	-0.000209		0.349	-0.00507		0.358	-0.00276
0.35	-0.000641		0.358	0.000574		0.361	-0.00122		0.369	-0.000146		0.348	-0.00511		0.359	-0.00273
0.349	-0.000666		0.359	0.000588		0.36	-0.00124		0.37	-0.000107		0.347	-0.00514		0.36	-0.0027
0.347	-0.000691		0.36	0.000621		0.359	-0.00126		0.371	-7.34e-05		0.346	-0.00519		0.361	-0.00266
0.346	-0.000717		0.361	0.000634		0.358	-0.00129		0.372	-4.51e-05		0.345	-0.00521		0.362	-0.00264
0.346	-0.000733		0.362	0.000657		0.357	-0.0013		0.373	-2e-05		0.344	-0.00525		0.363	-0.00261
0.345	-0.000745		0.363	0.000673		0.356	-0.00133		0.374	9.48e-06		0.343	-0.00528		0.364	-0.00257
0.343	-0.000767		0.364	0.000685		0.355	-0.00134		0.375	2.81e-05		0.342	-0.0053		0.365	-0.00255
0.343	-0.000779		0.365	0.000701		0.354	-0.00137		0.376	4.9e-05		0.341	-0.00533		0.366	-0.00251
0.342	-0.000792		0.366	0.000719		0.353	-0.00139		0.377	6.88e-05		0.34	-0.00536		0.367	-0.00249
0.34	-0.000809		0.367	0.000722		0.352	-0.0014		0.378	9.1e-05		0.339	-0.00539		0.368	-0.00246
0.34	-0.000817		0.368	0.00074		0.351	-0.00143		0.379	0.000105		0.338	-0.00543		0.369	-0.00243
0.339	-0.000831		0.369	0.000744		0.35	-0.00145		0.38	0.000119		0.337	-0.00545		0.37	-0.00241
0.338	-0.000845		0.37	0.000768		0.349	-0.00147		0.381	0.000137		0.336	-0.00549		0.371	-0.00239
0.336	-0.000851		0.371	0.00077		0.348	-0.00149		0.382	0.000155		0.335	-0.00551		0.372	-0.00236
0.336	-0.000856		0.372	0.000781		0.347	-0.0015		0.383	0.000167		0.334	-0.00555		0.373	-0.00234
0.335	-0.000872		0.373	0.000797		0.346	-0.00153		0.384	0.000183		0.333	-0.00557		0.374	-0.00231
0.334	-0.00088		0.374	0.0008		0.345	-0.00155		0.385	0.000191		0.332	-0.00561		0.375	-0.00229
0.333	-0.000888		0.375	0.000802		0.344	-0.00157		0.386	0.000213		0.331	-0.00564		0.376	-0.00227
0.332	-0.000895		0.376	0.000819		0.343	-0.00159		0.387	0.00022		0.33	-0.00567		0.377	-0.00224
0.331	-0.000902		0.377	0.00082		0.342	-0.00161		0.388	0.000238		0.329	-0.0057		0.378	-0.00222
0.33	-0.000918		0.378	0.000834		0.341	-0.00163		0.389	0.00025		0.328	-0.00573		0.379	-0.0022
0.329	-0.000917		0.379	0.000831		0.34	-0.00166		0.39	0.000261		0.327	-0.00576		0.38	-0.00218
0.328	-0.000924		0.38	0.00084		0.339	-0.00167		0.391	0.00028		0.326	-0.00579		0.381	-0.00215
0.327	-0.000933		0.381	0.000852		0.338	-0.0017		0.392	0.000279		0.325	-0.00581		0.382	-0.00213
0.326	-0.000941		0.382	0.00086		0.337	-0.00172		0.393	0.000294		0.324	-0.00586		0.383	-0.00211
0.325	-0.00095		0.383	0.000858		0.336	-0.00174		0.394	0.000308		0.323	-0.00588		0.384	-0.00209
0.324	-0.000951		0.384	0.000871		0.335	-0.00177		0.395	0.000309		0.322	-0.00592		0.385	-0.00206
0.323	-0.000961		0.385	0.00087		0.334	-0.00179		0.396	0.000329		0.321	-0.00595		0.386	-0.00204
0.322	-0.000976		0.386	0.000883		0.333	-0.00182		0.397	0.00033		0.32	-0.00598		0.387	-0.00203
0.321	-0.000969		0.387	0.000881		0.332	-0.00184		0.398	0.00034		0.319	-0.00602		0.388	-0.002
0.32	-0.000981		0.388	0.000888		0.331	-0.00186		0.399	0.000358		0.318	-0.00605		0.389	-0.00198
0.319	-0.000978		0.389	0.000892		0.33	-0.00189		0.4	0.000356		0.317	-0.00608		0.39	-0.00196
0.318	-0.000989		0.39	0.000902		0.329	-0.00192		0.401	0.000375		0.316	-0.00612		0.391	-0.00194
0.317	-0.000995		0.391	0.000896		0.328	-0.00194		0.402	0.000379		0.315	-0.00614		0.392	-0.00193
0.316	-0.000996		0.392	0.000911		0.327	-0.00197		0.403	0.000384		0.314	-0.00619		0.393	-0.0019
0.315	-0.00101		0.393	0.000913		0.326	-0.00199		0.404	0.000403		0.313	-0.00622		0.394	-0.00187
0.314	-0.00101		0.394	0.000918		0.325	-0.00202		0.405	0.000395		0.312	-0.00625		0.395	-0.00186
0.313	-0.00101		0.395	0.000916		0.324	-0.00204		0.406	0.000413		0.311	-0.00629		0.396	-0.00184
0.312	-0.00102		0.396	0.000922		0.323	-0.00207		0.407	0.00042		0.31	-0.00633		0.397	-0.00183
0.311	-0.00102		0.397	0.00092		0.322	-0.00211		0.408	0.000423		0.309	-0.00636		0.398	-0.0018
0.31	-0.00103		0.398	0.00093		0.321	-0.00213		0.409	0.000435		0.308	-0.0064		0.399	-0.00178
0.309	-0.00104		0.399	0.00092		0.32	-0.00216		0.41	0.000439		0.307	-0.00643		0.4	-0.00177
0.308	-0.00103		0.4	0.00093		0.319	-0.00219		0.411	0.000445		0.306	-0.00648		0.401	-0.00174
0.307	-0.00104		0.401	0.000935		0.318	-0.00222		0.412	0.000454		0.305	-0.00651		0.402	-0.00173
0.306	-0.00105		0.402	0.000936		0.317	-0.00225		0.413	0.000455		0.304	-0.00655		0.403	-0.00171
0.305	-0.00105		0.403	0.000941		0.316	-0.00228		0.414	0.00047		0.303	-0.00658		0.404	-0.00169
0.304	-0.00105		0.404	0.000939		0.315	-0.00231		0.415	0.000469		0.302	-0.00663		0.405	-0.00168
0.303	-0.00106		0.405	0.000945		0.314	-0.00235		0.416	0.00048		0.301	-0.00666		0.406	-0.00165
0.302	-0.00107		0.406	0.000952		0.313	-0.00238		0.417	0.000486		0.3	-0.0067		0.407	-0.00164
0.301	-0.00107		0.407	0.000947		0.312	-0.00241		0.418	0.000493		0.299	-0.00674		0.408	-0.00162
0.3	-0.00107		0.408	0.000952		0.311	-0.00244		0.419	0.000496		0.298	-0.00679		0.409	-0.0016
0.299	-0.00107		0.409	0.000954		0.31	-0.00248		0.42	0.000502		0.297	-0.00683		0.41	-0.00159
0.298	-0.00108		0.41	0.000959		0.309	-0.00251		0.421	0.000506		0.296	-0.00686		0.411	-0.00157
0.297	-0.00109		0.411	0.000962		0.308	-0.00255		0.422	0.000513		0.295	-0.00691		0.412	-0.00155
0.296	-0.00109		0.412	0.000956		0.307	-0.00258		0.423	0.000517		0.294	-0.00695		0.413	-0.00154
0.295	-0.00109		0.413	0.000963		0.306	-0.00262		0.424	0.000524		0.293	-0.00699		0.414	-0.00152
0.294	-0.0011		0.414	0.000967		0.305	-0.00265		0.425	0.000528		0.292	-0.00703		0.415	-0.00151
0.293	-0.0011		0.415	0.000958		0.304	-0.00268		0.426	0.000536		0.291	-0.00708		0.416	-0.00149
0.292	-0.0011		0.416	0.000967		0.303	-0.00273		0.427	0.000535		0.29	-0.00712		0.417	-0.00147
0.291	-0.00111		0.417	0.000967		0.302	-0.00277		0.428	0.000541		0.289	-0.00716		0.418	-0.00145
0.29	-0.00112		0.418	0.000976		0.301	-0.0028		0.429	0.000548		0.288	-0.00721		0.419	-0.00144
0.289	-0.00111		0.419	0.000971		0.3	-0.00284		0.43	0.000555		0.287	-0.00725		0.42	-0.00142
0.288	-0.00112		0.42	0.00097		0.299	-0.00288		0.431	0.00056		0.286	-0.0073		0.421	-0.00141
0.287	-0.00111		0.421	0.000982		0.298	-0.00292		0.432	0.000557		0.285	-0.00734		0.422	-0.00139
0.286	-0.00112		0.422	0.000975		0.297	-0.00296		0.433	0.000563		0.284	-0.00739		0.423	-0.00137
0.285	-0.00113		0.423	0.000972		0.296	-0.00299		0.434	0.000574		0.283	-0.00744		0.424	-0.00136
0.284	-0.00113		0.424	0.000982		0.295	-0.00304		0.435	0.000571		0.282	-0.00748		0.425	-0.00135
0.283	-0.00114		0.425	0.000973		0.294	-0.00308		0.436	0.000574		0.281	-0.00754		0.426	-0.00132
0.282	-0.00115		0.426	0.000987		0.293	-0.00312		0.437	0.000579		0.28	-0.00757		0.427	-0.00132
0.281	-0.00114		0.427	0.000974		0.292	-0.00317		0.438	0.000586		0.279	-0.00764		0.428	-0.0013
0.28	-0.00115		0.428	0.000982		0.291	-0.0032		0.439	0.000594		0.278	-0.00768		0.429	-0.00129
0.279	-0.00115		0.429	0.000984		0.29	-0.00326		0.44	0.000589		0.277	-0.00772		0.43	-0.00127
0.278	-0.00116		0.43	0.00098		0.289	-0.00331		0.441	0.000599		0.276	-0.00778		0.431	-0.00125
0.277	-0.00116		0.431	0.000983		0.288	-0.00334		0.442	0.000608		0.275	-0.00782		0.432	-0.00124
0.276	-0.00116		0.432	0.000987		0.287	-0.00339		0.443	0.000599		0.274	-0.00788		0.433	-0.00122
0.275	-0.00117		0.433	0.000983		0.286	-0.00344		0.444	0.00061		0.273	-0.00792		0.434	-0.0012
0.274	-0.00118		0.434	0.000988		0.285	-0.00348		0.445	0.000607		0.272	-0.00797		0.435	-0.0012
0.273	-0.00117		0.435	0.000984		0.284	-0.00353		0.446	0.00062		0.271	-0.00804		0.436	-0.00118
0.272	-0.00118		0.436	0.000992		0.283	-0.00357		0.447	0.000621		0.27	-0.00808		0.437	-0.00117
0.27	-0.00118		0.437	0.000988		0.282	-0.00363		0.448	0.000612		0.269	-0.00813		0.438	-0.00115
0.27	-0.00119		0.438	0.000993		0.281	-0.00368		0.449	0.000626		0.268	-0.00819		0.439	-0.00113
0.269	-0.00119		0.439	0.000982		0.28	-0.00372		0.45	0.000628		0.267	-0.00824		0.44	-0.00112
0.268	-0.00119		0.44	0.000993		0.279	-0.00378		0.451	0.000628		0.266	-0.0083		0.441	-0.0011
0.267	-0.0012		0.441	0.000993		0.278	-0.00383		0.452	0.000638		0.265	-0.00835		0.442	-0.00109
0.266	-0.0012		0.442	0.000995		0.277	-0.00388		0.453	0.000629		0.264	-0.00841		0.443	-0.00108
0.265	-0.00121		0.443	0.000991		0.276	-0.00393		0.454	0.000642		0.263	-0.00846		0.444	-0.00106
0.264	-0.00121		0.444	0.000992		0.275	-0.00398		0.455	0.000642		0.262	-0.00852		0.445	-0.00106
0.263	-0.00121		0.445	0.00099		0.274	-0.00404		0.456	0.00064		0.261	-0.00857		0.446	-0.00103
0.262	-0.00122		0.446	0.001		0.273	-0.00409		0.457	0.00065		0.26	-0.00863		0.447	-0.00102
0.261	-0.00122		0.447	0.000988		0.272	-0.00414		0.458	0.00065		0.259	-0.00869		0.448	-0.00101
0.26	-0.00122		0.448	0.001		0.271	-0.0042		0.459	0.000648		0.258	-0.00875		0.449	-0.000989
0.259	-0.00123		0.449	0.000995		0.27	-0.00426		0.46	0.000654		0.257	-0.00881		0.45	-0.000977
0.258	-0.00124		0.45	0.001		0.269	-0.00431		0.461	0.000652		0.256	-0.00887		0.451	-0.000963
0.257	-0.00124		0.451	0.000995		0.268	-0.00437		0.462	0.000662		0.255	-0.00893		0.452	-0.000954
0.255	-0.00124		0.452	0.000991		0.267	-0.00442		0.463	0.00066		0.254	-0.00899		0.453	-0.000976
0.255	-0.00125		0.452	0.000856		0.266	-0.00448		0.464	0.000661		0.253	-0.00904		0.452	-0.00225
0.253	-0.00125		0.452	-0.000372		0.265	-0.00454		0.465	0.000666		0.252	-0.00911		0.451	-0.00231
0.253	-0.00125		0.451	-0.000435		0.264	-0.0046		0.466	0.000666		0.251	-0.00917		0.45	-0.00237
0.252	-0.00107		0.45	-0.000496		0.263	-0.00466		0.466	0.000593		0.25	-0.00924		0.449	-0.0024
0.252	-0.000278		0.449	-0.000523		0.262	-0.00472		0.466	0.000159		0.249	-0.0093		0.448	-0.00243
0.253	0.000161		0.448	-0.000556		0.261	-0.00477		0.466	-0.00047		0.248	-0.00936		0.447	-0.00245
0.254	0.00023		0.447	-0.000581		0.26	-0.00484		0.465	-0.000564		0.247	-0.00942		0.446	-0.00248
0.255	0.00026		0.446	-0.000607		0.259	-0.0049		0.464	-0.000603		0.246	-0.0095		0.445	-0.00249
0.256	0.000303		0.445	-0.000628		0.258	-0.00496		0.463	-0.000637		0.245	-0.00955		0.444	-0.00252
0.257	0.000319		0.444	-0.000639		0.257	-0.00502		0.462	-0.00066		0.244	-0.00962		0.443	-0.00254
0.258	0.000341		0.443	-0.000666		0.256	-0.00508		0.461	-0.000674		0.243	-0.00968		0.442	-0.00256
0.259	0.000366		0.442	-0.000686		0.255	-0.00515		0.46	-0.000693		0.242	-0.00975		0.441	-0.00257
0.26	0.00037		0.44	-0.000691		0.254	-0.00522		0.459	-0.000702		0.241	-0.00983		0.44	-0.0026
0.261	0.000394		0.44	-0.000717		0.253	-0.00528		0.458	-0.000722		0.24	-0.00988		0.439	-0.00261
0.262	0.00041		0.439	-0.000724		0.252	-0.00534		0.457	-0.000732		0.239	-0.00996		0.438	-0.00263
0.263	0.000419		0.437	-0.000738		0.251	-0.00541		0.456	-0.00074		0.238	-0.01		0.437	-0.00264
0.264	0.000433		0.437	-0.000758		0.25	-0.00548		0.455	-0.000757		0.237	-0.0101		0.436	-0.00266
0.265	0.000443		0.436	-0.000756		0.249	-0.00554		0.454	-0.000769		0.236	-0.0102		0.435	-0.00267
0.266	0.000453		0.435	-0.000783		0.248	-0.00561		0.453	-0.00077		0.235	-0.0102		0.434	-0.00269
0.267	0.000465		0.434	-0.000791		0.247	-0.00568		0.452	-0.000784		0.234	-0.0103		0.433	-0.00271
0.268	0.000468		0.433	-0.000794		0.246	-0.00574		0.451	-0.000789		0.233	-0.0104		0.432	-0.00272
0.269	0.000486		0.432	-0.000809		0.245	-0.00581		0.45	-0.0008		0.232	-0.0104		0.431	-0.00273
0.27	0.000496		0.431	-0.000811		0.244	-0.00588		0.449	-0.000809		0.231	-0.0105		0.43	-0.00275
0.271	0.000501		0.43	-0.000829		0.243	-0.00595		0.448	-0.000813		0.23	-0.0106		0.429	-0.00276
0.272	0.000509		0.429	-0.000832		0.242	-0.00602		0.447	-0.00082		0.229	-0.0107		0.428	-0.00278
0.273	0.00051		0.428	-0.000836		0.241	-0.00609		0.446	-0.000832		0.228	-0.0107		0.427	-0.00279
0.274	0.000525		0.427	-0.000851		0.24	-0.00616		0.445	-0.000833		0.227	-0.0108		0.426	-0.00281
0.275	0.000533		0.426	-0.000861		0.239	-0.00623		0.444	-0.000846		0.226	-0.0109		0.425	-0.00282
0.276	0.000532		0.425	-0.000866		0.238	-0.0063		0.443	-0.000848		0.225	-0.0109		0.424	-0.00284
0.277	0.000544		0.424	-0.000869		0.237	-0.00637		0.442	-0.000862		0.224	-0.011		0.423	-0.00286
0.278	0.000556		0.423	-0.00087		0.236	-0.00645		0.441	-0.000865		0.223	-0.0111		0.422	-0.00287
0.279	0.000557		0.422	-0.000887		0.235	-0.00651		0.44	-0.000869		0.222	-0.0112		0.421	-0.00287
0.28	0.000564		0.421	-0.000887		0.234	-0.0066		0.439	-0.000879		0.221	-0.0112		0.42	-0.0029
0.281	0.000568		0.42	-0.000895		0.233	-0.00667		0.438	-0.000888		0.22	-0.0113		0.419	-0.0029
0.282	0.000574		0.419	-0.000904		0.232	-0.00674		0.437	-0.000891		0.219	-0.0114		0.418	-0.00293
0.283	0.000587		0.417	-0.00091		0.231	-0.00682		0.436	-0.000895		0.218	-0.0115		0.417	-0.00294
0.284	0.000584		0.416	-0.000911		0.23	-0.00689		0.435	-0.0009		0.217	-0.0115		0.416	-0.00295
0.285	0.00059		0.416	-0.000914		0.229	-0.00696		0.434	-0.000914		0.216	-0.0116		0.415	-0.00297
0.286	0.000602		0.415	-0.000919		0.228	-0.00704		0.433	-0.000914		0.215	-0.0117		0.414	-0.00298
0.287	0.0006		0.413	-0.000926		0.227	-0.00711		0.432	-0.00092		0.214	-0.0118		0.413	-0.003
0.288	0.000609		0.413	-0.000933		0.226	-0.00719		0.431	-0.000935		0.213	-0.0119		0.412	-0.00302
0.289	0.000609		0.412	-0.000935		0.225	-0.00727		0.43	-0.000941		0.212	-0.0119		0.411	-0.00303
0.29	0.00062		0.411	-0.000938		0.224	-0.00734		0.429	-0.000944		0.211	-0.012		0.41	-0.00305
0.291	0.000621		0.41	-0.00095		0.223	-0.00742		0.428	-0.000949		0.21	-0.0121		0.409	-0.00306
0.292	0.000623		0.409	-0.000945		0.222	-0.0075		0.427	-0.000953		0.209	-0.0122		0.408	-0.00308
0.293	0.000628		0.408	-0.000951		0.221	-0.00758		0.426	-0.000965		0.208	-0.0122		0.407	-0.0031
0.294	0.000637		0.407	-0.000956		0.22	-0.00766		0.425	-0.000967		0.207	-0.0123		0.406	-0.00311
0.295	0.000631		0.406	-0.000957		0.219	-0.00773		0.424	-0.000978		0.206	-0.0124		0.405	-0.00313
0.296	0.000643		0.405	-0.000968		0.218	-0.00782		0.423	-0.00098		0.205	-0.0125		0.404	-0.00314
0.297	0.000644		0.404	-0.000964		0.217	-0.00789		0.422	-0.000991		0.204	-0.0125		0.403	-0.00316
0.298	0.000653		0.403	-0.000974		0.216	-0.00796		0.421	-0.000994		0.203	-0.0126		0.402	-0.00318
0.299	0.000655		0.402	-0.000983		0.215	-0.00805		0.42	-0.001		0.202	-0.0127		0.401	-0.00319
0.3	0.000653		0.401	-0.000969		0.214	-0.00813		0.419	-0.00101		0.201	-0.0128		0.4	-0.00321
0.301	0.000665		0.4	-0.000986		0.213	-0.00821		0.418	-0.00102		0.2	-0.0129		0.399	-0.00323
0.302	0.00067		0.399	-0.00098		0.212	-0.00829		0.417	-0.00103		0.199	-0.0129		0.398	-0.00325
0.303	0.000667		0.398	-0.000981		0.211	-0.00837		0.416	-0.00103		0.198	-0.013		0.397	-0.00326
0.304	0.000674		0.397	-0.000993		0.21	-0.00845		0.415	-0.00104		0.197	-0.0131		0.396	-0.00328
0.305	0.000672		0.396	-0.000983		0.209	-0.00853		0.414	-0.00105		0.196	-0.0132		0.395	-0.00329
0.306	0.000681		0.395	-0.001		0.208	-0.00861		0.413	-0.00105		0.195	-0.0133		0.394	-0.00332
0.307	0.000683		0.394	-0.001		0.207	-0.00869		0.412	-0.00106		0.194	-0.0133		0.393	-0.00334
0.308	0.000682		0.393	-0.000999		0.206	-0.00878		0.411	-0.00106		0.193	-0.0134		0.392	-0.00335
0.309	0.000695		0.392	-0.00101		0.205	-0.00886		0.41	-0.00107		0.192	-0.0135		0.391	-0.00337
0.31	0.000697		0.391	-0.00101		0.204	-0.00894		0.409	-0.00108		0.191	-0.0136		0.39	-0.00339
0.311	0.000694		0.39	-0.00101		0.203	-0.00902		0.408	-0.00109		0.19	-0.0136		0.389	-0.00341
0.312	0.000705		0.389	-0.00102		0.202	-0.00911		0.407	-0.0011		0.189	-0.0137		0.388	-0.00343
0.313	0.0007		0.388	-0.00101		0.201	-0.00919		0.406	-0.00111		0.188	-0.0138		0.387	-0.00344
0.314	0.00071		0.387	-0.00102		0.2	-0.00926		0.405	-0.00111		0.187	-0.0139		0.386	-0.00347
0.315	0.000716		0.386	-0.00102		0.199	-0.00935		0.404	-0.00112		0.186	-0.014		0.385	-0.00349
0.316	0.000708		0.385	-0.00102		0.198	-0.00944		0.403	-0.00112		0.185	-0.014		0.384	-0.0035
0.317	0.000715		0.384	-0.00102		0.197	-0.00952		0.402	-0.00114		0.184	-0.0141		0.383	-0.00352
0.318	0.000724		0.383	-0.00103		0.196	-0.0096		0.401	-0.00115		0.183	-0.0142		0.382	-0.00355
0.319	0.00072		0.382	-0.00104		0.195	-0.00969		0.4	-0.00115		0.182	-0.0143		0.381	-0.00356
0.32	0.000726		0.381	-0.00103		0.194	-0.00977		0.399	-0.00116		0.181	-0.0143		0.38	-0.00359
0.321	0.000724		0.379	-0.00103		0.193	-0.00986		0.398	-0.00117		0.18	-0.0144		0.379	-0.0036
0.322	0.000731		0.379	-0.00103		0.192	-0.00993		0.397	-0.00117		0.179	-0.0145		0.378	-0.00364
0.323	0.000732		0.378	-0.00105		0.191	-0.01		0.396	-0.00119		0.178	-0.0146		0.377	-0.00365
0.324	0.000734		0.377	-0.00104		0.19	-0.0101		0.395	-0.00119		0.177	-0.0146		0.376	-0.00367
0.325	0.000744		0.376	-0.00105		0.189	-0.0102		0.394	-0.0012		0.176	-0.0147		0.375	-0.0037
0.326	0.000745		0.375	-0.00105		0.188	-0.0103		0.393	-0.00121		0.175	-0.0148		0.374	-0.00372
0.327	0.000746		0.374	-0.00105		0.187	-0.0104		0.392	-0.00121		0.174	-0.0149		0.373	-0.00374
0.328	0.000739		0.373	-0.00106		0.186	-0.0104		0.391	-0.00124		0.173	-0.0149		0.372	-0.00376
0.329	0.00075		0.372	-0.00106		0.185	-0.0105		0.39	-0.00124		0.172	-0.015		0.371	-0.00378
0.33	0.000753		0.371	-0.00106		0.184	-0.0106		0.389	-0.00125		0.171	-0.0151		0.37	-0.00381
0.331	0.000754		0.37	-0.00107		0.183	-0.0107		0.388	-0.00126		0.17	-0.0152		0.369	-0.00383
0.332	0.000753		0.369	-0.00107		0.182	-0.0108		0.387	-0.00127		0.169	-0.0152		0.368	-0.00385
0.333	0.00076		0.368	-0.00107		0.181	-0.0109		0.386	-0.00128		0.168	-0.0153		0.367	-0.00388
0.334	0.000773		0.367	-0.00107		0.18	-0.0109		0.385	-0.00128		0.167	-0.0154		0.366	-0.0039
0.335	0.000762		0.366	-0.00108		0.179	-0.011		0.384	-0.0013		0.166	-0.0155		0.365	-0.00392
0.336	0.000771		0.365	-0.00108		0.178	-0.0111		0.383	-0.00131		0.165	-0.0155		0.364	-0.00395
0.337	0.000767		0.364	-0.00108		0.177	-0.0112		0.382	-0.00132		0.164	-0.0156		0.363	-0.00397
0.338	0.000772		0.363	-0.00108		0.176	-0.0113		0.381	-0.00133		0.163	-0.0157		0.362	-0.00399
0.339	0.000778		0.362	-0.00109		0.175	-0.0114		0.38	-0.00134		0.162	-0.0157		0.361	-0.00402
0.34	0.000775		0.361	-0.00108		0.174	-0.0115		0.379	-0.00135		0.161	-0.0158		0.36	-0.00405
0.341	0.000777		0.359	-0.0011		0.173	-0.0115		0.378	-0.00137		0.16	-0.0159		0.359	-0.00407
0.342	0.000785		0.359	-0.00108		0.172	-0.0116		0.377	-0.00137		0.159	-0.0159		0.358	-0.0041
0.343	0.000782		0.358	-0.00109		0.171	-0.0117		0.376	-0.00138		0.158	-0.016		0.357	-0.00412
0.344	0.000788		0.357	-0.0011		0.17	-0.0118		0.375	-0.00139		0.157	-0.0161		0.356	-0.00415
0.345	0.000787		0.355	-0.0011		0.169	-0.0119		0.374	-0.00141		0.156	-0.0162		0.355	-0.00418
0.346	0.000792		0.354	-0.0011		0.168	-0.012		0.373	-0.00141		0.155	-0.0162		0.354	-0.00421
0.347	0.000798		0.354	-0.00111		0.167	-0.012		0.372	-0.00143		0.154	-0.0163		0.353	-0.00423
0.348	0.00079		0.353	-0.0011		0.167	-0.0121		0.371	-0.00144		0.153	-0.0164		0.352	-0.00414
0.349	0.000797		0.352	-0.00109		0.167	-0.0107		0.37	-0.00145		0.153	-0.0163		0.353	-0.00284
0.35	0.000801		0.353	0.00036		0.168	-0.0104		0.369	-0.00147		0.153	-0.0147		0.354	-0.00276
0.351	0.000793		0.354	0.000429		0.169	-0.0102		0.368	-0.00148		0.154	-0.0146		0.355	-0.00271
0.352	0.000806		0.355	0.000481		0.17	-0.01		0.367	-0.00149		0.155	-0.0144		0.356	-0.00265
0.352	0.00073		0.356	0.000514		0.171	-0.00984		0.366	-0.00141		0.156	-0.0143		0.357	-0.00262
0.351	-0.000542		0.357	0.000549		0.172	-0.00966		0.367	-0.000267		0.157	-0.0142		0.358	-0.00258
0.351	-0.000584		0.358	0.000576		0.173	-0.00949		0.368	-0.000142		0.158	-0.014		0.359	-0.00255
0.35	-0.000629		0.359	0.000597		0.174	-0.00933		0.369	-8.26e-05		0.159	-0.0139		0.36	-0.00252
0.349	-0.000661		0.36	0.000629		0.175	-0.00916		0.37	-4.63e-05		0.16	-0.0138		0.361	-0.00248
0.348	-0.000678		0.361	0.000641		0.176	-0.00901		0.371	-1.27e-05		0.161	-0.0137		0.362	-0.00246
0.347	-0.00071		0.362	0.000662		0.177	-0.00886		0.372	1.62e-05		0.162	-0.0136		0.363	-0.00243
0.345	-0.000727		0.363	0.000675		0.178	-0.00871		0.373	3.35e-05		0.163	-0.0134		0.364	-0.0024
0.345	-0.000733		0.364	0.000693		0.179	-0.00857		0.374	6.71e-05		0.164	-0.0133		0.365	-0.00238
0.343	-0.000759		0.365	0.000706		0.18	-0.00842		0.375	8.31e-05		0.165	-0.0132		0.366	-0.00234
0.342	-0.000767		0.366	0.000719		0.181	-0.00828		0.376	0.000102		0.166	-0.0131		0.367	-0.00232
0.342	-0.000786		0.367	0.000728		0.182	-0.00814		0.377	0.000126		0.167	-0.013		0.368	-0.0023
0.341	-0.0008		0.368	0.000746		0.183	-0.008		0.378	0.000143		0.168	-0.0129		0.369	-0.00226
0.34	-0.000805		0.369	0.000753		0.184	-0.00787		0.379	0.000158		0.169	-0.0128		0.37	-0.00224
0.338	-0.000827		0.37	0.000772		0.185	-0.00774		0.38	0.000169		0.17	-0.0127		0.371	-0.00222
0.338	-0.000834		0.371	0.000778		0.186	-0.00761		0.381	0.000187		0.171	-0.0126		0.372	-0.00219
0.336	-0.000838		0.372	0.000782		0.187	-0.00749		0.382	0.000205		0.172	-0.0125		0.373	-0.00217
0.335	-0.000851		0.373	0.0008		0.188	-0.00736		0.383	0.000216		0.173	-0.0124		0.374	-0.00215
0.335	-0.000855		0.374	0.00081		0.189	-0.00725		0.384	0.000231		0.174	-0.0123		0.375	-0.00213
0.334	-0.000874		0.375	0.000811		0.19	-0.00712		0.385	0.000236		0.175	-0.0122		0.376	-0.00211
0.333	-0.000877		0.376	0.000824		0.191	-0.00701		0.386	0.000263		0.176	-0.0121		0.377	-0.00208
0.332	-0.000883		0.377	0.00083		0.192	-0.00689		0.387	0.000265		0.177	-0.012		0.378	-0.00206
0.331	-0.000899		0.378	0.000843		0.193	-0.00677		0.388	0.000277		0.178	-0.0119		0.379	-0.00204
0.33	-0.000907		0.379	0.000837		0.194	-0.00666		0.389	0.00029		0.179	-0.0118		0.38	-0.00202
0.329	-0.000908		0.38	0.00085		0.195	-0.00655		0.39	0.000299		0.18	-0.0117		0.381	-0.002
0.328	-0.000913		0.381	0.000857		0.196	-0.00644		0.391	0.000319		0.181	-0.0117		0.382	-0.00198
0.327	-0.000919		0.382	0.000869		0.197	-0.00634		0.392	0.000319		0.182	-0.0116		0.383	-0.00195
0.326	-0.00093		0.383	0.000867		0.198	-0.00623		0.393	0.000333		0.183	-0.0115		0.384	-0.00193
0.325	-0.000933		0.384	0.000873		0.199	-0.00612		0.394	0.000347		0.184	-0.0114		0.385	-0.00191
0.324	-0.000942		0.385	0.000877		0.2	-0.00602		0.395	0.000347		0.185	-0.0113		0.386	-0.00189
0.323	-0.000949		0.386	0.000887		0.201	-0.00592		0.396	0.000365		0.186	-0.0112		0.387	-0.00188
0.322	-0.000969		0.387	0.000884		0.202	-0.00582		0.397	0.000367		0.187	-0.0111		0.388	-0.00186
0.321	-0.000963		0.388	0.000892		0.203	-0.00572		0.398	0.000379		0.188	-0.011		0.389	-0.00184
0.32	-0.000966		0.389	0.000899		0.204	-0.00562		0.399	0.000389		0.189	-0.011		0.39	-0.00182
0.319	-0.000972		0.39	0.000906		0.205	-0.00553		0.4	0.00039		0.19	-0.0109		0.391	-0.00179
0.318	-0.000978		0.391	0.000905		0.206	-0.00543		0.401	0.000405		0.191	-0.0108		0.392	-0.00178
0.317	-0.000984		0.392	0.000911		0.207	-0.00535		0.402	0.000412		0.192	-0.0107		0.393	-0.00176
0.316	-0.000985		0.393	0.000912		0.208	-0.00526		0.403	0.000417		0.193	-0.0106		0.394	-0.00174
0.315	-0.000992		0.394	0.000913		0.209	-0.00516		0.404	0.000433		0.194	-0.0105		0.395	-0.00173
0.314	-0.001		0.395	0.000924		0.21	-0.00507		0.405	0.000427		0.195	-0.0105		0.396	-0.0017
0.313	-0.001		0.396	0.000921		0.211	-0.00499		0.406	0.000443		0.196	-0.0104		0.397	-0.00169
0.312	-0.00101		0.397	0.000925		0.212	-0.0049		0.407	0.000444		0.197	-0.0103		0.398	-0.00166
0.311	-0.00101		0.398	0.000935		0.213	-0.00482		0.408	0.000452		0.198	-0.0102		0.399	-0.00165
0.31	-0.00102		0.399	0.000926		0.214	-0.00473		0.409	0.000465		0.199	-0.0102		0.4	-0.00164
0.309	-0.00103		0.4	0.000937		0.215	-0.00465		0.41	0.000466		0.2	-0.0101		0.401	-0.00161
0.308	-0.00102		0.401	0.000936		0.216	-0.00457		0.411	0.000473		0.201	-0.01		0.402	-0.0016
0.307	-0.00103		0.402	0.000948		0.217	-0.00449		0.412	0.00048		0.202	-0.00992		0.403	-0.00158
0.306	-0.00104		0.403	0.000945		0.218	-0.00441		0.413	0.00048		0.203	-0.00986		0.404	-0.00156
0.305	-0.00103		0.404	0.000942		0.219	-0.00433		0.414	0.000492		0.204	-0.00978		0.405	-0.00155
0.304	-0.00104		0.405	0.000947		0.22	-0.00426		0.415	0.000496		0.205	-0.0097		0.406	-0.00153
0.303	-0.00105		0.406	0.000955		0.221	-0.00418		0.416	0.0005		0.206	-0.00963		0.407	-0.00151
0.302	-0.00105		0.407	0.000945		0.222	-0.0041		0.417	0.000513		0.207	-0.00956		0.408	-0.0015
0.301	-0.00106		0.408	0.000957		0.223	-0.00403		0.418	0.000513		0.208	-0.00949		0.409	-0.00148
0.299	-0.00106		0.409	0.000954		0.224	-0.00396		0.419	0.00052		0.209	-0.00942		0.41	-0.00146
0.299	-0.00106		0.41	0.000961		0.225	-0.00388		0.42	0.000522		0.21	-0.00934		0.411	-0.00145
0.298	-0.00108		0.411	0.000956		0.226	-0.00381		0.421	0.000528		0.211	-0.00929		0.412	-0.00143
0.297	-0.00107		0.412	0.000958		0.227	-0.00375		0.422	0.000538		0.212	-0.0092		0.413	-0.00142
0.296	-0.00108		0.413	0.000968		0.228	-0.00367		0.423	0.000536		0.213	-0.00914		0.414	-0.0014
0.295	-0.00108		0.414	0.000964		0.229	-0.00361		0.424	0.000545		0.214	-0.00907		0.415	-0.00139
0.294	-0.00109		0.415	0.000967		0.23	-0.00354		0.425	0.000549		0.215	-0.009		0.416	-0.00137
0.293	-0.00109		0.416	0.000973		0.231	-0.00348		0.426	0.000556		0.216	-0.00893		0.417	-0.00135
0.292	-0.00109		0.417	0.000966		0.232	-0.00341		0.427	0.000556		0.217	-0.00886		0.418	-0.00134
0.291	-0.0011		0.418	0.000978		0.233	-0.00334		0.428	0.000558		0.218	-0.00879		0.419	-0.00133
0.29	-0.0011		0.419	0.000973		0.234	-0.00327		0.429	0.000566		0.219	-0.00873		0.42	-0.00131
0.289	-0.0011		0.42	0.00097		0.235	-0.00322		0.43	0.00057		0.22	-0.00866		0.421	-0.00129
0.288	-0.00111		0.421	0.000979		0.236	-0.00315		0.431	0.000574		0.221	-0.0086		0.422	-0.00128
0.287	-0.00111		0.422	0.000978		0.237	-0.00309		0.432	0.000579		0.222	-0.00853		0.423	-0.00126
0.286	-0.00112		0.423	0.000972		0.238	-0.00302		0.433	0.000581		0.223	-0.00847		0.424	-0.00125
0.285	-0.00112		0.424	0.00098		0.239	-0.00297		0.434	0.000589		0.224	-0.00841		0.425	-0.00123
0.284	-0.00112		0.425	0.00098		0.24	-0.00292		0.435	0.000588		0.225	-0.00834		0.426	-0.00121
0.283	-0.00113		0.426	0.000987		0.241	-0.00285		0.436	0.000591		0.226	-0.00828		0.427	-0.00121
0.282	-0.00113		0.427	0.000982		0.242	-0.0028		0.437	0.000595		0.227	-0.00821		0.428	-0.00119
0.281	-0.00113		0.428	0.000983		0.243	-0.00274		0.438	0.000598		0.228	-0.00815		0.429	-0.00118
0.28	-0.00114		0.429	0.000986		0.244	-0.00268		0.439	0.000608		0.229	-0.00809		0.43	-0.00116
0.279	-0.00114		0.43	0.000987		0.245	-0.00263		0.44	0.000604		0.23	-0.00803		0.431	-0.00114
0.278	-0.00115		0.431	0.00098		0.246	-0.00257		0.441	0.000613		0.231	-0.00796		0.432	-0.00114
0.277	-0.00114		0.432	0.000986		0.247	-0.00252		0.442	0.000619		0.232	-0.00791		0.433	-0.00111
0.276	-0.00115		0.433	0.000988		0.248	-0.00247		0.443	0.000616		0.233	-0.00785		0.434	-0.0011
0.275	-0.00116		0.434	0.000988		0.249	-0.00241		0.444	0.000624		0.234	-0.00779		0.435	-0.0011
0.274	-0.00117		0.435	0.000986		0.25	-0.00236		0.445	0.00062		0.235	-0.00773		0.436	-0.00108
0.273	-0.00116		0.436	0.000987		0.251	-0.00231		0.446	0.000624		0.236	-0.00767		0.437	-0.00107
0.272	-0.00116		0.437	0.000995		0.252	-0.00227		0.447	0.000631		0.237	-0.00761		0.438	-0.00105
0.271	-0.00117		0.438	0.000999		0.253	-0.00222		0.448	0.000628		0.238	-0.00755		0.439	-0.00104
0.27	-0.00118		0.439	0.000982		0.254	-0.00217		0.449	0.000635		0.239	-0.00749		0.44	-0.00103
0.269	-0.00118		0.44	0.000998		0.255	-0.00212		0.45	0.00064		0.24	-0.00744		0.441	-0.00101
0.268	-0.00118		0.441	0.000993		0.256	-0.00207		0.451	0.000637		0.241	-0.00738		0.442	-0.000995
0.267	-0.00118		0.442	0.000999		0.257	-0.00203		0.452	0.000648		0.242	-0.00732		0.443	-0.000982
0.266	-0.00119		0.443	0.000992		0.258	-0.00198		0.453	0.000641		0.243	-0.00728		0.444	-0.000969
0.265	-0.00119		0.444	0.000988		0.259	-0.00193		0.454	0.000653		0.244	-0.00721		0.445	-0.000964
0.264	-0.00119		0.445	0.000999		0.26	-0.00189		0.455	0.000652		0.245	-0.00716		0.446	-0.000939
0.263	-0.0012		0.446	0.001		0.261	-0.00185		0.456	0.000653		0.246	-0.0071		0.447	-0.000928
0.262	-0.0012		0.447	0.000991		0.262	-0.0018		0.457	0.000657		0.247	-0.00705		0.448	-0.000919
0.261	-0.00121		0.448	0.001		0.263	-0.00176		0.458	0.000657		0.248	-0.007		0.449	-0.000902
0.26	-0.00121		0.449	0.000997		0.264	-0.00172		0.459	0.000657		0.249	-0.00694		0.45	-0.000888
0.259	-0.00122		0.45	0.00101		0.265	-0.00168		0.46	0.00066		0.25	-0.00688		0.451	-0.000875
0.258	-0.00123		0.451	0.001		0.266	-0.00163		0.461	0.000663		0.251	-0.00684		0.452	-0.000866
0.256	-0.00122		0.452	0.000996		0.267	-0.0016		0.462	0.000671		0.252	-0.00678		0.453	-0.000853
0.256	-0.00123		0.453	0.00101		0.268	-0.00156		0.463	0.000668		0.253	-0.00674		0.454	-0.000835
0.255	-0.00123		0.454	0.001		0.269	-0.00152		0.464	0.000668		0.254	-0.00668		0.455	-0.000827
0.254	-0.00123		0.455	0.000997		0.27	-0.00148		0.465	0.000674		0.255	-0.00663		0.456	-0.000816
0.252	-0.00124		0.456	0.001		0.271	-0.00144		0.466	0.000678		0.256	-0.00658		0.457	-0.000799
0.252	-0.00124		0.457	0.000994		0.272	-0.00141		0.467	0.000676		0.257	-0.00653		0.458	-0.000782
0.25	-0.0019		0.458	0.00101		0.273	-0.00137		0.468	0.000683		0.258	-0.00648		0.459	-0.000774
0.249	-0.00129		0.459	0.000996		0.274	-0.00133		0.469	0.000677		0.259	-0.00643		0.46	-0.000764
0.247	-0.000892		0.46	0.001		0.275	-0.0013		0.47	0.000685		0.26	-0.00638		0.461	-0.000749
0.246	-0.000639		0.461	0.00101		0.276	-0.00125		0.471	0.000685		0.261	-0.00633		0.462	-0.000738
0.244	-0.00094		0.462	0.001		0.277	-0.00123		0.472	0.000686		0.262	-0.00628		0.463	-0.000725
0.243	-0.00128		0.463	0.000997		0.278	-0.00119		0.473	0.000687		0.263	-0.00624		0.464	-0.000718
0.242	-0.00129		0.464	0.001		0.279	-0.00115		0.474	0.000692		0.264	-0.00619		0.465	-0.000706
0.241	-0.00128		0.465	0.001		0.28	-0.00112		0.475	0.000692		0.265	-0.00613		0.466	-0.000685
0.24	-0.0013		0.466	0.00101		0.281	-0.00109		0.476	0.000692		0.266	-0.00609		0.467	-0.00068
0.239	-0.0013		0.467	0.000998		0.282	-0.00106		0.477	0.000693		0.267	-0.00604		0.468	-0.000665
0.238	-0.0013		0.468	0.00101		0.283	-0.00103		0.478	0.000701		0.268	-0.006		0.469	-0.000654
0.237	-0.00131		0.469	0.001		0.284	-0.000992		0.479	0.000698		0.269	-0.00595		0.47	-0.000641
0.236	-0.00131		0.47	0.00101		0.285	-0.000971		0.48	0.0007		0.27	-0.0059		0.471	-0.000623
0.235	-0.00131		0.471	0.001		0.286	-0.000934		0.481	0.000703		0.271	-0.00586		0.472	-0.000618
0.234	-0.00132		0.472	0.000999		0.287	-0.000901		0.482	0.000706		0.272	-0.00582		0.473	-0.000599
0.233	-0.00132		0.473	0.00101		0.288	-0.000881		0.483	0.000701		0.273	-0.00577		0.474	-0.000586
0.232	-0.00134		0.474	0.00101		0.289	-0.000843		0.484	0.000707		0.274	-0.00572		0.475	-0.000586
0.231	-0.00133		0.475	0.00101		0.29	-0.000815		0.485	0.000705		0.275	-0.00568		0.476	-0.000568
0.23	-0.00134		0.476	0.00101		0.291	-0.000792		0.486	0.000708		0.276	-0.00564		0.477	-0.000564
0.229	-0.00134		0.477	0.001		0.292	-0.000759		0.487	0.000706		0.277	-0.00559		0.478	-0.000544
0.228	-0.00134		0.478	0.00101		0.293	-0.000738		0.488	0.000708		0.278	-0.00555		0.479	-0.000533
0.227	-0.00134		0.479	0.001		0.294	-0.000705		0.489	0.000712		0.279	-0.0055		0.48	-0.000529
0.226	-0.00135		0.48	0.00101		0.295	-0.00068		0.49	0.000718		0.28	-0.00547		0.481	-0.000509
0.225	-0.00135		0.481	0.00101		0.296	-0.000657		0.491	0.000715		0.281	-0.00543		0.482	-0.000499
0.224	-0.00136		0.482	0.000997		0.297	-0.000629		0.492	0.000718		0.282	-0.00537		0.483	-0.000489
0.223	-0.00136		0.483	0.00101		0.298	-0.000604		0.493	0.000716		0.283	-0.00534		0.484	-0.000472
0.222	-0.00137		0.484	0.001		0.299	-0.000582		0.494	0.000725		0.284	-0.0053		0.485	-0.000471
0.221	-0.00138		0.485	0.00101		0.3	-0.000558		0.495	0.000721		0.285	-0.00526		0.486	-0.000449
0.22	-0.00138		0.486	0.00101		0.301	-0.000539		0.496	0.00072		0.286	-0.00522		0.487	-0.000445
0.219	-0.00138		0.487	0.001		0.302	-0.000506		0.497	0.000724		0.287	-0.00517		0.488	-0.000435
0.218	-0.00139		0.488	0.00102		0.303	-0.000487		0.498	0.000727		0.288	-0.00514		0.489	-0.000419
0.217	-0.00139		0.489	0.001		0.304	-0.000467		0.499	0.000722		0.289	-0.00509		0.49	-0.00041
0.216	-0.0014		0.49	0.00101		0.305	-0.000441		0.5	0.000729		0.29	-0.00505		0.491	-0.000401
0.215	-0.0014		0.491	0.00101		0.306	-0.000418		0.501	0.000724		0.291	-0.00502		0.492	-0.000395
0.214	-0.00141		0.492	0.001		0.307	-0.000401		0.502	0.00073		0.292	-0.00497		0.493	-0.000384
0.213	-0.00141		0.493	0.00101		0.308	-0.000374		0.503	0.000729		0.293	-0.00495		0.494	-0.000367
0.212	-0.00143		0.494	0.00101		0.309	-0.00036		0.504	0.000728		0.294	-0.0049		0.495	-0.00036
0.211	-0.00141		0.495	0.000998		0.31	-0.000332		0.505	0.000732		0.295	-0.00487		0.496	-0.000342
0.21	-0.00142		0.496	0.00101		0.311	-0.000316		0.506	0.000737		0.296	-0.00483		0.497	-0.000333
0.209	-0.00143		0.497	0.001		0.312	-0.000296		0.507	0.000733		0.297	-0.00478		0.498	-0.000318
0.208	-0.00144		0.498	0.00101		0.313	-0.000274		0.508	0.000734		0.298	-0.00475		0.499	-0.000316
0.207	-0.00145		0.499	0.00101		0.314	-0.000253		0.509	0.000732		0.299	-0.00472		0.5	-0.000306
0.206	-0.00144		0.5	0.001		0.315	-0.000237		0.51	0.000739		0.3	-0.00468		0.501	-0.000296
0.205	-0.00145		0.501	0.00102		0.316	-0.000218		0.511	0.000739		0.301	-0.00465		0.502	-0.000286
0.204	-0.00146		0.502	0.00101		0.317	-0.000203		0.512	0.000734		0.302	-0.0046		0.503	-0.000274
0.203	-0.00146		0.503	0.001		0.318	-0.00018		0.513	0.000741		0.303	-0.00457		0.504	-0.000265
0.202	-0.00147		0.504	0.00101		0.319	-0.00017		0.514	0.000743		0.304	-0.00454		0.505	-0.000258
0.201	-0.00147		0.505	0.00101		0.32	-0.00015		0.515	0.00074		0.305	-0.0045		0.506	-0.000239
0.2	-0.00148		0.506	0.00102		0.321	-0.00013		0.516	0.000742		0.306	-0.00447		0.507	-0.00024
0.199	-0.00148		0.507	0.00101		0.322	-0.000114		0.517	0.00074		0.307	-0.00443		0.508	-0.000226
0.198	-0.00148		0.508	0.00101		0.323	-9.76e-05		0.518	0.000745		0.308	-0.0044		0.509	-0.000218
0.197	-0.0015		0.509	0.00101		0.324	-8.45e-05		0.519	0.000746		0.309	-0.00437		0.51	-0.000206
0.196	-0.0015		0.51	0.00101		0.325	-6.81e-05		0.52	0.000746		0.31	-0.00433		0.511	-0.00019
0.195	-0.0015		0.511	0.00101		0.326	-5.21e-05		0.521	0.000749		0.311	-0.0043		0.512	-0.00019
0.194	-0.00151		0.512	0.00101		0.327	-3.73e-05		0.522	0.000747		0.312	-0.00426		0.513	-0.000175
0.193	-0.0015		0.513	0.00101		0.328	-2.12e-05		0.523	0.000747		0.313	-0.00423		0.514	-0.00016
0.192	-0.00153		0.514	0.00102		0.329	-8.55e-06		0.524	0.000747		0.314	-0.0042		0.515	-0.000159
0.191	-0.00152		0.515	0.00101		0.33	9.01e-06		0.525	0.00075		0.315	-0.00417		0.516	-0.000151
0.19	-0.00153		0.516	0.00101		0.331	2.23e-05		0.526	0.000749		0.316	-0.00414		0.517	-0.000143
0.189	-0.00154		0.517	0.00101		0.332	3.48e-05		0.527	0.000748		0.317	-0.0041		0.518	-0.000129
0.188	-0.00154		0.518	0.00101		0.333	4.73e-05		0.528	0.000753		0.318	-0.00407		0.519	-0.00012
0.187	-0.00154		0.519	0.001		0.334	5.89e-05		0.529	0.000751		0.319	-0.00404		0.52	-0.000114
0.186	-0.00155		0.52	0.00101		0.335	7.62e-05		0.53	0.000757		0.32	-0.00401		0.521	-9.78e-05
0.185	-0.00155		0.521	0.00101		0.336	8.67e-05		0.531	0.000752		0.321	-0.00398		0.522	-8.84e-05
0.184	-0.00157		0.522	0.00101		0.337	9.97e-05		0.532	0.000759		0.322	-0.00394		0.523	-8.85e-05
0.183	-0.00156		0.523	0.00101		0.338	0.000118		0.533	0.000754		0.323	-0.00392		0.524	-7.62e-05
0.182	-0.00157		0.524	0.001		0.339	0.000123		0.534	0.000753		0.324	-0.00388		0.525	-7.32e-05
0.181	-0.00157		0.525	0.001		0.34	0.000139		0.535	0.000756		0.325	-0.00386		0.526	-5.6e-05
0.18	-0.00159		0.526	0.00101		0.341	0.000149		0.536	0.000751		0.326	-0.00383		0.527	-5.35e-05
0.179	-0.00158		0.527	0.001		0.342	0.000158		0.537	0.000757		0.327	-0.00379		0.528	-4.37e-05
0.178	-0.00159		0.528	0.00101		0.343	0.000177		0.538	0.000755		0.328	-0.00377		0.529	-3.37e-05
0.177	-0.0016		0.529	0.001		0.344	0.000182		0.539	0.000752		0.329	-0.00374		0.53	-2.53e-05
0.176	-0.00161		0.53	0.00101		0.345	0.000194		0.54	0.000759		0.33	-0.0037		0.531	-1.77e-05
0.175	-0.00161		0.531	0.00101		0.346	0.000209		0.541	0.000755		0.331	-0.00369		0.532	-1.22e-05
0.174	-0.00162		0.532	0.000995		0.347	0.000211		0.542	0.00076		0.332	-0.00365		0.533	7.84e-08
0.173	-0.00161		0.533	0.001		0.348	0.000231		0.543	0.000762		0.333	-0.00363		0.534	8.53e-06
0.172	-0.00163		0.534	0.00101		0.349	0.000236		0.544	0.000754		0.334	-0.00359		0.535	1.87e-05
0.171	-0.00162		0.535	0.000994		0.35	0.000248		0.545	0.000766		0.335	-0.00356		0.536	2.54e-05
0.17	-0.00164		0.536	0.00101		0.351	0.000262		0.546	0.000762		0.336	-0.00354		0.537	3.21e-05
0.169	-0.00164		0.537	0.000996		0.352	0.000263		0.547	0.000757		0.337	-0.00351		0.538	4.7e-05
0.168	-0.00165		0.538	0.00101		0.353	0.000285		0.548	0.000765		0.338	-0.00348		0.539	4.75e-05
0.167	-0.00166		0.539	0.000997		0.354	0.000291		0.549	0.000756		0.339	-0.00346		0.54	5.29e-05
0.166	-0.00166		0.54	0.000998		0.355	0.000293		0.55	0.000765		0.34	-0.00343		0.541	6.82e-05
0.165	-0.00167		0.541	0.001		0.356	0.000307		0.551	0.000766		0.341	-0.00341		0.542	6.87e-05
0.164	-0.00168		0.542	0.001		0.357	0.000307		0.552	0.000757		0.342	-0.00338		0.543	8.22e-05
0.163	-0.00167		0.543	0.000995		0.358	0.000326		0.553	0.000763		0.343	-0.00335		0.544	8.49e-05
0.162	-0.00169		0.544	0.00101		0.359	0.000328		0.554	0.000764		0.344	-0.00333		0.545	9.6e-05
0.161	-0.00169		0.545	0.000997		0.36	0.000333		0.555	0.000762		0.345	-0.0033		0.546	0.000111
0.16	-0.0017		0.546	0.00101		0.361	0.000351		0.556	0.000765		0.346	-0.00327		0.547	0.000109
0.159	-0.0017		0.547	0.001		0.362	0.000354		0.557	0.000762		0.347	-0.00325		0.548	0.000124
0.158	-0.0017		0.548	0.000995		0.363	0.00036		0.558	0.000769		0.348	-0.00322		0.549	0.000126
0.157	-0.00172		0.549	0.00101		0.364	0.000369		0.559	0.000765		0.349	-0.0032		0.55	0.000133
0.156	-0.00172		0.55	0.001		0.365	0.000372		0.56	0.000763		0.35	-0.00317		0.551	0.00015
0.155	-0.00172		0.551	0.001		0.366	0.000388		0.561	0.00077		0.351	-0.00316		0.552	0.000146
0.154	-0.00175		0.552	0.000999		0.367	0.000348		0.562	0.000765		0.352	-0.00313		0.552	0.00011
0.153	-0.00174		0.552	0.00101		0.366	-0.000772		0.563	0.00077		0.353	-0.00309		0.552	-0.00107
0.152	-0.00175		0.552	-0.000293		0.365	-0.000868		0.564	0.000764		0.352	-0.0045		0.551	-0.00114
0.151	-0.00173		0.55	-0.000345		0.364	-0.000917		0.565	0.000763		0.351	-0.00457		0.55	-0.00119
0.152	-0.00164		0.549	-0.0004		0.363	-0.000951		0.566	0.000768		0.35	-0.00462		0.549	-0.0012
0.152	-0.00023		0.548	-0.000432		0.362	-0.000982		0.566	0.000773		0.349	-0.00466		0.548	-0.00125
0.153	-0.000163		0.548	-0.000461		0.361	-0.001		0.566	-0.000286		0.348	-0.0047		0.547	-0.00126
0.154	-0.000126		0.547	-0.000489		0.36	-0.00102		0.565	-0.000363		0.347	-0.00474		0.546	-0.00129
0.155	-9.41e-05		0.546	-0.000514		0.359	-0.00104		0.564	-0.000404		0.346	-0.00477		0.545	-0.00131
0.156	-6.59e-05		0.544	-0.000534		0.358	-0.00106		0.563	-0.000431		0.345	-0.0048		0.544	-0.00132
0.157	-3.87e-05		0.544	-0.000548		0.357	-0.00107		0.562	-0.000452		0.344	-0.00483		0.543	-0.00134
0.158	-3.02e-05		0.542	-0.00057		0.356	-0.0011		0.561	-0.000469		0.343	-0.00487		0.542	-0.00136
0.159	-8.53e-06		0.542	-0.000587		0.355	-0.0011		0.56	-0.00048		0.342	-0.00489		0.541	-0.00136
0.16	9.99e-06		0.541	-0.000608		0.354	-0.00112		0.559	-0.000496		0.341	-0.00492		0.54	-0.00139
0.161	2.47e-05		0.54	-0.000615		0.353	-0.00114		0.558	-0.000517		0.34	-0.00495		0.539	-0.00139
0.162	4.14e-05		0.538	-0.000632		0.352	-0.00115		0.557	-0.000519		0.339	-0.00498		0.538	-0.00142
0.163	5.42e-05		0.537	-0.000648		0.351	-0.00116		0.556	-0.000531		0.338	-0.005		0.537	-0.00142
0.164	7.04e-05		0.536	-0.00066		0.35	-0.00118		0.555	-0.000538		0.337	-0.00503		0.536	-0.00143
0.165	9.2e-05		0.535	-0.000669		0.349	-0.00119		0.554	-0.000549		0.336	-0.00506		0.535	-0.00145
0.166	9.17e-05		0.534	-0.00068		0.348	-0.00121		0.553	-0.00056		0.335	-0.00508		0.534	-0.00146
0.167	0.000108		0.533	-0.00069		0.347	-0.00122		0.552	-0.00056		0.334	-0.00512		0.533	-0.00146
0.168	0.000116		0.532	-0.000696		0.346	-0.00124		0.551	-0.000573		0.333	-0.00514		0.532	-0.00148
0.169	0.000122		0.532	-0.000704		0.345	-0.00125		0.55	-0.00058		0.332	-0.00517		0.531	-0.00149
0.17	0.000138		0.53	-0.000718		0.344	-0.00127		0.549	-0.000584		0.331	-0.0052		0.53	-0.00151
0.171	0.000139		0.53	-0.00073		0.343	-0.00128		0.548	-0.000595		0.33	-0.00523		0.529	-0.00151
0.172	0.000152		0.529	-0.000729		0.342	-0.0013		0.547	-0.000596		0.329	-0.00526		0.528	-0.00152
0.173	0.000162		0.527	-0.000744		0.341	-0.00131		0.546	-0.000607		0.328	-0.00528		0.527	-0.00153
0.174	0.000169		0.527	-0.000745		0.34	-0.00133		0.545	-0.000613		0.327	-0.00532		0.526	-0.00154
0.175	0.000184		0.526	-0.000761		0.339	-0.00134		0.544	-0.000612		0.326	-0.00534		0.525	-0.00155
0.176	0.000183		0.524	-0.000763		0.338	-0.00136		0.543	-0.000623		0.325	-0.00536		0.524	-0.00156
0.177	0.000197		0.523	-0.000769		0.337	-0.00137		0.542	-0.000626		0.324	-0.0054		0.523	-0.00157
0.178	0.00021		0.523	-0.00078		0.336	-0.00139		0.541	-0.000632		0.323	-0.00542		0.522	-0.00158
0.179	0.000206		0.522	-0.000787		0.335	-0.0014		0.54	-0.000636		0.322	-0.00546		0.521	-0.00159
0.18	0.000226		0.521	-0.000785		0.334	-0.00141		0.539	-0.000634		0.321	-0.00549		0.52	-0.0016
0.181	0.000235		0.52	-0.000793		0.333	-0.00143		0.538	-0.000648		0.32	-0.00551		0.519	-0.00161
0.182	0.000233		0.519	-0.000791		0.332	-0.00145		0.537	-0.000647		0.319	-0.00554		0.518	-0.00162
0.183	0.000249		0.518	-0.000802		0.331	-0.00146		0.536	-0.000652		0.318	-0.00558		0.517	-0.00163
0.184	0.000243		0.516	-0.000807		0.33	-0.00149		0.535	-0.000659		0.317	-0.0056		0.516	-0.00163
0.185	0.000261		0.515	-0.000807		0.329	-0.0015		0.534	-0.000662		0.316	-0.00564		0.515	-0.00165
0.186	0.000263		0.514	-0.000818		0.328	-0.00151		0.533	-0.000666		0.315	-0.00566		0.514	-0.00166
0.187	0.000265		0.513	-0.000828		0.327	-0.00154		0.532	-0.000669		0.314	-0.0057		0.513	-0.00167
0.188	0.000278		0.513	-0.000825		0.326	-0.00155		0.531	-0.000674		0.313	-0.00572		0.512	-0.00167
0.189	0.000282		0.511	-0.000827		0.325	-0.00157		0.53	-0.000678		0.312	-0.00575		0.511	-0.00169
0.19	0.000285		0.51	-0.000834		0.324	-0.00159		0.529	-0.000679		0.311	-0.00578		0.51	-0.0017
0.191	0.000294		0.509	-0.000835		0.323	-0.0016		0.528	-0.000685		0.31	-0.00582		0.509	-0.0017
0.192	0.000295		0.509	-0.000842		0.322	-0.00163		0.527	-0.000688		0.309	-0.00585		0.508	-0.00172
0.193	0.000306		0.507	-0.000839		0.321	-0.00164		0.526	-0.000695		0.308	-0.00588		0.507	-0.00172
0.194	0.000308		0.507	-0.000848		0.32	-0.00166		0.525	-0.000691		0.307	-0.00592		0.506	-0.00174
0.195	0.000314		0.506	-0.000851		0.319	-0.00168		0.524	-0.000697		0.306	-0.00595		0.505	-0.00174
0.196	0.000327		0.504	-0.00085		0.318	-0.0017		0.523	-0.000703		0.305	-0.00598		0.504	-0.00175
0.197	0.000332		0.504	-0.000858		0.317	-0.00172		0.522	-0.000701		0.304	-0.00601		0.503	-0.00177
0.198	0.000334		0.503	-0.000858		0.316	-0.00174		0.521	-0.000709		0.303	-0.00605		0.502	-0.00177
0.199	0.000337		0.501	-0.000866		0.315	-0.00176		0.52	-0.000709		0.302	-0.00608		0.501	-0.00178
0.2	0.000339		0.5	-0.000871		0.314	-0.00179		0.519	-0.000716		0.301	-0.00612		0.5	-0.00179
0.201	0.000351		0.499	-0.000865		0.313	-0.0018		0.518	-0.000721		0.3	-0.00614		0.499	-0.0018
0.202	0.000352		0.499	-0.000875		0.312	-0.00183		0.517	-0.000717		0.299	-0.00618		0.498	-0.00182
0.203	0.000353		0.497	-0.000877		0.311	-0.00185		0.516	-0.000724		0.298	-0.00622		0.497	-0.00182
0.204	0.000364		0.496	-0.000876		0.31	-0.00187		0.515	-0.000724		0.297	-0.00625		0.496	-0.00183
0.205	0.000375		0.496	-0.00088		0.309	-0.0019		0.514	-0.000728		0.296	-0.00628		0.495	-0.00185
0.206	0.00037		0.494	-0.000882		0.308	-0.00192		0.513	-0.000737		0.295	-0.00632		0.494	-0.00185
0.207	0.000381		0.493	-0.000889		0.307	-0.00194		0.512	-0.000731		0.294	-0.00636		0.493	-0.00187
0.208	0.000382		0.492	-0.000888		0.306	-0.00197		0.511	-0.000738		0.293	-0.00639		0.492	-0.00187
0.209	0.000385		0.491	-0.000884		0.305	-0.00199		0.51	-0.000745		0.292	-0.00644		0.491	-0.00188
0.21	0.000392		0.49	-0.000893		0.304	-0.00201		0.509	-0.000737		0.291	-0.00647		0.49	-0.0019
0.211	0.000395		0.49	-0.000894		0.303	-0.00204		0.508	-0.00075		0.29	-0.00651		0.489	-0.0019
0.212	0.000399		0.489	-0.000896		0.302	-0.00207		0.507	-0.000742		0.289	-0.00655		0.488	-0.00191
0.213	0.000405		0.488	-0.000901		0.301	-0.00209		0.506	-0.000753		0.288	-0.00658		0.487	-0.00193
0.214	0.000405		0.487	-0.000898		0.3	-0.00212		0.505	-0.000756		0.287	-0.00662		0.486	-0.00194
0.215	0.000415		0.486	-0.000907		0.299	-0.00215		0.504	-0.000751		0.286	-0.00666		0.485	-0.00194
0.216	0.000419		0.485	-0.000906		0.298	-0.00217		0.503	-0.000764		0.285	-0.00669		0.484	-0.00196
0.217	0.000424		0.484	-0.000904		0.297	-0.0022		0.502	-0.000763		0.284	-0.00674		0.483	-0.00196
0.218	0.000436		0.483	-0.000911		0.296	-0.00223		0.501	-0.000762		0.283	-0.00677		0.482	-0.00198
0.219	0.000427		0.481	-0.000905		0.295	-0.00226		0.5	-0.000771		0.282	-0.00682		0.481	-0.00199
0.22	0.00044		0.481	-0.000909		0.294	-0.00229		0.499	-0.000767		0.281	-0.00686		0.48	-0.002
0.221	0.000448		0.48	-0.000918		0.293	-0.00231		0.498	-0.000775		0.28	-0.00689		0.479	-0.00201
0.222	0.000441		0.479	-0.000915		0.292	-0.00235		0.497	-0.000775		0.279	-0.00694		0.478	-0.00203
0.223	0.000455		0.478	-0.000917		0.291	-0.00237		0.496	-0.000774		0.278	-0.00698		0.477	-0.00203
0.224	0.000451		0.477	-0.000925		0.29	-0.00241		0.495	-0.000785		0.277	-0.00702		0.476	-0.00204
0.225	0.000459		0.476	-0.000919		0.289	-0.00245		0.494	-0.000781		0.276	-0.00706		0.475	-0.00206
0.226	0.000462		0.475	-0.000926		0.288	-0.00247		0.493	-0.000788		0.275	-0.0071		0.474	-0.00207
0.227	0.000457		0.474	-0.000935		0.287	-0.0025		0.492	-0.000786		0.274	-0.00715		0.473	-0.00208
0.228	0.000469		0.473	-0.000929		0.286	-0.00254		0.491	-0.000789		0.273	-0.00719		0.472	-0.00208
0.229	0.000474		0.472	-0.00093		0.285	-0.00256		0.49	-0.000799		0.272	-0.00723		0.471	-0.0021
0.23	0.000471		0.471	-0.000927		0.284	-0.00261		0.489	-0.000793		0.271	-0.00728		0.47	-0.00211
0.231	0.000488		0.47	-0.000934		0.283	-0.00263		0.488	-0.000801		0.27	-0.00732		0.469	-0.00211
0.232	0.000478		0.469	-0.000937		0.282	-0.00267		0.487	-0.000798		0.269	-0.00736		0.468	-0.00214
0.233	0.000494		0.468	-0.000936		0.281	-0.00271		0.486	-0.000804		0.268	-0.00741		0.467	-0.00214
0.234	0.000494		0.467	-0.000945		0.28	-0.00274		0.485	-0.000806		0.267	-0.00745		0.466	-0.00216
0.235	0.000497		0.466	-0.000946		0.279	-0.00278		0.484	-0.000806		0.266	-0.00751		0.465	-0.00217
0.236	0.000505		0.465	-0.000941		0.278	-0.00282		0.483	-0.000814		0.265	-0.00754		0.464	-0.00218
0.237	0.000508		0.464	-0.000943		0.277	-0.00285		0.482	-0.000812		0.264	-0.00759		0.463	-0.0022
0.238	0.000512		0.463	-0.000945		0.276	-0.0029		0.481	-0.000819		0.263	-0.00763		0.462	-0.00221
0.239	0.000508		0.462	-0.000948		0.275	-0.00292		0.48	-0.000818		0.262	-0.00768		0.461	-0.00221
0.24	0.00051		0.461	-0.000948		0.274	-0.00297		0.479	-0.000824		0.261	-0.00772		0.46	-0.00223
0.241	0.000524		0.46	-0.000949		0.273	-0.00301		0.478	-0.000829		0.26	-0.00777		0.459	-0.00223
0.242	0.000521		0.458	-0.000951		0.272	-0.00304		0.477	-0.000826		0.259	-0.00782		0.458	-0.00226
0.243	0.000526		0.458	-0.000957		0.271	-0.00309		0.476	-0.000829		0.258	-0.00787		0.457	-0.00226
0.244	0.000534		0.456	-0.000954		0.27	-0.00312		0.475	-0.000836		0.257	-0.00791		0.456	-0.00227
0.245	0.000542		0.456	-0.000954		0.269	-0.00316		0.474	-0.000835		0.256	-0.00797		0.455	-0.00229
0.246	0.000539		0.455	-0.000953		0.268	-0.00321		0.473	-0.000844		0.255	-0.00802		0.454	-0.0023
0.247	0.00054		0.454	-0.000963		0.267	-0.00325		0.472	-0.000839		0.254	-0.00807		0.453	-0.00231
0.248	0.000546		0.453	-0.000961		0.266	-0.0033		0.471	-0.000845		0.253	-0.00811		0.452	-0.00232
0.249	0.000548		0.452	-0.000959		0.265	-0.00334		0.47	-0.000851		0.252	-0.00816		0.451	-0.00234
0.25	0.00112		0.451	-0.000965		0.264	-0.00338		0.469	-0.000846		0.251	-0.00821		0.45	-0.00235
0.252	0.000534		0.45	-0.000974		0.263	-0.00343		0.468	-0.000858		0.25	-0.00827		0.449	-0.00236
0.253	0.000284		0.449	-0.000967		0.262	-0.00347		0.467	-0.000853		0.249	-0.00832		0.448	-0.00237
0.255	6.81e-05		0.448	-0.000967		0.261	-0.00352		0.466	-0.000861		0.248	-0.00837		0.447	-0.00238
0.256	0.000233		0.447	-0.000968		0.26	-0.00356		0.465	-0.000868		0.247	-0.00842		0.446	-0.0024
0.258	0.000582		0.446	-0.000971		0.259	-0.0036		0.464	-0.000861		0.246	-0.00847		0.445	-0.0024
0.259	0.000593		0.445	-0.000968		0.258	-0.00366		0.463	-0.00087		0.245	-0.00852		0.444	-0.00242
0.26	0.000583		0.444	-0.000968		0.257	-0.0037		0.462	-0.000871		0.244	-0.00859		0.443	-0.00243
0.261	0.000592		0.443	-0.000979		0.256	-0.00375		0.461	-0.000873		0.243	-0.00863		0.442	-0.00245
0.262	0.000596		0.442	-0.000986		0.255	-0.0038		0.46	-0.00088		0.242	-0.00869		0.441	-0.00246
0.263	0.000602		0.44	-0.000978		0.254	-0.00385		0.459	-0.000872		0.241	-0.00875		0.44	-0.00247
0.264	0.000602		0.44	-0.000978		0.253	-0.0039		0.458	-0.000888		0.24	-0.00879		0.439	-0.00248
0.265	0.0006		0.439	-0.000982		0.252	-0.00395		0.457	-0.00089		0.239	-0.00885		0.438	-0.00251
0.266	0.000609		0.438	-0.000983		0.251	-0.004		0.456	-0.000887		0.238	-0.00891		0.437	-0.00251
0.267	0.000619		0.437	-0.000985		0.25	-0.00405		0.455	-0.000901		0.237	-0.00895		0.436	-0.00253
0.268	0.000611		0.436	-0.000981		0.249	-0.0041		0.454	-0.0009		0.236	-0.00901		0.435	-0.00253
0.269	0.000617		0.434	-0.000986		0.248	-0.00415		0.453	-0.000903		0.235	-0.00907		0.434	-0.00255
0.27	0.000619		0.434	-0.000993		0.247	-0.00421		0.452	-0.000909		0.234	-0.00914		0.433	-0.00257
0.271	0.000627		0.433	-0.000986		0.246	-0.00426		0.451	-0.000906		0.233	-0.00919		0.432	-0.00257
0.272	0.000626		0.431	-0.000987		0.245	-0.00431		0.45	-0.000916		0.232	-0.00924		0.431	-0.00259
0.273	0.000626		0.431	-0.000989		0.244	-0.00436		0.449	-0.000914		0.231	-0.0093		0.43	-0.00261
0.274	0.000633		0.43	-0.00099		0.243	-0.00442		0.448	-0.000917		0.23	-0.00936		0.429	-0.00261
0.275	0.000634		0.429	-0.000998		0.242	-0.00448		0.447	-0.000927		0.229	-0.00941		0.428	-0.00263
0.276	0.000628		0.428	-0.000988		0.241	-0.00453		0.446	-0.000929		0.228	-0.00948		0.427	-0.00264
0.277	0.000634		0.427	-0.001		0.24	-0.00458		0.445	-0.000931		0.227	-0.00953		0.426	-0.00266
0.278	0.000643		0.426	-0.001		0.239	-0.00464		0.444	-0.000933		0.226	-0.0096		0.425	-0.00267
0.279	0.000655		0.425	-0.000996		0.238	-0.0047		0.443	-0.000938		0.225	-0.00965		0.424	-0.00268
0.28	0.00065		0.424	-0.00101		0.237	-0.00475		0.442	-0.000946		0.224	-0.00971		0.423	-0.0027
0.281	0.000651		0.422	-0.000999		0.236	-0.00481		0.441	-0.00095		0.223	-0.00977		0.422	-0.00271
0.282	0.000659		0.421	-0.001		0.235	-0.00487		0.44	-0.000954		0.222	-0.00983		0.421	-0.00272
0.283	0.000659		0.421	-0.00101		0.234	-0.00493		0.439	-0.000954		0.221	-0.00989		0.42	-0.00275
0.284	0.000656		0.42	-0.000997		0.233	-0.00499		0.438	-0.000965		0.22	-0.00995		0.419	-0.00275
0.285	0.000664		0.418	-0.00101		0.232	-0.00505		0.437	-0.000963		0.219	-0.01		0.418	-0.00278
0.286	0.000665		0.417	-0.00101		0.231	-0.0051		0.436	-0.000963		0.218	-0.0101		0.417	-0.00278
0.287	0.000672		0.417	-0.00101		0.23	-0.00517		0.435	-0.000971		0.217	-0.0101		0.416	-0.0028
0.288	0.000671		0.416	-0.00101		0.229	-0.00523		0.434	-0.000978		0.216	-0.0102		0.415	-0.00282
0.289	0.000673		0.415	-0.00101		0.228	-0.0053		0.433	-0.000984		0.215	-0.0103		0.414	-0.00283
0.29	0.000682		0.414	-0.00102		0.227	-0.00535		0.432	-0.000985		0.214	-0.0103		0.413	-0.00285
0.291	0.00068		0.412	-0.00102		0.226	-0.00542		0.431	-0.00099		0.213	-0.0104		0.412	-0.00286
0.292	0.000683		0.412	-0.00101		0.225	-0.00548		0.43	-0.001		0.212	-0.0105		0.411	-0.00287
0.293	0.000688		0.411	-0.00103		0.224	-0.00554		0.429	-0.000998		0.211	-0.0105		0.41	-0.00289
0.294	0.000691		0.41	-0.00102		0.223	-0.0056		0.428	-0.00101		0.21	-0.0106		0.409	-0.0029
0.295	0.000701		0.409	-0.00103		0.222	-0.00567		0.427	-0.00101		0.209	-0.0106		0.408	-0.00292
0.296	0.000699		0.408	-0.00102		0.221	-0.00573		0.426	-0.00102		0.208	-0.0107		0.407	-0.00294
0.297	0.000697		0.407	-0.00102		0.22	-0.0058		0.425	-0.00102		0.207	-0.0108		0.406	-0.00295
0.298	0.0007		0.406	-0.00103		0.219	-0.00586		0.424	-0.00102		0.206	-0.0108		0.405	-0.00296
0.299	0.00071		0.405	-0.00103		0.218	-0.00593		0.423	-0.00104		0.205	-0.0109		0.404	-0.00298
0.3	0.000699		0.404	-0.00103		0.217	-0.006		0.422	-0.00104		0.204	-0.011		0.403	-0.003
0.301	0.000712		0.403	-0.00103		0.216	-0.00606		0.421	-0.00104		0.203	-0.011		0.402	-0.00301
0.302	0.000708		0.402	-0.00104		0.215	-0.00613		0.42	-0.00105		0.202	-0.0111		0.401	-0.00303
0.303	0.000719		0.401	-0.00104		0.214	-0.0062		0.419	-0.00105		0.201	-0.0112		0.4	-0.00305
0.304	0.000719		0.4	-0.00103		0.213	-0.00626		0.418	-0.00106		0.2	-0.0112		0.399	-0.00306
0.305	0.000716		0.399	-0.00104		0.212	-0.00634		0.417	-0.00107		0.199	-0.0113		0.398	-0.00309
0.306	0.000721		0.398	-0.00103		0.211	-0.0064		0.416	-0.00107		0.198	-0.0113		0.397	-0.00309
0.307	0.000728		0.397	-0.00104		0.21	-0.00648		0.415	-0.00108		0.197	-0.0114		0.396	-0.00311
0.308	0.000724		0.395	-0.00104		0.209	-0.00654		0.414	-0.00109		0.196	-0.0115		0.395	-0.00313
0.309	0.000734		0.395	-0.00104		0.208	-0.00661		0.413	-0.00109		0.195	-0.0115		0.394	-0.00315
0.31	0.000728		0.394	-0.00105		0.207	-0.00669		0.412	-0.0011		0.194	-0.0116		0.393	-0.00317
0.311	0.00074		0.393	-0.00104		0.206	-0.00675		0.411	-0.0011		0.193	-0.0117		0.392	-0.00318
0.312	0.000737		0.392	-0.00104		0.205	-0.00682		0.41	-0.00111		0.192	-0.0117		0.391	-0.0032
0.313	0.000735		0.391	-0.00105		0.204	-0.00689		0.409	-0.00112		0.191	-0.0118		0.39	-0.00322
0.314	0.000744		0.39	-0.00105		0.203	-0.00696		0.408	-0.00112		0.19	-0.0119		0.389	-0.00324
0.315	0.00075		0.389	-0.00106		0.202	-0.00704		0.407	-0.00113		0.189	-0.0119		0.388	-0.00326
0.316	0.000743		0.388	-0.00105		0.201	-0.00711		0.406	-0.00114		0.188	-0.012		0.387	-0.00327
0.317	0.000756		0.387	-0.00105		0.2	-0.00718		0.405	-0.00114		0.187	-0.0121		0.386	-0.0033
0.318	0.000752		0.386	-0.00107		0.199	-0.00726		0.404	-0.00115		0.186	-0.0121		0.385	-0.00331
0.319	0.00076		0.385	-0.00106		0.198	-0.00732		0.403	-0.00115		0.185	-0.0122		0.384	-0.00333
0.32	0.000755		0.384	-0.00106		0.197	-0.0074		0.402	-0.00117		0.184	-0.0123		0.383	-0.00336
0.321	0.000759		0.383	-0.00106		0.196	-0.00747		0.401	-0.00117		0.183	-0.0123		0.382	-0.00337
0.322	0.000768		0.382	-0.00106		0.195	-0.00754		0.4	-0.00118		0.182	-0.0124		0.381	-0.00339
0.323	0.000767		0.381	-0.00107		0.194	-0.00762		0.399	-0.00119		0.181	-0.0125		0.38	-0.00341
0.324	0.00076		0.38	-0.00106		0.193	-0.00769		0.398	-0.0012		0.18	-0.0125		0.379	-0.00343
0.325	0.000771		0.379	-0.00106		0.192	-0.00777		0.397	-0.0012		0.179	-0.0126		0.378	-0.00346
0.326	0.000771		0.378	-0.00107		0.191	-0.00784		0.396	-0.00121		0.178	-0.0127		0.377	-0.00347
0.327	0.000779		0.377	-0.00106		0.19	-0.00792		0.395	-0.00122		0.177	-0.0127		0.376	-0.00349
0.328	0.00077		0.376	-0.00107		0.189	-0.008		0.394	-0.00123		0.176	-0.0128		0.375	-0.00352
0.329	0.000777		0.375	-0.00107		0.188	-0.00807		0.393	-0.00124		0.175	-0.0129		0.374	-0.00354
0.33	0.000784		0.374	-0.00108		0.187	-0.00814		0.392	-0.00124		0.174	-0.0129		0.373	-0.00356
0.331	0.000787		0.373	-0.00108		0.186	-0.00823		0.391	-0.00126		0.173	-0.013		0.372	-0.00358
0.332	0.00078		0.372	-0.00107		0.185	-0.0083		0.39	-0.00127		0.172	-0.0131		0.371	-0.0036
0.333	0.000789		0.371	-0.00108		0.184	-0.00837		0.389	-0.00127		0.171	-0.0131		0.37	-0.00363
0.334	0.000786		0.37	-0.00109		0.183	-0.00845		0.388	-0.00128		0.17	-0.0132		0.369	-0.00365
0.334	0.000798		0.369	-0.00109		0.182	-0.00853		0.387	-0.00128		0.169	-0.0132		0.368	-0.00367
0.336	0.000794		0.368	-0.00108		0.181	-0.0086		0.386	-0.0013		0.168	-0.0133		0.367	-0.00369
0.337	0.000794		0.367	-0.00108		0.18	-0.00868		0.385	-0.0013		0.167	-0.0134		0.366	-0.00371
0.337	0.000799		0.366	-0.00109		0.179	-0.00876		0.384	-0.00132		0.166	-0.0134		0.365	-0.00373
0.338	0.000802		0.365	-0.00109		0.178	-0.00883		0.383	-0.00133		0.165	-0.0135		0.364	-0.00376
0.339	0.000799		0.364	-0.00109		0.177	-0.00891		0.382	-0.00134		0.164	-0.0136		0.363	-0.00379
0.34	0.000807		0.363	-0.00109		0.176	-0.00899		0.381	-0.00134		0.163	-0.0136		0.362	-0.0038
0.342	0.000804		0.361	-0.0011		0.175	-0.00907		0.38	-0.00135		0.162	-0.0137		0.361	-0.00383
0.343	0.000809		0.361	-0.0011		0.174	-0.00915		0.379	-0.00136		0.161	-0.0138		0.36	-0.00386
0.344	0.000806		0.36	-0.0011		0.173	-0.00922		0.378	-0.00138		0.16	-0.0138		0.359	-0.00388
0.345	0.000811		0.358	-0.0011		0.172	-0.0093		0.377	-0.00139		0.159	-0.0139		0.358	-0.00391
0.345	0.000817		0.358	-0.0011		0.171	-0.00938		0.376	-0.00139		0.158	-0.014		0.357	-0.00392
0.347	0.000821		0.357	-0.00111		0.17	-0.00946		0.375	-0.00141		0.157	-0.014		0.356	-0.00396
0.348	0.000816		0.356	-0.00111		0.169	-0.00954		0.374	-0.00142		0.156	-0.0141		0.355	-0.00398
0.349	0.000822		0.355	-0.00111		0.168	-0.00961		0.373	-0.00142		0.155	-0.0142		0.354	-0.00401
0.349	0.000818		0.354	-0.00112		0.167	-0.00969		0.372	-0.00144		0.154	-0.0142		0.353	-0.00404
0.351	0.000824		0.353	-0.00111		0.167	-0.0097		0.371	-0.00144		0.153	-0.0143		0.353	-0.00397
0.351	0.000823		0.352	-0.0011		0.167	-0.00836		0.37	-0.00146		0.152	-0.0142		0.353	-0.00264
0.352	0.000894		0.353	0.000354		0.168	-0.00811		0.369	-0.00148		0.153	-0.0127		0.354	-0.00257
0.352	0.000731		0.354	0.000416		0.169	-0.00795		0.368	-0.00148		0.154	-0.0126		0.355	-0.00252
0.352	-0.000521		0.355	0.00047		0.17	-0.00779		0.367	-0.0015		0.155	-0.0124		0.356	-0.00245
0.351	-0.000565		0.356	0.000505		0.171	-0.00765		0.367	-0.00143		0.156	-0.0123		0.357	-0.00243
0.35	-0.000607		0.357	0.000535		0.172	-0.00752		0.367	-0.000267		0.157	-0.0122		0.358	-0.00239
0.348	-0.000637		0.358	0.000571		0.173	-0.00739		0.368	-0.000146		0.158	-0.0121		0.359	-0.00235
0.348	-0.000663		0.359	0.000582		0.174	-0.00725		0.369	-8.99e-05		0.159	-0.012		0.36	-0.00233
0.346	-0.000688		0.36	0.00062		0.175	-0.00713		0.37	-4.74e-05		0.16	-0.0119		0.361	-0.00229
0.346	-0.000708		0.361	0.00063		0.176	-0.00701		0.371	-2.06e-05		0.161	-0.0118		0.362	-0.00227
0.345	-0.000713		0.362	0.000655		0.177	-0.00689		0.372	1.4e-05		0.162	-0.0118		0.363	-0.00224
0.344	-0.000739		0.363	0.000674		0.178	-0.00677		0.373	3.72e-05		0.163	-0.0117		0.364	-0.00221
0.343	-0.000745		0.364	0.000681		0.179	-0.00666		0.374	6.23e-05		0.164	-0.0116		0.365	-0.00219
0.341	-0.00077		0.365	0.000702		0.18	-0.00655		0.375	8.65e-05		0.165	-0.0115		0.366	-0.00216
0.341	-0.000781		0.366	0.000717		0.181	-0.00644		0.376	0.000102		0.166	-0.0114		0.367	-0.00213
0.339	-0.000788		0.367	0.000722		0.182	-0.00632		0.377	0.000125		0.167	-0.0113		0.368	-0.00211
0.339	-0.000808		0.368	0.000743		0.183	-0.00622		0.378	0.000148		0.168	-0.0112		0.369	-0.00208
0.337	-0.000818		0.369	0.000746		0.184	-0.00612		0.379	0.000158		0.169	-0.0112		0.37	-0.00206
0.337	-0.000824		0.37	0.000767		0.185	-0.00601		0.38	0.000176		0.17	-0.0111		0.371	-0.00204
0.336	-0.000836		0.371	0.000771		0.186	-0.00591		0.381	0.000189		0.171	-0.011		0.372	-0.00202
0.334	-0.000841		0.372	0.000785		0.187	-0.00581		0.382	0.000207		0.172	-0.0109		0.373	-0.00199
0.334	-0.000856		0.373	0.0008		0.188	-0.00571		0.383	0.000223		0.173	-0.0108		0.374	-0.00197
0.333	-0.000863		0.374	0.000802		0.189	-0.00561		0.384	0.000229		0.174	-0.0108		0.375	-0.00196
0.332	-0.000865		0.375	0.000809		0.19	-0.00552		0.385	0.000244		0.175	-0.0107		0.376	-0.00193
0.331	-0.000884		0.376	0.000823		0.191	-0.00542		0.386	0.000265		0.176	-0.0106		0.377	-0.00191
0.33	-0.000889		0.377	0.000825		0.192	-0.00533		0.387	0.000267		0.177	-0.0105		0.378	-0.00188
0.329	-0.000898		0.378	0.000837		0.193	-0.00524		0.388	0.000284		0.178	-0.0104		0.379	-0.00188
0.328	-0.000892		0.379	0.000833		0.194	-0.00515		0.389	0.000292		0.179	-0.0104		0.38	-0.00185
0.327	-0.000907		0.38	0.000845		0.195	-0.00507		0.39	0.000309		0.18	-0.0103		0.381	-0.00183
0.326	-0.00092		0.381	0.000854		0.196	-0.00498		0.391	0.000325		0.181	-0.0102		0.382	-0.00181
0.325	-0.000918		0.382	0.000866		0.197	-0.00489		0.392	0.000322		0.182	-0.0101		0.383	-0.00178
0.324	-0.000926		0.383	0.000866		0.198	-0.00481		0.393	0.00034		0.183	-0.0101		0.384	-0.00177
0.323	-0.000938		0.384	0.000873		0.199	-0.00472		0.394	0.000349		0.184	-0.01		0.385	-0.00175
0.322	-0.000945		0.385	0.000873		0.2	-0.00465		0.395	0.000353		0.185	-0.00993		0.386	-0.00172
0.321	-0.000948		0.386	0.00089		0.201	-0.00456		0.396	0.000368		0.186	-0.00985		0.387	-0.00172
0.32	-0.000948		0.387	0.000889		0.202	-0.00448		0.397	0.000368		0.187	-0.00979		0.388	-0.00169
0.319	-0.000959		0.388	0.000893		0.203	-0.00441		0.398	0.000388		0.188	-0.00972		0.389	-0.00168
0.318	-0.000963		0.389	0.000898		0.204	-0.00433		0.399	0.000391		0.189	-0.00965		0.39	-0.00166
0.317	-0.000966		0.39	0.000908		0.205	-0.00425		0.4	0.000397		0.19	-0.00958		0.391	-0.00163
0.316	-0.000972		0.391	0.000898		0.206	-0.00417		0.401	0.000411		0.191	-0.00951		0.392	-0.00162
0.315	-0.000977		0.392	0.000913		0.207	-0.0041		0.402	0.000419		0.192	-0.00944		0.393	-0.0016
0.314	-0.000986		0.393	0.000912		0.208	-0.00403		0.403	0.000423		0.193	-0.00938		0.394	-0.00158
0.313	-0.000984		0.394	0.00092		0.209	-0.00395		0.404	0.000433		0.194	-0.0093		0.395	-0.00157
0.312	-0.000988		0.395	0.00092		0.21	-0.00388		0.405	0.000437		0.195	-0.00925		0.396	-0.00155
0.311	-0.000995		0.396	0.000927		0.211	-0.00381		0.406	0.000449		0.196	-0.00918		0.397	-0.00154
0.31	-0.000998		0.397	0.000931		0.212	-0.00374		0.407	0.000452		0.197	-0.00911		0.398	-0.00151
0.309	-0.00101		0.398	0.000938		0.213	-0.00368		0.408	0.000459		0.198	-0.00904		0.399	-0.0015
0.308	-0.00101		0.399	0.000931		0.214	-0.0036		0.409	0.000466		0.199	-0.00898		0.4	-0.00149
0.307	-0.00102		0.4	0.000945		0.215	-0.00354		0.41	0.000474		0.2	-0.00892		0.401	-0.00146
0.306	-0.00102		0.401	0.000938		0.216	-0.00348		0.411	0.000478		0.201	-0.00885		0.402	-0.00145
0.305	-0.00101		0.402	0.000952		0.217	-0.00341		0.412	0.000484		0.202	-0.00878		0.403	-0.00143
0.304	-0.00103		0.403	0.000948		0.218	-0.00335		0.413	0.00049		0.203	-0.00873		0.404	-0.00142
0.303	-0.00103		0.404	0.000947		0.219	-0.00328		0.414	0.000495		0.204	-0.00866		0.405	-0.0014
0.302	-0.00103		0.405	0.000954		0.22	-0.00322		0.415	0.000504		0.205	-0.00861		0.406	-0.00138
0.301	-0.00104		0.406	0.000958		0.221	-0.00317		0.416	0.000505		0.206	-0.00854		0.407	-0.00137
0.3	-0.00104		0.407	0.000954		0.222	-0.0031		0.417	0.000517		0.207	-0.00847		0.408	-0.00135
0.299	-0.00105		0.408	0.000964		0.223	-0.00304		0.418	0.000522		0.208	-0.00842		0.409	-0.00133
0.298	-0.00105		0.409	0.000958		0.224	-0.00299		0.419	0.000523		0.209	-0.00836		0.41	-0.00132
0.297	-0.00105		0.41	0.000972		0.225	-0.00293		0.42	0.000533		0.21	-0.0083		0.411	-0.0013
0.296	-0.00106		0.411	0.000969		0.226	-0.00287		0.421	0.000533		0.211	-0.00824		0.412	-0.00129
0.295	-0.00106		0.412	0.000967		0.227	-0.00281		0.422	0.000539		0.212	-0.00817		0.413	-0.00128
0.294	-0.00106		0.413	0.000978		0.228	-0.00276		0.423	0.000546		0.213	-0.00812		0.414	-0.00126
0.293	-0.00107		0.414	0.000976		0.229	-0.0027		0.424	0.000545		0.214	-0.00805		0.415	-0.00125
0.292	-0.00107		0.415	0.000969		0.23	-0.00265		0.425	0.000553		0.215	-0.008		0.416	-0.00123
0.291	-0.00107		0.416	0.000979		0.231	-0.0026		0.426	0.000562		0.216	-0.00794		0.417	-0.00122
0.29	-0.00108		0.417	0.000973		0.232	-0.00254		0.427	0.000559		0.217	-0.00788		0.418	-0.0012
0.289	-0.00108		0.418	0.000984		0.233	-0.00249		0.428	0.000567		0.218	-0.00782		0.419	-0.00119
0.288	-0.00108		0.419	0.00098		0.234	-0.00243		0.429	0.000569		0.219	-0.00777		0.42	-0.00117
0.287	-0.00108		0.42	0.000986		0.235	-0.00239		0.43	0.000576		0.22	-0.00772		0.421	-0.00116
0.286	-0.00109		0.421	0.000989		0.236	-0.00234		0.431	0.000581		0.221	-0.00766		0.422	-0.00114
0.285	-0.0011		0.422	0.00099		0.237	-0.00229		0.432	0.000577		0.222	-0.0076		0.423	-0.00113
0.284	-0.0011		0.423	0.000991		0.238	-0.00224		0.433	0.000588		0.223	-0.00755		0.424	-0.00112
0.283	-0.00111		0.424	0.000997		0.239	-0.00219		0.434	0.000592		0.224	-0.00749		0.425	-0.0011
0.282	-0.00111		0.425	0.000991		0.24	-0.00214		0.435	0.00059		0.225	-0.00743		0.426	-0.00108
0.28	-0.00111		0.426	0.001		0.241	-0.0021		0.436	0.000597		0.226	-0.00738		0.427	-0.00108
0.28	-0.00111		0.427	0.000993		0.242	-0.00205		0.437	0.000596		0.227	-0.00733		0.428	-0.00106
0.279	-0.00112		0.428	0.000996		0.243	-0.00201		0.438	0.000606		0.228	-0.00727		0.429	-0.00105
0.278	-0.00112		0.429	0.001		0.244	-0.00196		0.439	0.000608		0.229	-0.00722		0.43	-0.00103
0.277	-0.00112		0.43	0.000999		0.245	-0.00192		0.44	0.000608		0.23	-0.00717		0.431	-0.00102
0.276	-0.00113		0.431	0.000996		0.246	-0.00187		0.441	0.000614		0.231	-0.00712		0.432	-0.00101
0.275	-0.00113		0.432	0.000999		0.247	-0.00183		0.442	0.000618		0.232	-0.00706		0.433	-0.000985
0.274	-0.00114		0.433	0.000999		0.248	-0.00179		0.443	0.000623		0.233	-0.00701		0.434	-0.000977
0.273	-0.00114		0.434	0.00101		0.249	-0.00175		0.444	0.000622		0.234	-0.00695		0.435	-0.000972
0.272	-0.00114		0.435	0.001		0.25	-0.0017		0.445	0.000622		0.235	-0.00691		0.436	-0.000949
0.271	-0.00114		0.436	0.001		0.251	-0.00167		0.446	0.00063		0.236	-0.00686		0.437	-0.000946
0.27	-0.00115		0.437	0.00101		0.252	-0.00162		0.447	0.00063		0.237	-0.0068		0.438	-0.000925
0.269	-0.00116		0.438	0.00101		0.253	-0.00159		0.448	0.000631		0.238	-0.00676		0.439	-0.000914
0.268	-0.00115		0.439	0.001		0.254	-0.00155		0.449	0.000637		0.239	-0.0067		0.44	-0.000904
0.267	-0.00116		0.44	0.00101		0.255	-0.00151		0.45	0.000641		0.24	-0.00666		0.441	-0.000883
0.266	-0.00117		0.441	0.00101		0.256	-0.00147		0.451	0.000641		0.241	-0.0066		0.442	-0.000877
0.265	-0.00116		0.442	0.00101		0.257	-0.00143		0.452	0.000644		0.242	-0.00655		0.443	-0.000863
0.264	-0.00117		0.443	0.00101		0.258	-0.0014		0.453	0.000646		0.243	-0.00651		0.444	-0.000851
0.263	-0.00117		0.444	0.00101		0.259	-0.00137		0.454	0.000651		0.244	-0.00646		0.445	-0.000846
0.262	-0.00118		0.445	0.00101		0.26	-0.00132		0.455	0.000654		0.245	-0.00641		0.446	-0.000821
0.261	-0.00118		0.446	0.00102		0.261	-0.00129		0.456	0.000658		0.246	-0.00636		0.447	-0.000813
0.26	-0.00118		0.447	0.00101		0.262	-0.00125		0.457	0.000653		0.247	-0.00631		0.448	-0.000801
0.259	-0.00119		0.448	0.00102		0.263	-0.00122		0.458	0.000661		0.248	-0.00627		0.449	-0.000786
0.258	-0.0012		0.449	0.00102		0.264	-0.00119		0.459	0.000654		0.249	-0.00621		0.45	-0.000774
0.256	-0.00119		0.45	0.00102		0.265	-0.00115		0.46	0.000663		0.25	-0.00617		0.451	-0.000763
0.255	-0.0012		0.451	0.00102		0.266	-0.00112		0.461	0.000665		0.251	-0.00613		0.452	-0.000752
0.255	-0.00119		0.452	0.00102		0.267	-0.00109		0.462	0.000667		0.252	-0.00608		0.453	-0.000739
0.254	-0.00121		0.453	0.00102		0.268	-0.00105		0.463	0.00067		0.253	-0.00604		0.454	-0.000729
0.253	-0.00121		0.454	0.00102		0.269	-0.00103		0.464	0.000669		0.254	-0.00598		0.455	-0.000715
0.252	-0.0012		0.455	0.00102		0.27	-0.000993		0.465	0.000672		0.255	-0.00594		0.456	-0.000702
0.25	-0.00186		0.456	0.00102		0.271	-0.000966		0.466	0.000681		0.256	-0.0059		0.457	-0.000693
0.248	-0.000881		0.457	0.00102		0.272	-0.000942		0.467	0.000674		0.257	-0.00585		0.458	-0.00067
0.247	-0.000613		0.458	0.00102		0.273	-0.000904		0.468	0.000681		0.258	-0.00581		0.459	-0.000666
0.245	-0.000959		0.459	0.00102		0.274	-0.000875		0.469	0.000679		0.259	-0.00576		0.46	-0.000657
0.244	-0.00125		0.46	0.00102		0.275	-0.000847		0.47	0.00068		0.26	-0.00573		0.461	-0.000645
0.243	-0.00124		0.461	0.00103		0.276	-0.000818		0.471	0.000685		0.261	-0.00568		0.462	-0.000635
0.242	-0.00126		0.462	0.00103		0.277	-0.000795		0.472	0.00068		0.262	-0.00563		0.463	-0.000617
0.241	-0.00125		0.463	0.00103		0.278	-0.000762		0.473	0.000688		0.263	-0.00559		0.464	-0.000612
0.24	-0.00126		0.464	0.00103		0.279	-0.000737		0.474	0.000692		0.264	-0.00555		0.465	-0.0006
0.239	-0.00126		0.465	0.00103		0.28	-0.000711		0.475	0.000688		0.265	-0.00551		0.466	-0.000579
0.238	-0.00126		0.466	0.00103		0.281	-0.000682		0.476	0.000695		0.266	-0.00546		0.467	-0.000577
0.237	-0.00127		0.467	0.00102		0.282	-0.000663		0.477	0.000687		0.267	-0.00543		0.468	-0.000562
0.236	-0.00127		0.468	0.00103		0.283	-0.000635		0.478	0.000696		0.268	-0.00538		0.469	-0.000552
0.235	-0.00127		0.469	0.00103		0.284	-0.00061		0.479	0.0007		0.269	-0.00534		0.47	-0.000539
0.234	-0.00129		0.47	0.00103		0.285	-0.000589		0.48	0.000694		0.27	-0.0053		0.471	-0.000518
0.233	-0.00128		0.471	0.00103		0.286	-0.000556		0.481	0.000705		0.271	-0.00526		0.472	-0.000518
0.232	-0.00129		0.472	0.00103		0.287	-0.000538		0.482	0.0007		0.272	-0.00522		0.473	-0.000502
0.231	-0.00129		0.473	0.00103		0.288	-0.000515		0.483	0.000697		0.273	-0.00518		0.474	-0.000497
0.23	-0.0013		0.474	0.00104		0.289	-0.000484		0.484	0.000706		0.274	-0.00513		0.475	-0.000488
0.229	-0.0013		0.475	0.00103		0.29	-0.000468		0.485	0.000698		0.275	-0.0051		0.476	-0.000469
0.228	-0.0013		0.476	0.00103		0.291	-0.000445		0.486	0.000707		0.276	-0.00506		0.477	-0.000469
0.227	-0.0013		0.477	0.00104		0.292	-0.000421		0.487	0.000701		0.277	-0.00502		0.478	-0.00045
0.226	-0.00131		0.478	0.00104		0.293	-0.000403		0.488	0.000703		0.278	-0.00499		0.479	-0.000441
0.225	-0.00131		0.479	0.00103		0.294	-0.000377		0.489	0.000711		0.279	-0.00495		0.48	-0.000439
0.224	-0.00132		0.48	0.00104		0.295	-0.000358		0.49	0.000709		0.28	-0.00491		0.481	-0.000414
0.223	-0.00132		0.481	0.00104		0.296	-0.000338		0.491	0.000716		0.281	-0.00487		0.482	-0.000407
0.222	-0.00133		0.482	0.00104		0.297	-0.000321		0.492	0.000711		0.282	-0.00483		0.483	-0.000398
0.221	-0.00133		0.483	0.00104		0.298	-0.000296		0.493	0.000711		0.283	-0.0048		0.484	-0.000383
0.22	-0.00134		0.484	0.00104		0.299	-0.000278		0.494	0.000719		0.284	-0.00475		0.485	-0.000379
0.219	-0.00134		0.485	0.00104		0.3	-0.000262		0.495	0.000713		0.285	-0.00472		0.486	-0.000363
0.218	-0.00135		0.486	0.00105		0.301	-0.000241		0.496	0.000717		0.286	-0.00469		0.487	-0.000356
0.217	-0.00135		0.487	0.00104		0.302	-0.000221		0.497	0.000714		0.287	-0.00465		0.488	-0.000346
0.216	-0.00135		0.488	0.00105		0.303	-0.000205		0.498	0.000718		0.288	-0.00462		0.489	-0.000338
0.215	-0.00136		0.489	0.00104		0.304	-0.000189		0.499	0.000722		0.289	-0.00458		0.49	-0.000323
0.214	-0.00136		0.49	0.00105		0.305	-0.000169		0.5	0.000718		0.29	-0.00454		0.491	-0.000313
0.213	-0.00136		0.491	0.00104		0.306	-0.000146		0.501	0.000723		0.291	-0.00451		0.492	-0.00031
0.212	-0.00137		0.492	0.00104		0.307	-0.000136		0.502	0.00072		0.292	-0.00447		0.493	-0.000295
0.211	-0.00137		0.493	0.00105		0.308	-0.000116		0.503	0.000725		0.293	-0.00445		0.494	-0.000286
0.21	-0.00137		0.494	0.00106		0.309	-0.000102		0.504	0.000723		0.294	-0.0044		0.495	-0.000274
0.209	-0.00138		0.495	0.00105		0.31	-8.68e-05		0.505	0.000722		0.295	-0.00437		0.496	-0.000266
0.208	-0.00139		0.496	0.00106		0.311	-6.85e-05		0.506	0.00073		0.296	-0.00434		0.497	-0.000252
0.207	-0.00139		0.497	0.00105		0.312	-5.81e-05		0.507	0.000723		0.297	-0.0043		0.498	-0.00024
0.206	-0.00139		0.498	0.00106		0.313	-4.04e-05		0.508	0.000727		0.298	-0.00427		0.499	-0.00024
0.205	-0.0014		0.499	0.00105		0.314	-1.88e-05		0.509	0.000729		0.299	-0.00424		0.5	-0.000229
0.204	-0.00141		0.5	0.00105		0.315	-1.54e-05		0.51	0.000726		0.3	-0.0042		0.501	-0.000214
0.203	-0.0014		0.501	0.00106		0.316	6.5e-06		0.511	0.000733		0.301	-0.00418		0.502	-0.000211
0.202	-0.00142		0.502	0.00106		0.317	1.56e-05		0.512	0.000726		0.302	-0.00413		0.503	-0.000197
0.201	-0.00142		0.503	0.00105		0.318	3.42e-05		0.513	0.000733		0.303	-0.00411		0.504	-0.000194
0.2	-0.00143		0.504	0.00106		0.319	4.47e-05		0.514	0.000737		0.304	-0.00408		0.505	-0.000178
0.199	-0.00143		0.505	0.00106		0.32	5.45e-05		0.515	0.000726		0.305	-0.00404		0.506	-0.000161
0.198	-0.00143		0.506	0.00107		0.321	7.6e-05		0.516	0.000741		0.306	-0.00401		0.507	-0.000164
0.197	-0.00144		0.507	0.00106		0.322	8.59e-05		0.517	0.00073		0.307	-0.00398		0.508	-0.00015
0.196	-0.00144		0.508	0.00106		0.323	9.39e-05		0.518	0.000736		0.308	-0.00395		0.509	-0.000145
0.195	-0.00144		0.509	0.00107		0.324	0.000115		0.519	0.000739		0.309	-0.00392		0.51	-0.000132
0.194	-0.00146		0.51	0.00107		0.325	0.000118		0.52	0.000732		0.31	-0.00388		0.511	-0.00012
0.193	-0.00145		0.511	0.00106		0.326	0.000138		0.521	0.00074		0.311	-0.00386		0.512	-0.00012
0.192	-0.00147		0.512	0.00107		0.327	0.000149		0.522	0.000738		0.312	-0.00383		0.513	-0.000103
0.191	-0.00146		0.513	0.00106		0.328	0.000156		0.523	0.000737		0.313	-0.0038		0.514	-9.32e-05
0.19	-0.00147		0.514	0.00108		0.329	0.000174		0.524	0.000742		0.314	-0.00376		0.515	-9.18e-05
0.189	-0.00148		0.515	0.00106		0.33	0.000183		0.525	0.000735		0.315	-0.00374		0.516	-8.11e-05
0.188	-0.00148		0.516	0.00106		0.331	0.000194		0.526	0.000741		0.316	-0.00371		0.517	-7.96e-05
0.187	-0.00148		0.517	0.00107		0.332	0.000207		0.527	0.000742		0.317	-0.00368		0.518	-6.17e-05
0.186	-0.00149		0.518	0.00107		0.333	0.000212		0.528	0.000739		0.318	-0.00365		0.519	-5.4e-05
0.185	-0.00149		0.519	0.00107		0.334	0.000227		0.529	0.000744		0.319	-0.00362		0.52	-5.34e-05
0.184	-0.00151		0.52	0.00107		0.335	0.000235		0.53	0.00074		0.32	-0.00359		0.521	-4.24e-05
0.183	-0.0015		0.521	0.00107		0.336	0.000245		0.531	0.00074		0.321	-0.00357		0.522	-2.91e-05
0.182	-0.00151		0.522	0.00108		0.337	0.000255		0.532	0.000748		0.322	-0.00353		0.523	-2.27e-05
0.181	-0.00152		0.523	0.00107		0.338	0.000268		0.533	0.000738		0.323	-0.00351		0.524	-1.51e-05
0.18	-0.00152		0.524	0.00107		0.339	0.000275		0.534	0.000751		0.324	-0.00348		0.525	-1.15e-05
0.179	-0.00152		0.525	0.00108		0.34	0.000289		0.535	0.000741		0.325	-0.00346		0.526	4.72e-06
0.178	-0.00153		0.526	0.00108		0.341	0.000295		0.536	0.000743		0.326	-0.00343		0.527	6.08e-06
0.177	-0.00153		0.527	0.00107		0.342	0.000303		0.537	0.000745		0.327	-0.0034		0.528	1.55e-05
0.176	-0.00154		0.528	0.00108		0.343	0.00031		0.538	0.000745		0.328	-0.00338		0.529	2.81e-05
0.175	-0.00154		0.529	0.00108		0.344	0.000321		0.539	0.000745		0.329	-0.00334		0.53	3.27e-05
0.174	-0.00155		0.53	0.00108		0.345	0.000327		0.54	0.000745		0.33	-0.00331		0.531	4.16e-05
0.173	-0.00155		0.531	0.00108		0.346	0.000341		0.541	0.000748		0.331	-0.0033		0.532	5.01e-05
0.172	-0.00156		0.532	0.00108		0.347	0.000342		0.542	0.000749		0.332	-0.00326		0.533	5.51e-05
0.171	-0.00156		0.533	0.00108		0.348	0.000353		0.543	0.000746		0.333	-0.00325		0.534	6.45e-05
0.17	-0.00157		0.534	0.00109		0.349	0.000359		0.544	0.000748		0.334	-0.00321		0.535	7.71e-05
0.169	-0.00158		0.535	0.00108		0.35	0.000368		0.545	0.000749		0.335	-0.00319		0.536	8.22e-05
0.168	-0.00158		0.536	0.00109		0.351	0.000377		0.546	0.000753		0.336	-0.00317		0.537	8.5e-05
0.167	-0.00159		0.537	0.00108		0.352	0.000382		0.547	0.000746		0.337	-0.00314		0.538	0.000101
0.166	-0.00159		0.538	0.00109		0.353	0.000393		0.548	0.000751		0.338	-0.00311		0.539	9.87e-05
0.165	-0.0016		0.539	0.00109		0.354	0.000404		0.549	0.000749		0.339	-0.00309		0.54	0.00011
0.164	-0.0016		0.54	0.00109		0.355	0.000401		0.55	0.000749		0.34	-0.00307		0.541	0.000118
0.163	-0.0016		0.541	0.00109		0.356	0.000412		0.551	0.000752		0.341	-0.00305		0.542	0.000123
0.162	-0.00161		0.542	0.00109		0.357	0.000419		0.552	0.00075		0.342	-0.00301		0.543	0.000136
0.161	-0.00162		0.543	0.00109		0.358	0.000423		0.553	0.000748		0.343	-0.00299		0.544	0.000136
0.16	-0.00163		0.544	0.0011		0.359	0.000432		0.554	0.000755		0.344	-0.00297		0.545	0.000147
0.159	-0.00163		0.545	0.00109		0.36	0.000436		0.555	0.000744		0.345	-0.00294		0.546	0.000165
0.158	-0.00163		0.546	0.0011		0.361	0.000444		0.556	0.000755		0.346	-0.00292		0.547	0.000161
0.157	-0.00165		0.547	0.0011		0.362	0.000455		0.557	0.000751		0.347	-0.0029		0.548	0.000174
0.156	-0.00165		0.548	0.0011		0.363	0.000452		0.558	0.000753		0.348	-0.00288		0.549	0.00017
0.155	-0.00165		0.549	0.0011		0.364	0.000464		0.559	0.000759		0.349	-0.00286		0.55	0.000182
0.154	-0.00167		0.55	0.0011		0.365	0.000467		0.56	0.000749		0.35	-0.00283		0.551	0.000194
0.153	-0.00166		0.551	0.0011		0.366	0.000473		0.561	0.000755		0.351	-0.00281		0.552	0.000193
0.152	-0.00168		0.552	0.00111		0.366	0.00047		0.562	0.000756		0.352	-0.00279		0.553	0.000161
0.151	-0.00168		0.552	0.00103		0.366	-0.000677		0.563	0.00075		0.352	-0.00284		0.552	-0.00102
0.151	-0.0016		0.552	-0.000181		0.365	-0.000772		0.564	0.000756		0.352	-0.00416		0.551	-0.00109
0.152	-0.000166		0.55	-0.000236		0.364	-0.000817		0.565	0.000751		0.351	-0.00423		0.55	-0.00113
0.153	-0.000108		0.55	-0.000286		0.363	-0.000846		0.566	0.000756		0.35	-0.00429		0.549	-0.00116
0.154	-6.51e-05		0.549	-0.000325		0.362	-0.000879		0.566	0.000722		0.349	-0.00432		0.548	-0.00119
0.155	-3.88e-05		0.547	-0.000339		0.361	-0.000894		0.566	-0.000291		0.348	-0.00437		0.547	-0.00121
0.156	-8.87e-06		0.547	-0.000378		0.36	-0.000909		0.565	-0.000379		0.347	-0.00439		0.546	-0.00124
0.157	1.5e-05		0.546	-0.000398		0.359	-0.000934		0.564	-0.00041		0.346	-0.00443		0.545	-0.00125
0.158	3.3e-05		0.545	-0.000416		0.358	-0.000949		0.563	-0.000435		0.345	-0.00446		0.544	-0.00127
0.159	5.19e-05		0.544	-0.000435		0.357	-0.000961		0.562	-0.00046		0.344	-0.00449		0.543	-0.00129
0.16	6.8e-05		0.543	-0.000448		0.356	-0.000982		0.561	-0.000472		0.343	-0.00453		0.542	-0.0013
0.161	8.43e-05		0.542	-0.000469		0.355	-0.000988		0.56	-0.000493		0.342	-0.00455		0.541	-0.00131
0.162	9.35e-05		0.541	-0.000479		0.354	-0.00101		0.559	-0.0005		0.341	-0.00457		0.54	-0.00134
0.163	0.000101		0.539	-0.000489		0.353	-0.00102		0.558	-0.000521		0.34	-0.0046		0.539	-0.00134
0.164	0.00012		0.538	-0.000509		0.352	-0.00103		0.557	-0.000526		0.339	-0.00463		0.538	-0.00136
0.165	0.000135		0.538	-0.000521		0.351	-0.00105		0.556	-0.000535		0.338	-0.00466		0.537	-0.00137
0.166	0.000139		0.536	-0.000527		0.35	-0.00105		0.555	-0.000546		0.337	-0.00468		0.536	-0.00138
0.167	0.000155		0.536	-0.00054		0.349	-0.00107		0.554	-0.000554		0.336	-0.00471		0.535	-0.0014
0.168	0.000162		0.534	-0.00055		0.348	-0.00108		0.553	-0.000559		0.335	-0.00474		0.534	-0.0014
0.169	0.000171		0.534	-0.000564		0.347	-0.00109		0.552	-0.000568		0.334	-0.00476		0.533	-0.00141
0.17	0.000184		0.532	-0.000563		0.346	-0.00111		0.551	-0.000575		0.333	-0.00479		0.532	-0.00143
0.171	0.000189		0.532	-0.000575		0.345	-0.00112		0.55	-0.000587		0.332	-0.00482		0.531	-0.00143
0.172	0.000203		0.531	-0.000585		0.344	-0.00113		0.549	-0.000585		0.331	-0.00484		0.53	-0.00145
0.173	0.00021		0.53	-0.000594		0.343	-0.00114		0.548	-0.000596		0.33	-0.00488		0.529	-0.00145
0.174	0.000214		0.529	-0.000598		0.342	-0.00115		0.547	-0.000601		0.329	-0.0049		0.528	-0.00146
0.175	0.000227		0.527	-0.0006		0.341	-0.00117		0.546	-0.000608		0.328	-0.00492		0.527	-0.00147
0.176	0.00023		0.526	-0.000608		0.34	-0.00118		0.545	-0.000618		0.327	-0.00495		0.526	-0.00148
0.177	0.000239		0.525	-0.000614		0.339	-0.00119		0.544	-0.000613		0.326	-0.00498		0.525	-0.00149
0.178	0.000248		0.525	-0.000621		0.338	-0.00121		0.543	-0.000623		0.325	-0.005		0.524	-0.0015
0.179	0.000251		0.523	-0.000625		0.337	-0.00121		0.542	-0.000632		0.324	-0.00503		0.523	-0.00151
0.18	0.000265		0.523	-0.000636		0.336	-0.00123		0.541	-0.00063		0.323	-0.00506		0.522	-0.00153
0.181	0.000275		0.522	-0.000646		0.335	-0.00124		0.54	-0.000642		0.322	-0.00509		0.521	-0.00153
0.182	0.000269		0.521	-0.000645		0.334	-0.00125		0.539	-0.000636		0.321	-0.00511		0.52	-0.00154
0.183	0.000287		0.519	-0.000651		0.333	-0.00127		0.538	-0.000643		0.32	-0.00514		0.519	-0.00154
0.184	0.000281		0.519	-0.00066		0.332	-0.00128		0.537	-0.000655		0.319	-0.00517		0.518	-0.00156
0.185	0.000298		0.517	-0.000655		0.331	-0.00129		0.536	-0.000648		0.318	-0.0052		0.517	-0.00156
0.186	0.000302		0.516	-0.000666		0.33	-0.00131		0.535	-0.00066		0.317	-0.00522		0.516	-0.00157
0.187	0.000301		0.515	-0.000666		0.329	-0.00132		0.534	-0.000664		0.316	-0.00526		0.515	-0.00158
0.188	0.000316		0.514	-0.000673		0.328	-0.00133		0.533	-0.000663		0.315	-0.00528		0.514	-0.00159
0.189	0.000323		0.513	-0.000688		0.327	-0.00135		0.532	-0.000676		0.314	-0.00532		0.513	-0.00161
0.19	0.000323		0.513	-0.000677		0.326	-0.00137		0.531	-0.00067		0.313	-0.00534		0.512	-0.00161
0.191	0.000327		0.512	-0.000691		0.325	-0.00137		0.53	-0.000679		0.312	-0.00537		0.511	-0.00162
0.192	0.000333		0.511	-0.000686		0.324	-0.00139		0.529	-0.000681		0.311	-0.0054		0.51	-0.00163
0.193	0.00034		0.51	-0.000693		0.323	-0.00141		0.528	-0.00068		0.31	-0.00543		0.509	-0.00163
0.194	0.000344		0.508	-0.000704		0.322	-0.00142		0.527	-0.000688		0.309	-0.00546		0.508	-0.00165
0.195	0.000348		0.508	-0.000697		0.321	-0.00144		0.526	-0.000689		0.308	-0.00549		0.507	-0.00165
0.196	0.000358		0.506	-0.000705		0.32	-0.00145		0.525	-0.000692		0.307	-0.00552		0.506	-0.00167
0.197	0.000365		0.505	-0.00071		0.319	-0.00146		0.524	-0.000694		0.306	-0.00556		0.505	-0.00168
0.198	0.000363		0.505	-0.000707		0.318	-0.00149		0.523	-0.000696		0.305	-0.00558		0.504	-0.00168
0.199	0.000371		0.504	-0.000719		0.317	-0.00149		0.522	-0.000706		0.304	-0.00561		0.503	-0.0017
0.2	0.000371		0.502	-0.000714		0.316	-0.00152		0.521	-0.000706		0.303	-0.00564		0.502	-0.0017
0.201	0.000383		0.501	-0.000726		0.315	-0.00153		0.52	-0.000708		0.302	-0.00568		0.501	-0.00171
0.202	0.000385		0.501	-0.000732		0.314	-0.00155		0.519	-0.000713		0.301	-0.0057		0.5	-0.00172
0.203	0.000385		0.5	-0.000729		0.313	-0.00157		0.518	-0.000714		0.3	-0.00574		0.499	-0.00172
0.204	0.000393		0.498	-0.000737		0.312	-0.00158		0.517	-0.000719		0.299	-0.00577		0.498	-0.00174
0.205	0.000409		0.498	-0.000741		0.311	-0.0016		0.516	-0.000719		0.298	-0.00581		0.497	-0.00175
0.206	0.000402		0.496	-0.000742		0.31	-0.00162		0.515	-0.000722		0.297	-0.00583		0.496	-0.00176
0.207	0.000407		0.495	-0.000747		0.309	-0.00164		0.514	-0.000726		0.296	-0.00587		0.495	-0.00177
0.208	0.000413		0.495	-0.000742		0.308	-0.00166		0.513	-0.000728		0.295	-0.00591		0.494	-0.00178
0.209	0.000419		0.493	-0.000753		0.307	-0.00167		0.512	-0.000733		0.294	-0.00594		0.493	-0.00178
0.21	0.000417		0.492	-0.000753		0.306	-0.0017		0.511	-0.00073		0.293	-0.00597		0.492	-0.00179
0.211	0.000422		0.491	-0.000752		0.305	-0.00171		0.51	-0.000739		0.292	-0.00601		0.491	-0.0018
0.212	0.000429		0.491	-0.000761		0.304	-0.00173		0.509	-0.000738		0.291	-0.00604		0.49	-0.00182
0.213	0.000436		0.49	-0.000766		0.303	-0.00176		0.508	-0.000741		0.29	-0.00608		0.489	-0.00182
0.214	0.000433		0.489	-0.000768		0.302	-0.00178		0.507	-0.000744		0.289	-0.00611		0.488	-0.00183
0.215	0.000442		0.488	-0.000768		0.301	-0.0018		0.506	-0.000746		0.288	-0.00614		0.487	-0.00184
0.216	0.000443		0.486	-0.000772		0.3	-0.00182		0.505	-0.00075		0.287	-0.00618		0.486	-0.00186
0.217	0.000446		0.486	-0.000778		0.299	-0.00184		0.504	-0.000751		0.286	-0.00622		0.485	-0.00186
0.218	0.000462		0.485	-0.000778		0.298	-0.00187		0.503	-0.000753		0.285	-0.00625		0.484	-0.00188
0.219	0.000455		0.484	-0.000782		0.297	-0.00188		0.502	-0.000762		0.284	-0.00628		0.483	-0.00188
0.22	0.000467		0.483	-0.000782		0.296	-0.00191		0.501	-0.000754		0.283	-0.00632		0.482	-0.0019
0.221	0.000475		0.482	-0.000786		0.295	-0.00193		0.5	-0.000763		0.282	-0.00636		0.481	-0.0019
0.222	0.000472		0.481	-0.000788		0.294	-0.00195		0.499	-0.000764		0.281	-0.0064		0.48	-0.00191
0.223	0.000476		0.48	-0.000788		0.293	-0.00198		0.498	-0.000767		0.28	-0.00643		0.479	-0.00192
0.224	0.000478		0.479	-0.000799		0.292	-0.002		0.497	-0.000771		0.279	-0.00647		0.478	-0.00194
0.225	0.000482		0.478	-0.000797		0.291	-0.00203		0.496	-0.000765		0.278	-0.00652		0.477	-0.00194
0.226	0.000484		0.477	-0.000807		0.29	-0.00206		0.495	-0.000776		0.277	-0.00654		0.476	-0.00196
0.227	0.000485		0.476	-0.000804		0.289	-0.00208		0.494	-0.000781		0.276	-0.00659		0.475	-0.00197
0.228	0.000499		0.475	-0.000811		0.288	-0.00211		0.493	-0.000777		0.275	-0.00662		0.474	-0.00198
0.229	0.000501		0.474	-0.000819		0.287	-0.00213		0.492	-0.000784		0.274	-0.00667		0.473	-0.00199
0.23	0.000499		0.473	-0.000816		0.286	-0.00216		0.491	-0.00078		0.273	-0.00671		0.472	-0.002
0.231	0.000511		0.472	-0.000821		0.285	-0.00219		0.49	-0.000791		0.272	-0.00675		0.471	-0.00201
0.232	0.000503		0.471	-0.000816		0.284	-0.00221		0.489	-0.000789		0.271	-0.00679		0.47	-0.00202
0.233	0.000517		0.47	-0.000819		0.283	-0.00225		0.488	-0.000788		0.27	-0.00683		0.469	-0.00202
0.234	0.000521		0.469	-0.000828		0.282	-0.00227		0.487	-0.000795		0.269	-0.00686		0.468	-0.00204
0.235	0.000517		0.468	-0.000823		0.281	-0.0023		0.486	-0.000797		0.268	-0.00691		0.467	-0.00205
0.236	0.000528		0.467	-0.000833		0.28	-0.00233		0.485	-0.000797		0.267	-0.00695		0.466	-0.00207
0.237	0.000529		0.466	-0.000838		0.279	-0.00236		0.484	-0.000803		0.266	-0.007		0.465	-0.00207
0.238	0.000531		0.465	-0.000831		0.278	-0.00239		0.483	-0.0008		0.265	-0.00704		0.464	-0.00209
0.239	0.000532		0.464	-0.000843		0.277	-0.00242		0.482	-0.000809		0.264	-0.00707		0.463	-0.0021
0.24	0.000535		0.463	-0.000838		0.276	-0.00246		0.481	-0.000811		0.263	-0.00713		0.462	-0.00211
0.241	0.000546		0.462	-0.000845		0.275	-0.00249		0.48	-0.00081		0.262	-0.00717		0.461	-0.00211
0.242	0.000546		0.46	-0.000847		0.274	-0.00252		0.479	-0.000814		0.261	-0.00721		0.46	-0.00214
0.243	0.000547		0.46	-0.000844		0.273	-0.00256		0.478	-0.000819		0.26	-0.00725		0.459	-0.00213
0.244	0.000559		0.459	-0.000854		0.272	-0.00258		0.477	-0.000819		0.259	-0.00729		0.458	-0.00216
0.245	0.000562		0.458	-0.000856		0.271	-0.00262		0.476	-0.000821		0.258	-0.00734		0.457	-0.00216
0.246	0.000557		0.457	-0.000856		0.27	-0.00265		0.475	-0.000825		0.257	-0.00739		0.456	-0.00217
0.247	0.000561		0.456	-0.000862		0.269	-0.00268		0.474	-0.000829		0.256	-0.00743		0.455	-0.00219
0.248	0.000564		0.455	-0.000858		0.268	-0.00272		0.473	-0.000828		0.255	-0.00748		0.454	-0.0022
0.249	0.00057		0.454	-0.000867		0.267	-0.00275		0.472	-0.000832		0.254	-0.00752		0.453	-0.00221
0.25	0.00114		0.453	-0.000868		0.266	-0.00279		0.471	-0.000836		0.253	-0.00757		0.452	-0.00222
0.252	4.82e-05		0.452	-0.00087		0.265	-0.00283		0.47	-0.000843		0.252	-0.00762		0.451	-0.00223
0.254	3.79e-05		0.451	-0.000881		0.264	-0.00286		0.469	-0.00084		0.251	-0.00766		0.45	-0.00225
0.255	0.000328		0.45	-0.000882		0.263	-0.0029		0.468	-0.000845		0.25	-0.00772		0.449	-0.00226
0.256	0.000598		0.449	-0.000881		0.262	-0.00294		0.467	-0.000846		0.249	-0.00776		0.448	-0.00227
0.258	0.000601		0.448	-0.000878		0.261	-0.00298		0.466	-0.000849		0.248	-0.00781		0.447	-0.00228
0.259	0.000614		0.447	-0.000888		0.26	-0.00302		0.465	-0.000853		0.247	-0.00785		0.446	-0.00229
0.26	0.000603		0.446	-0.000893		0.259	-0.00305		0.464	-0.000852		0.246	-0.00791		0.445	-0.0023
0.261	0.000615		0.445	-0.00089		0.258	-0.0031		0.463	-0.000857		0.245	-0.00795		0.444	-0.00232
0.262	0.000613		0.443	-0.000889		0.257	-0.00314		0.462	-0.000865		0.244	-0.008		0.443	-0.00233
0.263	0.00062		0.442	-0.000895		0.256	-0.00317		0.461	-0.00086		0.243	-0.00805		0.442	-0.00234
0.264	0.00062		0.442	-0.000905		0.255	-0.00322		0.46	-0.00087		0.242	-0.0081		0.441	-0.00235
0.265	0.000619		0.441	-0.000901		0.254	-0.00326		0.459	-0.000863		0.241	-0.00816		0.44	-0.00236
0.266	0.000622		0.44	-0.000898		0.253	-0.0033		0.458	-0.000876		0.24	-0.0082		0.439	-0.00238
0.267	0.000628		0.439	-0.000906		0.252	-0.00335		0.457	-0.000878		0.239	-0.00826		0.438	-0.00239
0.268	0.000623		0.438	-0.00091		0.251	-0.00339		0.456	-0.000877		0.238	-0.00831		0.437	-0.0024
0.269	0.000635		0.437	-0.000918		0.25	-0.00344		0.455	-0.000884		0.237	-0.00835		0.436	-0.00242
0.27	0.000632		0.436	-0.000914		0.249	-0.00348		0.454	-0.000892		0.236	-0.00841		0.435	-0.00243
0.271	0.000646		0.435	-0.000914		0.248	-0.00352		0.453	-0.000885		0.235	-0.00846		0.434	-0.00244
0.272	0.000645		0.434	-0.000924		0.247	-0.00357		0.452	-0.000896		0.234	-0.00852		0.433	-0.00246
0.273	0.000644		0.433	-0.000917		0.246	-0.00361		0.451	-0.000893		0.233	-0.00857		0.432	-0.00246
0.274	0.000653		0.432	-0.000922		0.245	-0.00366		0.45	-0.000902		0.232	-0.00862		0.431	-0.00248
0.275	0.000657		0.431	-0.000927		0.244	-0.00371		0.449	-0.000906		0.231	-0.00868		0.43	-0.00249
0.276	0.000647		0.429	-0.000923		0.243	-0.00375		0.448	-0.000905		0.23	-0.00873		0.429	-0.00249
0.277	0.000658		0.429	-0.000933		0.242	-0.0038		0.447	-0.00091		0.229	-0.00878		0.428	-0.00252
0.277	0.000659		0.428	-0.00093		0.241	-0.00385		0.446	-0.000918		0.228	-0.00884		0.427	-0.00252
0.279	0.000674		0.427	-0.000936		0.24	-0.0039		0.445	-0.000914		0.227	-0.00889		0.426	-0.00254
0.279	0.000668		0.426	-0.000944		0.239	-0.00395		0.444	-0.00092		0.226	-0.00895		0.425	-0.00256
0.281	0.00067		0.425	-0.000933		0.238	-0.00399		0.443	-0.000923		0.225	-0.009		0.424	-0.00256
0.282	0.000676		0.423	-0.000946		0.237	-0.00405		0.442	-0.000933		0.224	-0.00905		0.423	-0.00258
0.283	0.000683		0.423	-0.000938		0.236	-0.0041		0.441	-0.000934		0.223	-0.00912		0.422	-0.0026
0.283	0.000674		0.421	-0.000948		0.235	-0.00414		0.44	-0.000935		0.222	-0.00917		0.421	-0.0026
0.285	0.000687		0.421	-0.000946		0.234	-0.0042		0.439	-0.000942		0.221	-0.00922		0.42	-0.00263
0.286	0.000682		0.419	-0.000946		0.233	-0.00425		0.438	-0.000946		0.22	-0.00928		0.419	-0.00263
0.287	0.000693		0.418	-0.000956		0.232	-0.0043		0.437	-0.000948		0.219	-0.00933		0.418	-0.00266
0.288	0.000686		0.418	-0.000952		0.231	-0.00435		0.436	-0.00095		0.218	-0.0094		0.417	-0.00266
0.289	0.000691		0.417	-0.000953		0.23	-0.00441		0.435	-0.000953		0.217	-0.00945		0.416	-0.00267
0.29	0.000697		0.416	-0.000958		0.229	-0.00446		0.434	-0.000965		0.216	-0.0095		0.415	-0.00269
0.291	0.000701		0.415	-0.000956		0.228	-0.00451		0.433	-0.000966		0.215	-0.00957		0.414	-0.0027
0.292	0.000698		0.414	-0.000966		0.227	-0.00457		0.432	-0.00097		0.214	-0.00962		0.413	-0.00272
0.293	0.000703		0.413	-0.000967		0.226	-0.00463		0.431	-0.000977		0.213	-0.00968		0.412	-0.00273
0.294	0.000706		0.412	-0.00096		0.225	-0.00468		0.43	-0.000984		0.212	-0.00974		0.411	-0.00274
0.295	0.000713		0.411	-0.000976		0.224	-0.00474		0.429	-0.000987		0.211	-0.00979		0.41	-0.00277
0.296	0.000708		0.41	-0.000972		0.223	-0.00479		0.428	-0.000987		0.21	-0.00986		0.409	-0.00278
0.297	0.000718		0.409	-0.000971		0.222	-0.00485		0.427	-0.000992		0.209	-0.0099		0.408	-0.00279
0.298	0.000717		0.407	-0.000955		0.221	-0.00491		0.426	-0.000999		0.208	-0.00997		0.407	-0.00281
0.299	0.000719		0.407	-0.000933		0.22	-0.00496		0.425	-0.001		0.207	-0.01		0.406	-0.00282
0.3	0.000714		0.406	-0.00093		0.219	-0.00502		0.424	-0.00101		0.206	-0.0101		0.405	-0.00283
0.301	0.000723		0.405	-0.000908		0.218	-0.00508		0.423	-0.00101		0.205	-0.0101		0.404	-0.00285
0.302	0.000729		0.404	-0.000906		0.217	-0.00514		0.422	-0.00102		0.204	-0.0102		0.403	-0.00287
0.303	0.000729		0.403	-0.000904		0.216	-0.0052		0.421	-0.00102		0.203	-0.0103		0.402	-0.00289
0.304	0.000731		0.402	-0.000903		0.215	-0.00525		0.42	-0.00103		0.202	-0.0103		0.401	-0.00289
0.305	0.000731		0.401	-0.000895		0.214	-0.00532		0.419	-0.00103		0.201	-0.0104		0.4	-0.00292
0.306	0.000739		0.4	-0.000888		0.213	-0.00538		0.418	-0.00104		0.2	-0.0104		0.399	-0.00293
0.307	0.000741		0.399	-0.000891		0.212	-0.00544		0.417	-0.00105		0.199	-0.0105		0.398	-0.00295
0.308	0.000739		0.398	-0.00089		0.211	-0.0055		0.416	-0.00105		0.198	-0.0106		0.397	-0.00296
0.309	0.000749		0.397	-0.000889		0.21	-0.00556		0.415	-0.00106		0.197	-0.0106		0.396	-0.00298
0.31	0.000748		0.396	-0.00089		0.209	-0.00563		0.414	-0.00107		0.196	-0.0107		0.395	-0.00299
0.311	0.000754		0.395	-0.000896		0.208	-0.00568		0.413	-0.00106		0.195	-0.0107		0.394	-0.00302
0.312	0.000753		0.394	-0.0009		0.207	-0.00575		0.412	-0.00108		0.194	-0.0108		0.393	-0.00303
0.313	0.000747		0.393	-0.000894		0.206	-0.00582		0.411	-0.00108		0.193	-0.0109		0.392	-0.00304
0.314	0.000758		0.392	-0.000894		0.205	-0.00587		0.41	-0.00108		0.192	-0.0109		0.391	-0.00306
0.315	0.000759		0.391	-0.000899		0.204	-0.00594		0.409	-0.0011		0.191	-0.011		0.39	-0.00308
0.316	0.000752		0.39	-0.000898		0.203	-0.006		0.408	-0.0011		0.19	-0.011		0.389	-0.00309
0.317	0.000768		0.389	-0.000902		0.202	-0.00607		0.407	-0.00111		0.189	-0.0111		0.388	-0.00312
0.318	0.000758		0.388	-0.000895		0.201	-0.00614		0.406	-0.00112		0.188	-0.0112		0.387	-0.00313
0.319	0.000772		0.387	-0.000902		0.2	-0.00619		0.405	-0.00111		0.187	-0.0112		0.386	-0.00315
0.32	0.000772		0.386	-0.000915		0.199	-0.00627		0.404	-0.00113		0.186	-0.0113		0.385	-0.00317
0.321	0.00077		0.385	-0.000906		0.198	-0.00633		0.403	-0.00113		0.185	-0.0114		0.384	-0.00318
0.322	0.000779		0.384	-0.000911		0.197	-0.00639		0.402	-0.00114		0.184	-0.0114		0.383	-0.0032
0.323	0.000778		0.383	-0.000915		0.196	-0.00647		0.401	-0.00115		0.183	-0.0115		0.382	-0.00323
0.324	0.000775		0.382	-0.000923		0.195	-0.00652		0.4	-0.00115		0.182	-0.0115		0.381	-0.00324
0.325	0.000782		0.381	-0.000924		0.194	-0.0066		0.399	-0.00116		0.181	-0.0116		0.38	-0.00326
0.326	0.000779		0.38	-0.000918		0.193	-0.00666		0.398	-0.00117		0.18	-0.0117		0.379	-0.00328
0.327	0.000791		0.379	-0.000924		0.192	-0.00673		0.397	-0.00117		0.179	-0.0117		0.378	-0.00331
0.328	0.000779		0.378	-0.000935		0.191	-0.00681		0.396	-0.00119		0.178	-0.0118		0.377	-0.00332
0.329	0.000787		0.377	-0.000933		0.19	-0.00686		0.395	-0.00119		0.177	-0.0118		0.376	-0.00334
0.33	0.000795		0.376	-0.000937		0.189	-0.00694		0.394	-0.0012		0.176	-0.0119		0.375	-0.00336
0.331	0.000798		0.375	-0.000937		0.188	-0.00701		0.393	-0.0012		0.175	-0.012		0.374	-0.00338
0.332	0.000798		0.374	-0.00094		0.187	-0.00707		0.392	-0.00121		0.174	-0.012		0.373	-0.0034
0.333	0.000804		0.373	-0.000948		0.186	-0.00715		0.391	-0.00123		0.173	-0.0121		0.372	-0.00342
0.334	0.000803		0.372	-0.000942		0.185	-0.00721		0.39	-0.00123		0.172	-0.0121		0.371	-0.00344
0.335	0.000815		0.371	-0.000953		0.184	-0.00729		0.389	-0.00124		0.171	-0.0122		0.37	-0.00347
0.335	0.000802		0.37	-0.000955		0.183	-0.00736		0.388	-0.00125		0.17	-0.0123		0.369	-0.00349
0.336	0.000806		0.369	-0.000959		0.182	-0.00743		0.387	-0.00125		0.169	-0.0123		0.368	-0.00351
0.338	0.000811		0.368	-0.000962		0.181	-0.0075		0.386	-0.00127		0.168	-0.0124		0.367	-0.00353
0.339	0.000814		0.367	-0.000966		0.18	-0.00756		0.385	-0.00127		0.167	-0.0124		0.366	-0.00355
0.339	0.00081		0.366	-0.00097		0.179	-0.00764		0.384	-0.00128		0.166	-0.0125		0.365	-0.00357
0.34	0.000816		0.365	-0.000972		0.178	-0.00771		0.383	-0.00129		0.165	-0.0126		0.364	-0.00359
0.341	0.000816		0.364	-0.000971		0.177	-0.00778		0.382	-0.0013		0.164	-0.0126		0.363	-0.00362
0.342	0.000823		0.363	-0.000978		0.176	-0.00785		0.381	-0.00131		0.163	-0.0127		0.362	-0.00364
0.344	0.000824		0.362	-0.000982		0.175	-0.00792		0.38	-0.00132		0.162	-0.0128		0.361	-0.00366
0.345	0.000823		0.361	-0.000981		0.174	-0.008		0.379	-0.00133		0.161	-0.0128		0.36	-0.00369
0.346	0.00083		0.36	-0.000987		0.173	-0.00807		0.378	-0.00134		0.16	-0.0129		0.359	-0.00371
0.347	0.000835		0.359	-0.00099		0.172	-0.00815		0.377	-0.00135		0.159	-0.0129		0.358	-0.00374
0.348	0.000828		0.358	-0.000994		0.171	-0.00821		0.376	-0.00136		0.158	-0.013		0.357	-0.00375
0.349	0.000836		0.357	-0.000998		0.17	-0.00829		0.375	-0.00137		0.157	-0.0131		0.356	-0.00379
0.35	0.000834		0.356	-0.000999		0.169	-0.00836		0.374	-0.00138		0.156	-0.0131		0.355	-0.00381
0.351	0.000836		0.355	-0.00101		0.168	-0.00844		0.373	-0.00139		0.155	-0.0132		0.354	-0.00383
0.351	0.000835		0.354	-0.00102		0.167	-0.00851		0.372	-0.0014		0.154	-0.0132		0.353	-0.00386
0.352	0.000874		0.353	-0.00102		0.167	-0.0085		0.371	-0.00141		0.153	-0.0133		0.353	-0.00381
0.352	0.000761		0.352	-0.000935		0.167	-0.00719		0.37	-0.00142		0.153	-0.0133		0.353	-0.00247
0.352	-0.000506		0.353	0.000443		0.168	-0.00697		0.369	-0.00143		0.153	-0.0117		0.354	-0.00239
0.351	-0.000557		0.354	0.000511		0.169	-0.00681		0.368	-0.00144		0.154	-0.0116		0.355	-0.00234
0.35	-0.000594		0.355	0.000561		0.17	-0.00668		0.367	-0.00145		0.155	-0.0115		0.356	-0.00229
0.349	-0.000626		0.356	0.000599		0.171	-0.00656		0.366	-0.00142		0.156	-0.0114		0.357	-0.00226
0.348	-0.000651		0.357	0.000631		0.172	-0.00644		0.367	-0.000233		0.157	-0.0113		0.358	-0.00222
0.347	-0.000677		0.358	0.000658		0.173	-0.00633		0.368	-0.000113		0.158	-0.0112		0.359	-0.00219
0.346	-0.000699		0.359	0.000674		0.174	-0.00621		0.369	-5.56e-05		0.159	-0.0111		0.36	-0.00217
0.345	-0.000707		0.36	0.000707		0.175	-0.0061		0.37	-1.81e-05		0.16	-0.011		0.361	-0.00213
0.344	-0.000728		0.361	0.000718		0.176	-0.006		0.371	1.6e-05		0.161	-0.0109		0.362	-0.00211
0.342	-0.000739		0.362	0.000736		0.177	-0.00589		0.372	4.26e-05		0.162	-0.0109		0.363	-0.00208
0.341	-0.000756		0.363	0.000749		0.178	-0.0058		0.373	6.88e-05		0.163	-0.0108		0.364	-0.00205
0.341	-0.000771		0.364	0.000762		0.179	-0.00569		0.374	9.3e-05		0.164	-0.0107		0.365	-0.00203
0.34	-0.000776		0.365	0.000781		0.18	-0.00559		0.375	0.000117		0.165	-0.0106		0.366	-0.002
0.339	-0.000795		0.366	0.000797		0.181	-0.0055		0.376	0.000133		0.166	-0.0105		0.367	-0.00198
0.338	-0.000807		0.367	0.000801		0.182	-0.0054		0.377	0.000153		0.167	-0.0105		0.368	-0.00196
0.337	-0.000811		0.368	0.000818		0.183	-0.00531		0.378	0.000175		0.168	-0.0104		0.369	-0.00193
0.335	-0.000825		0.369	0.000827		0.184	-0.00522		0.379	0.000187		0.169	-0.0103		0.37	-0.00191
0.334	-0.000831		0.37	0.000844		0.185	-0.00513		0.38	0.000202		0.17	-0.0102		0.371	-0.00189
0.334	-0.000849		0.371	0.000851		0.186	-0.00503		0.381	0.000217		0.171	-0.0102		0.372	-0.00187
0.333	-0.000851		0.372	0.00086		0.187	-0.00495		0.382	0.000233		0.172	-0.0101		0.373	-0.00185
0.332	-0.000854		0.373	0.000874		0.188	-0.00486		0.383	0.000247		0.173	-0.01		0.374	-0.00182
0.331	-0.00087		0.374	0.000882		0.189	-0.00478		0.384	0.000256		0.174	-0.00996		0.375	-0.00181
0.33	-0.000877		0.375	0.00088		0.19	-0.00469		0.385	0.000265		0.175	-0.00989		0.376	-0.00179
0.329	-0.000886		0.376	0.000899		0.191	-0.00462		0.386	0.000288		0.176	-0.00982		0.377	-0.00176
0.328	-0.000885		0.377	0.000899		0.192	-0.00454		0.387	0.000295		0.177	-0.00975		0.378	-0.00174
0.327	-0.000893		0.378	0.000913		0.193	-0.00446		0.388	0.00031		0.178	-0.00968		0.379	-0.00173
0.326	-0.000903		0.379	0.000911		0.194	-0.00437		0.389	0.000314		0.179	-0.00962		0.38	-0.00171
0.325	-0.000909		0.38	0.000922		0.195	-0.0043		0.39	0.000328		0.18	-0.00956		0.381	-0.00169
0.324	-0.000913		0.381	0.000934		0.196	-0.00423		0.391	0.000344		0.181	-0.00948		0.382	-0.00166
0.323	-0.000921		0.382	0.000942		0.197	-0.00415		0.392	0.000346		0.182	-0.00941		0.383	-0.00165
0.322	-0.000935		0.383	0.000939		0.198	-0.00408		0.393	0.000361		0.183	-0.00935		0.384	-0.00164
0.321	-0.000932		0.384	0.000953		0.199	-0.004		0.394	0.000371		0.184	-0.00928		0.385	-0.00161
0.32	-0.000937		0.385	0.000954		0.2	-0.00393		0.395	0.000373		0.185	-0.00922		0.386	-0.00159
0.319	-0.000944		0.386	0.00097		0.201	-0.00386		0.396	0.000389		0.186	-0.00915		0.387	-0.00158
0.318	-0.000952		0.387	0.000966		0.202	-0.00378		0.397	0.000392		0.187	-0.0091		0.388	-0.00156
0.317	-0.000955		0.388	0.000975		0.203	-0.00372		0.398	0.000404		0.188	-0.00903		0.389	-0.00154
0.316	-0.000957		0.389	0.000983		0.204	-0.00365		0.399	0.000415		0.189	-0.00896		0.39	-0.00152
0.315	-0.000963		0.39	0.000989		0.205	-0.00359		0.4	0.000416		0.19	-0.0089		0.391	-0.0015
0.314	-0.000974		0.391	0.000983		0.206	-0.00352		0.401	0.000429		0.191	-0.00884		0.392	-0.0015
0.313	-0.000977		0.392	0.000996		0.207	-0.00345		0.402	0.000438		0.192	-0.00879		0.393	-0.00147
0.312	-0.00098		0.393	0.000997		0.208	-0.0034		0.403	0.00044		0.193	-0.00871		0.394	-0.00145
0.311	-0.000985		0.394	0.00101		0.209	-0.00333		0.404	0.000453		0.194	-0.00864		0.395	-0.00144
0.31	-0.000989		0.395	0.001		0.21	-0.00326		0.405	0.000451		0.195	-0.0086		0.396	-0.00142
0.309	-0.000999		0.396	0.00101		0.211	-0.00321		0.406	0.000467		0.196	-0.00853		0.397	-0.00141
0.308	-0.000994		0.397	0.00101		0.212	-0.00314		0.407	0.000471		0.197	-0.00848		0.398	-0.00139
0.307	-0.001		0.398	0.00102		0.213	-0.00309		0.408	0.000478		0.198	-0.00842		0.399	-0.00137
0.306	-0.00101		0.399	0.00102		0.214	-0.00302		0.409	0.000485		0.199	-0.00835		0.4	-0.00136
0.305	-0.001		0.4	0.00103		0.215	-0.00296		0.41	0.000484		0.2	-0.00831		0.401	-0.00134
0.304	-0.00101		0.401	0.00103		0.216	-0.00291		0.411	0.000496		0.201	-0.00823		0.402	-0.00132
0.303	-0.00101		0.402	0.00104		0.217	-0.00285		0.412	0.000502		0.202	-0.00818		0.403	-0.00131
0.302	-0.00102		0.403	0.00104		0.218	-0.00279		0.413	0.000502		0.203	-0.00812		0.404	-0.00129
0.301	-0.00103		0.404	0.00104		0.219	-0.00275		0.414	0.000512		0.204	-0.00806		0.405	-0.00128
0.3	-0.00102		0.405	0.00105		0.22	-0.00268		0.415	0.000513		0.205	-0.00802		0.406	-0.00126
0.299	-0.00104		0.406	0.00105		0.221	-0.00264		0.416	0.000522		0.206	-0.00795		0.407	-0.00125
0.298	-0.00104		0.407	0.00105		0.222	-0.00258		0.417	0.000533		0.207	-0.0079		0.408	-0.00124
0.297	-0.00104		0.408	0.00105		0.223	-0.00253		0.418	0.000536		0.208	-0.00785		0.409	-0.00122
0.296	-0.00105		0.409	0.00106		0.224	-0.00248		0.419	0.000535		0.209	-0.00779		0.41	-0.0012
0.295	-0.00105		0.41	0.00106		0.225	-0.00242		0.42	0.000541		0.21	-0.00774		0.411	-0.00119
0.294	-0.00106		0.411	0.00107		0.226	-0.00238		0.421	0.000548		0.211	-0.00767		0.412	-0.00117
0.293	-0.00106		0.412	0.00106		0.227	-0.00233		0.422	0.000552		0.212	-0.00763		0.413	-0.00116
0.292	-0.00105		0.413	0.00107		0.228	-0.00228		0.423	0.000556		0.213	-0.00758		0.414	-0.00114
0.291	-0.00106		0.414	0.00108		0.229	-0.00224		0.424	0.000559		0.214	-0.0075		0.415	-0.00113
0.29	-0.00106		0.415	0.00107		0.23	-0.00218		0.425	0.000564		0.215	-0.00746		0.416	-0.00112
0.289	-0.00107		0.416	0.00108		0.231	-0.00214		0.426	0.000572		0.216	-0.00741		0.417	-0.0011
0.288	-0.00107		0.417	0.00107		0.232	-0.0021		0.427	0.000572		0.217	-0.00735		0.418	-0.00109
0.287	-0.00107		0.418	0.00108		0.233	-0.00204		0.428	0.000576		0.218	-0.0073		0.419	-0.00108
0.286	-0.00108		0.419	0.00108		0.234	-0.00201		0.429	0.00058		0.219	-0.00725		0.42	-0.00106
0.285	-0.00108		0.42	0.00108		0.235	-0.00196		0.43	0.000585		0.22	-0.00721		0.421	-0.00106
0.284	-0.00109		0.421	0.00108		0.236	-0.00192		0.431	0.00059		0.221	-0.00714		0.422	-0.00104
0.283	-0.0011		0.422	0.00108		0.237	-0.00188		0.432	0.00059		0.222	-0.0071		0.423	-0.00103
0.282	-0.0011		0.423	0.00108		0.238	-0.00183		0.433	0.000595		0.223	-0.00705		0.424	-0.00101
0.281	-0.0011		0.424	0.0011		0.239	-0.0018		0.434	0.000608		0.224	-0.00699		0.425	-0.001
0.28	-0.0011		0.425	0.00109		0.24	-0.00175		0.435	0.000599		0.225	-0.00695		0.426	-0.000977
0.279	-0.0011		0.426	0.0011		0.241	-0.00171		0.436	0.000606		0.226	-0.00687		0.427	-0.000973
0.278	-0.00111		0.427	0.00109		0.242	-0.00167		0.437	0.000607		0.227	-0.00685		0.428	-0.000955
0.277	-0.0011		0.428	0.0011		0.243	-0.00163		0.438	0.000611		0.228	-0.00679		0.429	-0.000942
0.276	-0.00112		0.429	0.0011		0.244	-0.00159		0.439	0.000617		0.229	-0.00674		0.43	-0.000931
0.275	-0.00112		0.43	0.0011		0.245	-0.00155		0.44	0.000616		0.23	-0.00671		0.431	-0.000917
0.274	-0.00113		0.431	0.0011		0.246	-0.00151		0.441	0.000624		0.231	-0.00664		0.432	-0.000906
0.273	-0.00113		0.432	0.0011		0.247	-0.00148		0.442	0.000631		0.232	-0.0066		0.433	-0.000889
0.272	-0.00112		0.433	0.0011		0.248	-0.00144		0.443	0.000622		0.233	-0.00655		0.434	-0.000877
0.271	-0.00113		0.434	0.00111		0.249	-0.00141		0.444	0.000632		0.234	-0.00649		0.435	-0.000871
0.27	-0.00113		0.435	0.0011		0.25	-0.00136		0.445	0.000633		0.235	-0.00646		0.436	-0.000853
0.269	-0.00114		0.436	0.0011		0.251	-0.00134		0.446	0.000634		0.236	-0.0064		0.437	-0.000847
0.268	-0.00114		0.437	0.00111		0.252	-0.0013		0.447	0.000636		0.237	-0.00636		0.438	-0.000831
0.267	-0.00115		0.438	0.00111		0.253	-0.00126		0.448	0.000636		0.238	-0.00631		0.439	-0.000816
0.266	-0.00115		0.439	0.00111		0.254	-0.00123		0.449	0.000646		0.239	-0.00626		0.44	-0.000807
0.265	-0.00115		0.44	0.00111		0.255	-0.00119		0.45	0.000645		0.24	-0.00623		0.441	-0.000789
0.264	-0.00116		0.441	0.00111		0.256	-0.00116		0.451	0.000647		0.241	-0.00616		0.442	-0.000777
0.263	-0.00115		0.442	0.00111		0.257	-0.00113		0.452	0.000651		0.242	-0.00612		0.443	-0.000775
0.262	-0.00117		0.443	0.00111		0.258	-0.00109		0.453	0.00065		0.243	-0.00609		0.444	-0.000752
0.261	-0.00117		0.444	0.00111		0.259	-0.00107		0.454	0.000655		0.244	-0.00603		0.445	-0.000751
0.26	-0.00116		0.445	0.00111		0.26	-0.00103		0.455	0.000659		0.245	-0.006		0.446	-0.00073
0.259	-0.00117		0.446	0.00111		0.261	-0.00101		0.456	0.000656		0.246	-0.00594		0.447	-0.000722
0.258	-0.00118		0.447	0.00111		0.262	-0.000971		0.457	0.000663		0.247	-0.0059		0.448	-0.000713
0.256	-0.00118		0.448	0.00112		0.263	-0.000939		0.458	0.000663		0.248	-0.00586		0.449	-0.000696
0.256	-0.00118		0.449	0.00111		0.264	-0.000916		0.459	0.000665		0.249	-0.00581		0.45	-0.000682
0.255	-0.00118		0.45	0.00112		0.265	-0.000887		0.46	0.000664		0.25	-0.00577		0.451	-0.000674
0.253	-0.00119		0.451	0.00112		0.266	-0.000856		0.461	0.000667		0.251	-0.00573		0.452	-0.000659
0.253	-0.00119		0.452	0.00112		0.267	-0.000832		0.462	0.000675		0.252	-0.00568		0.453	-0.000656
0.251	-0.00119		0.453	0.00112		0.268	-0.000799		0.463	0.000671		0.253	-0.00564		0.454	-0.000637
0.25	-0.00184		0.454	0.00113		0.269	-0.000781		0.464	0.000673		0.254	-0.00559		0.455	-0.000629
0.249	-0.00124		0.455	0.00112		0.27	-0.000746		0.465	0.000677		0.255	-0.00556		0.456	-0.00062
0.247	-0.000938		0.456	0.00112		0.271	-0.00072		0.466	0.000681		0.256	-0.00551		0.457	-0.000601
0.246	-0.000586		0.457	0.00112		0.272	-0.000702		0.467	0.000681		0.257	-0.00547		0.458	-0.000589
0.245	-0.000596		0.458	0.00112		0.273	-0.00067		0.468	0.000683		0.258	-0.00543		0.459	-0.000584
0.243	-0.00123		0.459	0.00113		0.274	-0.000642		0.469	0.000683		0.259	-0.00539		0.46	-0.000573
0.242	-0.00124		0.46	0.00112		0.275	-0.000622		0.47	0.000684		0.26	-0.00535		0.461	-0.000565
0.241	-0.00123		0.461	0.00113		0.276	-0.00059		0.471	0.000687		0.261	-0.00531		0.462	-0.000548
0.24	-0.00125		0.462	0.00113		0.277	-0.000573		0.472	0.000687		0.262	-0.00526		0.463	-0.000539
0.239	-0.00124		0.463	0.00112		0.278	-0.000547		0.473	0.000689		0.263	-0.00523		0.464	-0.000532
0.238	-0.00124		0.464	0.00113		0.279	-0.00052		0.474	0.000695		0.264	-0.00519		0.465	-0.000519
0.237	-0.00125		0.465	0.00112		0.28	-0.000504		0.475	0.00069		0.265	-0.00515		0.466	-0.000502
0.236	-0.00126		0.466	0.00114		0.281	-0.000477		0.476	0.000697		0.266	-0.0051		0.467	-0.000499
0.235	-0.00125		0.467	0.00113		0.282	-0.000459		0.477	0.000691		0.267	-0.00507		0.468	-0.000484
0.234	-0.00126		0.468	0.00113		0.283	-0.000436		0.478	0.000696		0.268	-0.00503		0.469	-0.000475
0.233	-0.00126		0.469	0.00114		0.284	-0.000412		0.479	0.0007		0.269	-0.00499		0.47	-0.000462
0.232	-0.00127		0.47	0.00114		0.285	-0.000399		0.48	0.000691		0.27	-0.00496		0.471	-0.000449
0.231	-0.00127		0.471	0.00114		0.286	-0.000367		0.481	0.000705		0.271	-0.00492		0.472	-0.000446
0.23	-0.00128		0.472	0.00114		0.287	-0.000349		0.482	0.000706		0.272	-0.00488		0.473	-0.000428
0.229	-0.00128		0.473	0.00114		0.288	-0.000333		0.483	0.000699		0.273	-0.00484		0.474	-0.000418
0.228	-0.00129		0.474	0.00115		0.289	-0.000306		0.484	0.000707		0.274	-0.0048		0.475	-0.000415
0.227	-0.00128		0.475	0.00114		0.29	-0.000289		0.485	0.000702		0.275	-0.00477		0.476	-0.000397
0.226	-0.00129		0.476	0.00114		0.291	-0.000274		0.486	0.000709		0.276	-0.00472		0.477	-0.000395
0.225	-0.00129		0.477	0.00115		0.292	-0.00025		0.487	0.000703		0.277	-0.0047		0.478	-0.000376
0.224	-0.00129		0.478	0.00115		0.293	-0.000238		0.488	0.000702		0.278	-0.00466		0.479	-0.000366
0.223	-0.0013		0.479	0.00115		0.294	-0.000212		0.489	0.000712		0.279	-0.00461		0.48	-0.000362
0.222	-0.0013		0.48	0.00115		0.295	-0.000197		0.49	0.000712		0.28	-0.00459		0.481	-0.000345
0.221	-0.00131		0.481	0.00115		0.296	-0.000182		0.491	0.00071		0.281	-0.00455		0.482	-0.000334
0.22	-0.00132		0.482	0.00116		0.297	-0.00016		0.492	0.000712		0.282	-0.00451		0.483	-0.000331
0.219	-0.00131		0.483	0.00116		0.298	-0.000145		0.493	0.000711		0.283	-0.00449		0.484	-0.000314
0.218	-0.00133		0.484	0.00116		0.299	-0.000128		0.494	0.000718		0.284	-0.00444		0.485	-0.000309
0.217	-0.00133		0.485	0.00116		0.3	-0.000114		0.495	0.000712		0.285	-0.00442		0.486	-0.0003
0.216	-0.00134		0.486	0.00117		0.301	-9.73e-05		0.496	0.000717		0.286	-0.00437		0.487	-0.000287
0.215	-0.00133		0.487	0.00117		0.302	-7.45e-05		0.497	0.000718		0.287	-0.00434		0.488	-0.000286
0.214	-0.00133		0.488	0.00117		0.303	-6.68e-05		0.498	0.000719		0.288	-0.00432		0.489	-0.000265
0.213	-0.00134		0.489	0.00117		0.304	-5.04e-05		0.499	0.000716		0.289	-0.00427		0.49	-0.000255
0.212	-0.00135		0.49	0.00118		0.305	-3.55e-05		0.5	0.000718		0.29	-0.00424		0.491	-0.000251
0.211	-0.00134		0.491	0.00117		0.306	-1.79e-05		0.501	0.00072		0.291	-0.00421		0.492	-0.000241
0.21	-0.00135		0.492	0.00118		0.307	-7.95e-06		0.502	0.00072		0.292	-0.00417		0.493	-0.000235
0.209	-0.00136		0.493	0.00118		0.308	6.4e-06		0.503	0.000722		0.293	-0.00415		0.494	-0.000221
0.208	-0.00137		0.494	0.00119		0.309	2.56e-05		0.504	0.00072		0.294	-0.00411		0.495	-0.000211
0.207	-0.00137		0.495	0.00118		0.31	3.55e-05		0.505	0.000723		0.295	-0.00408		0.496	-0.000204
0.206	-0.00137		0.496	0.00119		0.311	5.47e-05		0.506	0.000727		0.296	-0.00405		0.497	-0.000194
0.205	-0.00138		0.497	0.00119		0.312	6.1e-05		0.507	0.000721		0.297	-0.00401		0.498	-0.00018
0.204	-0.00138		0.498	0.0012		0.313	7.47e-05		0.508	0.000724		0.298	-0.00398		0.499	-0.00018
0.203	-0.00138		0.499	0.0012		0.314	9.86e-05		0.509	0.000727		0.299	-0.00395		0.5	-0.000169
0.202	-0.00139		0.5	0.0012		0.315	0.000101		0.51	0.000725		0.3	-0.00392		0.501	-0.000159
0.201	-0.00139		0.501	0.00121		0.316	0.000117		0.511	0.000727		0.301	-0.00389		0.502	-0.000144
0.2	-0.0014		0.502	0.00122		0.317	0.00013		0.512	0.000725		0.302	-0.00386		0.503	-0.000137
0.199	-0.0014		0.503	0.00121		0.318	0.000139		0.513	0.000729		0.303	-0.00383		0.504	-0.000133
0.198	-0.0014		0.504	0.00121		0.319	0.000153		0.514	0.000733		0.304	-0.0038		0.505	-0.00012
0.197	-0.00141		0.505	0.00122		0.32	0.000161		0.515	0.000726		0.305	-0.00376		0.506	-0.00011
0.196	-0.00142		0.506	0.00122		0.321	0.000178		0.516	0.000732		0.306	-0.00374		0.507	-0.000105
0.195	-0.00142		0.507	0.00122		0.322	0.000193		0.517	0.00073		0.307	-0.00372		0.508	-9.95e-05
0.194	-0.00143		0.508	0.00122		0.323	0.000194		0.518	0.000731		0.308	-0.00368		0.509	-8.94e-05
0.193	-0.00143		0.509	0.00123		0.324	0.000212		0.519	0.000738		0.309	-0.00365		0.51	-7.81e-05
0.192	-0.00145		0.51	0.00124		0.325	0.000219		0.52	0.000729		0.31	-0.00362		0.511	-7.19e-05
0.191	-0.00144		0.511	0.00123		0.326	0.000229		0.521	0.000735		0.311	-0.0036		0.512	-6.56e-05
0.19	-0.00144		0.512	0.00124		0.327	0.000246		0.522	0.000735		0.312	-0.00357		0.513	-5.5e-05
0.189	-0.00145		0.513	0.00124		0.328	0.000245		0.523	0.000732		0.313	-0.00354		0.514	-4.2e-05
0.188	-0.00145		0.514	0.00125		0.329	0.000265		0.524	0.000736		0.314	-0.0035		0.515	-4.65e-05
0.187	-0.00145		0.515	0.00124		0.33	0.000273		0.525	0.000731		0.315	-0.00348		0.516	-3.84e-05
0.186	-0.00146		0.516	0.00125		0.331	0.000276		0.526	0.000736		0.316	-0.00345		0.517	-2.66e-05
0.185	-0.00146		0.517	0.00126		0.332	0.000295		0.527	0.000739		0.317	-0.00343		0.518	-1.81e-05
0.184	-0.00148		0.518	0.00125		0.333	0.000292		0.528	0.000732		0.318	-0.0034		0.519	-7.67e-06
0.183	-0.00148		0.519	0.00125		0.334	0.000308		0.529	0.000741		0.319	-0.00337		0.52	-7.87e-07
0.182	-0.00148		0.52	0.00126		0.335	0.000316		0.53	0.000736		0.32	-0.00335		0.521	7.89e-06
0.181	-0.00148		0.521	0.00126		0.336	0.00032		0.531	0.000736		0.321	-0.00331		0.522	2.59e-05
0.18	-0.0015		0.522	0.00127		0.337	0.000337		0.532	0.000746		0.322	-0.00328		0.523	2.16e-05
0.179	-0.00149		0.523	0.00126		0.338	0.000341		0.533	0.000735		0.323	-0.00327		0.524	3.29e-05
0.178	-0.0015		0.524	0.00127		0.339	0.000348		0.534	0.000743		0.324	-0.00323		0.525	3.42e-05
0.177	-0.0015		0.525	0.00128		0.34	0.000362		0.535	0.000741		0.325	-0.00321		0.526	4.72e-05
0.176	-0.00151		0.526	0.00129		0.341	0.00036		0.536	0.000738		0.326	-0.00318		0.527	5.26e-05
0.175	-0.00152		0.527	0.00128		0.342	0.000378		0.537	0.000743		0.327	-0.00316		0.528	6.09e-05
0.174	-0.00151		0.528	0.00129		0.343	0.000379		0.538	0.000737		0.328	-0.00314		0.529	7.47e-05
0.173	-0.00152		0.529	0.00129		0.344	0.000388		0.539	0.000741		0.329	-0.0031		0.53	7.87e-05
0.172	-0.00153		0.53	0.00129		0.345	0.000395		0.54	0.000738		0.33	-0.00308		0.531	8.42e-05
0.171	-0.00153		0.531	0.00129		0.346	0.000402		0.541	0.000742		0.331	-0.00306		0.532	9.51e-05
0.17	-0.00154		0.532	0.0013		0.347	0.00041		0.542	0.000744		0.332	-0.00303		0.533	9.5e-05
0.169	-0.00154		0.533	0.0013		0.348	0.000414		0.543	0.000739		0.333	-0.00302		0.534	0.000108
0.168	-0.00156		0.534	0.00131		0.349	0.000421		0.544	0.000744		0.334	-0.00299		0.535	0.000118
0.167	-0.00156		0.535	0.00131		0.35	0.000431		0.545	0.000745		0.335	-0.00296		0.536	0.000122
0.166	-0.00156		0.536	0.00132		0.351	0.000432		0.546	0.000747		0.336	-0.00294		0.537	0.000127
0.165	-0.00157		0.537	0.00132		0.352	0.000442		0.547	0.000743		0.337	-0.00291		0.538	0.000142
0.164	-0.00157		0.538	0.00132		0.353	0.000449		0.548	0.000741		0.338	-0.00289		0.539	0.000143
0.163	-0.00156		0.539	0.00133		0.354	0.000459		0.549	0.000746		0.339	-0.00287		0.54	0.000153
0.162	-0.00158		0.54	0.00133		0.355	0.000459		0.55	0.000746		0.34	-0.00284		0.541	0.000155
0.161	-0.00158		0.541	0.00133		0.356	0.000462		0.551	0.000746		0.341	-0.00282		0.542	0.000168
0.16	-0.0016		0.542	0.00134		0.357	0.000472		0.552	0.000745		0.342	-0.00279		0.543	0.000173
0.159	-0.00159		0.543	0.00133		0.358	0.000477		0.553	0.000738		0.343	-0.00277		0.544	0.000178
0.158	-0.0016		0.544	0.00135		0.359	0.000486		0.554	0.00075		0.344	-0.00275		0.545	0.000186
0.157	-0.00161		0.545	0.00135		0.36	0.000487		0.555	0.000744		0.345	-0.00273		0.546	0.000198
0.156	-0.00162		0.546	0.00135		0.361	0.00049		0.556	0.000747		0.346	-0.0027		0.547	0.000198
0.155	-0.00161		0.547	0.00136		0.362	0.000505		0.557	0.00075		0.347	-0.00268		0.548	0.000208
0.154	-0.00164		0.548	0.00136		0.363	0.000502		0.558	0.000746		0.348	-0.00266		0.549	0.000211
0.153	-0.00163		0.549	0.00137		0.364	0.000508		0.559	0.000753		0.349	-0.00264		0.55	0.000222
0.152	-0.00164		0.55	0.00137		0.365	0.000511		0.56	0.000746		0.35	-0.00262		0.551	0.000224
0.152	-0.00165		0.551	0.00136		0.366	0.000521		0.561	0.000748		0.351	-0.00259		0.552	0.000237
0.152	-0.00157		0.552	0.00138		0.366	0.00048		0.562	0.000754		0.352	-0.00258		0.553	0.000178
0.152	-0.000127		0.552	0.00128		0.366	-0.000626		0.563	0.000745		0.353	-0.00261		0.552	-0.000987
0.153	-7.89e-05		0.552	9.15e-05		0.365	-0.000722		0.564	0.000752		0.352	-0.00395		0.551	-0.00105
0.154	-3.35e-05		0.551	4.26e-05		0.364	-0.000765		0.565	0.000745		0.351	-0.00403		0.55	-0.00109
0.155	-9.49e-06		0.549	-5.01e-06		0.363	-0.000794		0.566	0.00075		0.35	-0.00407		0.549	-0.00112
0.156	1.61e-05		0.549	-3.9e-05		0.362	-0.000823		0.566	0.000751		0.349	-0.00411		0.548	-0.00115
0.157	4.77e-05		0.548	-5.93e-05		0.361	-0.000843		0.566	-0.000296		0.348	-0.00416		0.547	-0.00117
0.158	5.79e-05		0.547	-9.14e-05		0.36	-0.000856		0.565	-0.000378		0.347	-0.00418		0.546	-0.0012
0.159	7.82e-05		0.546	-0.00011		0.359	-0.000877		0.564	-0.000415		0.346	-0.00422		0.545	-0.00122
0.16	9.28e-05		0.545	-0.000124		0.358	-0.000894		0.563	-0.000439		0.345	-0.00425		0.544	-0.00123
0.161	0.00011		0.544	-0.000146		0.357	-0.000903		0.562	-0.000465		0.344	-0.00428		0.543	-0.00125
0.162	0.000127		0.543	-0.000157		0.356	-0.000922		0.561	-0.000478		0.343	-0.00431		0.542	-0.00127
0.163	0.000126		0.542	-0.000182		0.355	-0.00093		0.56	-0.000493		0.342	-0.00434		0.541	-0.00127
0.164	0.000149		0.54	-0.000194		0.354	-0.00095		0.559	-0.000507		0.341	-0.00436		0.54	-0.00129
0.165	0.000167		0.54	-0.000198		0.353	-0.000961		0.558	-0.000521		0.34	-0.00439		0.539	-0.0013
0.166	0.000164		0.538	-0.000217		0.352	-0.000968		0.557	-0.000529		0.339	-0.00442		0.538	-0.00132
0.167	0.000187		0.537	-0.000229		0.351	-0.000982		0.556	-0.000535		0.338	-0.00445		0.537	-0.00133
0.168	0.000188		0.537	-0.000235		0.35	-0.000991		0.555	-0.000546		0.337	-0.00447		0.536	-0.00134
0.169	0.000201		0.535	-0.000252		0.349	-0.001		0.554	-0.000555		0.336	-0.0045		0.535	-0.00135
0.17	0.000212		0.534	-0.000258		0.348	-0.00102		0.553	-0.000559		0.335	-0.00452		0.534	-0.00137
0.171	0.000215		0.533	-0.000265		0.347	-0.00102		0.552	-0.000573		0.334	-0.00455		0.533	-0.00137
0.172	0.000232		0.533	-0.000277		0.346	-0.00104		0.551	-0.000576		0.333	-0.00457		0.532	-0.00138
0.173	0.000232		0.532	-0.000282		0.345	-0.00105		0.55	-0.000587		0.332	-0.0046		0.531	-0.00139
0.174	0.000239		0.53	-0.000292		0.344	-0.00106		0.549	-0.000589		0.331	-0.00462		0.53	-0.0014
0.175	0.000247		0.53	-0.000304		0.343	-0.00107		0.548	-0.000596		0.33	-0.00466		0.529	-0.00141
0.176	0.000253		0.529	-0.000309		0.342	-0.00108		0.547	-0.000604		0.329	-0.00468		0.528	-0.00142
0.177	0.00027		0.527	-0.000317		0.341	-0.0011		0.546	-0.000607		0.328	-0.0047		0.527	-0.00143
0.178	0.000267		0.527	-0.000324		0.34	-0.00111		0.545	-0.000621		0.327	-0.00473		0.526	-0.00144
0.179	0.000278		0.525	-0.000337		0.339	-0.00111		0.544	-0.000613		0.326	-0.00476		0.525	-0.00144
0.18	0.000291		0.525	-0.000345		0.338	-0.00113		0.543	-0.000622		0.325	-0.00478		0.524	-0.00146
0.181	0.000293		0.524	-0.000347		0.337	-0.00113		0.542	-0.000634		0.324	-0.00481		0.523	-0.00146
0.182	0.000299		0.523	-0.000356		0.336	-0.00115		0.541	-0.000625		0.323	-0.00483		0.522	-0.00148
0.183	0.000304		0.522	-0.000368		0.335	-0.00116		0.54	-0.000638		0.322	-0.00487		0.521	-0.00148
0.184	0.000308		0.521	-0.000373		0.334	-0.00117		0.539	-0.000639		0.321	-0.00489		0.52	-0.00149
0.185	0.000317		0.52	-0.00038		0.333	-0.00118		0.538	-0.00064		0.32	-0.00491		0.519	-0.00151
0.186	0.000321		0.518	-0.000382		0.332	-0.00119		0.537	-0.000652		0.319	-0.00495		0.518	-0.00151
0.187	0.000328		0.518	-0.000391		0.331	-0.00121		0.536	-0.000646		0.318	-0.00498		0.517	-0.00152
0.188	0.000337		0.517	-0.0004		0.33	-0.00122		0.535	-0.000661		0.317	-0.005		0.516	-0.00152
0.189	0.000347		0.515	-0.000403		0.329	-0.00123		0.534	-0.000661		0.316	-0.00503		0.515	-0.00153
0.19	0.000344		0.514	-0.000409		0.328	-0.00124		0.533	-0.00066		0.315	-0.00505		0.514	-0.00155
0.191	0.000348		0.513	-0.000424		0.327	-0.00125		0.532	-0.000674		0.314	-0.00509		0.513	-0.00155
0.192	0.000351		0.513	-0.000419		0.326	-0.00127		0.531	-0.000665		0.313	-0.00511		0.512	-0.00156
0.193	0.000362		0.511	-0.000428		0.325	-0.00128		0.53	-0.000679		0.312	-0.00514		0.511	-0.00157
0.194	0.000363		0.51	-0.00043		0.324	-0.00129		0.529	-0.000675		0.311	-0.00516		0.51	-0.00158
0.195	0.000367		0.51	-0.000436		0.323	-0.0013		0.528	-0.000681		0.31	-0.0052		0.509	-0.00158
0.196	0.000374		0.509	-0.000447		0.322	-0.00132		0.527	-0.000686		0.309	-0.00522		0.508	-0.0016
0.197	0.000391		0.507	-0.00045		0.321	-0.00133		0.526	-0.000686		0.308	-0.00526		0.507	-0.0016
0.198	0.000379		0.506	-0.000457		0.32	-0.00134		0.525	-0.000689		0.307	-0.00528		0.506	-0.00161
0.199	0.000391		0.506	-0.000466		0.319	-0.00136		0.524	-0.000693		0.306	-0.00532		0.505	-0.00162
0.2	0.000394		0.505	-0.000465		0.318	-0.00138		0.523	-0.000693		0.305	-0.00534		0.504	-0.00163
0.201	0.000398		0.503	-0.000477		0.317	-0.00138		0.522	-0.000704		0.304	-0.00537		0.503	-0.00164
0.202	0.000407		0.503	-0.000475		0.316	-0.0014		0.521	-0.000701		0.303	-0.00541		0.502	-0.00165
0.203	0.000403		0.502	-0.000484		0.315	-0.00141		0.52	-0.000705		0.302	-0.00543		0.501	-0.00165
0.204	0.000414		0.501	-0.000497		0.314	-0.00144		0.519	-0.00071		0.301	-0.00546		0.5	-0.00166
0.205	0.000424		0.499	-0.000488		0.313	-0.00145		0.518	-0.000711		0.3	-0.0055		0.499	-0.00167
0.206	0.000418		0.498	-0.000499		0.312	-0.00145		0.517	-0.000715		0.299	-0.00552		0.498	-0.00168
0.207	0.000427		0.497	-0.00051		0.311	-0.00148		0.516	-0.000714		0.298	-0.00556		0.497	-0.00169
0.208	0.000424		0.496	-0.000507		0.31	-0.00149		0.515	-0.000717		0.297	-0.00559		0.496	-0.0017
0.209	0.000435		0.495	-0.000517		0.309	-0.0015		0.514	-0.000722		0.296	-0.00562		0.495	-0.00171
0.21	0.000439		0.495	-0.000515		0.308	-0.00152		0.513	-0.000724		0.295	-0.00565		0.494	-0.00172
0.211	0.000433		0.493	-0.000525		0.307	-0.00153		0.512	-0.000726		0.294	-0.00569		0.493	-0.00172
0.212	0.000453		0.492	-0.000532		0.306	-0.00156		0.511	-0.000726		0.293	-0.00572		0.492	-0.00174
0.213	0.000456		0.491	-0.000523		0.305	-0.00158		0.51	-0.000736		0.292	-0.00576		0.491	-0.00174
0.214	0.000452		0.49	-0.000542		0.304	-0.00158		0.509	-0.000731		0.291	-0.00579		0.49	-0.00176
0.215	0.000461		0.49	-0.000547		0.303	-0.00161		0.508	-0.000734		0.29	-0.00582		0.489	-0.00177
0.216	0.000456		0.489	-0.000546		0.302	-0.00163		0.507	-0.00074		0.289	-0.00586		0.488	-0.00177
0.217	0.000473		0.488	-0.000558		0.301	-0.00164		0.506	-0.000741		0.288	-0.00588		0.487	-0.00178
0.218	0.000471		0.487	-0.000548		0.3	-0.00166		0.505	-0.000744		0.287	-0.00592		0.486	-0.00179
0.219	0.00047		0.486	-0.000566		0.299	-0.00167		0.504	-0.000744		0.286	-0.00596		0.485	-0.00179
0.22	0.000482		0.485	-0.00057		0.298	-0.00171		0.503	-0.000748		0.285	-0.00599		0.484	-0.00181
0.221	0.000482		0.484	-0.00057		0.297	-0.00172		0.502	-0.000754		0.284	-0.00603		0.483	-0.00182
0.222	0.000488		0.483	-0.000579		0.296	-0.00174		0.501	-0.00075		0.283	-0.00606		0.482	-0.00183
0.223	0.000487		0.482	-0.000574		0.295	-0.00176		0.5	-0.00076		0.282	-0.0061		0.481	-0.00184
0.224	0.000491		0.481	-0.000579		0.294	-0.00178		0.499	-0.000755		0.281	-0.00614		0.48	-0.00185
0.225	0.000499		0.48	-0.000584		0.293	-0.0018		0.498	-0.000759		0.28	-0.00617		0.479	-0.00186
0.226	0.000503		0.479	-0.000585		0.292	-0.00182		0.497	-0.000768		0.279	-0.00621		0.478	-0.00187
0.227	0.000504		0.478	-0.000599		0.291	-0.00184		0.496	-0.00076		0.278	-0.00625		0.477	-0.00188
0.228	0.00051		0.477	-0.000596		0.29	-0.00187		0.495	-0.000769		0.277	-0.00628		0.476	-0.00189
0.229	0.000519		0.476	-0.000601		0.289	-0.00189		0.494	-0.000776		0.276	-0.00633		0.475	-0.0019
0.23	0.00052		0.475	-0.000611		0.288	-0.00191		0.493	-0.000768		0.275	-0.00635		0.474	-0.00191
0.231	0.000518		0.474	-0.000612		0.287	-0.00193		0.492	-0.00078		0.274	-0.0064		0.473	-0.00192
0.232	0.000525		0.473	-0.000616		0.286	-0.00196		0.491	-0.000772		0.273	-0.00643		0.472	-0.00193
0.233	0.000525		0.472	-0.00062		0.285	-0.00198		0.49	-0.000783		0.272	-0.00648		0.471	-0.00195
0.234	0.000528		0.471	-0.000623		0.284	-0.00201		0.489	-0.000783		0.271	-0.00651		0.47	-0.00195
0.235	0.000535		0.469	-0.000635		0.283	-0.00203		0.488	-0.000779		0.27	-0.00655		0.469	-0.00196
0.236	0.000539		0.469	-0.000636		0.282	-0.00205		0.487	-0.000786		0.269	-0.00659		0.468	-0.00197
0.237	0.000546		0.468	-0.000639		0.281	-0.00208		0.486	-0.000788		0.268	-0.00664		0.467	-0.00198
0.238	0.000548		0.467	-0.000643		0.28	-0.00211		0.485	-0.000791		0.267	-0.00667		0.466	-0.002
0.239	0.00055		0.466	-0.000651		0.279	-0.00213		0.484	-0.000793		0.266	-0.00672		0.465	-0.002
0.24	0.00055		0.465	-0.000654		0.278	-0.00216		0.483	-0.000793		0.265	-0.00676		0.464	-0.00201
0.241	0.000558		0.464	-0.000657		0.277	-0.00218		0.482	-0.000801		0.264	-0.0068		0.463	-0.00202
0.242	0.000565		0.463	-0.000661		0.276	-0.00222		0.481	-0.000799		0.263	-0.00684		0.462	-0.00203
0.243	0.000558		0.461	-0.000662		0.275	-0.00224		0.48	-0.000802		0.262	-0.00688		0.461	-0.00204
0.244	0.00057		0.461	-0.000672		0.274	-0.00227		0.479	-0.000805		0.261	-0.00692		0.46	-0.00205
0.245	0.000577		0.46	-0.000672		0.273	-0.0023		0.478	-0.000809		0.26	-0.00696		0.459	-0.00207
0.246	0.000568		0.459	-0.000676		0.272	-0.00232		0.477	-0.000811		0.259	-0.007		0.458	-0.00208
0.247	0.000576		0.457	-0.00069		0.271	-0.00236		0.476	-0.000812		0.258	-0.00706		0.457	-0.00209
0.248	0.000577		0.457	-0.000685		0.27	-0.00239		0.475	-0.000816		0.257	-0.00709		0.456	-0.0021
0.249	0.000587		0.456	-0.000688		0.269	-0.00241		0.474	-0.00082		0.256	-0.00714		0.455	-0.00211
0.25	0.00115		0.455	-0.000692		0.268	-0.00245		0.473	-0.000817		0.255	-0.00718		0.454	-0.00213
0.252	0.000561		0.454	-0.000699		0.267	-0.00248		0.472	-0.000824		0.254	-0.00723		0.453	-0.00213
0.253	0.000403		0.453	-0.000707		0.266	-0.00251		0.471	-0.000823		0.253	-0.00727		0.452	-0.00214
0.255	6e-05		0.452	-0.000702		0.265	-0.00255		0.47	-0.00083		0.252	-0.00731		0.451	-0.00215
0.256	7.57e-05		0.451	-0.000712		0.264	-0.00257		0.469	-0.000831		0.251	-0.00736		0.45	-0.00217
0.258	0.000615		0.449	-0.000726		0.263	-0.00261		0.468	-0.000836		0.25	-0.00741		0.449	-0.00217
0.258	0.000622		0.449	-0.000715		0.262	-0.00265		0.467	-0.000836		0.249	-0.00744		0.448	-0.00218
0.26	0.000616		0.448	-0.000731		0.261	-0.00267		0.466	-0.000839		0.248	-0.00749		0.447	-0.0022
0.261	0.000623		0.447	-0.000726		0.26	-0.00272		0.465	-0.000846		0.247	-0.00754		0.446	-0.00221
0.261	0.000626		0.446	-0.000735		0.259	-0.00274		0.464	-0.000845		0.246	-0.00759		0.445	-0.00221
0.263	0.000631		0.445	-0.000737		0.258	-0.00279		0.463	-0.000846		0.245	-0.00763		0.444	-0.00223
0.264	0.000628		0.444	-0.000734		0.257	-0.00282		0.462	-0.000854		0.244	-0.00768		0.443	-0.00224
0.265	0.00063		0.443	-0.000749		0.256	-0.00285		0.461	-0.000847		0.243	-0.00773		0.442	-0.00226
0.266	0.000638		0.442	-0.000753		0.255	-0.00289		0.46	-0.00086		0.242	-0.00777		0.441	-0.00227
0.267	0.000643		0.441	-0.000746		0.254	-0.00293		0.459	-0.000855		0.241	-0.00783		0.44	-0.00227
0.268	0.000636		0.44	-0.000759		0.253	-0.00296		0.458	-0.000861		0.24	-0.00787		0.439	-0.0023
0.269	0.000646		0.438	-0.000757		0.252	-0.003		0.457	-0.000868		0.239	-0.00792		0.438	-0.0023
0.27	0.00065		0.438	-0.000767		0.251	-0.00304		0.456	-0.000863		0.238	-0.00797		0.437	-0.00231
0.271	0.000657		0.437	-0.000769		0.25	-0.00309		0.455	-0.000874		0.237	-0.00801		0.436	-0.00233
0.272	0.000652		0.435	-0.000771		0.249	-0.00312		0.454	-0.000877		0.236	-0.00807		0.435	-0.00233
0.273	0.000657		0.435	-0.000779		0.248	-0.00316		0.453	-0.000874		0.235	-0.00811		0.434	-0.00235
0.274	0.000662		0.433	-0.000783		0.247	-0.0032		0.452	-0.000886		0.234	-0.00817		0.433	-0.00236
0.275	0.00066		0.433	-0.000786		0.246	-0.00324		0.451	-0.00088		0.233	-0.00822		0.432	-0.00237
0.276	0.000663		0.432	-0.000786		0.245	-0.00328		0.45	-0.000888		0.232	-0.00826		0.431	-0.00239
0.277	0.000661		0.431	-0.000784		0.244	-0.00333		0.449	-0.000892		0.231	-0.00832		0.43	-0.0024
0.278	0.000669		0.43	-0.000795		0.243	-0.00337		0.448	-0.000887		0.23	-0.00837		0.429	-0.00241
0.279	0.000676		0.429	-0.000793		0.242	-0.00341		0.447	-0.0009		0.229	-0.00841		0.428	-0.00242
0.28	0.000675		0.427	-0.000795		0.241	-0.00345		0.446	-0.000901		0.228	-0.00847		0.427	-0.00243
0.281	0.000682		0.427	-0.000802		0.24	-0.0035		0.445	-0.000905		0.227	-0.00851		0.426	-0.00245
0.282	0.000683		0.426	-0.000811		0.239	-0.00354		0.444	-0.000911		0.226	-0.00857		0.425	-0.00246
0.283	0.000686		0.425	-0.000815		0.238	-0.00359		0.443	-0.000905		0.225	-0.00862		0.424	-0.00247
0.284	0.000682		0.424	-0.000815		0.237	-0.00363		0.442	-0.000923		0.224	-0.00867		0.423	-0.00249
0.285	0.000689		0.423	-0.00082		0.236	-0.00368		0.441	-0.000919		0.223	-0.00873		0.422	-0.0025
0.286	0.000692		0.422	-0.000823		0.235	-0.00372		0.44	-0.000923		0.222	-0.00878		0.421	-0.00251
0.287	0.000697		0.42	-0.000828		0.234	-0.00377		0.439	-0.000926		0.221	-0.00883		0.42	-0.00252
0.288	0.000696		0.42	-0.000828		0.233	-0.00382		0.438	-0.00093		0.22	-0.00888		0.419	-0.00253
0.289	0.000699		0.419	-0.000836		0.232	-0.00386		0.437	-0.000936		0.219	-0.00893		0.418	-0.00255
0.29	0.000705		0.418	-0.000846		0.231	-0.00391		0.436	-0.000933		0.218	-0.00899		0.417	-0.00256
0.291	0.00071		0.417	-0.000839		0.23	-0.00396		0.435	-0.000943		0.217	-0.00903		0.416	-0.00258
0.292	0.000705		0.415	-0.000843		0.229	-0.00401		0.434	-0.000946		0.216	-0.00909		0.415	-0.00259
0.293	0.000713		0.414	-0.000847		0.228	-0.00406		0.433	-0.000947		0.215	-0.00915		0.414	-0.00261
0.294	0.000711		0.414	-0.000851		0.227	-0.0041		0.432	-0.000955		0.214	-0.0092		0.413	-0.00261
0.295	0.000719		0.413	-0.000862		0.226	-0.00416		0.431	-0.000959		0.213	-0.00925		0.412	-0.00263
0.296	0.000722		0.412	-0.000856		0.225	-0.00421		0.43	-0.000968		0.212	-0.0093		0.411	-0.00264
0.297	0.000721		0.411	-0.000869		0.224	-0.00426		0.429	-0.000967		0.211	-0.00935		0.41	-0.00266
0.298	0.000725		0.41	-0.000878		0.223	-0.00431		0.428	-0.000971		0.21	-0.00942		0.409	-0.00267
0.299	0.000727		0.409	-0.000874		0.222	-0.00437		0.427	-0.000976		0.209	-0.00946		0.408	-0.00268
0.3	0.000725		0.408	-0.00088		0.221	-0.00441		0.426	-0.000981		0.208	-0.00952		0.407	-0.0027
0.301	0.000735		0.407	-0.000878		0.22	-0.00447		0.425	-0.000984		0.207	-0.00957		0.406	-0.00272
0.302	0.000732		0.406	-0.00088		0.219	-0.00452		0.424	-0.000992		0.206	-0.00964		0.405	-0.00272
0.303	0.000741		0.405	-0.000892		0.218	-0.00458		0.423	-0.000994		0.205	-0.00968		0.404	-0.00275
0.304	0.000739		0.404	-0.000884		0.217	-0.00463		0.422	-0.001		0.204	-0.00974		0.403	-0.00275
0.305	0.000737		0.403	-0.000898		0.216	-0.00468		0.421	-0.001		0.203	-0.0098		0.402	-0.00278
0.306	0.000748		0.402	-0.000903		0.215	-0.00473		0.42	-0.00101		0.202	-0.00986		0.401	-0.00279
0.307	0.000751		0.401	-0.000897		0.214	-0.00479		0.419	-0.00101		0.201	-0.00991		0.4	-0.0028
0.308	0.000743		0.4	-0.000906		0.213	-0.00484		0.418	-0.00102		0.2	-0.00996		0.399	-0.00282
0.309	0.000758		0.399	-0.000902		0.212	-0.0049		0.417	-0.00103		0.199	-0.01		0.398	-0.00284
0.31	0.00075		0.398	-0.000912		0.211	-0.00496		0.416	-0.00103		0.198	-0.0101		0.397	-0.00284
0.311	0.00076		0.397	-0.000916		0.21	-0.00502		0.415	-0.00104		0.197	-0.0101		0.396	-0.00287
0.312	0.000758		0.396	-0.000914		0.209	-0.00508		0.414	-0.00104		0.196	-0.0102		0.395	-0.00288
0.313	0.000759		0.395	-0.000925		0.208	-0.00513		0.413	-0.00104		0.195	-0.0102		0.394	-0.00291
0.314	0.000764		0.394	-0.00093		0.207	-0.00519		0.412	-0.00106		0.194	-0.0103		0.393	-0.00292
0.315	0.000766		0.393	-0.00093		0.206	-0.00525		0.411	-0.00106		0.193	-0.0104		0.392	-0.00293
0.316	0.000767		0.392	-0.000931		0.205	-0.0053		0.41	-0.00107		0.192	-0.0104		0.391	-0.00295
0.317	0.000776		0.391	-0.000931		0.204	-0.00537		0.409	-0.00107		0.191	-0.0105		0.39	-0.00296
0.318	0.000775		0.39	-0.000948		0.203	-0.00543		0.408	-0.00107		0.19	-0.0105		0.389	-0.00298
0.319	0.000779		0.389	-0.000945		0.202	-0.00549		0.407	-0.00109		0.189	-0.0106		0.388	-0.003
0.32	0.000778		0.388	-0.000945		0.201	-0.00555		0.406	-0.00109		0.188	-0.0106		0.387	-0.00301
0.321	0.000779		0.387	-0.000954		0.2	-0.0056		0.405	-0.00109		0.187	-0.0107		0.386	-0.00304
0.322	0.000785		0.386	-0.000965		0.199	-0.00567		0.404	-0.00111		0.186	-0.0108		0.385	-0.00305
0.323	0.000789		0.385	-0.000958		0.198	-0.00573		0.403	-0.0011		0.185	-0.0108		0.384	-0.00307
0.324	0.00078		0.384	-0.000959		0.197	-0.00579		0.402	-0.00112		0.184	-0.0109		0.383	-0.00308
0.325	0.000789		0.383	-0.000963		0.196	-0.00586		0.401	-0.00112		0.183	-0.0109		0.382	-0.0031
0.326	0.00079		0.382	-0.000971		0.195	-0.00591		0.4	-0.00113		0.182	-0.011		0.381	-0.00312
0.327	0.000797		0.381	-0.000971		0.194	-0.00598		0.399	-0.00114		0.181	-0.011		0.38	-0.00314
0.328	0.000788		0.38	-0.000976		0.193	-0.00604		0.398	-0.00114		0.18	-0.0111		0.379	-0.00316
0.329	0.000794		0.378	-0.000971		0.192	-0.0061		0.397	-0.00115		0.179	-0.0112		0.378	-0.00318
0.33	0.000802		0.378	-0.00099		0.191	-0.00617		0.396	-0.00116		0.178	-0.0112		0.377	-0.00319
0.331	0.000806		0.377	-0.000982		0.19	-0.00623		0.395	-0.00116		0.177	-0.0113		0.376	-0.00321
0.332	0.000799		0.376	-0.00099		0.189	-0.0063		0.394	-0.00118		0.176	-0.0113		0.375	-0.00323
0.333	0.000807		0.375	-0.00099		0.188	-0.00636		0.393	-0.00118		0.175	-0.0114		0.374	-0.00326
[truncated: 114,408 more rows]
