# Supplementary material for: Substrate Selection for Fundamental Studies of Electrocatalysts and Photoelectrodes: Inert Potential Windows in Acidic, Neutral, and Basic Electrolyte
Source: PLoS One. 2014 Oct 30;9(10):e107942. doi: 10.1371/journal.pone.0107942 (PMC4214636; doi:10.1371/journal.pone.0107942)
Supplement: File S3 — Electrochemical activity and stability data for fluorine-doped tin oxide (FTO) as displayed in Figure 4 . (XLSX) [file pone.0107942.s003.xlsx]

## Sheet: FTO
SUPPORTING INFORMATION
Substrate Selection for Fundamental Studies of Electrocatalysts and Photoelectrodes: Inert Potential Windows in Acidic, Neutral, and Basic Electrolyte
Jesse D. Benck, Blaise A. Pinaud, Yelena Gorlin, and Thomas F. Jaramillo
Department of Chemical Engineering, Stanford University
Electrochemical Data for Fluorine-Doped Tin Oxide (FTO) Substrate
0.1 M Sulfuric Acid						0.1 M Sodium Acetate						0.1 M Sodium Hydroxide
Cathodic Sweeps			Anodic Sweeps			Cathodic Sweeps			Anodic Sweeps			Cathodic Sweeps			Anodic Sweeps
Potential vs. RHE	Current Density		Potential vs. RHE	Current Density		Potential vs. RHE	Current Density		Potential vs. RHE	Current Density		Potential vs. RHE	Current Density		Potential vs. RHE	Current Density
(V)	(mA/cm2electrode)		(V)	(mA/cm2electrode)		(V)	(mA/cm2electrode)		(V)	(mA/cm2electrode)		(V)	(mA/cm2electrode)		(V)	(mA/cm2electrode)
0.357	0.000134		0.365	-0.00103		0.361	-0.00301		0.367	-0.00455		0.35	-0.0315		0.358	-0.0151
0.357	-0.000365		0.365	-0.00042		0.36	-0.00256		0.368	-0.00398		0.35	-0.0295		0.358	-0.0133
0.356	-0.000374		0.366	-0.000305		0.359	-0.00199		0.369	-0.00306		0.349	-0.027		0.359	-0.0116
0.354	-0.000445		0.368	-8.58e-05		0.358	-0.00177		0.37	-0.00261		0.348	-0.0256		0.36	-0.0105
0.353	-0.00053		0.369	0.000106		0.357	-0.00163		0.37	-0.00233		0.347	-0.0248		0.361	-0.00984
0.351	-0.000514		0.371	0.000143		0.356	-0.00156		0.372	-0.00213		0.346	-0.0242		0.363	-0.00922
0.35	-0.000588		0.372	0.000183		0.355	-0.00151		0.373	-0.00198		0.345	-0.0238		0.364	-0.00837
0.349	-0.000547		0.373	0.000203		0.354	-0.00148		0.374	-0.00187		0.344	-0.0235		0.365	-0.00806
0.348	-0.000526		0.374	0.000202		0.353	-0.00146		0.375	-0.00176		0.343	-0.0233		0.366	-0.0078
0.347	-0.000536		0.375	0.000209		0.352	-0.00144		0.376	-0.00169		0.342	-0.0232		0.367	-0.00757
0.346	-0.000548		0.376	0.00023		0.351	-0.00143		0.377	-0.00162		0.341	-0.0231		0.368	-0.00735
0.345	-0.000561		0.377	0.000229		0.35	-0.00142		0.378	-0.00154		0.34	-0.0231		0.369	-0.00716
0.344	-0.000581		0.378	0.00024		0.349	-0.00142		0.379	-0.00147		0.339	-0.0231		0.37	-0.00698
0.343	-0.000582		0.379	0.000253		0.348	-0.00142		0.38	-0.00142		0.338	-0.0231		0.371	-0.00681
0.342	-0.000582		0.38	0.000258		0.347	-0.00142		0.381	-0.00136		0.337	-0.0232		0.372	-0.00665
0.341	-0.000589		0.381	0.000267		0.346	-0.00142		0.381	-0.0013		0.336	-0.0232		0.373	-0.00651
0.34	-0.000594		0.382	0.000273		0.345	-0.00142		0.383	-0.00125		0.335	-0.0233		0.374	-0.00637
0.339	-0.000604		0.383	0.000281		0.344	-0.00143		0.384	-0.00119		0.334	-0.0234		0.375	-0.00623
0.338	-0.000608		0.384	0.000295		0.343	-0.00143		0.385	-0.00114		0.333	-0.0235		0.376	-0.0061
0.337	-0.000605		0.385	0.00029		0.342	-0.00144		0.386	-0.00111		0.332	-0.0236		0.377	-0.00599
0.336	-0.00062		0.386	0.000297		0.341	-0.00145		0.387	-0.00107		0.331	-0.0238		0.378	-0.00586
0.335	-0.00062		0.387	0.000303		0.34	-0.00146		0.388	-0.00103		0.33	-0.0239		0.379	-0.00576
0.334	-0.00063		0.388	0.000305		0.339	-0.00147		0.389	-0.001		0.329	-0.024		0.38	-0.00565
0.333	-0.000635		0.389	0.000322		0.338	-0.00149		0.39	-0.000851		0.328	-0.0242		0.381	-0.00554
0.332	-0.000634		0.39	0.000319		0.337	-0.0015		0.391	-0.00089		0.327	-0.0244		0.382	-0.00545
0.331	-0.000643		0.391	0.000318		0.336	-0.00151		0.392	-0.000849		0.326	-0.0245		0.383	-0.00535
0.33	-0.000646		0.392	0.000327		0.335	-0.00152		0.393	-0.00082		0.325	-0.0247		0.384	-0.00526
0.329	-0.000651		0.393	0.000325		0.334	-0.00153		0.394	-0.000792		0.324	-0.0248		0.385	-0.00518
0.328	-0.000659		0.394	0.00033		0.333	-0.00155		0.395	-0.000763		0.323	-0.025		0.386	-0.00508
0.327	-0.000663		0.395	0.000335		0.332	-0.00157		0.396	-0.00073		0.322	-0.0252		0.387	-0.005
0.326	-0.000663		0.396	0.000339		0.331	-0.00158		0.397	-0.000706		0.321	-0.0254		0.388	-0.00492
0.325	-0.000681		0.397	0.000345		0.33	-0.0016		0.398	-0.000674		0.32	-0.0256		0.389	-0.00484
0.324	-0.000675		0.398	0.000345		0.329	-0.00161		0.399	-0.000646		0.319	-0.0258		0.39	-0.00476
0.323	-0.000681		0.399	0.000345		0.328	-0.00163		0.4	-0.000604		0.318	-0.026		0.391	-0.00468
0.322	-0.000688		0.4	0.000352		0.327	-0.00165		0.401	-0.00058		0.317	-0.0262		0.392	-0.00462
0.321	-0.000687		0.401	0.000351		0.326	-0.00167		0.402	-0.000559		0.316	-0.0263		0.393	-0.00454
0.32	-0.000699		0.402	0.000358		0.325	-0.00169		0.403	-0.000537		0.315	-0.0265		0.394	-0.00447
0.319	-0.000704		0.403	0.000363		0.324	-0.00171		0.404	-0.000515		0.314	-0.0268		0.395	-0.00441
0.318	-0.000711		0.404	0.00036		0.323	-0.00173		0.405	-0.000496		0.313	-0.027		0.396	-0.00433
0.317	-0.000718		0.405	0.000369		0.322	-0.00175		0.406	-0.000469		0.312	-0.0272		0.397	-0.00427
0.316	-0.000715		0.406	0.000366		0.321	-0.00177		0.407	-0.000449		0.311	-0.0274		0.398	-0.00421
0.315	-0.000727		0.407	0.000371		0.32	-0.0018		0.408	-0.000433		0.31	-0.0276		0.399	-0.00415
0.314	-0.000728		0.408	0.000372		0.319	-0.00183		0.409	-0.000423		0.309	-0.0278		0.4	-0.00409
0.313	-0.000733		0.409	0.000369		0.318	-0.00184		0.41	-0.000397		0.308	-0.028		0.401	-0.00403
0.312	-0.000748		0.41	0.000376		0.317	-0.00186		0.411	-0.00038		0.307	-0.0282		0.402	-0.00397
0.311	-0.000743		0.411	0.000381		0.316	-0.00189		0.412	-0.000364		0.306	-0.0284		0.403	-0.00392
0.31	-0.000747		0.412	0.000377		0.315	-0.00191		0.413	-0.000351		0.305	-0.0286		0.404	-0.00386
0.309	-0.000757		0.413	0.000385		0.314	-0.00194		0.414	-0.000332		0.304	-0.0288		0.405	-0.00381
0.308	-0.000756		0.414	0.000384		0.313	-0.00196		0.415	-0.000317		0.303	-0.029		0.406	-0.00375
0.307	-0.000766		0.415	0.000384		0.312	-0.00198		0.416	-0.000305		0.302	-0.0293		0.407	-0.00371
0.306	-0.000771		0.416	0.000391		0.311	-0.00202		0.417	-0.000289		0.301	-0.0295		0.408	-0.00365
0.305	-0.000774		0.417	0.000392		0.31	-0.00204		0.418	-0.000277		0.3	-0.0297		0.409	-0.00361
0.304	-0.000785		0.418	0.000396		0.309	-0.00207		0.419	-0.000262		0.299	-0.0299		0.41	-0.00355
0.303	-0.000784		0.419	0.000399		0.308	-0.0021		0.42	-0.000248		0.298	-0.0301		0.411	-0.00351
0.302	-0.000789		0.42	0.000398		0.307	-0.00213		0.421	-0.000239		0.297	-0.0303		0.412	-0.00346
0.301	-0.0008		0.421	0.000402		0.306	-0.00216		0.422	-0.000224		0.296	-0.0305		0.413	-0.00342
0.3	-0.0008		0.422	0.000403		0.305	-0.00218		0.423	-0.000213		0.295	-0.0307		0.414	-0.00337
0.299	-0.000814		0.423	0.000402		0.304	-0.00222		0.424	-0.000206		0.294	-0.0309		0.415	-0.00333
0.298	-0.000814		0.424	0.000406		0.303	-0.00225		0.425	-0.000191		0.293	-0.0311		0.416	-0.00328
0.297	-0.000813		0.425	0.000406		0.302	-0.00229		0.426	-0.000182		0.292	-0.0313		0.417	-0.00325
0.296	-0.000829		0.426	0.000407		0.301	-0.00231		0.427	-0.000171		0.291	-0.0315		0.418	-0.0032
0.295	-0.000826		0.427	0.000413		0.3	-0.00235		0.428	-0.000165		0.29	-0.0318		0.419	-0.00316
0.294	-0.000832		0.428	0.000409		0.299	-0.00238		0.429	-0.000159		0.289	-0.032		0.42	-0.00312
0.293	-0.000844		0.429	0.000411		0.298	-0.00241		0.43	-0.000148		0.288	-0.0322		0.421	-0.00308
0.292	-0.000845		0.43	0.000414		0.297	-0.00245		0.431	-0.000139		0.287	-0.0324		0.422	-0.00304
0.291	-0.000852		0.431	0.000412		0.296	-0.00248		0.432	-0.000131		0.286	-0.0326		0.423	-0.003
0.29	-0.000858		0.432	0.000417		0.295	-0.00252		0.433	-0.00012		0.285	-0.0328		0.424	-0.00296
0.289	-0.00086		0.433	0.000415		0.294	-0.00256		0.434	-0.000116		0.284	-0.0329		0.425	-0.00293
0.288	-0.00087		0.434	0.00042		0.293	-0.00259		0.436	-0.000126		0.283	-0.0331		0.426	-0.00289
0.287	-0.000871		0.435	0.000422		0.292	-0.00263		0.437	-9.26e-05		0.282	-0.0333		0.427	-0.00286
0.286	-0.000884		0.436	0.00042		0.291	-0.00267		0.439	-0.000152		0.281	-0.0335		0.428	-0.00282
0.285	-0.000894		0.437	0.000425		0.29	-0.00271		0.44	-4.94e-05		0.28	-0.0337		0.429	-0.00279
0.284	-0.000889		0.438	0.000426		0.289	-0.00275		0.441	-5.84e-05		0.279	-0.0339		0.43	-0.00275
0.283	-0.000897		0.439	0.000428		0.288	-0.00279		0.442	-6.08e-05		0.278	-0.0341		0.431	-0.00272
0.282	-0.000899		0.44	0.000442		0.287	-0.00284		0.443	-4.98e-05		0.277	-0.0342		0.432	-0.00269
0.281	-0.000908		0.441	0.000428		0.286	-0.00287		0.444	-4.85e-05		0.276	-0.0344		0.433	-0.00266
0.28	-0.000914		0.442	0.000431		0.285	-0.00291		0.446	-5.81e-05		0.275	-0.0346		0.434	-0.00262
0.279	-0.000914		0.443	0.000433		0.284	-0.00296		0.447	-8.9e-06		0.274	-0.0348		0.435	-0.00259
0.278	-0.000922		0.444	0.000432		0.283	-0.00301		0.448	-3.4e-05		0.273	-0.0349		0.436	-0.00256
0.277	-0.000932		0.445	0.000438		0.282	-0.00305		0.449	-2.25e-05		0.272	-0.0351		0.437	-0.00253
0.276	-0.000932		0.446	0.000435		0.281	-0.00309		0.45	-6.13e-06		0.271	-0.0353		0.438	-0.0025
0.275	-0.000946		0.447	0.000438		0.28	-0.00314		0.451	-1.54e-05		0.27	-0.0354		0.439	-0.00247
0.274	-0.000947		0.448	0.000444		0.279	-0.00319		0.452	-1.99e-06		0.269	-0.0356		0.44	-0.00244
0.273	-0.000949		0.449	0.000439		0.278	-0.00323		0.453	2.29e-06		0.268	-0.0357		0.441	-0.00241
0.272	-0.000962		0.45	0.000443		0.277	-0.00328		0.454	1.14e-05		0.267	-0.0359		0.442	-0.00238
0.271	-0.000966		0.451	0.000445		0.276	-0.00333		0.455	1.44e-05		0.266	-0.036		0.443	-0.00236
0.27	-0.00097		0.452	0.000444		0.275	-0.00338		0.456	1.95e-05		0.265	-0.0362		0.444	-0.00233
0.269	-0.000981		0.453	0.000457		0.274	-0.00343		0.457	2.12e-05		0.264	-0.0363		0.445	-0.0023
0.268	-0.000983		0.454	0.000449		0.273	-0.00348		0.458	2.86e-05		0.263	-0.0365		0.446	-0.00227
0.267	-0.00099		0.455	0.000448		0.272	-0.00354		0.459	3.27e-05		0.262	-0.0366		0.447	-0.00225
0.266	-0.000997		0.456	0.000452		0.271	-0.00359		0.46	3.49e-05		0.261	-0.0368		0.448	-0.00222
0.265	-0.000997		0.457	0.000449		0.27	-0.00364		0.461	4.16e-05		0.26	-0.0369		0.449	-0.0022
0.264	-0.00101		0.458	0.000452		0.269	-0.0037		0.462	3.81e-05		0.259	-0.037		0.45	-0.00217
0.263	-0.00101		0.459	0.000456		0.268	-0.00375		0.463	4.14e-05		0.258	-0.0371		0.451	-0.00214
0.262	-0.00102		0.46	0.000454		0.267	-0.00381		0.464	4.69e-05		0.257	-0.0373		0.452	-0.00212
0.261	-0.00102		0.461	0.000457		0.266	-0.00386		0.464	4.79e-05		0.256	-0.0374		0.453	-0.00209
0.261	-0.00103		0.461	0.00045		0.265	-0.00392		0.463	-0.000489		0.255	-0.0375		0.454	-0.00208
0.262	-4.1e-05		0.461	0.000376		0.265	-0.00397		0.462	-0.000411		0.254	-0.0375		0.454	-0.00206
0.263	-2.3e-05		0.46	-0.000292		0.264	-0.00399		0.46	-0.000404		0.254	-0.0375		0.453	-0.00264
0.265	-2.85e-05		0.459	-0.000302		0.265	-0.00349		0.459	-0.000423		0.255	-0.0359		0.452	-0.00267
0.266	1.49e-06		0.458	-0.000298		0.266	-0.00338		0.458	-0.000427		0.256	-0.035		0.451	-0.00271
0.267	2.02e-05		0.457	-0.000301		0.267	-0.00327		0.456	-0.0004		0.257	-0.0342		0.45	-0.00274
0.269	1.74e-05		0.456	-0.0003		0.268	-0.00317		0.455	-0.000436		0.258	-0.0334		0.449	-0.00276
0.27	4.92e-05		0.455	-0.000298		0.269	-0.00308		0.454	-0.000453		0.259	-0.0327		0.448	-0.0028
0.271	4.13e-05		0.454	-0.000303		0.27	-0.00299		0.453	-0.000454		0.26	-0.032		0.447	-0.00282
0.272	3.36e-05		0.453	-0.000305		0.271	-0.00292		0.452	-0.000454		0.261	-0.0314		0.446	-0.00285
0.273	5.29e-05		0.452	-0.00031		0.272	-0.00284		0.451	-0.00046		0.262	-0.0308		0.445	-0.00288
0.274	7.48e-05		0.451	-0.000318		0.273	-0.00276		0.45	-0.000467		0.263	-0.0302		0.444	-0.0029
0.275	6.89e-05		0.45	-0.000321		0.274	-0.00269		0.449	-0.000472		0.264	-0.0296		0.443	-0.00293
0.276	5.85e-05		0.449	-0.000328		0.275	-0.00262		0.448	-0.000476		0.265	-0.0291		0.442	-0.00296
0.277	7.57e-05		0.448	-0.000331		0.276	-0.00257		0.447	-0.000483		0.266	-0.0286		0.441	-0.00298
0.278	9.67e-05		0.447	-0.000335		0.277	-0.00249		0.446	-0.000488		0.267	-0.028		0.44	-0.00301
0.279	8.97e-05		0.446	-0.000344		0.278	-0.00243		0.445	-0.000491		0.268	-0.0276		0.439	-0.00304
0.28	8.12e-05		0.445	-0.000344		0.279	-0.00236		0.444	-0.000499		0.269	-0.0271		0.438	-0.00306
0.281	0.0001		0.444	-0.000348		0.28	-0.0023		0.443	-0.000507		0.27	-0.0266		0.437	-0.00309
0.282	0.000119		0.443	-0.000354		0.281	-0.00225		0.442	-0.000508		0.271	-0.0262		0.436	-0.00312
0.283	0.000108		0.442	-0.000354		0.282	-0.00218		0.441	-0.000516		0.272	-0.0257		0.435	-0.00315
0.284	0.000103		0.441	-0.000365		0.283	-0.00214		0.44	-0.000523		0.273	-0.0253		0.434	-0.00317
0.285	0.000121		0.44	-0.000366		0.284	-0.00209		0.439	-0.000529		0.274	-0.0249		0.433	-0.00321
0.286	0.000134		0.439	-0.000367		0.285	-0.00203		0.438	-0.000538		0.275	-0.0245		0.432	-0.00323
0.287	0.000135		0.438	-0.000373		0.286	-0.00198		0.437	-0.000543		0.276	-0.0241		0.431	-0.00326
0.288	0.000131		0.437	-0.000375		0.287	-0.00193		0.436	-0.00055		0.277	-0.0237		0.43	-0.00329
0.289	0.000133		0.436	-0.000378		0.288	-0.00188		0.435	-0.000563		0.278	-0.0234		0.429	-0.00332
0.29	0.000144		0.435	-0.000382		0.289	-0.00184		0.434	-0.000562		0.279	-0.023		0.428	-0.00335
0.291	0.000151		0.434	-0.000385		0.29	-0.00179		0.433	-0.000572		0.28	-0.0227		0.427	-0.00339
0.292	0.000151		0.433	-0.00039		0.291	-0.00175		0.432	-0.00058		0.281	-0.0223		0.426	-0.00341
0.293	0.000155		0.432	-0.000391		0.292	-0.00171		0.431	-0.000588		0.282	-0.022		0.425	-0.00345
0.294	0.000164		0.431	-0.000395		0.293	-0.00166		0.43	-0.000599		0.283	-0.0217		0.424	-0.00348
0.295	0.000165		0.43	-0.000398		0.294	-0.00162		0.429	-0.000605		0.284	-0.0213		0.423	-0.00351
0.296	0.000165		0.429	-0.000396		0.295	-0.00158		0.428	-0.000614		0.285	-0.021		0.422	-0.00354
0.297	0.000173		0.428	-0.000403		0.296	-0.00154		0.427	-0.000625		0.286	-0.0207		0.421	-0.00358
0.298	0.000179		0.427	-0.000411		0.297	-0.0015		0.426	-0.000629		0.287	-0.0204		0.42	-0.00361
0.299	0.000182		0.426	-0.000404		0.298	-0.00146		0.425	-0.000641		0.288	-0.0201		0.419	-0.00364
0.3	0.000188		0.425	-0.000414		0.299	-0.00143		0.424	-0.000651		0.289	-0.0198		0.418	-0.00368
0.301	0.00019		0.424	-0.000415		0.3	-0.0014		0.423	-0.000659		0.29	-0.0196		0.417	-0.00372
0.302	0.000192		0.423	-0.000416		0.301	-0.00136		0.422	-0.000673		0.291	-0.0193		0.416	-0.00376
0.303	0.000191		0.422	-0.000423		0.302	-0.00133		0.421	-0.00068		0.292	-0.019		0.415	-0.00379
0.305	-5.86e-05		0.421	-0.000421		0.303	-0.00129		0.42	-0.00069		0.293	-0.0187		0.414	-0.00382
0.306	0.00015		0.42	-0.000425		0.304	-0.00126		0.419	-0.000703		0.294	-0.0185		0.413	-0.00387
0.308	0.000214		0.419	-0.00043		0.305	-0.00122		0.418	-0.000711		0.295	-0.0182		0.412	-0.0039
0.309	0.000226		0.418	-0.000434		0.306	-0.0012		0.417	-0.000725		0.296	-0.018		0.411	-0.00394
0.31	0.000187		0.417	-0.000437		0.307	-0.00116		0.416	-0.000735		0.297	-0.0177		0.41	-0.00399
0.312	0.000243		0.416	-0.000435		0.308	-0.00113		0.415	-0.000747		0.298	-0.0175		0.409	-0.00402
0.313	0.000255		0.415	-0.000439		0.309	-0.00112		0.414	-0.000761		0.299	-0.0172		0.408	-0.00406
0.314	0.000247		0.414	-0.000451		0.31	-0.00108		0.413	-0.000771		0.3	-0.017		0.407	-0.00411
0.315	0.000239		0.413	-0.000444		0.311	-0.00106		0.412	-0.000785		0.301	-0.0168		0.406	-0.00415
0.316	0.000244		0.412	-0.000448		0.312	-0.00103		0.411	-0.000798		0.302	-0.0165		0.405	-0.0042
0.317	0.000243		0.411	-0.000449		0.313	-0.00101		0.41	-0.000807		0.303	-0.0163		0.404	-0.00424
0.318	0.000247		0.41	-0.000447		0.314	-0.000973		0.409	-0.000819		0.304	-0.0161		0.403	-0.00429
0.319	0.00026		0.409	-0.000455		0.315	-0.000955		0.408	-0.000833		0.305	-0.0159		0.402	-0.00433
0.32	0.000262		0.408	-0.000457		0.316	-0.000926		0.407	-0.000852		0.306	-0.0157		0.401	-0.00438
0.321	0.000263		0.407	-0.000462		0.317	-0.000898		0.406	-0.000864		0.307	-0.0155		0.4	-0.00443
0.322	0.000268		0.406	-0.000466		0.318	-0.0008		0.405	-0.000877		0.308	-0.0153		0.399	-0.00447
0.323	0.000266		0.405	-0.000469		0.319	-0.000832		0.404	-0.000895		0.309	-0.0151		0.398	-0.00452
0.324	0.000271		0.404	-0.000471		0.32	-0.000822		0.403	-0.000913		0.31	-0.0149		0.397	-0.00458
0.325	0.000277		0.403	-0.000477		0.321	-0.000807		0.402	-0.000926		0.311	-0.0147		0.396	-0.00462
0.326	0.000276		0.402	-0.000476		0.322	-0.000775		0.401	-0.000955		0.312	-0.0145		0.395	-0.00468
0.327	0.000289		0.401	-0.000486		0.323	-0.000748		0.4	-0.000962		0.313	-0.0143		0.394	-0.00473
0.328	0.00029		0.4	-0.000482		0.324	-0.000735		0.399	-0.000983		0.314	-0.0141		0.393	-0.00479
0.329	0.000295		0.399	-0.000482		0.325	-0.000713		0.398	-0.00101		0.315	-0.014		0.392	-0.00484
0.33	0.000297		0.398	-0.000491		0.326	-0.00071		0.397	-0.00102		0.316	-0.0138		0.391	-0.0049
0.331	0.000293		0.397	-0.000489		0.327	-0.000674		0.396	-0.00104		0.317	-0.0136		0.39	-0.00496
0.332	0.0003		0.396	-0.000495		0.328	-0.000656		0.395	-0.00106		0.317	-0.0134		0.389	-0.00502
0.333	0.000304		0.395	-0.000504		0.329	-0.000638		0.394	-0.00107		0.319	-0.0133		0.388	-0.00508
0.334	0.000303		0.394	-0.000498		0.33	-0.000626		0.393	-0.0011		0.32	-0.0131		0.387	-0.00514
0.335	0.000312		0.393	-0.000502		0.331	-0.000607		0.392	-0.00113		0.321	-0.0129		0.386	-0.0052
0.336	0.000312		0.392	-0.000507		0.332	-0.000583		0.391	-0.00114		0.322	-0.0128		0.385	-0.00527
0.337	0.000317		0.391	-0.000509		0.333	-0.000574		0.39	-0.00116		0.323	-0.0126		0.384	-0.00533
0.338	0.000335		0.39	-0.000512		0.334	-0.000554		0.389	-0.00118		0.323	-0.0125		0.383	-0.0054
0.339	0.000321		0.389	-0.000515		0.335	-0.00054		0.388	-0.00121		0.325	-0.0123		0.382	-0.00547
0.34	0.000328		0.388	-0.000525		0.336	-0.000526		0.387	-0.00123		0.325	-0.0122		0.381	-0.00554
0.341	0.00033		0.387	-0.000527		0.337	-0.000511		0.386	-0.00125		0.327	-0.012		0.38	-0.00561
0.342	0.000332		0.386	-0.000526		0.338	-0.000498		0.385	-0.00128		0.328	-0.0119		0.379	-0.00568
0.343	0.00034		0.385	-0.000533		0.339	-0.000484		0.384	-0.00131		0.329	-0.0118		0.378	-0.00576
0.344	0.000339		0.384	-0.000536		0.34	-0.000468		0.383	-0.00134		0.329	-0.0116		0.377	-0.00583
0.345	0.000345		0.383	-0.000534		0.341	-0.000456		0.382	-0.00136		0.331	-0.0115		0.376	-0.00591
0.346	0.00035		0.382	-0.00054		0.342	-0.000439		0.381	-0.00139		0.331	-0.0114		0.375	-0.00598
0.347	0.000349		0.381	-0.000541		0.343	-0.00043		0.38	-0.00142		0.333	-0.0112		0.374	-0.00606
0.348	0.000355		0.38	-0.000547		0.344	-0.000419		0.379	-0.00145		0.333	-0.0111		0.373	-0.00614
0.349	0.000358		0.379	-0.000552		0.345	-0.000411		0.378	-0.00147		0.334	-0.011		0.372	-0.00622
0.35	0.000359		0.378	-0.000551		0.346	-0.000388		0.377	-0.0015		0.336	-0.0108		0.371	-0.00631
0.351	0.000369		0.377	-0.000559		0.347	-0.00038		0.376	-0.00154		0.336	-0.0107		0.37	-0.0064
0.352	0.000366		0.376	-0.000566		0.348	-0.000373		0.375	-0.00157		0.337	-0.0106		0.369	-0.00648
0.353	0.000369		0.375	-0.000566		0.349	-0.00036		0.374	-0.0016		0.339	-0.0105		0.368	-0.00657
0.354	0.000376		0.374	-0.000573		0.35	-0.000349		0.373	-0.00163		0.34	-0.0104		0.367	-0.00666
0.355	0.000377		0.373	-0.000577		0.351	-0.000336		0.372	-0.00167		0.34	-0.0102		0.366	-0.00675
0.356	0.000383		0.372	-0.000582		0.352	-0.00033		0.371	-0.00171		0.341	-0.0102		0.365	-0.00685
0.357	0.000384		0.371	-0.000589		0.353	-0.000327		0.37	-0.00173		0.343	-0.01		0.364	-0.00694
0.358	0.000384		0.37	-0.000589		0.354	-0.000301		0.369	-0.00177		0.344	-0.00956		0.363	-0.00704
0.359	0.000392		0.369	-0.000597		0.355	-0.000298		0.368	-0.0018		0.345	-0.00946		0.362	-0.00714
0.36	0.00039		0.368	-0.000598		0.356	-0.000284		0.367	-0.00185		0.346	-0.00936		0.361	-0.00724
0.36	0.0004		0.367	-0.000601		0.357	-0.000281		0.366	-0.00188		0.347	-0.00926		0.36	-0.00734
0.361	0.000391		0.366	-0.000607		0.358	-0.000266		0.365	-0.00192		0.348	-0.00916		0.359	-0.00744
0.36	-0.000527		0.365	-0.000606		0.359	-0.000259		0.364	-0.00195		0.349	-0.00906		0.358	-0.00755
0.359	-0.000395		0.364	-0.000619		0.36	-0.000253		0.364	-0.00196		0.35	-0.00896		0.357	-0.00766
0.358	-0.000462		0.363	-0.000627		0.361	-0.000241		0.365	-0.00142		0.351	-0.00886		0.356	-0.00777
0.357	-0.000469		0.362	-0.000621		0.362	-0.000236		0.365	-0.00135		0.352	-0.00877		0.355	-0.00788
0.355	-0.000452		0.361	-0.000639		0.363	-0.000225		0.367	-0.00131		0.353	-0.00868		0.354	-0.00799
0.354	-0.000508		0.361	-0.000632		0.364	-0.000226		0.368	-0.00126		0.354	-0.00862		0.354	-0.00796
0.353	-0.000519		0.362	-0.000157		0.364	-0.000242		0.369	-0.00122		0.354	-0.00869		0.355	-0.00726
0.352	-0.000524		0.363	0.000182		0.363	-0.00063		0.37	-0.00116		0.353	-0.0094		0.356	-0.00711
0.351	-0.000513		0.364	0.00022		0.362	-0.000662		0.37	-0.00112		0.352	-0.00956		0.357	-0.00696
0.35	-0.000514		0.365	0.000217		0.361	-0.000674		0.372	-0.00108		0.351	-0.0097		0.358	-0.00682
0.349	-0.000517		0.366	0.000233		0.36	-0.000687		0.373	-0.00104		0.35	-0.00985		0.359	-0.00668
0.348	-0.000523		0.368	0.000199		0.359	-0.000709		0.374	-0.001		0.349	-0.01		0.36	-0.00656
0.347	-0.000534		0.369	0.000246		0.358	-0.000724		0.374	-0.000959		0.348	-0.0101		0.361	-0.00643
0.346	-0.000545		0.37	0.000262		0.357	-0.000752		0.376	-0.000928		0.347	-0.0103		0.362	-0.00631
0.345	-0.000548		0.371	0.00027		0.356	-0.000752		0.377	-0.000902		0.346	-0.0104		0.363	-0.00619
0.344	-0.000558		0.372	0.000274		0.355	-0.000764		0.378	-0.000868		0.345	-0.0106		0.364	-0.00608
0.343	-0.000559		0.373	0.000278		0.354	-0.000779		0.378	-0.000841		0.344	-0.0107		0.365	-0.00597
0.342	-0.000565		0.374	0.00028		0.353	-0.000796		0.38	-0.000796		0.343	-0.0109		0.366	-0.00586
0.341	-0.000573		0.375	0.000279		0.352	-0.000814		0.381	-0.000762		0.342	-0.011		0.367	-0.00576
0.34	-0.000578		0.376	0.000291		0.351	-0.000825		0.382	-0.000734		0.341	-0.0112		0.368	-0.00566
0.339	-0.000586		0.377	0.000288		0.35	-0.000845		0.383	-0.000708		0.34	-0.0113		0.369	-0.00556
0.338	-0.000599		0.378	0.000292		0.349	-0.000851		0.383	-0.000671		0.34	-0.0115		0.37	-0.00547
0.337	-0.000588		0.379	0.000302		0.348	-0.000894		0.385	-0.000654		0.338	-0.0116		0.371	-0.00537
0.336	-0.000604		0.38	0.000302		0.347	-0.000874		0.386	-0.000627		0.337	-0.0118		0.372	-0.00529
0.335	-0.000608		0.381	0.000306		0.346	-0.000895		0.387	-0.000602		0.336	-0.0119		0.373	-0.0052
0.334	-0.000612		0.382	0.000311		0.345	-0.000916		0.388	-0.000581		0.335	-0.0121		0.374	-0.00511
0.333	-0.000626		0.383	0.000313		0.344	-0.000925		0.389	-0.000557		0.334	-0.0123		0.375	-0.00503
0.332	-0.000623		0.384	0.000322		0.343	-0.000944		0.389	-0.000534		0.333	-0.0124		0.376	-0.00495
0.331	-0.000629		0.385	0.000321		0.342	-0.000956		0.391	-0.000514		0.332	-0.0126		0.377	-0.00487
0.33	-0.000635		0.386	0.000325		0.341	-0.00098		0.392	-0.000491		0.331	-0.0127		0.378	-0.0048
0.329	-0.000635		0.387	0.000333		0.34	-0.00099		0.392	-0.000472		0.33	-0.0129		0.379	-0.00471
0.328	-0.00065		0.388	0.000331		0.339	-0.00101		0.394	-0.000454		0.329	-0.0131		0.38	-0.00465
0.327	-0.000656		0.389	0.000342		0.338	-0.00102		0.395	-0.000431		0.328	-0.0132		0.381	-0.00458
0.326	-0.000653		0.39	0.000343		0.337	-0.00104		0.396	-0.000413		0.327	-0.0134		0.382	-0.0045
0.325	-0.000666		0.391	0.000342		0.336	-0.00105		0.397	-0.000393		0.327	-0.0136		0.383	-0.00443
0.324	-0.000661		0.392	0.000347		0.335	-0.00108		0.397	-0.000382		0.325	-0.0137		0.384	-0.00437
0.323	-0.000671		0.393	0.000348		0.334	-0.00109		0.399	-0.000362		0.324	-0.0139		0.385	-0.0043
0.322	-0.000678		0.394	0.000351		0.333	-0.00111		0.4	-0.000342		0.323	-0.0141		0.386	-0.00424
0.321	-0.000683		0.395	0.000357		0.332	-0.00115		0.401	-0.00033		0.322	-0.0143		0.387	-0.00418
0.32	-0.000694		0.396	0.000355		0.331	-0.00114		0.402	-0.000312		0.321	-0.0144		0.388	-0.00412
0.319	-0.000692		0.397	0.00036		0.33	-0.00116		0.403	-0.000297		0.32	-0.0146		0.389	-0.00405
0.318	-0.000694		0.398	0.000363		0.329	-0.00118		0.404	-0.000284		0.32	-0.0148		0.39	-0.004
0.317	-0.000708		0.399	0.000361		0.328	-0.00121		0.405	-0.000269		0.318	-0.015		0.391	-0.00394
0.316	-0.000708		0.4	0.000368		0.327	-0.00122		0.406	-0.000258		0.318	-0.0152		0.392	-0.00389
0.315	-0.000717		0.401	0.000369		0.326	-0.00124		0.407	-0.000243		0.317	-0.0153		0.393	-0.00383
0.314	-0.000722		0.402	0.00037		0.325	-0.00126		0.407	-0.00023		0.316	-0.0155		0.394	-0.00378
0.313	-0.000722		0.403	0.000376		0.324	-0.00128		0.408	-0.000221		0.315	-0.0157		0.395	-0.00372
0.312	-0.00074		0.404	0.000375		0.323	-0.00131		0.409	-0.00021		0.313	-0.0159		0.396	-0.00368
0.311	-0.000733		0.405	0.000377		0.322	-0.00133		0.41	-0.000197		0.313	-0.0161		0.397	-0.00363
0.31	-0.000734		0.406	0.000379		0.321	-0.00134		0.411	-0.000188		0.312	-0.0163		0.398	-0.00358
0.309	-0.000746		0.407	0.000383		0.32	-0.00137		0.412	-0.000173		0.311	-0.0165		0.399	-0.00353
0.308	-0.000748		0.408	0.000384		0.319	-0.00139		0.413	-0.000167		0.31	-0.0167		0.4	-0.00348
0.307	-0.000756		0.409	0.000383		0.318	-0.00141		0.414	-0.000152		0.309	-0.0168		0.401	-0.00343
0.306	-0.000766		0.41	0.000385		0.317	-0.00144		0.415	-0.000142		0.307	-0.017		0.402	-0.00339
0.305	-0.000768		0.411	0.00039		0.316	-0.00146		0.416	-0.000136		0.307	-0.0172		0.403	-0.00334
0.304	-0.000777		0.412	0.000389		0.315	-0.00148		0.417	-0.000125		0.306	-0.0174		0.404	-0.0033
0.303	-0.000776		0.413	0.000395		0.314	-0.00151		0.418	-0.000117		0.305	-0.0176		0.405	-0.00326
0.302	-0.000778		0.414	0.000402		0.313	-0.00154		0.42	-0.000109		0.304	-0.0178		0.406	-0.00321
0.301	-0.00079		0.415	0.000394		0.312	-0.00156		0.42	-9.91e-05		0.303	-0.018		0.407	-0.00317
0.3	-0.000793		0.416	0.000399		0.311	-0.00159		0.422	-9.87e-05		0.302	-0.0182		0.408	-0.00313
0.299	-0.0008		0.417	0.000399		0.31	-0.00161		0.423	-0.000127		0.301	-0.0184		0.409	-0.00309
0.298	-0.000807		0.418	0.0004		0.309	-0.00163		0.424	-3.72e-05		0.3	-0.0186		0.41	-0.00306
0.297	-0.000808		0.419	0.000406		0.308	-0.00166		0.426	-0.000105		0.299	-0.0188		0.411	-0.00301
0.296	-0.00082		0.42	0.000406		0.307	-0.0017		0.427	-5.69e-05		0.298	-0.019		0.412	-0.00298
0.295	-0.00082		0.421	0.000407		0.306	-0.00172		0.428	-4.54e-05		0.297	-0.0192		0.413	-0.00294
0.294	-0.000821		0.422	0.000411		0.305	-0.00175		0.429	-3.6e-05		0.296	-0.0194		0.414	-0.0029
0.293	-0.000835		0.423	0.00041		0.304	-0.00178		0.43	-3e-05		0.295	-0.0196		0.415	-0.00287
0.292	-0.000833		0.424	0.000416		0.303	-0.00181		0.432	-2.49e-05		0.293	-0.0198		0.416	-0.00284
0.291	-0.000844		0.425	0.000416		0.302	-0.00183		0.433	-9.62e-06		0.292	-0.02		0.417	-0.0028
0.29	-0.000851		0.426	0.000413		0.301	-0.00186		0.434	-3.1e-06		0.291	-0.0202		0.418	-0.00277
0.289	-0.000853		0.427	0.000426		0.3	-0.00189		0.435	-3.31e-06		0.29	-0.0204		0.419	-0.00273
0.288	-0.000862		0.428	0.000415		0.299	-0.00192		0.436	1.14e-05		0.289	-0.0206		0.42	-0.00271
0.287	-0.000858		0.429	0.000419		0.298	-0.00196		0.437	2.66e-06		0.288	-0.0209		0.421	-0.00267
0.286	-0.000868		0.43	0.000428		0.297	-0.00201		0.438	1.66e-05		0.287	-0.021		0.422	-0.00264
0.285	-0.000889		0.431	0.000422		0.296	-0.00206		0.439	2.14e-05		0.286	-0.0212		0.423	-0.00261
0.284	-0.000886		0.432	0.000425		0.295	-0.00208		0.44	2.06e-05		0.285	-0.0215		0.424	-0.00258
0.283	-0.000888		0.433	0.000425		0.294	-0.00213		0.441	3.16e-05		0.284	-0.0216		0.425	-0.00255
0.282	-0.000888		0.434	0.000426		0.293	-0.00216		0.442	3.23e-05		0.283	-0.0219		0.426	-0.00252
0.281	-0.000898		0.435	0.000431		0.292	-0.00219		0.443	3.77e-05		0.282	-0.022		0.427	-0.00249
0.28	-0.00091		0.436	0.000428		0.291	-0.00223		0.444	4.22e-05		0.281	-0.0222		0.428	-0.00246
0.279	-0.000913		0.437	0.000432		0.29	-0.00226		0.445	4.37e-05		0.28	-0.0224		0.429	-0.00243
0.278	-0.000912		0.438	0.000435		0.289	-0.0023		0.446	5.25e-05		0.279	-0.0226		0.43	-0.0024
0.277	-0.000924		0.439	0.000436		0.288	-0.00234		0.447	4.94e-05		0.278	-0.0228		0.431	-0.00237
0.276	-0.000922		0.44	0.000447		0.287	-0.00237		0.448	6.39e-05		0.277	-0.023		0.432	-0.00235
0.275	-0.000938		0.441	0.000442		0.286	-0.00241		0.449	5.83e-05		0.276	-0.0232		0.433	-0.00232
0.274	-0.000946		0.442	0.000441		0.285	-0.00245		0.45	6.4e-05		0.275	-0.0234		0.434	-0.00229
0.273	-0.00094		0.443	0.000445		0.284	-0.00249		0.451	6.96e-05		0.274	-0.0236		0.435	-0.00227
0.272	-0.000954		0.444	0.000442		0.283	-0.00253		0.452	6.79e-05		0.273	-0.0238		0.436	-0.00224
0.271	-0.000956		0.445	0.000444		0.282	-0.00257		0.453	7.54e-05		0.272	-0.024		0.437	-0.00222
0.27	-0.000963		0.446	0.000446		0.281	-0.00262		0.454	7.68e-05		0.271	-0.0242		0.438	-0.00219
0.269	-0.000976		0.447	0.000445		0.28	-0.00265		0.455	8.12e-05		0.27	-0.0244		0.439	-0.00217
0.268	-0.000976		0.448	0.00045		0.279	-0.0027		0.456	8.31e-05		0.269	-0.0245		0.44	-0.00215
0.267	-0.000988		0.449	0.000448		0.278	-0.00274		0.457	8.52e-05		0.268	-0.0247		0.44	-0.00212
0.266	-0.000989		0.45	0.00045		0.277	-0.00278		0.458	9.02e-05		0.267	-0.0249		0.442	-0.0021
0.265	-0.000987		0.451	0.000454		0.276	-0.00283		0.459	9.02e-05		0.266	-0.0251		0.443	-0.00207
0.264	-0.001		0.452	0.000452		0.275	-0.00287		0.46	9.51e-05		0.265	-0.0253		0.444	-0.00205
0.263	-0.00101		0.453	0.000459		0.274	-0.00292		0.461	0.0001		0.264	-0.0254		0.445	-0.00203
0.262	-0.00101		0.454	0.000458		0.273	-0.00296		0.462	9.5e-05		0.263	-0.0256		0.446	-0.002
0.261	-0.00101		0.455	0.000455		0.272	-0.00302		0.463	0.000103		0.262	-0.0258		0.447	-0.00198
0.261	-0.00101		0.456	0.000459		0.271	-0.00307		0.464	0.000109		0.261	-0.026		0.448	-0.00196
0.262	0.000142		0.457	0.00046		0.27	-0.00312		0.464	0.000107		0.26	-0.0261		0.449	-0.00193
0.263	-0.000288		0.458	0.00046		0.269	-0.00317		0.463	-0.000473		0.259	-0.0263		0.45	-0.00192
0.264	-5.08e-06		0.459	0.000462		0.268	-0.00321		0.462	-0.000336		0.258	-0.0265		0.451	-0.00189
0.265	-6.2e-06		0.46	0.000462		0.267	-0.00327		0.46	-0.000373		0.257	-0.0266		0.452	-0.00187
0.266	2.32e-06		0.461	0.000462		0.266	-0.00331		0.459	-0.00037		0.256	-0.0268		0.453	-0.00185
0.267	1.71e-05		0.461	0.000462		0.265	-0.00337		0.458	-0.000373		0.255	-0.0269		0.454	-0.00183
0.269	2.22e-05		0.461	0.000393		0.264	-0.00342		0.456	-0.000346		0.254	-0.027		0.454	-0.00184
0.27	2.89e-05		0.46	-0.000288		0.264	-0.0034		0.455	-0.000382		0.254	-0.027		0.453	-0.00239
0.272	3.76e-05		0.459	-0.000297		0.265	-0.00291		0.454	-0.000402		0.255	-0.0256		0.452	-0.00241
0.273	7.42e-05		0.457	-0.000269		0.266	-0.00282		0.453	-0.000403		0.256	-0.025		0.451	-0.00245
0.274	6.71e-05		0.456	-0.000289		0.267	-0.00273		0.452	-0.00041		0.257	-0.0245		0.45	-0.00249
0.275	3.95e-05		0.455	-0.000257		0.268	-0.00266		0.451	-0.000406		0.258	-0.0241		0.449	-0.00251
0.276	5.52e-05		0.454	-0.000298		0.269	-0.00257		0.45	-0.000408		0.259	-0.0236		0.448	-0.00254
0.277	8.99e-05		0.453	-0.000319		0.27	-0.0025		0.449	-0.000416		0.26	-0.0232		0.447	-0.00256
0.278	8.63e-05		0.452	-0.000317		0.271	-0.00244		0.448	-0.00042		0.261	-0.0228		0.446	-0.00259
0.279	6.65e-05		0.451	-0.000321		0.272	-0.00238		0.447	-0.00042		0.262	-0.0223		0.445	-0.00262
0.28	7.99e-05		0.45	-0.00033		0.273	-0.00232		0.446	-0.000423		0.263	-0.022		0.444	-0.00264
0.281	0.000109		0.449	-0.000332		0.274	-0.00225		0.445	-0.000428		0.264	-0.0216		0.443	-0.00267
0.282	0.000109		0.448	-0.000336		0.275	-0.0022		0.444	-0.000434		0.265	-0.0213		0.442	-0.0027
0.283	9.01e-05		0.447	-0.000341		0.276	-0.00215		0.443	-0.000441		0.266	-0.0209		0.441	-0.00272
0.284	0.000102		0.446	-0.000339		0.277	-0.00209		0.442	-0.000445		0.267	-0.0206		0.44	-0.00275
0.285	0.000127		0.445	-0.000349		0.278	-0.00203		0.441	-0.000453		0.268	-0.0203		0.439	-0.00277
0.286	0.000125		0.444	-0.000349		0.279	-0.00199		0.44	-0.000456		0.269	-0.02		0.438	-0.0028
0.287	0.000122		0.443	-0.000352		0.28	-0.00193		0.439	-0.000461		0.27	-0.0197		0.437	-0.00283
0.288	0.00013		0.442	-0.000361		0.281	-0.00189		0.438	-0.000469		0.271	-0.0194		0.436	-0.00285
0.289	0.000136		0.441	-0.000357		0.282	-0.00184		0.437	-0.000473		0.272	-0.0191		0.435	-0.00288
0.29	0.000138		0.44	-0.000372		0.283	-0.0018		0.436	-0.000482		0.273	-0.0188		0.434	-0.00291
0.291	0.000139		0.439	-0.000372		0.284	-0.00175		0.435	-0.000492		0.274	-0.0186		0.433	-0.00294
0.292	0.000147		0.438	-0.000371		0.285	-0.0017		0.434	-0.00049		0.275	-0.0183		0.432	-0.00296
0.293	0.000155		0.437	-0.000378		0.286	-0.00167		0.433	-0.000499		0.276	-0.0181		0.431	-0.00299
0.294	0.000155		0.436	-0.000376		0.287	-0.00163		0.432	-0.000506		0.277	-0.0178		0.43	-0.00302
0.295	0.000156		0.435	-0.000382		0.288	-0.00158		0.431	-0.000512		0.278	-0.0176		0.429	-0.00305
0.296	0.000163		0.434	-0.000386		0.289	-0.00154		0.43	-0.000524		0.279	-0.0173		0.428	-0.00308
0.297	0.000171		0.433	-0.000385		0.29	-0.0015		0.429	-0.000527		0.28	-0.0171		0.427	-0.0031
0.298	0.000173		0.432	-0.000391		0.291	-0.00147		0.428	-0.000535		0.281	-0.0168		0.426	-0.00314
0.299	0.000176		0.431	-0.000393		0.292	-0.00143		0.427	-0.000543		0.282	-0.0166		0.425	-0.00317
0.3	0.000186		0.43	-0.000395		0.293	-0.00139		0.426	-0.000548		0.283	-0.0164		0.424	-0.0032
0.301	0.000187		0.429	-0.000401		0.294	-0.00137		0.425	-0.000559		0.284	-0.0162		0.423	-0.00323
0.302	0.000186		0.428	-0.000401		0.295	-0.00133		0.424	-0.000566		0.285	-0.016		0.422	-0.00326
0.303	0.000193		0.427	-0.000408		0.296	-0.00129		0.423	-0.000575		0.286	-0.0158		0.421	-0.00329
0.305	0.000531		0.426	-0.000414		0.297	-0.00128		0.422	-0.000587		0.287	-0.0156		0.42	-0.00332
0.306	0.000348		0.425	-0.000412		0.298	-0.00123		0.421	-0.000591		0.288	-0.0154		0.419	-0.00336
0.307	6.9e-05		0.424	-0.000414		0.299	-0.0012		0.42	-0.000603		0.289	-0.0152		0.418	-0.00339
0.309	0.000218		0.423	-0.000419		0.3	-0.00117		0.419	-0.000611		0.29	-0.015		0.417	-0.00342
0.31	0.00021		0.422	-0.000419		0.301	-0.00115		0.418	-0.000635		0.291	-0.0148		0.416	-0.00347
0.312	0.000221		0.421	-0.000423		0.302	-0.00111		0.417	-0.000627		0.292	-0.0146		0.415	-0.00349
0.313	0.000215		0.42	-0.000424		0.303	-0.00109		0.416	-0.000641		0.293	-0.0144		0.414	-0.00353
0.314	0.000227		0.419	-0.000431		0.304	-0.00105		0.415	-0.000656		0.294	-0.0142		0.413	-0.00357
0.315	0.000236		0.418	-0.000434		0.305	-0.00104		0.414	-0.000661		0.295	-0.0141		0.412	-0.0036
0.316	0.000252		0.417	-0.000434		0.306	-0.00101		0.413	-0.000669		0.296	-0.0139		0.411	-0.00364
0.317	0.000248		0.416	-0.000438		0.307	-0.00098		0.412	-0.000683		0.297	-0.0137		0.41	-0.00368
0.318	0.000246		0.415	-0.000442		0.308	-0.000957		0.411	-0.000694		0.298	-0.0136		0.409	-0.00372
0.319	0.000255		0.414	-0.000438		0.309	-0.000928		0.41	-0.000704		0.299	-0.0134		0.408	-0.00376
0.32	0.000257		0.413	-0.000445		0.31	-0.000895		0.409	-0.000714		0.3	-0.0132		0.407	-0.0038
0.321	0.000263		0.412	-0.000446		0.311	-0.000873		0.408	-0.000729		0.301	-0.0131		0.406	-0.00384
0.322	0.000266		0.411	-0.000451		0.312	-0.000842		0.407	-0.000743		0.302	-0.0129		0.405	-0.00388
0.323	0.000261		0.41	-0.000456		0.313	-0.000821		0.406	-0.000758		0.303	-0.0128		0.404	-0.00392
0.324	0.00027		0.409	-0.000455		0.314	-0.000805		0.405	-0.000768		0.304	-0.0126		0.403	-0.00397
0.325	0.000279		0.408	-0.000461		0.315	-0.000782		0.404	-0.000783		0.305	-0.0125		0.402	-0.00401
0.326	0.000277		0.407	-0.000463		0.316	-0.000764		0.403	-0.000799		0.306	-0.0123		0.401	-0.00406
0.327	0.000288		0.406	-0.000464		0.317	-0.000741		0.402	-0.000811		0.307	-0.0122		0.4	-0.0041
0.328	0.00028		0.405	-0.000471		0.318	-0.000721		0.401	-0.000828		0.308	-0.012		0.399	-0.00415
0.329	0.000288		0.404	-0.00047		0.319	-0.000697		0.4	-0.000845		0.309	-0.0119		0.398	-0.0042
0.33	0.000299		0.403	-0.000472		0.32	-0.000681		0.399	-0.000858		0.31	-0.0118		0.397	-0.00424
0.331	0.000295		0.402	-0.000481		0.322	-0.000664		0.398	-0.00088		0.311	-0.0116		0.396	-0.0043
0.332	0.0003		0.401	-0.000475		0.322	-0.000652		0.397	-0.000895		0.312	-0.0115		0.395	-0.00435
0.333	0.000304		0.4	-0.00048		0.323	-0.000637		0.396	-0.000911		0.313	-0.0114		0.394	-0.0044
0.334	0.000303		0.399	-0.000484		0.324	-0.000612		0.395	-0.000929		0.314	-0.0112		0.393	-0.00445
0.335	0.000312		0.398	-0.000485		0.325	-0.0006		0.394	-0.000944		0.315	-0.0111		0.392	-0.0045
0.336	0.000311		0.397	-0.000493		0.326	-0.00058		0.393	-0.000966		0.316	-0.011		0.391	-0.00456
0.337	0.000315		0.396	-0.000494		0.327	-0.000565		0.392	-0.000983		0.317	-0.0109		0.39	-0.00462
0.338	0.000332		0.395	-0.000494		0.328	-0.000552		0.391	-0.001		0.317	-0.0107		0.389	-0.00467
0.339	0.000321		0.394	-0.000501		0.329	-0.000534		0.39	-0.00102		0.319	-0.0106		0.388	-0.00473
0.34	0.000327		0.393	-0.000502		0.33	-0.000523		0.389	-0.00104		0.319	-0.0105		0.387	-0.00479
0.341	0.000329		0.392	-0.000507		0.331	-0.000505		0.388	-0.00106		0.32	-0.0104		0.386	-0.00485
0.342	0.000333		0.391	-0.000509		0.332	-0.000483		0.387	-0.00108		0.322	-0.0103		0.385	-0.00491
0.343	0.000338		0.39	-0.000508		0.333	-0.00048		0.386	-0.0011		0.323	-0.0102		0.384	-0.00497
0.344	0.000338		0.389	-0.00053		0.334	-0.000466		0.385	-0.00113		0.323	-0.01		0.383	-0.00504
0.345	0.000343		0.388	-0.000517		0.335	-0.000452		0.384	-0.00115		0.325	-0.00995		0.382	-0.0051
0.346	0.000348		0.387	-0.00052		0.336	-0.000437		0.383	-0.00118		0.326	-0.00969		0.381	-0.00517
0.347	0.000351		0.386	-0.000528		0.337	-0.000435		0.382	-0.0012		0.327	-0.00941		0.38	-0.00523
0.348	0.000355		0.385	-0.000526		0.338	-0.000413		0.381	-0.00122		0.328	-0.0093		0.379	-0.0053
0.349	0.000358		0.384	-0.000535		0.339	-0.000408		0.38	-0.00125		0.329	-0.0092		0.378	-0.00538
0.35	0.000358		0.383	-0.000539		0.34	-0.000392		0.379	-0.00128		0.33	-0.0091		0.377	-0.00544
0.351	0.00037		0.382	-0.000538		0.341	-0.000379		0.378	-0.0013		0.331	-0.009		0.376	-0.00552
0.352	0.000365		0.381	-0.000546		0.342	-0.000397		0.377	-0.00134		0.332	-0.0089		0.375	-0.00559
0.353	0.000366		0.38	-0.000544		0.343	-0.000349		0.376	-0.00137		0.333	-0.0088		0.374	-0.00566
0.354	0.000376		0.379	-0.000552		0.344	-0.000354		0.375	-0.00139		0.334	-0.00871		0.373	-0.00575
0.355	0.000374		0.378	-0.000557		0.345	-0.000333		0.374	-0.00142		0.335	-0.00861		0.372	-0.00582
0.356	0.00038		0.377	-0.000557		0.346	-0.000325		0.373	-0.00145		0.336	-0.00851		0.371	-0.0059
0.357	0.000384		0.376	-0.000567		0.347	-0.000316		0.372	-0.00148		0.337	-0.00843		0.37	-0.00599
0.358	0.000383		0.375	-0.000569		0.348	-0.000303		0.371	-0.00152		0.338	-0.00833		0.369	-0.00607
0.359	0.000392		0.374	-0.000568		0.349	-0.000295		0.37	-0.00154		0.339	-0.00825		0.368	-0.00616
0.36	0.000393		0.373	-0.000582		0.35	-0.000295		0.369	-0.00158		0.34	-0.00817		0.367	-0.00624
0.361	0.000395		0.372	-0.000579		0.351	-0.000273		0.368	-0.00161		0.341	-0.00808		0.366	-0.00633
0.361	0.000392		0.371	-0.000582		0.352	-0.00027		0.367	-0.00165		0.342	-0.008		0.365	-0.00643
0.36	-0.000527		0.37	-0.00059		0.353	-0.000259		0.366	-0.00168		0.343	-0.00791		0.364	-0.00651
0.359	-0.000458		0.369	-0.000589		0.354	-0.000256		0.365	-0.00171		0.344	-0.00783		0.363	-0.00661
0.358	-0.000314		0.368	-0.000596		0.355	-0.000242		0.364	-0.00175		0.345	-0.00775		0.362	-0.0067
0.357	-0.000474		0.367	-0.000602		0.356	-0.000232		0.364	-0.00175		0.346	-0.00766		0.361	-0.0068
0.355	-0.000497		0.366	-0.000606		0.357	-0.000227		0.364	-0.00122		0.347	-0.00759		0.36	-0.0069
0.354	-0.000484		0.365	-0.000617		0.358	-0.000216		0.366	-0.00116		0.348	-0.00751		0.359	-0.007
0.353	-0.000458		0.364	-0.000616		0.359	-0.000216		0.367	-0.00112		0.349	-0.00744		0.358	-0.00711
0.352	-0.000474		0.363	-0.000621		0.36	-0.000208		0.368	-0.00108		0.35	-0.00736		0.357	-0.0072
0.351	-0.000493		0.362	-0.000632		0.361	-0.000197		0.369	-0.00104		0.351	-0.00729		0.356	-0.00731
0.35	-0.000517		0.361	-0.000636		0.362	-0.000188		0.37	-0.000996		0.352	-0.00721		0.355	-0.00742
0.349	-0.000532		0.361	-0.000645		0.363	-0.00019		0.371	-0.000956		0.353	-0.00714		0.354	-0.00753
0.348	-0.000535		0.362	0.000298		0.364	-0.000169		0.372	-0.000917		0.354	-0.00711		0.354	-0.00752
0.347	-0.000541		0.363	0.000139		0.363	-0.000586		0.372	-0.000881		0.354	-0.00713		0.355	-0.0068
0.346	-0.000545		0.364	0.000204		0.362	-0.000613		0.374	-0.00085		0.353	-0.00787		0.356	-0.00666
0.345	-0.000547		0.366	0.000186		0.361	-0.000617		0.374	-0.000815		0.352	-0.008		0.357	-0.00652
0.344	-0.000556		0.367	0.000258		0.36	-0.000636		0.375	-0.000792		0.351	-0.00812		0.358	-0.00639
0.343	-0.000557		0.368	0.000257		0.359	-0.000662		0.377	-0.000757		0.35	-0.00825		0.359	-0.00625
0.342	-0.000567		0.369	0.00025		0.358	-0.000665		0.378	-0.000726		0.349	-0.00838		0.36	-0.00614
0.341	-0.000578		0.37	0.000251		0.357	-0.000672		0.379	-0.0007		0.348	-0.0085		0.361	-0.00601
0.34	-0.000582		0.371	0.000258		0.356	-0.00069		0.38	-0.00067		0.347	-0.00862		0.362	-0.0059
0.339	-0.000584		0.372	0.000259		0.355	-0.000701		0.381	-0.000647		0.346	-0.00874		0.363	-0.00579
0.338	-0.000598		0.373	0.000269		0.354	-0.000709		0.382	-0.000622		0.345	-0.00886		0.364	-0.00568
0.337	-0.00059		0.374	0.000281		0.353	-0.000726		0.383	-0.0006		0.344	-0.00899		0.365	-0.00558
0.336	-0.000605		0.375	0.000283		0.352	-0.000741		0.384	-0.000564		0.343	-0.00911		0.366	-0.00547
0.335	-0.000613		0.376	0.000297		0.351	-0.000752		0.385	-0.00055		0.342	-0.00924		0.367	-0.00538
0.334	-0.000614		0.377	0.000299		0.35	-0.000763		0.386	-0.000525		0.341	-0.00936		0.368	-0.00529
0.333	-0.000621		0.378	0.000298		0.349	-0.000777		0.387	-0.000499		0.34	-0.00949		0.369	-0.00519
0.332	-0.000622		0.379	0.000303		0.348	-0.000785		0.388	-0.000483		0.339	-0.00961		0.37	-0.00511
0.331	-0.000631		0.38	0.000303		0.347	-0.000798		0.389	-0.000463		0.338	-0.00974		0.371	-0.00501
0.33	-0.00064		0.381	0.000309		0.346	-0.00081		0.39	-0.000446		0.337	-0.00988		0.372	-0.00493
0.329	-0.000637		0.382	0.000315		0.345	-0.000826		0.391	-0.000425		0.336	-0.01		0.373	-0.00485
0.328	-0.000651		0.383	0.000314		0.344	-0.000835		0.392	-0.000406		0.335	-0.0101		0.374	-0.00477
0.327	-0.000656		0.384	0.000327		0.343	-0.000849		0.393	-0.000392		0.334	-0.0103		0.375	-0.00469
0.326	-0.000653		0.385	0.000321		0.342	-0.000859		0.394	-0.000372		0.333	-0.0104		0.376	-0.00461
0.325	-0.000669		0.386	0.000325		0.341	-0.000884		0.394	-0.000359		0.332	-0.0105		0.377	-0.00454
0.324	-0.000667		0.387	0.000332		0.34	-0.000894		0.396	-0.000343		0.331	-0.0107		0.378	-0.00447
0.323	-0.000675		0.388	0.000334		0.339	-0.000901		0.397	-0.000323		0.33	-0.0108		0.379	-0.00439
0.322	-0.000679		0.389	0.000342		0.338	-0.000918		0.398	-0.000307		0.329	-0.011		0.38	-0.00433
0.321	-0.00068		0.39	0.000346		0.337	-0.000937		0.399	-0.000293		0.328	-0.0111		0.381	-0.00425
0.32	-0.000692		0.391	0.000346		0.336	-0.000945		0.4	-0.000278		0.327	-0.0112		0.382	-0.00419
0.319	-0.000692		0.392	0.000348		0.335	-0.000959		0.4	-0.000266		0.326	-0.0114		0.383	-0.00413
0.318	-0.000702		0.393	0.00035		0.334	-0.000973		0.402	-0.000252		0.325	-0.0115		0.384	-0.00407
0.317	-0.000713		0.394	0.000351		0.333	-0.000992		0.402	-0.000242		0.324	-0.0117		0.385	-0.00401
0.316	-0.000709		0.395	0.000356		0.332	-0.00101		0.404	-0.000235		0.323	-0.0118		0.386	-0.00394
0.315	-0.000715		0.396	0.000354		0.331	-0.00102		0.405	-0.000221		0.322	-0.012		0.387	-0.00389
0.314	-0.000722		0.397	0.000358		0.33	-0.00104		0.406	-0.000209		0.322	-0.0121		0.388	-0.00383
0.313	-0.000723		0.398	0.000362		0.329	-0.00106		0.407	-0.000192		0.32	-0.0123		0.389	-0.00377
0.312	-0.000744		0.399	0.000363		0.328	-0.00107		0.407	-0.000182		0.32	-0.0124		0.39	-0.00372
0.311	-0.000737		0.4	0.00037		0.327	-0.00109		0.409	-0.000172		0.318	-0.0126		0.391	-0.00366
0.31	-0.00074		0.401	0.000374		0.326	-0.00111		0.409	-0.000164		0.317	-0.0127		0.392	-0.00361
0.309	-0.000749		0.402	0.000372		0.325	-0.00112		0.411	-0.000151		0.316	-0.0129		0.393	-0.00356
0.308	-0.000751		0.403	0.000375		0.324	-0.00114		0.411	-0.000138		0.316	-0.013		0.394	-0.00351
0.307	-0.000761		0.404	0.000375		0.323	-0.00116		0.412	-0.000126		0.314	-0.0132		0.395	-0.00346
0.306	-0.000767		0.405	0.000381		0.322	-0.00117		0.413	-0.000118		0.313	-0.0133		0.396	-0.00341
0.305	-0.000768		0.406	0.000382		0.321	-0.00119		0.415	-0.000108		0.313	-0.0135		0.397	-0.00336
0.304	-0.00078		0.407	0.000385		0.32	-0.00122		0.415	-9.86e-05		0.311	-0.0137		0.398	-0.00332
0.303	-0.000775		0.408	0.000387		0.319	-0.00123		0.417	-9.69e-05		0.311	-0.0138		0.399	-0.00327
0.302	-0.000782		0.409	0.000388		0.318	-0.00126		0.418	-0.000127		0.31	-0.014		0.4	-0.00323
0.301	-0.000798		0.41	0.000388		0.317	-0.00127		0.419	-3.42e-05		0.309	-0.0141		0.401	-0.00318
0.3	-0.000794		0.411	0.000394		0.316	-0.0013		0.421	-0.000107		0.307	-0.0143		0.401	-0.00315
0.299	-0.000804		0.412	0.000393		0.315	-0.00131		0.422	-5.6e-05		0.306	-0.0145		0.403	-0.0031
0.298	-0.000808		0.413	0.000394		0.314	-0.00134		0.423	-4.22e-05		0.306	-0.0146		0.404	-0.00306
0.297	-0.000811		0.414	0.000402		0.313	-0.00136		0.424	-3.3e-05		0.304	-0.0148		0.405	-0.00302
0.296	-0.00082		0.415	0.000392		0.312	-0.00138		0.425	-2.62e-05		0.304	-0.015		0.406	-0.00298
0.295	-0.000819		0.416	0.000398		0.311	-0.0014		0.427	-2.87e-05		0.303	-0.0151		0.407	-0.00295
0.294	-0.000825		0.417	0.000399		0.31	-0.00142		0.428	-1.24e-05		0.302	-0.0153		0.408	-0.00291
0.293	-0.000839		0.418	0.000401		0.309	-0.00145		0.429	4.24e-09		0.301	-0.0155		0.409	-0.00287
0.292	-0.000832		0.419	0.000406		0.308	-0.00147		0.43	-1.11e-05		0.3	-0.0156		0.41	-0.00284
0.291	-0.000845		0.42	0.000407		0.307	-0.0015		0.431	6.35e-06		0.299	-0.0158		0.411	-0.00279
0.29	-0.000851		0.421	0.00041		0.306	-0.00153		0.432	1.01e-05		0.298	-0.016		0.412	-0.00276
0.289	-0.000854		0.422	0.000413		0.305	-0.00155		0.433	1.24e-05		0.297	-0.0161		0.413	-0.00273
0.288	-0.000858		0.423	0.000414		0.304	-0.00157		0.434	1.98e-05		0.296	-0.0163		0.414	-0.0027
0.287	-0.000859		0.424	0.000416		0.303	-0.0016		0.435	2.34e-05		0.295	-0.0165		0.415	-0.00266
0.286	-0.000871		0.425	0.000417		0.302	-0.00163		0.436	3.2e-05		0.294	-0.0166		0.416	-0.00263
0.285	-0.000888		0.426	0.000415		0.301	-0.00165		0.437	2.85e-05		0.293	-0.0168		0.417	-0.00259
0.284	-0.000885		0.427	0.000424		0.3	-0.00168		0.438	3.99e-05		0.292	-0.017		0.418	-0.00257
0.283	-0.000887		0.428	0.000419		0.299	-0.00171		0.439	3.89e-05		0.291	-0.0172		0.419	-0.00253
0.282	-0.000893		0.429	0.00042		0.298	-0.00173		0.44	4.5e-05		0.29	-0.0173		0.42	-0.0025
0.281	-0.000897		0.43	0.000428		0.297	-0.00176		0.441	4.88e-05		0.289	-0.0175		0.421	-0.00247
0.28	-0.000904		0.431	0.000421		0.296	-0.00179		0.442	5.01e-05		0.288	-0.0177		0.422	-0.00244
0.279	-0.000908		0.432	0.000425		0.295	-0.00183		0.443	5.98e-05		0.286	-0.0179		0.423	-0.00242
0.278	-0.000913		0.433	0.000427		0.294	-0.00185		0.444	5.69e-05		0.285	-0.018		0.424	-0.00239
0.277	-0.000927		0.434	0.000428		0.293	-0.00188		0.445	6.45e-05		0.285	-0.0182		0.425	-0.00236
0.276	-0.000922		0.435	0.000433		0.292	-0.00191		0.446	6.68e-05		0.284	-0.0184		0.426	-0.00233
0.275	-0.000932		0.436	0.000431		0.291	-0.00194		0.447	7.16e-05		0.283	-0.0185		0.427	-0.00231
0.274	-0.000944		0.437	0.000432		0.29	-0.002		0.448	7.98e-05		0.282	-0.0187		0.428	-0.00228
0.273	-0.000943		0.438	0.000437		0.289	-0.00205		0.449	7.63e-05		0.281	-0.0189		0.429	-0.00225
0.272	-0.000954		0.439	0.000437		0.288	-0.00208		0.45	8e-05		0.28	-0.019		0.43	-0.00223
0.271	-0.000955		0.44	0.000448		0.287	-0.00211		0.451	8.75e-05		0.279	-0.0192		0.431	-0.0022
0.27	-0.00096		0.441	0.000442		0.286	-0.00215		0.452	8.56e-05		0.278	-0.0194		0.432	-0.00218
0.269	-0.000973		0.442	0.000444		0.285	-0.00219		0.453	9.03e-05		0.277	-0.0196		0.433	-0.00215
0.268	-0.000978		0.443	0.000447		0.284	-0.00222		0.454	9.47e-05		0.276	-0.0197		0.434	-0.00213
0.267	-0.000984		0.444	0.000444		0.283	-0.00228		0.455	9.39e-05		0.274	-0.0199		0.435	-0.0021
0.266	-0.000985		0.445	0.000446		0.282	-0.0023		0.456	9.9e-05		0.273	-0.0201		0.436	-0.00208
0.265	-0.000984		0.446	0.000448		0.281	-0.00234		0.457	0.000103		0.272	-0.0203		0.437	-0.00205
0.264	-0.001		0.447	0.000446		0.28	-0.00237		0.458	0.000104		0.271	-0.0204		0.438	-0.00203
0.263	-0.00101		0.448	0.000449		0.279	-0.00241		0.459	0.000108		0.27	-0.0206		0.439	-0.00201
0.262	-0.00101		0.449	0.00045		0.278	-0.00246		0.46	0.000112		0.269	-0.0207		0.44	-0.00199
0.261	-0.001		0.45	0.000451		0.277	-0.00249		0.461	0.000114		0.268	-0.0209		0.441	-0.00196
0.261	-0.001		0.451	0.000455		0.276	-0.00253		0.462	0.000116		0.267	-0.0211		0.442	-0.00194
0.262	0.00014		0.452	0.000454		0.275	-0.00257		0.463	0.000118		0.266	-0.0212		0.443	-0.00192
0.263	-4.21e-05		0.453	0.000462		0.274	-0.00262		0.464	0.000119		0.265	-0.0214		0.444	-0.0019
0.264	-4.14e-06		0.454	0.000458		0.273	-0.00268		0.464	0.000121		0.264	-0.0215		0.445	-0.00188
0.265	4.38e-06		0.455	0.000458		0.272	-0.00271		0.463	-0.000463		0.263	-0.0217		0.446	-0.00186
0.267	1.6e-05		0.456	0.000462		0.271	-0.00275		0.462	-0.000312		0.262	-0.0218		0.447	-0.00184
0.268	2.03e-05		0.457	0.000461		0.27	-0.0028		0.46	-0.000344		0.261	-0.022		0.448	-0.00182
0.27	3.89e-05		0.458	0.000462		0.269	-0.00284		0.459	-0.000352		0.26	-0.0221		0.449	-0.00179
0.271	6.71e-05		0.459	0.000466		0.268	-0.00289		0.458	-0.000356		0.259	-0.0223		0.45	-0.00178
0.272	5.81e-05		0.46	0.000464		0.267	-0.00293		0.456	-0.000334		0.258	-0.0224		0.451	-0.00175
0.273	3.69e-05		0.461	0.000456		0.266	-0.00299		0.455	-0.000359		0.257	-0.0226		0.452	-0.00174
0.274	6.1e-05		0.461	0.00045		0.265	-0.00304		0.454	-0.000373		0.256	-0.0227		0.453	-0.00172
0.275	9.11e-05		0.461	0.000381		0.264	-0.00309		0.453	-0.000375		0.255	-0.0229		0.453	-0.0017
0.276	7.46e-05		0.46	5.6e-05		0.264	-0.00305		0.452	-0.000378		0.254	-0.023		0.454	-0.0017
0.277	6.14e-05		0.459	-0.000236		0.265	-0.00259		0.451	-0.000383		0.254	-0.0229		0.453	-0.00225
0.278	8.75e-05		0.458	-0.000273		0.266	-0.00251		0.45	-0.000386		0.255	-0.0216		0.452	-0.00228
0.279	0.000108		0.457	-0.000283		0.267	-0.00243		0.449	-0.000395		0.256	-0.0212		0.451	-0.00232
0.28	9.36e-05		0.456	-0.000298		0.268	-0.00235		0.448	-0.000398		0.257	-0.0207		0.45	-0.00235
0.281	8.93e-05		0.454	-0.000259		0.269	-0.00229		0.447	-0.000404		0.258	-0.0203		0.449	-0.00237
0.282	0.000114		0.453	-0.000294		0.27	-0.00223		0.446	-0.000411		0.259	-0.02		0.448	-0.0024
0.283	0.00012		0.452	-0.000301		0.271	-0.00217		0.445	-0.000416		0.26	-0.0196		0.447	-0.00243
0.284	0.00011		0.451	-0.00031		0.272	-0.00212		0.444	-0.000415		0.261	-0.0193		0.446	-0.00245
0.285	0.000113		0.45	-0.000321		0.273	-0.00206		0.443	-0.000419		0.262	-0.019		0.445	-0.00248
0.286	0.000131		0.449	-0.000324		0.274	-0.00202		0.442	-0.000423		0.263	-0.0187		0.444	-0.0025
0.287	0.000145		0.448	-0.000331		0.275	-0.00196		0.441	-0.000427		0.264	-0.0184		0.443	-0.00253
0.288	0.000134		0.447	-0.000337		0.276	-0.00191		0.44	-0.000432		0.265	-0.0181		0.442	-0.00256
0.289	0.000127		0.446	-0.000338		0.277	-0.00186		0.439	-0.000438		0.266	-0.0178		0.441	-0.00258
0.29	0.000145		0.445	-0.000347		0.278	-0.00181		0.438	-0.000444		0.267	-0.0176		0.44	-0.0026
0.291	0.000158		0.444	-0.000348		0.279	-0.00176		0.437	-0.000446		0.268	-0.0173		0.439	-0.00263
0.292	0.000151		0.443	-0.000353		0.28	-0.00172		0.436	-0.000456		0.269	-0.017		0.438	-0.00265
0.293	0.000149		0.442	-0.000363		0.281	-0.00168		0.435	-0.000468		0.27	-0.0168		0.437	-0.00268
0.294	0.000165		0.441	-0.000358		0.282	-0.00163		0.434	-0.000463		0.271	-0.0166		0.436	-0.0027
0.295	0.000171		0.44	-0.000372		0.283	-0.0016		0.433	-0.00047		0.272	-0.0163		0.435	-0.00273
0.296	0.000164		0.439	-0.00037		0.284	-0.00156		0.432	-0.00048		0.273	-0.0161		0.434	-0.00276
0.297	0.000169		0.438	-0.000371		0.285	-0.00152		0.431	-0.000485		0.274	-0.0159		0.433	-0.00278
0.298	0.000182		0.437	-0.000376		0.286	-0.00148		0.43	-0.000491		0.275	-0.0157		0.432	-0.00281
0.299	0.000184		0.436	-0.000375		0.287	-0.00145		0.429	-0.000496		0.276	-0.0155		0.431	-0.00284
0.3	0.000185		0.435	-0.00038		0.288	-0.00141		0.428	-0.000507		0.277	-0.0153		0.43	-0.00286
0.301	0.000187		0.434	-0.000383		0.289	-0.00137		0.427	-0.000512		0.278	-0.0151		0.429	-0.00289
0.302	0.000193		0.433	-0.000384		0.29	-0.00134		0.426	-0.000519		0.279	-0.0149		0.428	-0.00292
0.303	0.000263		0.432	-0.000389		0.291	-0.00131		0.425	-0.000528		0.28	-0.0147		0.427	-0.00295
0.305	-7.23e-05		0.431	-0.000392		0.292	-0.00129		0.424	-0.000534		0.281	-0.0145		0.426	-0.00298
0.306	8.99e-05		0.43	-0.000394		0.293	-0.00125		0.423	-0.000543		0.282	-0.0144		0.425	-0.003
0.308	0.000223		0.429	-0.000401		0.294	-0.00122		0.422	-0.000556		0.283	-0.0142		0.424	-0.00303
0.309	0.00022		0.428	-0.000403		0.295	-0.00118		0.421	-0.000558		0.284	-0.014		0.423	-0.00306
0.31	0.000236		0.427	-0.000407		0.296	-0.00115		0.42	-0.00057		0.285	-0.0138		0.422	-0.00309
0.312	0.000233		0.426	-0.000413		0.297	-0.00113		0.419	-0.000576		0.286	-0.0137		0.421	-0.00313
0.313	0.000254		0.425	-0.000414		0.298	-0.0011		0.418	-0.000583		0.287	-0.0135		0.42	-0.00315
0.314	0.00025		0.424	-0.000415		0.299	-0.00107		0.417	-0.000592		0.288	-0.0134		0.419	-0.00319
0.315	0.000239		0.423	-0.000417		0.3	-0.00104		0.416	-0.000601		0.289	-0.0132		0.418	-0.00322
0.316	0.000245		0.422	-0.000418		0.301	-0.00102		0.415	-0.000611		0.29	-0.013		0.417	-0.00325
0.317	0.000244		0.421	-0.000427		0.302	-0.001		0.414	-0.000621		0.291	-0.0129		0.416	-0.00329
0.318	0.000244		0.42	-0.000424		0.303	-0.000967		0.413	-0.000629		0.292	-0.0127		0.415	-0.00332
0.319	0.000253		0.419	-0.00043		0.304	-0.000868		0.412	-0.00064		0.293	-0.0126		0.414	-0.00335
0.32	0.000258		0.418	-0.000429		0.305	-0.000906		0.411	-0.000651		0.294	-0.0124		0.413	-0.00339
0.321	0.00026		0.417	-0.000429		0.306	-0.000888		0.41	-0.000661		0.295	-0.0123		0.412	-0.00342
0.322	0.00027		0.416	-0.000433		0.307	-0.000876		0.409	-0.000668		0.296	-0.0122		0.411	-0.00347
0.323	0.000269		0.415	-0.000439		0.308	-0.000836		0.408	-0.000682		0.297	-0.012		0.41	-0.0035
0.324	0.000269		0.414	-0.000437		0.309	-0.000821		0.407	-0.000693		0.298	-0.0119		0.409	-0.00353
0.325	0.000271		0.413	-0.000446		0.31	-0.000803		0.406	-0.000709		0.299	-0.0118		0.408	-0.00357
0.326	0.000274		0.412	-0.000445		0.311	-0.000779		0.405	-0.000717		0.3	-0.0116		0.407	-0.00361
0.327	0.000287		0.411	-0.000448		0.312	-0.00076		0.404	-0.000735		0.301	-0.0115		0.406	-0.00365
0.328	0.000285		0.41	-0.000452		0.313	-0.000734		0.403	-0.000745		0.302	-0.0114		0.405	-0.00369
0.329	0.000289		0.409	-0.000453		0.314	-0.00072		0.402	-0.000756		0.303	-0.0113		0.404	-0.00374
0.33	0.000296		0.408	-0.000458		0.315	-0.000712		0.401	-0.000773		0.304	-0.0111		0.403	-0.00378
0.331	0.000294		0.407	-0.000461		0.316	-0.000687		0.4	-0.000784		0.305	-0.011		0.402	-0.00382
0.332	0.000299		0.406	-0.000464		0.317	-0.000662		0.399	-0.0008		0.306	-0.0109		0.401	-0.00386
0.333	0.000302		0.405	-0.00047		0.318	-0.000662		0.398	-0.000816		0.307	-0.0108		0.4	-0.00391
0.334	0.000302		0.404	-0.000471		0.319	-0.000636		0.397	-0.000829		0.308	-0.0107		0.399	-0.00395
0.334	0.000311		0.403	-0.000471		0.32	-0.000615		0.396	-0.000848		0.309	-0.0106		0.398	-0.004
0.336	0.000311		0.402	-0.00048		0.321	-0.000606		0.395	-0.000863		0.31	-0.0104		0.397	-0.00404
0.337	0.000315		0.401	-0.000472		0.322	-0.000585		0.394	-0.000876		0.311	-0.0103		0.396	-0.00409
0.338	0.000331		0.4	-0.000479		0.323	-0.000569		0.393	-0.000895		0.312	-0.0102		0.395	-0.00414
0.339	0.000315		0.399	-0.000485		0.324	-0.000558		0.392	-0.000913		0.313	-0.0101		0.394	-0.00419
0.34	0.000324		0.398	-0.000483		0.325	-0.000545		0.391	-0.000931		0.314	-0.00996		0.393	-0.00424
0.341	0.000329		0.397	-0.000491		0.326	-0.000518		0.39	-0.00095		0.315	-0.00957		0.392	-0.00429
0.342	0.00033		0.396	-0.000496		0.327	-0.000509		0.389	-0.000968		0.316	-0.00948		0.391	-0.00435
0.343	0.000339		0.395	-0.000495		0.328	-0.000498		0.388	-0.000987		0.317	-0.00937		0.39	-0.0044
0.344	0.000337		0.394	-0.000501		0.329	-0.000508		0.387	-0.00101		0.318	-0.00928		0.389	-0.00446
0.345	0.000342		0.393	-0.000499		0.33	-0.000466		0.386	-0.00103		0.319	-0.00918		0.388	-0.00451
0.346	0.000349		0.392	-0.000505		0.331	-0.00046		0.385	-0.00105		0.32	-0.00908		0.387	-0.00457
0.347	0.000347		0.391	-0.000508		0.332	-0.00044		0.384	-0.00107		0.321	-0.00898		0.386	-0.00463
0.348	0.000352		0.39	-0.000508		0.333	-0.000435		0.383	-0.00109		0.322	-0.00889		0.385	-0.00468
0.349	0.000354		0.389	-0.000529		0.334	-0.000419		0.382	-0.00112		0.323	-0.00879		0.384	-0.00475
0.35	0.000358		0.388	-0.000516		0.335	-0.000414		0.381	-0.00114		0.324	-0.0087		0.383	-0.0048
0.351	0.00037		0.387	-0.000518		0.336	-0.000401		0.38	-0.00116		0.325	-0.00861		0.382	-0.00487
0.352	0.000364		0.386	-0.000523		0.337	-0.000388		0.379	-0.00119		0.326	-0.00852		0.381	-0.00493
0.353	0.000367		0.385	-0.000522		0.338	-0.00038		0.378	-0.00121		0.327	-0.00842		0.38	-0.00499
0.354	0.000374		0.384	-0.000532		0.339	-0.00037		0.377	-0.00123		0.328	-0.00834		0.379	-0.00506
0.355	0.00037		0.383	-0.000534		0.34	-0.000347		0.376	-0.00126		0.329	-0.00825		0.378	-0.00514
0.356	0.00038		0.382	-0.000538		0.341	-0.000354		0.375	-0.00129		0.33	-0.00817		0.377	-0.0052
0.357	0.000384		0.381	-0.000544		0.342	-0.00033		0.374	-0.00132		0.331	-0.00809		0.376	-0.00528
0.358	0.000382		0.38	-0.000544		0.343	-0.000322		0.373	-0.00135		0.332	-0.008		0.375	-0.00534
0.359	0.000391		0.379	-0.000552		0.344	-0.000316		0.372	-0.00137		0.333	-0.00792		0.374	-0.00542
0.36	0.000394		0.378	-0.000555		0.345	-0.000298		0.371	-0.00141		0.334	-0.00784		0.373	-0.00549
0.361	0.000395		0.377	-0.000556		0.346	-0.00029		0.37	-0.00143		0.335	-0.00776		0.372	-0.00556
0.361	0.000392		0.376	-0.000567		0.347	-0.000282		0.369	-0.00146		0.336	-0.00768		0.371	-0.00565
0.36	-0.000528		0.375	-0.000567		0.348	-0.000272		0.368	-0.00149		0.337	-0.0076		0.37	-0.00573
0.359	-0.000407		0.374	-0.000567		0.349	-0.000267		0.367	-0.00153		0.338	-0.00753		0.369	-0.0058
0.358	-0.000473		0.373	-0.000578		0.35	-0.000256		0.366	-0.00156		0.339	-0.00745		0.368	-0.00589
0.357	-0.000471		0.372	-0.000579		0.351	-0.000246		0.365	-0.00159		0.34	-0.00738		0.367	-0.00597
0.355	-0.000452		0.371	-0.000582		0.352	-0.00025		0.364	-0.00163		0.341	-0.0073		0.366	-0.00606
0.354	-0.000483		0.37	-0.000585		0.353	-0.000232		0.364	-0.00164		0.342	-0.00723		0.365	-0.00615
0.353	-0.00051		0.369	-0.000587		0.354	-0.000223		0.365	-0.00111		0.343	-0.00716		0.364	-0.00623
0.352	-0.000526		0.368	-0.000594		0.355	-0.000221		0.366	-0.00105		0.344	-0.00708		0.363	-0.00633
0.351	-0.000521		0.367	-0.000599		0.356	-0.000207		0.367	-0.00102		0.345	-0.00702		0.362	-0.00642
0.35	-0.00052		0.366	-0.000602		0.357	-0.000204		0.368	-0.000974		0.346	-0.00695		0.361	-0.00651
0.349	-0.000522		0.365	-0.000614		0.358	-0.000193		0.369	-0.000936		0.347	-0.00688		0.36	-0.00661
0.348	-0.000525		0.364	-0.000615		0.359	-0.000189		0.37	-0.000892		0.348	-0.00682		0.359	-0.0067
0.347	-0.000538		0.363	-0.00062		0.36	-0.000186		0.371	-0.000856		0.349	-0.00674		0.358	-0.0068
0.346	-0.000542		0.362	-0.00063		0.361	-0.000176		0.372	-0.000825		0.35	-0.00669		0.357	-0.0069
0.345	-0.000549		0.361	-0.000628		0.362	-0.000165		0.373	-0.000791		0.351	-0.00662		0.356	-0.00701
0.344	-0.00056		0.361	-0.000638		0.363	-0.000162		0.374	-0.000762		0.352	-0.00655		0.355	-0.00711
0.343	-0.000565		0.362	0.000298		0.364	-0.00016		0.375	-0.000732		0.353	-0.0065		0.354	-0.00722
0.342	-0.000566		0.362	0.000244		0.364	-0.00016		0.376	-0.000702		0.354	-0.00647		0.354	-0.00723
0.341	-0.000576		0.364	0.000274		0.363	-0.000564		0.377	-0.000676		0.354	-0.00643		0.355	-0.00649
0.34	-0.000579		0.365	0.000224		0.362	-0.000588		0.378	-0.000648		0.353	-0.00724		0.356	-0.00636
0.339	-0.000587		0.366	0.000235		0.361	-0.000589		0.379	-0.000623		0.352	-0.00735		0.357	-0.00623
0.338	-0.000601		0.367	0.000244		0.36	-0.000604		0.38	-0.000598		0.351	-0.00747		0.358	-0.00609
0.337	-0.000593		0.368	0.000252		0.359	-0.000628		0.381	-0.000572		0.35	-0.00758		0.359	-0.00597
0.336	-0.000605		0.37	0.000239		0.358	-0.000634		0.382	-0.000552		0.349	-0.00769		0.36	-0.00585
0.335	-0.000609		0.371	0.000241		0.357	-0.000652		0.382	-0.000529		0.348	-0.00781		0.361	-0.00574
0.334	-0.000616		0.372	0.000249		0.356	-0.000655		0.384	-0.000499		0.347	-0.00792		0.362	-0.00563
0.333	-0.000624		0.373	0.000267		0.355	-0.000664		0.384	-0.00049		0.346	-0.00803		0.363	-0.00552
0.332	-0.000625		0.374	0.000284		0.354	-0.000676		0.386	-0.000465		0.345	-0.00815		0.364	-0.00542
0.331	-0.000631		0.375	0.000289		0.353	-0.00069		0.387	-0.000444		0.344	-0.00826		0.365	-0.00532
0.33	-0.000638		0.376	0.000301		0.352	-0.000702		0.387	-0.000425		0.343	-0.00837		0.366	-0.00522
0.329	-0.000638		0.377	0.0003		0.351	-0.000707		0.389	-0.000409		0.342	-0.00849		0.367	-0.00514
0.328	-0.000649		0.378	0.0003		0.35	-0.00072		0.389	-0.00039		0.341	-0.0086		0.368	-0.00504
0.327	-0.000656		0.379	0.000306		0.349	-0.00073		0.391	-0.000373		0.34	-0.00872		0.369	-0.00495
0.326	-0.000655		0.38	0.000303		0.348	-0.000742		0.392	-0.000355		0.339	-0.00883		0.37	-0.00487
0.325	-0.00067		0.381	0.000311		0.347	-0.000754		0.393	-0.00034		0.338	-0.00896		0.371	-0.00478
0.324	-0.000662		0.382	0.000313		0.346	-0.000766		0.393	-0.000323		0.337	-0.00907		0.372	-0.0047
0.323	-0.000675		0.383	0.000312		0.345	-0.000783		0.395	-0.00031		0.336	-0.00919		0.373	-0.00462
0.322	-0.000682		0.384	0.000324		0.344	-0.000797		0.396	-0.000295		0.335	-0.00931		0.374	-0.00454
0.321	-0.000683		0.385	0.000324		0.343	-0.000803		0.397	-0.000275		0.334	-0.00943		0.375	-0.00447
0.32	-0.000691		0.386	0.000326		0.342	-0.000818		0.398	-0.000265		0.333	-0.00956		0.376	-0.00439
0.319	-0.000693		0.387	0.000333		0.341	-0.000827		0.399	-0.000251		0.332	-0.00969		0.377	-0.00432
0.318	-0.000698		0.388	0.000333		0.34	-0.00084		0.4	-0.000236		0.332	-0.00981		0.378	-0.00425
0.317	-0.000712		0.389	0.000345		0.339	-0.00085		0.401	-0.000229		0.33	-0.00994		0.379	-0.00418
0.316	-0.000709		0.39	0.000346		0.338	-0.000862		0.402	-0.000214		0.329	-0.0101		0.38	-0.00412
0.315	-0.000716		0.391	0.000346		0.337	-0.000877		0.403	-0.000199		0.328	-0.0102		0.381	-0.00405
0.314	-0.000723		0.392	0.000351		0.336	-0.000891		0.403	-0.00019		0.327	-0.0103		0.382	-0.00399
0.313	-0.000725		0.393	0.000351		0.335	-0.000901		0.404	-0.000177		0.326	-0.0105		0.383	-0.00393
0.312	-0.000743		0.394	0.000352		0.334	-0.000914		0.406	-0.000169		0.325	-0.0106		0.384	-0.00387
0.311	-0.000738		0.395	0.000358		0.333	-0.00093		0.407	-0.000157		0.324	-0.0107		0.385	-0.00381
0.31	-0.000741		0.396	0.000358		0.332	-0.000951		0.407	-0.000144		0.323	-0.0109		0.386	-0.00375
0.309	-0.000746		0.397	0.00036		0.331	-0.000957		0.408	-0.000136		0.322	-0.011		0.387	-0.0037
0.308	-0.000747		0.398	0.000363		0.33	-0.00098		0.409	-0.000128		0.321	-0.0111		0.388	-0.00364
0.307	-0.00076		0.399	0.000363		0.329	-0.000989		0.41	-0.000119		0.32	-0.0113		0.389	-0.00359
0.306	-0.000767		0.4	0.00037		0.328	-0.001		0.411	-0.000108		0.319	-0.0114		0.39	-0.00354
0.305	-0.000766		0.401	0.000371		0.327	-0.00102		0.412	-9.76e-05		0.318	-0.0115		0.391	-0.00348
0.304	-0.00078		0.402	0.000371		0.326	-0.00104		0.413	-8.98e-05		0.317	-0.0117		0.392	-0.00344
0.303	-0.000777		0.403	0.000377		0.325	-0.00105		0.415	-9.96e-05		0.317	-0.0118		0.393	-0.00338
0.302	-0.000778		0.404	0.000376		0.324	-0.00107		0.416	-8.46e-05		0.316	-0.012		0.394	-0.00334
0.301	-0.000794		0.405	0.00038		0.323	-0.00108		0.418	-9.15e-05		0.314	-0.0121		0.395	-0.00329
0.3	-0.000795		0.406	0.000385		0.322	-0.0011		0.419	-3.45e-05		0.313	-0.0122		0.396	-0.00324
0.299	-0.000805		0.407	0.000388		0.321	-0.00112		0.42	-3.01e-05		0.312	-0.0124		0.397	-0.0032
0.298	-0.000808		0.408	0.000386		0.32	-0.00114		0.421	-3.58e-05		0.311	-0.0125		0.398	-0.00315
0.297	-0.000807		0.409	0.000387		0.319	-0.00116		0.422	-2.37e-05		0.311	-0.0127		0.399	-0.00311
0.296	-0.00082		0.41	0.000387		0.318	-0.00117		0.424	-2.1e-05		0.31	-0.0128		0.4	-0.00307
0.295	-0.000822		0.411	0.000392		0.317	-0.00119		0.425	-1.87e-05		0.308	-0.013		0.401	-0.00302
0.294	-0.000827		0.412	0.000391		0.316	-0.00121		0.426	3e-06		0.307	-0.0131		0.402	-0.00299
0.293	-0.000835		0.413	0.000394		0.315	-0.00123		0.427	-6.91e-08		0.306	-0.0133		0.403	-0.00294
0.292	-0.000835		0.414	0.000401		0.314	-0.00125		0.428	6.5e-06		0.305	-0.0134		0.404	-0.00291
0.291	-0.000851		0.415	0.000393		0.313	-0.00127		0.429	1.63e-05		0.305	-0.0136		0.405	-0.00287
0.29	-0.000855		0.416	0.0004		0.312	-0.00129		0.43	1.22e-05		0.304	-0.0137		0.406	-0.00283
0.289	-0.000852		0.417	0.000402		0.311	-0.00131		0.431	2.59e-05		0.303	-0.0139		0.407	-0.0028
0.288	-0.000862		0.418	0.000404		0.31	-0.00133		0.432	2.8e-05		0.302	-0.014		0.408	-0.00276
0.287	-0.000866		0.419	0.000409		0.309	-0.00135		0.433	3.11e-05		0.301	-0.0142		0.409	-0.00273
0.286	-0.000874		0.42	0.000408		0.308	-0.00138		0.434	3.7e-05		0.3	-0.0143		0.41	-0.00269
0.285	-0.000888		0.421	0.000411		0.307	-0.00139		0.435	4.67e-05		0.299	-0.0145		0.411	-0.00265
0.284	-0.000885		0.422	0.000414		0.306	-0.00142		0.436	4.78e-05		0.297	-0.0146		0.412	-0.00263
0.283	-0.00089		0.423	0.000411		0.305	-0.00145		0.437	4.1e-05		0.297	-0.0148		0.413	-0.00259
0.282	-0.000895		0.424	0.000418		0.304	-0.00147		0.438	5.77e-05		0.296	-0.0149		0.414	-0.00256
0.281	-0.000903		0.425	0.000416		0.303	-0.0015		0.439	5.78e-05		0.294	-0.0151		0.415	-0.00253
0.28	-0.000908		0.426	0.000417		0.302	-0.00151		0.44	6.04e-05		0.294	-0.0152		0.416	-0.0025
0.279	-0.000911		0.427	0.000426		0.301	-0.00154		0.441	6.77e-05		0.293	-0.0154		0.417	-0.00246
0.278	-0.000919		0.428	0.000421		0.3	-0.00156		0.442	6.82e-05		0.292	-0.0155		0.418	-0.00243
0.277	-0.000929		0.429	0.000423		0.299	-0.00159		0.443	7.51e-05		0.291	-0.0157		0.419	-0.0024
0.276	-0.000927		0.43	0.000429		0.298	-0.00161		0.444	7.59e-05		0.289	-0.0158		0.42	-0.00238
0.275	-0.000938		0.431	0.000423		0.297	-0.00165		0.445	7.74e-05		0.289	-0.016		0.421	-0.00235
0.274	-0.00095		0.432	0.000428		0.296	-0.00168		0.446	8.27e-05		0.287	-0.0161		0.422	-0.00232
0.273	-0.000944		0.433	0.000429		0.295	-0.00169		0.447	8.09e-05		0.287	-0.0163		0.423	-0.00229
0.272	-0.000954		0.434	0.000429		0.294	-0.00173		0.448	9.26e-05		0.285	-0.0164		0.424	-0.00227
0.271	-0.00096		0.435	0.000434		0.293	-0.00175		0.449	8.9e-05		0.285	-0.0166		0.425	-0.00224
0.27	-0.000964		0.436	0.000431		0.292	-0.00178		0.45	8.76e-05		0.284	-0.0167		0.426	-0.00221
0.269	-0.000979		0.437	0.000433		0.291	-0.00181		0.451	0.000104		0.283	-0.0169		0.427	-0.00219
0.268	-0.000983		0.438	0.000436		0.29	-0.00184		0.452	9.44e-05		0.281	-0.017		0.428	-0.00216
0.267	-0.00099		0.439	0.000435		0.289	-0.00187		0.453	0.000104		0.281	-0.0172		0.429	-0.00214
0.266	-0.000992		0.44	0.000449		0.288	-0.0019		0.454	0.000108		0.28	-0.0173		0.43	-0.00211
0.265	-0.000993		0.441	0.000442		0.287	-0.00193		0.455	0.000105		0.279	-0.0175		0.431	-0.00209
0.264	-0.00101		0.442	0.000441		0.286	-0.00197		0.456	0.000113		0.278	-0.0177		0.432	-0.00207
0.263	-0.00101		0.443	0.000445		0.285	-0.00204		0.457	0.000113		0.277	-0.0178		0.433	-0.00203
0.262	-0.00102		0.444	0.000443		0.284	-0.00208		0.458	0.000115		0.276	-0.018		0.434	-0.00202
0.261	-0.00102		0.445	0.000444		0.283	-0.00211		0.459	0.000116		0.275	-0.0181		0.435	-0.00199
0.26	-0.00103		0.446	0.000446		0.282	-0.00214		0.46	0.000117		0.274	-0.0182		0.436	-0.00197
0.259	-0.00104		0.447	0.000446		0.281	-0.00218		0.461	0.000127		0.273	-0.0184		0.437	-0.00195
0.258	-0.00105		0.448	0.00045		0.28	-0.00221		0.462	0.000119		0.272	-0.0185		0.437	-0.00192
0.257	-0.00104		0.449	0.00045		0.279	-0.00225		0.463	0.000124		0.271	-0.0187		0.439	-0.0019
0.256	-0.00106		0.45	0.000449		0.278	-0.00229		0.464	0.000128		0.27	-0.0188		0.44	-0.00188
0.255	-0.00106		0.451	0.000454		0.277	-0.00232		0.465	0.000125		0.269	-0.019		0.441	-0.00186
0.254	-0.00106		0.452	0.000453		0.276	-0.00237		0.466	0.000132		0.268	-0.0191		0.442	-0.00184
0.253	-0.00107		0.453	0.000463		0.275	-0.00241		0.467	0.000132		0.267	-0.0193		0.443	-0.00181
0.252	-0.00108		0.454	0.000462		0.274	-0.00245		0.468	0.000134		0.266	-0.0194		0.444	-0.0018
0.251	-0.00109		0.455	0.000459		0.273	-0.00249		0.469	0.000137		0.265	-0.0196		0.445	-0.00178
0.25	-0.0011		0.456	0.000464		0.272	-0.00253		0.47	0.000137		0.264	-0.0197		0.446	-0.00176
0.249	-0.00109		0.457	0.000461		0.271	-0.00257		0.471	0.000139		0.262	-0.0199		0.447	-0.00174
0.248	-0.00111		0.458	0.000463		0.27	-0.00261		0.472	0.000142		0.261	-0.02		0.448	-0.00172
0.247	-0.00111		0.459	0.000466		0.269	-0.00266		0.473	0.000144		0.26	-0.0202		0.449	-0.0017
0.246	-0.00111		0.46	0.000463		0.268	-0.00271		0.474	0.000147		0.259	-0.0203		0.45	-0.00168
0.245	-0.00113		0.461	0.000466		0.267	-0.00275		0.475	0.000146		0.258	-0.0204		0.451	-0.00166
0.244	-0.00113		0.462	0.000468		0.266	-0.0028		0.476	0.000144		0.257	-0.0206		0.452	-0.00165
0.243	-0.00114		0.463	0.000466		0.265	-0.00284		0.477	0.000153		0.256	-0.0207		0.453	-0.00162
0.242	-0.00115		0.464	0.000473		0.264	-0.00289		0.478	0.000144		0.255	-0.0208		0.453	-0.00161
0.241	-0.00114		0.465	0.00047		0.263	-0.00294		0.479	0.000146		0.254	-0.021		0.454	-0.00165
0.24	-0.00116		0.466	0.000474		0.262	-0.00298		0.48	0.000141		0.253	-0.0211		0.453	-0.00216
0.239	-0.00116		0.467	0.000475		0.261	-0.00304		0.481	0.00014		0.252	-0.0213		0.452	-0.00219
0.238	-0.00117		0.468	0.000474		0.26	-0.00308		0.482	0.000143		0.251	-0.0214		0.451	-0.00223
0.237	-0.00118		0.469	0.000477		0.259	-0.00314		0.483	0.000139		0.25	-0.0215		0.45	-0.00225
0.236	-0.00118		0.47	0.000477		0.258	-0.00319		0.484	0.000143		0.249	-0.0217		0.449	-0.00228
0.235	-0.00121		0.471	0.000476		0.257	-0.00324		0.485	0.000158		0.248	-0.0218		0.448	-0.00231
0.234	-0.0012		0.472	0.000478		0.256	-0.0033		0.486	0.00017		0.247	-0.0219		0.447	-0.00233
0.233	-0.0012		0.473	0.000481		0.255	-0.00334		0.487	0.000162		0.246	-0.022		0.446	-0.00236
0.232	-0.00121		0.474	0.000481		0.254	-0.00341		0.488	0.000167		0.245	-0.0221		0.445	-0.00238
0.231	-0.00122		0.475	0.000484		0.253	-0.00346		0.489	0.000167		0.244	-0.0223		0.444	-0.0024
0.23	-0.00123		0.476	0.000485		0.252	-0.00352		0.49	0.000166		0.243	-0.0224		0.443	-0.00243
0.229	-0.00123		0.477	0.000485		0.251	-0.00358		0.491	0.000172		0.242	-0.0225		0.442	-0.00246
0.228	-0.00123		0.478	0.000491		0.25	-0.00363		0.492	0.000169		0.241	-0.0226		0.441	-0.00248
0.227	-0.00125		0.479	0.000484		0.249	-0.00369		0.493	0.000171		0.24	-0.0228		0.44	-0.0025
0.226	-0.00126		0.48	0.00049		0.248	-0.00376		0.494	0.000172		0.239	-0.0229		0.439	-0.00252
0.225	-0.00125		0.481	0.000489		0.247	-0.00382		0.495	0.000173		0.238	-0.023		0.438	-0.00255
0.224	-0.00127		0.482	0.00049		0.246	-0.00389		0.496	0.000177		0.237	-0.0231		0.437	-0.00257
0.223	-0.00127		0.483	0.000494		0.245	-0.00394		0.497	0.000172		0.236	-0.0232		0.436	-0.0026
0.222	-0.00128		0.484	0.000494		0.244	-0.004		0.498	0.000177		0.235	-0.0233		0.435	-0.00262
0.221	-0.0013		0.485	0.000496		0.243	-0.00409		0.499	0.000181		0.234	-0.0234		0.434	-0.00265
0.22	-0.00129		0.486	0.000498		0.242	-0.00413		0.5	0.000181		0.233	-0.0235		0.433	-0.00267
0.219	-0.0013		0.487	0.000498		0.241	-0.00422		0.501	0.000177		0.232	-0.0236		0.432	-0.0027
0.218	-0.00132		0.488	0.000501		0.24	-0.00427		0.502	0.000182		0.231	-0.0237		0.431	-0.00273
0.217	-0.00132		0.489	0.000503		0.239	-0.00434		0.503	0.000181		0.23	-0.0238		0.43	-0.00275
0.216	-0.00134		0.49	0.0005		0.238	-0.00442		0.504	0.000187		0.229	-0.0239		0.429	-0.00278
0.215	-0.00134		0.491	0.000516		0.237	-0.0045		0.505	0.000181		0.228	-0.0239		0.428	-0.00281
0.214	-0.00135		0.492	0.000502		0.236	-0.00457		0.506	0.000186		0.227	-0.024		0.427	-0.00283
0.213	-0.00136		0.493	0.000505		0.235	-0.00463		0.507	0.000188		0.226	-0.0241		0.426	-0.00286
0.212	-0.00137		0.494	0.000508		0.234	-0.00471		0.508	0.000184		0.225	-0.0242		0.425	-0.00289
0.211	-0.00137		0.495	0.000507		0.233	-0.00478		0.509	0.000192		0.224	-0.0242		0.424	-0.00292
0.21	-0.00138		0.496	0.000511		0.232	-0.00487		0.51	0.000187		0.223	-0.0243		0.423	-0.00295
0.209	-0.00138		0.497	0.000512		0.231	-0.00494		0.511	0.00019		0.222	-0.0244		0.422	-0.00298
0.208	-0.00139		0.498	0.000512		0.23	-0.00502		0.512	0.000194		0.221	-0.0244		0.421	-0.00301
0.207	-0.0014		0.499	0.00052		0.229	-0.00509		0.513	0.000189		0.22	-0.0245		0.42	-0.00303
0.206	-0.00141		0.5	0.000516		0.228	-0.00518		0.514	0.000192		0.219	-0.0246		0.419	-0.00307
0.205	-0.00142		0.501	0.000517		0.227	-0.00525		0.515	0.000195		0.218	-0.0246		0.418	-0.0031
0.204	-0.00142		0.502	0.000521		0.226	-0.00534		0.516	0.000192		0.217	-0.0247		0.417	-0.00313
0.203	-0.00143		0.503	0.000519		0.225	-0.00542		0.517	0.000197		0.216	-0.0247		0.416	-0.00317
0.202	-0.00144		0.504	0.000526		0.224	-0.00552		0.518	0.000195		0.215	-0.0248		0.415	-0.00319
0.201	-0.00144		0.505	0.000526		0.223	-0.0056		0.519	0.000196		0.214	-0.0248		0.414	-0.00323
0.2	-0.00145		0.506	0.000524		0.222	-0.00567		0.52	0.000373		0.213	-0.0249		0.413	-0.00327
0.199	-0.00146		0.507	0.00053		0.221	-0.00576		0.522	0.000223		0.212	-0.0249		0.412	-0.0033
0.198	-0.00146		0.508	0.000529		0.22	-0.00585		0.523	0.000225		0.211	-0.025		0.411	-0.00334
0.197	-0.00148		0.509	0.00053		0.219	-0.00595		0.525	0.000203		0.21	-0.025		0.41	-0.00337
0.196	-0.00146		0.51	0.000536		0.218	-0.00606		0.526	0.000207		0.209	-0.0251		0.409	-0.0034
0.195	-0.00149		0.511	0.000532		0.217	-0.00616		0.527	0.000187		0.208	-0.0251		0.408	-0.00344
0.194	-0.0015		0.512	0.000536		0.216	-0.00623		0.528	0.0002		0.207	-0.0251		0.407	-0.00347
0.193	-0.0015		0.513	0.000536		0.215	-0.00633		0.529	0.000206		0.206	-0.0251		0.406	-0.00352
0.192	-0.00151		0.514	0.000539		0.214	-0.00641		0.53	0.000207		0.205	-0.0252		0.405	-0.00355
0.191	-0.0015		0.515	0.000542		0.213	-0.00651		0.531	0.000205		0.204	-0.0252		0.404	-0.00359
0.19	-0.00151		0.516	0.000542		0.212	-0.00661		0.532	0.000208		0.203	-0.0252		0.403	-0.00364
0.189	-0.00152		0.517	0.000547		0.211	-0.00671		0.533	0.000208		0.202	-0.0253		0.402	-0.00368
0.188	-0.00152		0.518	0.000549		0.21	-0.0068		0.534	0.000208		0.201	-0.0253		0.401	-0.00372
0.187	-0.00153		0.519	0.000547		0.209	-0.0069		0.535	0.00021		0.2	-0.0253		0.4	-0.00376
0.186	-0.00153		0.52	0.000552		0.208	-0.00701		0.536	0.000208		0.199	-0.0253		0.399	-0.00381
0.185	-0.00154		0.521	0.000551		0.207	-0.00711		0.537	0.000213		0.198	-0.0253		0.398	-0.00385
0.184	-0.00157		0.522	0.000557		0.206	-0.00722		0.538	0.000213		0.197	-0.0254		0.397	-0.0039
0.183	-0.00155		0.523	0.000559		0.205	-0.00731		0.539	0.00021		0.196	-0.0254		0.396	-0.00394
0.182	-0.00155		0.524	0.000558		0.204	-0.00744		0.54	0.000212		0.195	-0.0254		0.395	-0.00399
0.181	-0.00158		0.525	0.000561		0.203	-0.00754		0.541	0.000212		0.194	-0.0254		0.394	-0.00404
0.18	-0.00157		0.526	0.000564		0.202	-0.00765		0.542	0.000216		0.193	-0.0254		0.393	-0.00409
0.179	-0.00158		0.527	0.000564		0.201	-0.00778		0.543	0.000218		0.192	-0.0254		0.392	-0.00413
0.178	-0.00159		0.528	0.000568		0.2	-0.00787		0.544	0.000214		0.191	-0.0254		0.391	-0.00419
0.177	-0.00159		0.529	0.00057		0.199	-0.00798		0.545	0.000216		0.19	-0.0254		0.39	-0.00424
0.176	-0.00161		0.53	0.000576		0.198	-0.0081		0.546	0.000217		0.189	-0.0254		0.389	-0.00429
0.175	-0.0016		0.531	0.000585		0.197	-0.00822		0.547	0.000215		0.188	-0.0254		0.388	-0.00435
0.174	-0.00162		0.532	0.000593		0.196	-0.00834		0.548	0.000219		0.187	-0.0254		0.387	-0.0044
0.173	-0.00164		0.533	0.000608		0.195	-0.00845		0.549	0.000218		0.186	-0.0253		0.386	-0.00446
0.172	-0.00163		0.534	0.000625		0.194	-0.00857		0.55	0.000222		0.185	-0.0254		0.385	-0.00451
0.171	-0.00165		0.535	0.000649		0.193	-0.00869		0.551	0.000219		0.184	-0.0253		0.384	-0.00457
0.17	-0.00165		0.536	0.000678		0.192	-0.00882		0.552	0.000221		0.183	-0.0253		0.383	-0.00463
0.169	-0.00165		0.537	0.000709		0.191	-0.00894		0.553	0.000221		0.182	-0.0253		0.382	-0.00469
0.168	-0.00167		0.538	0.000742		0.19	-0.00906		0.554	0.000223		0.181	-0.0253		0.381	-0.00476
0.167	-0.00167		0.539	0.000777		0.189	-0.00919		0.555	0.000222		0.18	-0.0253		0.38	-0.00481
0.166	-0.00168		0.54	0.00081		0.188	-0.00931		0.556	0.000223		0.179	-0.0253		0.379	-0.00488
0.165	-0.00169		0.541	0.000846		0.187	-0.00944		0.557	0.000223		0.178	-0.0253		0.378	-0.00495
0.164	-0.00169		0.542	0.000887		0.186	-0.00958		0.558	0.000225		0.177	-0.0253		0.377	-0.00501
0.163	-0.0017		0.543	0.000909		0.185	-0.0097		0.559	0.000226		0.176	-0.0252		0.376	-0.00509
0.162	-0.00171		0.544	0.00094		0.184	-0.00983		0.56	0.000223		0.175	-0.0252		0.375	-0.00515
0.161	-0.00171		0.545	0.000969		0.183	-0.00998		0.561	0.000225		0.174	-0.0252		0.374	-0.00523
0.161	-0.0017		0.546	0.000988		0.182	-0.0101		0.562	0.000228		0.173	-0.0252		0.373	-0.0053
0.161	-0.000323		0.547	0.00101		0.181	-0.0102		0.563	0.000227		0.172	-0.0252		0.372	-0.00537
0.163	-0.000863		0.548	0.00102		0.18	-0.0104		0.564	0.000214		0.171	-0.0252		0.371	-0.00545
0.164	-0.000513		0.549	0.00103		0.179	-0.0105		0.563	-0.000172		0.17	-0.0252		0.37	-0.00552
0.165	-0.000494		0.55	0.00104		0.178	-0.0107		0.562	-0.000188		0.169	-0.0251		0.369	-0.0056
0.166	-0.000474		0.551	0.00104		0.177	-0.0108		0.561	-0.000185		0.168	-0.0251		0.368	-0.00568
0.167	-0.00046		0.552	0.00104		0.176	-0.0109		0.56	-0.000188		0.167	-0.0251		0.367	-0.00576
0.169	-0.000352		0.553	0.00103		0.175	-0.0111		0.559	-0.000198		0.166	-0.0251		0.366	-0.00585
0.17	-0.000465		0.554	0.00101		0.174	-0.0112		0.558	-0.000198		0.165	-0.0251		0.365	-0.00594
0.171	-0.000466		0.555	0.00101		0.173	-0.0114		0.557	-0.000205		0.164	-0.0251		0.364	-0.00602
0.172	-0.000419		0.556	0.000981		0.172	-0.0115		0.556	-0.000209		0.163	-0.0251		0.363	-0.00611
0.173	-0.000382		0.557	0.000961		0.171	-0.0117		0.555	-0.000208		0.162	-0.025		0.362	-0.00619
0.174	-0.000407		0.558	0.000943		0.17	-0.0118		0.554	-0.000215		0.161	-0.025		0.361	-0.00629
0.175	-0.000404		0.559	0.000918		0.169	-0.012		0.553	-0.000218		0.16	-0.025		0.36	-0.00638
0.176	-0.000382		0.56	0.000903		0.168	-0.0121		0.552	-0.000218		0.159	-0.025		0.359	-0.00647
0.177	-0.000374		0.561	0.000884		0.167	-0.0123		0.551	-0.000221		0.158	-0.025		0.358	-0.00657
0.178	-0.000363		0.561	0.000871		0.166	-0.0124		0.55	-0.000223		0.157	-0.0249		0.357	-0.00666
0.179	-0.000356		0.56	0.00021		0.165	-0.0126		0.549	-0.000228		0.156	-0.0249		0.356	-0.00677
0.18	-0.00036		0.559	6.61e-05		0.164	-0.0126		0.548	-0.00023		0.155	-0.0249		0.355	-0.00687
0.181	-0.000342		0.558	0.000125		0.164	-0.0127		0.547	-0.000228		0.154	-0.0249		0.354	-0.00697
0.182	-0.000334		0.556	7.28e-05		0.164	-0.0127		0.546	-0.000235		0.154	-0.0247		0.354	-0.00702
0.183	-0.000335		0.555	5.82e-05		0.165	-0.012		0.545	-0.000235		0.155	-0.0228		0.355	-0.00625
0.184	-0.000299		0.554	3.37e-05		0.166	-0.0116		0.544	-0.000236		0.156	-0.0224		0.356	-0.00612
0.185	-0.000324		0.553	1.94e-05		0.167	-0.0113		0.543	-0.000241		0.157	-0.0221		0.357	-0.00599
0.186	-0.000305		0.552	-4.52e-06		0.168	-0.011		0.542	-0.000241		0.158	-0.0219		0.358	-0.00586
0.187	-0.000289		0.55	-2.17e-05		0.169	-0.0107		0.541	-0.000242		0.159	-0.0216		0.359	-0.00574
0.188	-0.000298		0.549	-5.39e-05		0.17	-0.0104		0.54	-0.000245		0.16	-0.0214		0.36	-0.00564
0.189	-0.00028		0.548	-5.72e-05		0.171	-0.0102		0.539	-0.000245		0.161	-0.0212		0.361	-0.00552
0.19	-0.000277		0.547	-5.56e-05		0.172	-0.00991		0.538	-0.000248		0.162	-0.021		0.362	-0.00542
0.191	-0.000273		0.546	-8.52e-05		0.173	-0.00966		0.537	-0.000252		0.163	-0.0208		0.363	-0.00531
0.192	-0.000256		0.545	-9.34e-05		0.174	-0.00943		0.536	-0.00025		0.164	-0.0207		0.364	-0.00521
0.193	-0.00026		0.544	-9.21e-05		0.175	-0.0092		0.535	-0.000253		0.165	-0.0205		0.365	-0.00512
0.194	-0.000247		0.543	-0.00011		0.176	-0.00896		0.534	-0.000253		0.166	-0.0204		0.366	-0.00502
0.195	-0.000234		0.542	-0.000128		0.177	-0.00876		0.533	-0.000257		0.167	-0.0202		0.367	-0.00494
0.196	-0.000238		0.541	-0.000125		0.178	-0.00853		0.532	-0.00026		0.168	-0.0201		0.368	-0.00485
0.197	-0.000218		0.54	-0.000126		0.179	-0.00832		0.531	-0.000258		0.169	-0.0199		0.369	-0.00476
0.198	-0.000219		0.539	-0.000148		0.18	-0.00813		0.53	-0.000261		0.17	-0.0198		0.37	-0.00468
0.199	-0.00022		0.538	-0.00015		0.181	-0.00793		0.529	-0.000264		0.171	-0.0196		0.371	-0.00459
0.2	-0.000203		0.537	-0.000148		0.182	-0.00774		0.528	-0.000262		0.172	-0.0195		0.372	-0.00452
0.201	-0.0002		0.536	-0.000164		0.183	-0.00756		0.527	-0.000267		0.173	-0.0194		0.373	-0.00444
0.202	-0.000194		0.535	-0.000171		0.184	-0.0074		0.526	-0.000266		0.174	-0.0192		0.374	-0.00437
0.203	-0.000185		0.534	-0.00017		0.185	-0.00723		0.525	-0.000268		0.175	-0.0191		0.375	-0.0043
0.204	-0.00019		0.533	-0.000184		0.186	-0.00704		0.524	-0.000275		0.176	-0.019		0.376	-0.00423
0.205	-0.000175		0.532	-0.000193		0.187	-0.00689		0.523	-0.000272		0.177	-0.0188		0.377	-0.00415
0.206	-0.000167		0.531	-0.000187		0.188	-0.00673		0.522	-0.000273		0.178	-0.0187		0.378	-0.00409
0.207	-0.00017		0.53	-0.000506		0.189	-0.00659		0.521	-0.000274		0.179	-0.0186		0.379	-0.00402
0.208	-0.000159		0.528	-9.53e-05		0.19	-0.00643		0.52	-0.000276		0.18	-0.0185		0.38	-0.00396
0.209	-0.000153		0.527	-0.000128		0.191	-0.00629		0.519	-0.000279		0.181	-0.0184		0.381	-0.00389
0.21	-0.00014		0.525	-0.000266		0.192	-0.00615		0.518	-0.000277		0.182	-0.0183		0.382	-0.00384
0.211	-0.00014		0.524	-0.000244		0.193	-0.00601		0.517	-0.000281		0.183	-0.0182		0.383	-0.00377
0.212	-0.00014		0.523	-0.000248		0.194	-0.00588		0.516	-0.000282		0.184	-0.0181		0.384	-0.00372
0.213	-0.000132		0.522	-0.000253		0.195	-0.00576		0.515	-0.000283		0.185	-0.018		0.385	-0.00366
0.214	-0.000121		0.521	-0.000203		0.196	-0.00562		0.514	-0.000287		0.186	-0.0179		0.386	-0.0036
0.215	-0.000123		0.519	-0.00026		0.197	-0.00551		0.513	-0.000288		0.187	-0.0177		0.387	-0.00355
0.216	-0.000107		0.518	-0.000262		0.198	-0.00538		0.512	-0.000285		0.188	-0.0177		0.388	-0.00349
0.217	-0.000117		0.517	-0.000262		0.199	-0.00528		0.511	-0.000293		0.189	-0.0176		0.389	-0.00344
0.218	-0.000105		0.516	-0.000266		0.2	-0.00516		0.51	-0.00029		0.19	-0.0175		0.39	-0.00339
0.219	-9.04e-05		0.515	-0.000268		0.201	-0.00504		0.509	-0.000292		0.191	-0.0174		0.391	-0.00334
0.22	-9.72e-05		0.514	-0.00027		0.202	-0.00493		0.508	-0.000294		0.192	-0.0173		0.392	-0.0033
0.222	-8.46e-05		0.513	-0.000274		0.203	-0.00483		0.507	-0.000292		0.193	-0.0172		0.393	-0.00324
0.223	-0.000135		0.512	-0.000276		0.204	-0.00473		0.506	-0.000296		0.194	-0.0171		0.394	-0.0032
0.224	-8.85e-05		0.511	-0.000279		0.205	-0.00464		0.505	-0.000299		0.195	-0.017		0.395	-0.00316
0.225	-1.83e-05		0.51	-0.000288		0.206	-0.00453		0.504	-0.000297		0.196	-0.0169		0.396	-0.00311
0.226	-4.85e-05		0.509	-0.000285		0.207	-0.00443		0.503	-0.000299		0.197	-0.0168		0.397	-0.00307
0.227	-0.0001		0.508	-0.00029		0.208	-0.00434		0.502	-0.0003		0.198	-0.0167		0.398	-0.00303
0.228	-7.04e-05		0.507	-0.000295		0.208	-0.00425		0.501	-0.000302		0.199	-0.0166		0.399	-0.00298
0.229	-1.67e-05		0.506	-0.000296		0.21	-0.00418		0.5	-0.000304		0.2	-0.0166		0.4	-0.00295
0.23	-2.98e-05		0.505	-0.000301		0.211	-0.00406		0.499	-0.000305		0.201	-0.0165		0.401	-0.0029
0.231	-6.99e-05		0.504	-0.0003		0.212	-0.004		0.498	-0.000307		0.202	-0.0164		0.402	-0.00287
0.232	-5.25e-05		0.503	-0.000308		0.213	-0.0039		0.497	-0.000309		0.203	-0.0163		0.403	-0.00282
0.233	-6.06e-06		0.502	-0.000309		0.214	-0.00382		0.496	-0.00031		0.204	-0.0162		0.404	-0.00279
0.234	-1.33e-05		0.501	-0.000311		0.215	-0.00374		0.495	-0.000312		0.205	-0.0162		0.405	-0.00275
0.235	-4.26e-05		0.5	-0.000315		0.216	-0.00366		0.494	-0.000311		0.206	-0.0161		0.406	-0.00271
0.236	-1.6e-05		0.499	-0.000318		0.216	-0.00359		0.493	-0.000313		0.207	-0.016		0.407	-0.00268
0.237	6.25e-06		0.498	-0.00032		0.218	-0.00352		0.492	-0.000316		0.208	-0.0159		0.408	-0.00265
0.238	-9.81e-06		0.497	-0.000324		0.219	-0.00345		0.491	-0.000317		0.209	-0.0158		0.409	-0.00261
0.239	-1.87e-05		0.496	-0.000326		0.22	-0.00337		0.49	-0.000318		0.21	-0.0158		0.41	-0.00258
0.24	1.18e-06		0.495	-0.000329		0.22	-0.00331		0.489	-0.00032		0.211	-0.0157		0.411	-0.00254
0.241	1.49e-05		0.494	-0.000332		0.222	-0.00326		0.488	-0.000321		0.212	-0.0156		0.412	-0.00251
0.242	7.41e-06		0.493	-0.000331		0.222	-0.00317		0.487	-0.000325		0.213	-0.0155		0.413	-0.00248
0.243	3.43e-06		0.492	-0.000338		0.224	-0.00311		0.486	-0.000325		0.214	-0.0154		0.414	-0.00245
0.244	2.1e-05		0.491	-0.000344		0.224	-0.00305		0.485	-0.000329		0.215	-0.0154		0.415	-0.00242
0.245	3.05e-05		0.49	-0.000337		0.225	-0.00299		0.484	-0.000331		0.216	-0.0153		0.416	-0.00239
0.246	2.3e-05		0.489	-0.000342		0.227	-0.00292		0.483	-0.000326		0.217	-0.0152		0.417	-0.00235
0.247	2.71e-05		0.488	-0.000344		0.227	-0.00286		0.482	-0.000331		0.218	-0.0151		0.418	-0.00233
0.248	4.16e-05		0.487	-0.000349		0.229	-0.00281		0.481	-0.000333		0.219	-0.015		0.419	-0.0023
0.249	4.97e-05		0.486	-0.000353		0.23	-0.00274		0.48	-0.000334		0.22	-0.015		0.42	-0.00228
0.25	3.92e-05		0.485	-0.000352		0.231	-0.0027		0.479	-0.000336		0.221	-0.0149		0.421	-0.00225
0.251	3.95e-05		0.484	-0.000356		0.232	-0.00264		0.478	-0.000337		0.222	-0.0148		0.422	-0.00222
0.252	5.85e-05		0.483	-0.000359		0.232	-0.00259		0.477	-0.00034		0.223	-0.0148		0.423	-0.00219
0.253	6.51e-05		0.482	-0.000358		0.233	-0.00254		0.476	-0.000345		0.224	-0.0147		0.424	-0.00217
0.254	5.46e-05		0.481	-0.000365		0.234	-0.00248		0.475	-0.000342		0.225	-0.0146		0.425	-0.00214
0.255	5.77e-05		0.48	-0.000367		0.236	-0.00244		0.474	-0.000345		0.226	-0.0145		0.426	-0.00212
0.256	7.48e-05		0.479	-0.000368		0.237	-0.00238		0.473	-0.00035		0.227	-0.0144		0.427	-0.00209
0.257	7.95e-05		0.478	-0.000378		0.237	-0.00234		0.472	-0.000348		0.228	-0.0144		0.428	-0.00207
0.258	7.34e-05		0.477	-0.000374		0.239	-0.00229		0.471	-0.000352		0.229	-0.0143		0.429	-0.00205
0.259	8.06e-05		0.476	-0.000378		0.239	-0.00224		0.47	-0.000351		0.23	-0.0142		0.43	-0.00202
0.26	9.02e-05		0.475	-0.000383		0.241	-0.0022		0.469	-0.000356		0.231	-0.0141		0.431	-0.002
0.261	8.5e-05		0.474	-0.000381		0.241	-0.00215		0.468	-0.000358		0.232	-0.0141		0.432	-0.00198
0.262	8.06e-05		0.473	-0.000388		0.243	-0.00211		0.467	-0.000358		0.233	-0.014		0.433	-0.00195
0.263	0.000103		0.472	-0.000389		0.244	-0.00207		0.466	-0.000362		0.234	-0.0139		0.434	-0.00193
0.264	0.000115		0.471	-0.000389		0.245	-0.00202		0.465	-0.000362		0.235	-0.0138		0.435	-0.00191
0.265	0.000104		0.47	-0.000398		0.246	-0.00199		0.464	-0.000367		0.236	-0.0138		0.436	-0.00188
0.266	9.92e-05		0.469	-0.000397		0.246	-0.00196		0.463	-0.000368		0.237	-0.0137		0.437	-0.00187
0.267	0.000118		0.468	-0.000402		0.248	-0.0019		0.462	-0.000368		0.238	-0.0136		0.438	-0.00184
0.268	0.000131		0.467	-0.000404		0.249	-0.00187		0.461	-0.000371		0.239	-0.0135		0.439	-0.00182
0.269	0.00012		0.466	-0.000407		0.249	-0.00183		0.46	-0.000377		0.24	-0.0135		0.44	-0.0018
0.27	0.00012		0.465	-0.000399		0.25	-0.0018		0.459	-0.000374		0.241	-0.0134		0.441	-0.00178
0.271	0.000135		0.464	-0.000413		0.251	-0.00176		0.458	-0.00038		0.242	-0.0133		0.442	-0.00176
0.272	0.00014		0.463	-0.000418		0.253	-0.00173		0.457	-0.000382		0.243	-0.0132		0.443	-0.00174
0.273	0.000137		0.462	-0.000429		0.253	-0.0017		0.456	-0.000386		0.244	-0.0131		0.444	-0.00172
0.274	0.000141		0.461	-0.00043		0.254	-0.00165		0.455	-0.000388		0.245	-0.0131		0.445	-0.0017
0.275	0.000151		0.46	-0.000436		0.255	-0.00162		0.454	-0.000392		0.246	-0.013		0.446	-0.00168
0.276	0.000152		0.459	-0.000444		0.256	-0.0016		0.453	-0.000395		0.247	-0.0129		0.447	-0.00167
0.277	0.00015		0.458	-0.000445		0.257	-0.00157		0.452	-0.0004		0.248	-0.0128		0.448	-0.00165
0.278	0.000156		0.457	-0.000451		0.259	-0.00152		0.451	-0.0004		0.249	-0.0128		0.449	-0.00163
0.279	0.000165		0.456	-0.000459		0.26	-0.0015		0.45	-0.000405		0.25	-0.0127		0.45	-0.00161
0.28	0.000167		0.455	-0.000464		0.26	-0.00147		0.449	-0.000408		0.251	-0.0126		0.451	-0.00159
0.281	0.000168		0.454	-0.000473		0.261	-0.00145		0.448	-0.000408		0.252	-0.0125		0.452	-0.00157
0.282	0.000175		0.453	-0.000476		0.262	-0.00141		0.447	-0.000419		0.253	-0.0124		0.453	-0.00155
0.283	0.000177		0.452	-0.000484		0.264	-0.00138		0.446	-0.000418		0.254	-0.0123		0.454	-0.00154
0.284	0.000178		0.451	-0.000493		0.264	-0.00135		0.445	-0.00042		0.255	-0.0123		0.455	-0.00152
0.285	0.000182		0.45	-0.000492		0.266	-0.00133		0.444	-0.000426		0.256	-0.0122		0.456	-0.0015
0.286	0.000191		0.449	-0.000499		0.266	-0.0013		0.443	-0.000431		0.257	-0.0121		0.457	-0.00149
0.287	0.000286		0.448	-0.000504		0.267	-0.00127		0.442	-0.000434		0.258	-0.012		0.458	-0.00147
0.289	5.77e-05		0.447	-0.000512		0.269	-0.00125		0.441	-0.000438		0.259	-0.0119		0.459	-0.00145
0.29	1.82e-05		0.446	-0.000522		0.27	-0.00124		0.44	-0.000452		0.26	-0.0119		0.46	-0.00144
0.292	0.000215		0.445	-0.000524		0.27	-0.0012		0.439	-0.000449		0.261	-0.0118		0.461	-0.00142
0.293	0.000222		0.444	-0.000531		0.271	-0.00117		0.438	-0.000453		0.262	-0.0117		0.462	-0.00141
0.295	0.000185		0.443	-0.000539		0.272	-0.00114		0.437	-0.000455		0.263	-0.0116		0.463	-0.00139
0.296	0.000203		0.442	-0.000541		0.273	-0.00112		0.436	-0.00046		0.264	-0.0115		0.464	-0.00137
0.297	0.000231		0.441	-0.000557		0.274	-0.0011		0.435	-0.000464		0.265	-0.0114		0.465	-0.00136
0.298	0.000247		0.44	-0.000561		0.275	-0.00108		0.434	-0.000476		0.266	-0.0114		0.466	-0.00134
0.299	0.000231		0.439	-0.000564		0.276	-0.00105		0.433	-0.000477		0.267	-0.0113		0.467	-0.00132
0.3	0.000235		0.438	-0.000575		0.277	-0.00103		0.432	-0.00048		0.268	-0.0112		0.468	-0.0013
0.301	0.000234		0.437	-0.000578		0.278	-0.00102		0.431	-0.000491		0.269	-0.0111		0.469	-0.00129
0.302	0.000237		0.436	-0.000588		0.279	-0.000998		0.43	-0.000492		0.27	-0.011		0.47	-0.00128
0.303	0.000246		0.435	-0.000595		0.281	-0.000976		0.429	-0.0005		0.271	-0.0109		0.471	-0.00126
0.304	0.000245		0.434	-0.000598		0.282	-0.000948		0.428	-0.000505		0.272	-0.0109		0.472	-0.00125
0.305	0.00025		0.433	-0.000605		0.282	-0.000927		0.427	-0.000512		0.273	-0.0108		0.473	-0.00123
0.306	0.000258		0.432	-0.000607		0.284	-0.000826		0.426	-0.000519		0.274	-0.0107		0.474	-0.00122
0.307	0.000254		0.431	-0.000612		0.285	-0.000875		0.425	-0.000524		0.275	-0.0106		0.475	-0.00121
0.308	0.000261		0.43	-0.000624		0.286	-0.000863		0.424	-0.000529		0.275	-0.0105		0.476	-0.00119
0.309	0.00026		0.429	-0.00062		0.287	-0.000843		0.423	-0.000537		0.277	-0.0104		0.477	-0.00118
0.31	0.000263		0.428	-0.000624		0.288	-0.000842		0.422	-0.000546		0.278	-0.0103		0.478	-0.00116
0.311	0.000274		0.427	-0.00063		0.289	-0.000802		0.421	-0.000551		0.279	-0.0103		0.479	-0.00115
0.312	0.000272		0.426	-0.000622		0.29	-0.000792		0.42	-0.00056		0.28	-0.0102		0.48	-0.00114
0.313	0.000277		0.425	-0.000626		0.291	-0.000769		0.419	-0.000567		0.281	-0.0101		0.481	-0.00112
0.314	0.000283		0.424	-0.000623		0.292	-0.000761		0.418	-0.000572		0.282	-0.00977		0.482	-0.00111
0.315	0.000283		0.423	-0.000618		0.293	-0.000748		0.417	-0.00058		0.283	-0.0097		0.483	-0.00109
0.316	0.00029		0.422	-0.000619		0.294	-0.000722		0.416	-0.000591		0.284	-0.00962		0.484	-0.00108
0.317	0.000284		0.421	-0.00061		0.295	-0.000709		0.415	-0.000599		0.285	-0.00954		0.485	-0.00107
0.318	0.000284		0.42	-0.000609		0.296	-0.000687		0.414	-0.000608		0.286	-0.00945		0.486	-0.00105
0.319	0.000296		0.419	-0.000603		0.297	-0.000677		0.413	-0.000616		0.287	-0.00937		0.487	-0.00104
0.32	0.0003		0.418	-0.000596		0.298	-0.00068		0.412	-0.000627		0.288	-0.00928		0.488	-0.00102
0.321	0.000301		0.417	-0.00059		0.299	-0.000645		0.411	-0.000635		0.289	-0.00921		0.489	-0.00101
0.322	0.000306		0.416	-0.00058		0.3	-0.000631		0.41	-0.000644		0.29	-0.00912		0.49	-0.000998
0.323	0.000302		0.415	-0.000572		0.301	-0.000617		0.409	-0.000649		0.291	-0.00905		0.491	-0.000801
0.324	0.000308		0.414	-0.000573		0.302	-0.000608		0.408	-0.000661		0.292	-0.00897		0.492	-0.000957
0.325	0.000313		0.413	-0.000556		0.303	-0.000606		0.407	-0.000673		0.293	-0.00888		0.494	-0.00112
0.326	0.000312		0.412	-0.000552		0.304	-0.000579		0.406	-0.000686		0.294	-0.00881		0.495	-0.00091
0.327	0.000324		0.411	-0.000548		0.305	-0.000567		0.405	-0.000694		0.295	-0.00873		0.496	-0.000907
0.328	0.000323		0.41	-0.000543		0.306	-0.000552		0.404	-0.000707		0.296	-0.00865		0.497	-0.000896
0.329	0.000321		0.409	-0.000541		0.307	-0.000543		0.403	-0.000717		0.297	-0.00858		0.498	-0.000884
0.33	0.000329		0.408	-0.000541		0.308	-0.000521		0.402	-0.000732		0.298	-0.00849		0.5	-0.000713
0.331	0.000328		0.407	-0.000543		0.309	-0.00052		0.401	-0.000744		0.299	-0.00843		0.501	-0.000876
0.332	0.000334		0.406	-0.000542		0.31	-0.000504		0.4	-0.000756		0.3	-0.00835		0.502	-0.000853
0.333	0.000336		0.405	-0.000541		0.311	-0.000512		0.399	-0.000771		0.301	-0.00827		0.503	-0.000829
0.334	0.000337		0.404	-0.000542		0.312	-0.000471		0.398	-0.000782		0.302	-0.0082		0.504	-0.000815
0.335	0.000346		0.403	-0.000543		0.313	-0.000481		0.397	-0.000797		0.303	-0.00812		0.505	-0.000799
0.336	0.000343		0.402	-0.00054		0.314	-0.000462		0.396	-0.000816		0.304	-0.00805		0.506	-0.000783
0.337	0.000347		0.401	-0.000551		0.315	-0.000449		0.395	-0.000824		0.305	-0.00798		0.507	-0.000779
0.338	0.000364		0.4	-0.000545		0.316	-0.000437		0.394	-0.00084		0.306	-0.0079		0.508	-0.000765
0.339	0.000351		0.399	-0.000542		0.317	-0.000425		0.393	-0.000859		0.307	-0.00784		0.509	-0.00075
0.34	0.000354		0.398	-0.000549		0.318	-0.000412		0.392	-0.000872		0.308	-0.00776		0.51	-0.000743
0.341	0.000359		0.397	-0.000547		0.319	-0.000397		0.391	-0.00089		0.309	-0.00769		0.511	-0.000725
0.342	0.000362		0.396	-0.000552		0.32	-0.000399		0.39	-0.000905		0.31	-0.00762		0.512	-0.000715
0.343	0.00037		0.395	-0.000557		0.321	-0.000378		0.389	-0.000924		0.311	-0.00755		0.513	-0.000703
0.344	0.000372		0.394	-0.000553		0.322	-0.000382		0.388	-0.000945		0.312	-0.00749		0.514	-0.000692
0.345	0.000373		0.393	-0.000556		0.323	-0.000368		0.387	-0.000959		0.313	-0.00742		0.515	-0.000679
0.346	0.000377		0.392	-0.000554		0.324	-0.000356		0.386	-0.000981		0.314	-0.00734		0.516	-0.000667
0.346	0.000373		0.391	-0.000556		0.325	-0.000346		0.385	-0.000998		0.315	-0.00729		0.517	-0.000655
0.348	0.000384		0.39	-0.000564		0.326	-0.000338		0.384	-0.00102		0.316	-0.00722		0.518	-0.000643
0.348	0.000384		0.389	-0.000563		0.327	-0.000326		0.383	-0.00104		0.317	-0.00716		0.519	-0.000626
0.35	0.00039		0.388	-0.000574		0.328	-0.000322		0.382	-0.00106		0.318	-0.00709		0.52	-0.000617
0.351	0.0004		0.387	-0.000573		0.329	-0.000307		0.381	-0.00108		0.319	-0.00703		0.521	-0.000606
0.352	0.000393		0.386	-0.000571		0.33	-0.000301		0.38	-0.00111		0.32	-0.00696		0.522	-0.000593
0.353	0.000395		0.385	-0.000573		0.331	-0.000291		0.379	-0.00112		0.321	-0.0069		0.523	-0.000584
0.354	0.000399		0.384	-0.000573		0.332	-0.00028		0.378	-0.00115		0.322	-0.00684		0.524	-0.000572
0.355	0.0004		0.383	-0.000571		0.333	-0.000281		0.377	-0.00117		0.323	-0.00678		0.525	-0.000558
0.356	0.000409		0.382	-0.000577		0.334	-0.000265		0.376	-0.0012		0.324	-0.00672		0.526	-0.000549
0.357	0.000412		0.381	-0.000579		0.335	-0.00026		0.375	-0.00122		0.325	-0.00666		0.527	-0.000535
0.358	0.000412		0.38	-0.000584		0.336	-0.000256		0.374	-0.00125		0.326	-0.0066		0.528	-0.000525
0.359	0.00042		0.379	-0.000587		0.337	-0.000241		0.373	-0.00127		0.327	-0.00654		0.529	-0.000512
0.36	0.00042		0.378	-0.000589		0.338	-0.000248		0.372	-0.0013		0.328	-0.00648		0.53	-0.000498
0.361	0.00042		0.377	-0.000592		0.339	-0.000228		0.371	-0.00133		0.329	-0.00643		0.531	-0.000491
0.361	0.000421		0.376	-0.000597		0.34	-0.000226		0.37	-0.00136		0.33	-0.00637		0.532	-0.000476
0.36	-0.000547		0.375	-0.0006		0.341	-0.000223		0.369	-0.00139		0.331	-0.00631		0.533	-0.000465
0.359	-0.000407		0.374	-0.000608		0.342	-0.000212		0.368	-0.00141		0.332	-0.00626		0.534	-0.000454
0.358	-0.000432		0.373	-0.000608		0.343	-0.000206		0.367	-0.00145		0.333	-0.0062		0.535	-0.000441
0.357	-0.000447		0.372	-0.000614		0.344	-0.000199		0.366	-0.00147		0.334	-0.00615		0.536	-0.000435
0.356	-0.000463		0.371	-0.00062		0.345	-0.0002		0.366	-0.00151		0.335	-0.00609		0.537	-0.000422
0.354	-0.000393		0.37	-0.00062		0.346	-0.000183		0.364	-0.00154		0.336	-0.00604		0.538	-0.000408
0.353	-0.000515		0.369	-0.000623		0.347	-0.000178		0.364	-0.00156		0.337	-0.00599		0.539	-0.000398
0.352	-0.000514		0.368	-0.000627		0.348	-0.000174		0.365	-0.00104		0.338	-0.00593		0.54	-0.000387
0.351	-0.000501		0.367	-0.000629		0.349	-0.000184		0.366	-0.000985		0.339	-0.00589		0.541	-0.000374
0.35	-0.000491		0.366	-0.000637		0.35	-0.000165		0.367	-0.000947		0.34	-0.00584		0.542	-0.000366
0.349	-0.000498		0.365	-0.000637		0.351	-0.000164		0.368	-0.000912		0.341	-0.00578		0.543	-0.000353
0.348	-0.000503		0.364	-0.000643		0.352	-0.000145		0.369	-0.000874		0.342	-0.00574		0.544	-0.000344
0.347	-0.000517		0.363	-0.000653		0.353	-0.000142		0.37	-0.000836		0.343	-0.00568		0.545	-0.000333
0.346	-0.000524		0.362	-0.000647		0.354	-0.000138		0.371	-0.000805		0.344	-0.00564		0.546	-0.000319
0.345	-0.000531		0.361	-0.000661		0.355	-0.000131		0.372	-0.000771		0.345	-0.00559		0.547	-0.000313
0.344	-0.000542		0.361	-0.000663		0.356	-0.000138		0.373	-0.000739		0.346	-0.00554		0.548	-0.000299
0.343	-0.000543		0.362	0.000271		0.357	-0.000126		0.374	-0.00071		0.347	-0.0055		0.549	-0.000288
0.342	-0.000547		0.363	0.000214		0.358	-0.000125		0.374	-0.000681		0.348	-0.00545		0.55	-0.000279
0.341	-0.000557		0.365	0.000193		0.359	-0.000122		0.375	-0.000654		0.349	-0.00541		0.551	-0.000268
0.34	-0.000558		0.365	0.000195		0.36	-0.000108		0.377	-0.000628		0.35	-0.00536		0.552	-0.000259
0.339	-0.000566		0.366	0.000222		0.362	-0.000114		0.378	-0.000603		0.351	-0.00531		0.553	-0.000248
0.338	-0.000587		0.367	0.000217		0.363	-0.000149		0.379	-0.000579		0.352	-0.00527		0.554	-0.000237
0.337	-0.000573		0.369	0.000211		0.364	-5.96e-05		0.38	-0.000554		0.353	-0.00523		0.554	-0.000246
0.336	-0.000584		0.37	0.000213		0.364	-3.47e-05		0.381	-0.000531		0.354	-0.00524		0.553	-0.00075
0.335	-0.000594		0.371	0.000229		0.363	-0.00056		0.382	-0.000511		0.354	-0.00517		0.552	-0.000793
0.334	-0.000597		0.372	0.000239		0.362	-0.000583		0.383	-0.000488		0.353	-0.00605		0.551	-0.00081
0.333	-0.000606		0.373	0.000258		0.36	-0.000548		0.383	-0.00046		0.352	-0.00616		0.55	-0.000828
0.332	-0.00061		0.374	0.00027		0.359	-0.000575		0.385	-0.000448		0.351	-0.00626		0.549	-0.000847
0.331	-0.000612		0.375	0.000271		0.358	-0.000573		0.386	-0.000427		0.35	-0.00636		0.548	-0.000866
0.33	-0.000621		0.376	0.000282		0.356	-0.000517		0.387	-0.000406		0.349	-0.00646		0.547	-0.000886
0.329	-0.000622		0.377	0.00028		0.355	-0.000598		0.388	-0.000393		0.348	-0.00656		0.546	-0.000902
0.328	-0.000633		0.378	0.000283		0.354	-0.000589		0.389	-0.000373		0.347	-0.00666		0.545	-0.000919
0.327	-0.000641		0.379	0.000291		0.353	-0.000599		0.39	-0.000353		0.346	-0.00676		0.544	-0.000922
0.326	-0.000637		0.38	0.000286		0.352	-0.000609		0.391	-0.000338		0.345	-0.00685		0.543	-0.000951
0.325	-0.00065		0.381	0.000294		0.351	-0.000615		0.391	-0.000321		0.344	-0.00695		0.542	-0.000963
0.324	-0.000648		0.382	0.000298		0.35	-0.00062		0.393	-0.000308		0.343	-0.00705		0.541	-0.000979
0.323	-0.000654		0.383	0.000297		0.349	-0.000633		0.394	-0.000292		0.342	-0.00715		0.54	-0.00099
0.322	-0.000665		0.384	0.00031		0.348	-0.000639		0.395	-0.000277		0.341	-0.00724		0.539	-0.00101
0.321	-0.000667		0.385	0.00031		0.347	-0.00065		0.396	-0.000266		0.34	-0.00734		0.538	-0.00102
0.32	-0.000674		0.386	0.000313		0.346	-0.000662		0.397	-0.000246		0.339	-0.00743		0.537	-0.00103
0.319	-0.000675		0.387	0.000321		0.345	-0.000667		0.398	-0.000237		0.338	-0.00754		0.536	-0.00105
0.318	-0.000681		0.388	0.000319		0.344	-0.000673		0.399	-0.000223		0.337	-0.00764		0.535	-0.00106
0.317	-0.000692		0.389	0.000331		0.343	-0.00068		0.4	-0.000212		0.336	-0.00774		0.534	-0.00107
0.316	-0.000696		0.39	0.000332		0.342	-0.000695		0.401	-0.000201		0.335	-0.00784		0.533	-0.00109
0.315	-0.000699		0.391	0.000331		0.341	-0.000697		0.402	-0.000189		0.334	-0.00794		0.532	-0.0011
0.314	-0.000704		0.392	0.000335		0.34	-0.000715		0.403	-0.000178		0.333	-0.00805		0.531	-0.00112
0.313	-0.000706		0.393	0.000337		0.339	-0.000713		0.404	-0.000168		0.332	-0.00815		0.53	-0.00112
0.312	-0.000721		0.394	0.00034		0.338	-0.000735		0.404	-0.000155		0.331	-0.00826		0.529	-0.00114
0.311	-0.000723		0.395	0.000344		0.337	-0.000735		0.406	-0.000147		0.33	-0.00837		0.528	-0.00115
0.31	-0.000719		0.396	0.000344		0.336	-0.000741		0.406	-0.000135		0.329	-0.00846		0.527	-0.00116
0.309	-0.000729		0.397	0.000351		0.335	-0.000749		0.408	-0.000129		0.328	-0.00858		0.526	-0.00118
0.308	-0.000729		0.398	0.000353		0.334	-0.000768		0.408	-0.000119		0.327	-0.00868		0.525	-0.00119
0.307	-0.000737		0.399	0.000351		0.333	-0.000773		0.409	-0.000115		0.326	-0.00879		0.524	-0.0012
0.306	-0.000747		0.4	0.000356		0.332	-0.000788		0.41	-0.000102		0.325	-0.0089		0.523	-0.00121
0.305	-0.000749		0.401	0.000358		0.331	-0.000803		0.412	-9.4e-05		0.324	-0.00901		0.522	-0.00123
0.304	-0.000764		0.402	0.00036		0.33	-0.000805		0.413	-9.45e-05		0.323	-0.00912		0.521	-0.00124
0.303	-0.000759		0.403	0.000365		0.329	-0.000822		0.414	-0.00011		0.322	-0.00923		0.521	-0.00125
0.302	-0.00076		0.404	0.000365		0.328	-0.00083		0.415	-2.48e-05		0.321	-0.00933		0.519	-0.00126
0.301	-0.000772		0.405	0.000369		0.327	-0.000832		0.417	-9.69e-05		0.32	-0.00946		0.518	-0.00128
0.3	-0.000773		0.406	0.000372		0.326	-0.000855		0.418	-3.98e-05		0.319	-0.00956		0.517	-0.00129
0.299	-0.000784		0.407	0.000374		0.325	-0.000854		0.419	-3.07e-05		0.318	-0.00967		0.516	-0.0013
0.298	-0.000789		0.408	0.000378		0.324	-0.000866		0.42	-2.76e-05		0.317	-0.00979		0.515	-0.00132
0.297	-0.000791		0.409	0.000376		0.323	-0.000883		0.421	-2.38e-05		0.316	-0.0099		0.514	-0.00133
0.296	-0.0008		0.41	0.000377		0.322	-0.000903		0.423	-1.78e-05		0.315	-0.01		0.513	-0.00134
0.295	-0.000802		0.411	0.000383		0.321	-0.000909		0.424	9.35e-07		0.314	-0.0101		0.512	-0.00135
0.294	-0.000805		0.412	0.000381		0.32	-0.000919		0.425	2.24e-06		0.314	-0.0102		0.511	-0.00137
0.293	-0.000818		0.413	0.000386		0.319	-0.000932		0.426	4.32e-06		0.312	-0.0104		0.51	-0.00138
0.292	-0.000811		0.414	0.000393		0.318	-0.000938		0.427	1.78e-05		0.311	-0.0105		0.509	-0.00139
0.291	-0.000823		0.415	0.000383		0.317	-0.000963		0.428	1.44e-05		0.31	-0.0106		0.508	-0.0014
0.29	-0.000831		0.416	0.000392		0.316	-0.000966		0.429	2.48e-05		0.309	-0.0107		0.507	-0.00142
0.289	-0.000832		0.417	0.000393		0.315	-0.000985		0.43	3.02e-05		0.308	-0.0108		0.506	-0.00143
0.288	-0.000843		0.418	0.000396		0.314	-0.00099		0.431	2.98e-05		0.307	-0.0109		0.505	-0.00145
0.287	-0.000847		0.419	0.000399		0.313	-0.00101		0.432	4.19e-05		0.306	-0.0111		0.504	-0.00146
0.286	-0.000845		0.42	0.000399		0.312	-0.00102		0.433	4.22e-05		0.305	-0.0112		0.503	-0.00147
0.285	-0.000861		0.421	0.000403		0.311	-0.00104		0.434	4.85e-05		0.304	-0.0113		0.502	-0.00148
0.284	-0.000863		0.422	0.000402		0.31	-0.00105		0.435	5.97e-05		0.303	-0.0114		0.501	-0.0015
0.283	-0.000866		0.423	0.000403		0.309	-0.00107		0.436	5.48e-05		0.303	-0.0116		0.5	-0.00151
0.282	-0.000873		0.424	0.000409		0.308	-0.00108		0.437	5.85e-05		0.302	-0.0117		0.499	-0.00153
0.281	-0.00088		0.425	0.000408		0.307	-0.0011		0.438	7.03e-05		0.301	-0.0118		0.498	-0.00154
0.28	-0.000884		0.426	0.000409		0.306	-0.00111		0.439	6.36e-05		0.299	-0.0119		0.497	-0.00155
0.279	-0.000889		0.427	0.00042		0.305	-0.00113		0.44	7.4e-05		0.298	-0.0121		0.496	-0.00157
0.278	-0.000888		0.428	0.000411		0.304	-0.00114		0.441	7.63e-05		0.298	-0.0122		0.495	-0.00158
0.277	-0.000902		0.429	0.000414		0.303	-0.00116		0.442	7.54e-05		0.296	-0.0123		0.494	-0.00159
0.276	-0.000903		0.43	0.000419		0.302	-0.00117		0.443	8.72e-05		0.295	-0.0124		0.493	-0.00161
0.275	-0.000911		0.431	0.000414		0.301	-0.00119		0.444	8.4e-05		0.294	-0.0126		0.492	-0.00162
0.274	-0.000922		0.432	0.000417		0.3	-0.00121		0.445	8.69e-05		0.294	-0.0127		0.491	-0.00163
0.273	-0.000914		0.433	0.00042		0.299	-0.00122		0.446	9.23e-05		0.293	-0.0128		0.49	-0.00165
0.272	-0.000932		0.434	0.000421		0.298	-0.00124		0.447	9.17e-05		0.292	-0.0129		0.489	-0.00166
0.271	-0.000935		0.435	0.000424		0.297	-0.00126		0.448	0.000103		0.291	-0.0131		0.488	-0.00168
0.27	-0.000935		0.436	0.000423		0.296	-0.00128		0.449	9.72e-05		0.29	-0.0132		0.487	-0.00169
0.269	-0.000947		0.437	0.000425		0.295	-0.00129		0.45	0.000103		0.289	-0.0133		0.486	-0.00171
0.268	-0.000951		0.438	0.000427		0.294	-0.00132		0.451	0.000105		0.287	-0.0135		0.485	-0.00172
0.267	-0.000957		0.439	0.000428		0.293	-0.00134		0.452	0.000107		0.287	-0.0136		0.484	-0.00173
0.266	-0.000962		0.44	0.000442		0.292	-0.00135		0.453	0.000113		0.286	-0.0137		0.483	-0.00175
0.265	-0.000962		0.441	0.000433		0.291	-0.00138		0.454	0.000111		0.284	-0.0138		0.482	-0.00176
0.264	-0.000976		0.442	0.000432		0.29	-0.0014		0.455	0.000115		0.283	-0.014		0.481	-0.00178
0.263	-0.000978		0.443	0.000436		0.289	-0.00141		0.456	0.000119		0.283	-0.0141		0.48	-0.0018
0.262	-0.000984		0.444	0.000436		0.288	-0.00144		0.457	0.00012		0.281	-0.0142		0.479	-0.00181
0.261	-0.000978		0.445	0.000437		0.287	-0.00146		0.458	0.000121		0.281	-0.0143		0.478	-0.00183
0.26	-0.000997		0.446	0.000442		0.286	-0.00148		0.459	0.000128		0.28	-0.0145		0.477	-0.00185
0.259	-0.001		0.447	0.000438		0.285	-0.0015		0.46	0.000126		0.279	-0.0146		0.476	-0.00186
0.258	-0.00101		0.448	0.000441		0.284	-0.00152		0.461	0.000133		0.278	-0.0147		0.475	-0.00187
0.257	-0.001		0.449	0.000441		0.283	-0.00155		0.462	0.000128		0.277	-0.0148		0.474	-0.00189
0.256	-0.00102		0.45	0.000442		0.282	-0.00157		0.463	0.000136		0.276	-0.015		0.473	-0.0019
0.255	-0.00102		0.451	0.000448		0.281	-0.0016		0.464	0.000135		0.275	-0.0151		0.472	-0.00192
0.254	-0.00103		0.452	0.000444		0.28	-0.00161		0.465	0.000137		0.274	-0.0152		0.471	-0.00194
0.253	-0.00104		0.453	0.000454		0.279	-0.00165		0.466	0.000139		0.273	-0.0153		0.47	-0.00195
0.252	-0.00104		0.454	0.000452		0.278	-0.00166		0.467	0.00014		0.272	-0.0154		0.469	-0.00197
0.251	-0.00105		0.455	0.00045		0.277	-0.00169		0.468	0.000142		0.271	-0.0156		0.468	-0.0022
0.25	-0.00105		0.456	0.000455		0.276	-0.00174		0.469	0.000144		0.27	-0.0157		0.467	-0.00204
0.249	-0.00105		0.457	0.000454		0.275	-0.00175		0.47	0.000146		0.268	-0.0158		0.466	-0.00205
0.248	-0.00108		0.458	0.000456		0.274	-0.00178		0.471	0.000147		0.268	-0.0159		0.465	-0.00206
0.247	-0.00108		0.459	0.000459		0.273	-0.00179		0.472	0.000151		0.267	-0.016		0.464	-0.00208
0.246	-0.00107		0.46	0.000457		0.272	-0.00183		0.473	0.000148		0.265	-0.0161		0.463	-0.0021
0.245	-0.00109		0.461	0.00046		0.271	-0.00185		0.474	0.000154		0.265	-0.0163		0.462	-0.00212
0.244	-0.00109		0.462	0.00046		0.27	-0.00188		0.475	0.00015		0.264	-0.0163		0.461	-0.00213
0.243	-0.0011		0.463	0.000459		0.269	-0.00191		0.476	0.000155		0.263	-0.0165		0.46	-0.00215
0.242	-0.00111		0.464	0.000463		0.268	-0.00195		0.477	0.00016		0.262	-0.0166		0.459	-0.00217
0.241	-0.0011		0.465	0.00046		0.266	-0.002		0.478	0.000154		0.261	-0.0167		0.458	-0.00219
0.24	-0.00112		0.466	0.000466		0.265	-0.00204		0.479	0.00016		0.26	-0.0168		0.457	-0.00221
0.239	-0.00113		0.467	0.000466		0.264	-0.00207		0.48	0.000158		0.259	-0.0169		0.456	-0.00223
0.238	-0.00113		0.468	0.000466		0.263	-0.00211		0.481	0.000161		0.258	-0.017		0.455	-0.00224
0.237	-0.00114		0.469	0.000466		0.262	-0.00214		0.482	0.000164		0.257	-0.0171		0.454	-0.00226
0.236	-0.00114		0.47	0.000468		0.261	-0.00217		0.483	0.00016		0.256	-0.0172		0.453	-0.00228
0.235	-0.00116		0.471	0.000468		0.26	-0.00221		0.484	0.000167		0.255	-0.0173		0.452	-0.0023
0.234	-0.00116		0.472	0.00047		0.259	-0.00224		0.485	0.000167		0.254	-0.0174		0.451	-0.00232
0.233	-0.00115		0.473	0.000471		0.258	-0.00228		0.486	0.000168		0.253	-0.0175		0.45	-0.00234
0.232	-0.00117		0.474	0.000473		0.257	-0.00232		0.487	0.000173		0.252	-0.0176		0.449	-0.00236
0.231	-0.00117		0.475	0.000476		0.256	-0.00235		0.488	0.000169		0.251	-0.0177		0.448	-0.00238
0.23	-0.00117		0.476	0.000478		0.255	-0.00239		0.489	0.000173		0.25	-0.0177		0.447	-0.0024
0.229	-0.00119		0.477	0.000479		0.254	-0.00243		0.49	0.00017		0.249	-0.0178		0.446	-0.00242
0.228	-0.00118		0.478	0.00048		0.253	-0.00247		0.491	0.000174		0.248	-0.0179		0.445	-0.00244
0.227	-0.0012		0.479	0.000475		0.252	-0.00251		0.492	0.000174		0.247	-0.018		0.444	-0.00247
0.226	-0.00121		0.48	0.00048		0.251	-0.00254		0.493	0.000175		0.245	-0.0181		0.443	-0.00249
0.225	-0.00121		0.481	0.000479		0.25	-0.00259		0.494	0.000177		0.245	-0.0182		0.442	-0.00251
0.224	-0.00122		0.482	0.000478		0.249	-0.00263		0.495	0.000177		0.244	-0.0182		0.441	-0.00253
0.223	-0.00123		0.483	0.000486		0.248	-0.00267		0.496	0.000181		0.243	-0.0183		0.44	-0.00255
0.222	-0.00123		0.484	0.000483		0.247	-0.00272		0.497	0.000179		0.242	-0.0184		0.439	-0.00258
0.221	-0.00125		0.485	0.000486		0.246	-0.00276		0.498	0.000181		0.241	-0.0185		0.438	-0.0026
0.22	-0.00125		0.486	0.000489		0.245	-0.0028		0.499	0.000187		0.24	-0.0185		0.437	-0.00262
0.219	-0.00125		0.487	0.000488		0.244	-0.00284		0.5	0.000182		0.239	-0.0186		0.436	-0.00265
0.218	-0.00126		0.488	0.00049		0.243	-0.00289		0.501	0.000183		0.238	-0.0187		0.435	-0.00267
0.217	-0.00126		0.489	0.000491		0.242	-0.00293		0.502	0.000188		0.237	-0.0187		0.434	-0.00269
0.216	-0.00127		0.49	0.000491		0.241	-0.00298		0.503	0.000183		0.236	-0.0188		0.433	-0.00272
0.215	-0.00128		0.491	0.000503		0.24	-0.00304		0.504	0.00019		0.235	-0.0189		0.432	-0.00274
0.214	-0.00128		0.492	0.000487		0.239	-0.00308		0.505	0.000188		0.234	-0.0189		0.431	-0.00276
0.213	-0.00129		0.493	0.000494		0.238	-0.00313		0.506	0.000187		0.233	-0.019		0.43	-0.00279
0.212	-0.0013		0.494	0.000498		0.237	-0.00318		0.507	0.000193		0.232	-0.0191		0.429	-0.00281
0.211	-0.00131		0.495	0.000496		0.236	-0.00323		0.508	0.000188		0.231	-0.0191		0.428	-0.00284
0.21	-0.00132		0.496	0.000501		0.235	-0.00329		0.509	0.000191		0.23	-0.0192		0.427	-0.00287
0.209	-0.00131		0.497	0.000498		0.234	-0.00334		0.51	0.000192		0.229	-0.0192		0.426	-0.0029
0.208	-0.00133		0.498	0.000501		0.233	-0.0034		0.511	0.000196		0.228	-0.0193		0.425	-0.00292
0.207	-0.00134		0.499	0.000504		0.232	-0.00344		0.513	0.000405		0.227	-0.0193		0.424	-0.00295
0.206	-0.00134		0.5	0.000504		0.231	-0.0035		0.514	0.000161		0.226	-0.0194		0.423	-0.00298
0.205	-0.00135		0.501	0.000506		0.23	-0.00356		0.515	0.000173		0.225	-0.0194		0.422	-0.00301
0.204	-0.00135		0.502	0.000508		0.229	-0.00361		0.516	0.000214		0.224	-0.0195		0.421	-0.00304
0.203	-0.00136		0.503	0.000508		0.228	-0.00367		0.518	0.000204		0.223	-0.0195		0.42	-0.00307
0.202	-0.00137		0.504	0.000516		0.227	-0.00373		0.519	0.000184		0.222	-0.0196		0.419	-0.0031
0.201	-0.00137		0.505	0.000514		0.226	-0.00379		0.521	0.000206		0.221	-0.0196		0.418	-0.00313
0.2	-0.00138		0.506	0.000513		0.225	-0.00385		0.522	0.000203		0.22	-0.0196		0.417	-0.00317
0.199	-0.00139		0.507	0.000516		0.224	-0.00392		0.523	0.000203		0.219	-0.0197		0.416	-0.00319
0.198	-0.00139		0.508	0.000514		0.223	-0.00398		0.524	0.000203		0.218	-0.0197		0.415	-0.00323
0.197	-0.00141		0.509	0.000516		0.222	-0.00405		0.525	0.000207		0.217	-0.0198		0.414	-0.00326
0.196	-0.0014		0.51	0.000521		0.221	-0.0041		0.526	0.000207		0.216	-0.0198		0.413	-0.00329
0.195	-0.00141		0.511	0.000517		0.22	-0.00417		0.527	0.000206		0.214	-0.0198		0.412	-0.00333
0.194	-0.00143		0.512	0.000522		0.219	-0.00424		0.528	0.000208		0.213	-0.0198		0.411	-0.00336
0.193	-0.00143		0.513	0.000521		0.218	-0.00431		0.529	0.000206		0.212	-0.0199		0.41	-0.0034
0.192	-0.00146		0.514	0.000524		0.217	-0.00438		0.53	0.000209		0.211	-0.0199		0.409	-0.00344
0.191	-0.00145		0.515	0.000526		0.216	-0.00446		0.531	0.00021		0.21	-0.0199		0.408	-0.00347
0.19	-0.00144		0.516	0.000525		0.215	-0.00452		0.531	0.00021		0.209	-0.02		0.407	-0.00351
0.189	-0.00146		0.517	0.000532		0.214	-0.00459		0.533	0.000212		0.208	-0.02		0.406	-0.00354
0.188	-0.00146		0.518	0.000533		0.213	-0.00467		0.534	0.000209		0.207	-0.02		0.405	-0.00358
0.187	-0.00147		0.519	0.000533		0.212	-0.00475		0.535	0.000213		0.206	-0.0201		0.404	-0.00363
0.186	-0.00148		0.52	0.000537		0.211	-0.00483		0.536	0.000214		0.205	-0.0201		0.403	-0.00366
0.185	-0.00148		0.521	0.000538		0.21	-0.0049		0.537	0.000213		0.204	-0.0201		0.402	-0.00371
0.184	-0.00151		0.522	0.000543		0.209	-0.00497		0.538	0.000219		0.203	-0.0201		0.401	-0.00374
0.183	-0.0015		0.523	0.000547		0.208	-0.00505		0.539	0.000216		0.202	-0.0201		0.4	-0.00379
0.182	-0.00149		0.524	0.000551		0.207	-0.00513		0.54	0.000214		0.201	-0.0202		0.399	-0.00383
0.181	-0.00151		0.525	0.000555		0.206	-0.0052		0.541	0.000218		0.2	-0.0202		0.398	-0.00388
0.18	-0.00151		0.526	0.000568		0.205	-0.00529		0.541	0.000217		0.199	-0.0202		0.397	-0.00392
0.179	-0.00152		0.527	0.000574		0.204	-0.00536		0.543	0.000218		0.198	-0.0202		0.396	-0.00397
0.178	-0.00154		0.528	0.00059		0.203	-0.00545		0.544	0.00022		0.197	-0.0202		0.395	-0.00402
0.177	-0.00153		0.529	0.000603		0.202	-0.00554		0.544	0.00022		0.196	-0.0203		0.394	-0.00407
0.176	-0.00154		0.53	0.000621		0.201	-0.00563		0.546	0.000221		0.195	-0.0203		0.393	-0.00411
0.175	-0.00155		0.531	0.000646		0.2	-0.00572		0.547	0.000223		0.194	-0.0203		0.392	-0.00416
0.174	-0.00155		0.532	0.000665		0.199	-0.0058		0.548	0.000218		0.193	-0.0203		0.391	-0.00422
0.173	-0.00156		0.533	0.000692		0.198	-0.00589		0.549	0.000223		0.192	-0.0203		0.39	-0.00427
0.172	-0.00156		0.534	0.000718		0.197	-0.00598		0.55	0.000224		0.191	-0.0203		0.389	-0.00432
0.171	-0.00158		0.535	0.000741		0.196	-0.00609		0.551	0.000224		0.19	-0.0203		0.388	-0.00437
0.17	-0.00159		0.536	0.000768		0.195	-0.00617		0.552	0.000222		0.189	-0.0203		0.387	-0.00443
0.169	-0.00158		0.537	0.000788		0.194	-0.00626		0.553	0.000224		0.188	-0.0204		0.386	-0.00448
0.168	-0.0016		0.538	0.000809		0.193	-0.00637		0.554	0.000226		0.187	-0.0204		0.385	-0.00454
0.167	-0.0016		0.539	0.000831		0.192	-0.00646		0.555	0.000229		0.186	-0.0204		0.384	-0.0046
0.166	-0.00161		0.54	0.000843		0.191	-0.00657		0.556	0.000223		0.185	-0.0204		0.383	-0.00466
0.165	-0.00163		0.541	0.000855		0.19	-0.00666		0.557	0.000228		0.184	-0.0204		0.382	-0.00472
0.164	-0.00162		0.542	0.000872		0.189	-0.00677		0.557	0.000228		0.183	-0.0204		0.381	-0.00478
0.163	-0.00162		0.543	0.000867		0.188	-0.00688		0.559	0.000227		0.182	-0.0204		0.38	-0.00485
0.162	-0.00164		0.544	0.000874		0.187	-0.00699		0.56	0.000231		0.181	-0.0204		0.379	-0.00491
0.161	-0.00164		0.545	0.000874		0.186	-0.00707		0.561	0.000228		0.18	-0.0204		0.378	-0.00498
0.161	-0.00164		0.546	0.000865		0.185	-0.00719		0.562	0.00023		0.179	-0.0204		0.377	-0.00505
0.161	-0.000257		0.547	0.000864		0.184	-0.00729		0.563	0.000233		0.178	-0.0204		0.376	-0.00511
0.162	-0.000685		0.548	0.000852		0.183	-0.00741		0.564	0.00023		0.177	-0.0205		0.375	-0.00518
0.164	-0.000616		0.549	0.000844		0.182	-0.00751		0.565	0.000232		0.176	-0.0205		0.374	-0.00525
0.165	-0.000427		0.55	0.000834		0.181	-0.00762		0.566	0.000234		0.175	-0.0205		0.373	-0.00532
0.166	-0.000424		0.551	0.000818		0.18	-0.00774		0.567	0.000233		0.174	-0.0205		0.372	-0.0054
0.167	-0.000412		0.552	0.000809		0.179	-0.00787		0.568	0.000233		0.173	-0.0205		0.371	-0.00547
0.168	-0.0004		0.553	0.000796		0.178	-0.00798		0.569	0.000234		0.172	-0.0205		0.37	-0.00555
0.17	-0.000403		0.554	0.000784		0.177	-0.00809		0.57	0.000235		0.171	-0.0205		0.369	-0.00563
0.171	-0.000437		0.555	0.000778		0.176	-0.00821		0.571	0.000235		0.17	-0.0205		0.368	-0.00571
0.172	-0.000367		0.556	0.000764		0.175	-0.00833		0.571	0.000235		0.169	-0.0205		0.367	-0.00579
0.173	-0.000321		0.557	0.000751		0.174	-0.00846		0.573	0.000238		0.168	-0.0205		0.366	-0.00588
0.174	-0.000355		0.558	0.000741		0.173	-0.00858		0.574	0.000235		0.167	-0.0205		0.365	-0.00596
0.175	-0.000362		0.559	0.000728		0.172	-0.0087		0.575	0.000236		0.166	-0.0205		0.364	-0.00605
0.176	-0.000322		0.56	0.000722		0.171	-0.00883		0.576	0.000242		0.165	-0.0205		0.363	-0.00613
0.177	-0.000315		0.561	0.000706		0.17	-0.00895		0.577	0.000237		0.164	-0.0206		0.362	-0.00623
0.178	-0.000308		0.561	0.000709		0.169	-0.0091		0.578	0.000241		0.163	-0.0205		0.361	-0.00631
0.179	-0.000307		0.56	5.18e-05		0.168	-0.00922		0.579	0.00024		0.162	-0.0205		0.36	-0.0064
0.18	-0.000306		0.559	2.75e-05		0.167	-0.00935		0.58	0.000237		0.161	-0.0206		0.359	-0.0065
0.181	-0.000285		0.558	-1.3e-06		0.166	-0.00949		0.581	0.00024		0.16	-0.0206		0.358	-0.00659
0.182	-0.000283		0.557	-2.81e-05		0.165	-0.00962		0.582	0.000244		0.159	-0.0206		0.357	-0.0067
0.183	-0.000284		0.556	-4.11e-05		0.165	-0.00974		0.582	0.000241		0.158	-0.0206		0.356	-0.00679
0.184	-0.000249		0.554	-5.5e-05		0.164	-0.0098		0.583	0.000242		0.157	-0.0206		0.355	-0.0069
0.185	-0.000279		0.553	-6.71e-05		0.164	-0.00974		0.585	0.000243		0.156	-0.0206		0.354	-0.00698
0.186	-0.000259		0.551	-8.54e-05		0.165	-0.00913		0.586	0.000243		0.155	-0.0206		0.354	-0.00692
0.187	-0.00024		0.55	-0.000151		0.166	-0.00887		0.586	0.000245		0.154	-0.0206		0.355	-0.0062
0.188	-0.000245		0.549	-0.000106		0.167	-0.00863		0.588	0.000243		0.154	-0.0204		0.356	-0.00607
0.189	-0.000233		0.547	-0.000191		0.168	-0.00841		0.589	0.000248		0.155	-0.0186		0.357	-0.00594
0.19	-0.000234		0.546	-0.00016		0.169	-0.00819		0.59	0.000247		0.156	-0.0183		0.358	-0.00581
0.191	-0.000227		0.545	-0.000164		0.17	-0.00798		0.59	0.000245		0.157	-0.0181		0.359	-0.00569
0.192	-0.000209		0.544	-0.000164		0.171	-0.00778		0.592	0.000248		0.158	-0.0179		0.36	-0.00558
0.193	-0.000216		0.543	-0.000166		0.172	-0.00759		0.593	0.000247		0.159	-0.0177		0.361	-0.00546
0.194	-0.00021		0.542	-0.000174		0.173	-0.00739		0.594	0.000246		0.16	-0.0176		0.362	-0.00536
0.195	-0.000206		0.541	-0.000178		0.174	-0.00722		0.595	0.00025		0.161	-0.0174		0.363	-0.00526
0.196	-0.000208		0.54	-0.000179		0.175	-0.00704		0.596	0.000247		0.162	-0.0173		0.364	-0.00515
0.197	-0.000187		0.539	-0.000186		0.176	-0.00687		0.597	0.000247		0.163	-0.0172		0.365	-0.00506
0.198	-0.000195		0.538	-0.000189		0.177	-0.00672		0.598	0.000249		0.164	-0.017		0.366	-0.00496
0.199	-0.000192		0.537	-0.000196		0.178	-0.00655		0.599	0.000249		0.165	-0.017		0.367	-0.00487
0.2	-0.000175		0.536	-0.000201		0.179	-0.0064		0.6	0.000253		0.166	-0.0168		0.368	-0.00479
0.201	-0.000175		0.535	-0.000204		0.18	-0.00624		0.601	0.000249		0.167	-0.0167		0.369	-0.00469
0.202	-0.000171		0.534	-0.000208		0.181	-0.0061		0.602	0.000252		0.168	-0.0166		0.37	-0.00462
0.203	-0.000164		0.533	-0.000216		0.182	-0.00596		0.603	0.000252		0.169	-0.0165		0.371	-0.00453
0.204	-0.000161		0.532	-0.000217		0.183	-0.00582		0.604	0.000248		0.17	-0.0164		0.372	-0.00445
0.205	-0.000151		0.531	-0.000226		0.184	-0.00569		0.605	0.000254		0.171	-0.0163		0.373	-0.00438
0.206	-0.000148		0.53	-0.000227		0.185	-0.00556		0.606	0.000251		0.172	-0.0162		0.374	-0.0043
0.207	-0.000146		0.529	-0.000233		0.186	-0.00543		0.606	0.000252		0.173	-0.0162		0.375	-0.00423
0.208	-0.000133		0.528	-0.000239		0.187	-0.00532		0.608	0.000255		0.174	-0.016		0.376	-0.00416
0.209	-0.000135		0.527	-0.000241		0.188	-0.00519		0.609	0.000253		0.175	-0.016		0.377	-0.00409
0.211	-0.000114		0.526	-0.000246		0.189	-0.00508		0.61	0.000256		0.176	-0.0159		0.378	-0.00402
0.213	-8.27e-05		0.525	-0.000248		0.19	-0.00496		0.611	0.000257		0.177	-0.0158		0.379	-0.00395
0.214	0.000125		0.524	-0.000249		0.191	-0.00486		0.612	0.000255		0.178	-0.0157		0.38	-0.00389
0.215	0.000146		0.523	-0.000257		0.192	-0.00475		0.612	0.000256		0.179	-0.0156		0.381	-0.00382
0.217	-8.81e-05		0.522	-0.000261		0.193	-0.00464		0.613	0.000255		0.18	-0.0156		0.382	-0.00376
0.218	-7.62e-05		0.521	-0.000262		0.194	-0.00454		0.614	0.000256		0.181	-0.0155		0.383	-0.00371
0.22	-5.04e-05		0.52	-0.000268		0.195	-0.00444		0.615	0.000258		0.182	-0.0154		0.384	-0.00365
0.221	-6.06e-05		0.519	-0.000269		0.196	-0.00435		0.616	0.000254		0.183	-0.0153		0.385	-0.00359
0.222	-6.39e-05		0.518	-0.000273		0.197	-0.00425		0.617	0.00026		0.184	-0.0152		0.386	-0.00353
0.223	-4.82e-05		0.517	-0.000278		0.198	-0.00417		0.618	0.000259		0.185	-0.0152		0.387	-0.00348
0.224	-4.4e-05		0.516	-0.000277		0.199	-0.00408		0.619	0.000257		0.186	-0.0151		0.388	-0.00343
0.226	-6.65e-05		0.515	-0.000283		0.2	-0.004		0.62	0.00026		0.187	-0.015		0.389	-0.00337
0.226	-6.24e-05		0.514	-0.000284		0.201	-0.0039		0.622	0.000261		0.188	-0.0149		0.39	-0.00332
0.227	-1.12e-05		0.513	-0.000287		0.202	-0.00382		0.622	0.00026		0.189	-0.0149		0.391	-0.00327
0.229	-4.28e-06		0.512	-0.000293		0.203	-0.00375		0.623	0.000261		0.19	-0.0148		0.392	-0.00323
0.23	-3.89e-05		0.511	-0.000293		0.204	-0.00367		0.624	0.000261		0.191	-0.0147		0.393	-0.00318
0.231	-3.88e-05		0.51	-0.000299		0.205	-0.00359		0.625	0.00026		0.192	-0.0147		0.394	-0.00313
0.231	-8.76e-07		0.509	-0.0003		0.206	-0.00351		0.626	0.000265		0.193	-0.0146		0.395	-0.00308
0.233	8.53e-06		0.508	-0.000304		0.207	-0.00344		0.627	0.00026		0.194	-0.0145		0.396	-0.00304
0.234	-1.38e-05		0.507	-0.000308		0.208	-0.00337		0.628	0.000261		0.195	-0.0144		0.397	-0.003
0.235	-1.48e-05		0.506	-0.000308		0.209	-0.0033		0.629	0.000263		0.196	-0.0144		0.398	-0.00296
0.235	1.7e-05		0.505	-0.000312		0.21	-0.00323		0.63	0.000263		0.197	-0.0143		0.399	-0.00291
0.237	3.44e-05		0.504	-0.000322		0.211	-0.00316		0.631	0.000264		0.198	-0.0142		0.4	-0.00287
0.238	4.55e-06		0.503	-0.000314		0.212	-0.00311		0.632	0.000262		0.199	-0.0142		0.401	-0.00283
0.238	-5.6e-06		0.502	-0.000319		0.212	-0.00304		0.633	0.000265		0.2	-0.0141		0.402	-0.0028
0.239	3e-05		0.501	-0.000321		0.213	-0.00299		0.635	0.000265		0.201	-0.014		0.403	-0.00276
0.241	4.44e-05		0.5	-0.000323		0.214	-0.00291		0.635	0.000264		0.202	-0.014		0.404	-0.00272
0.242	2.4e-05		0.499	-0.000329		0.215	-0.00284		0.636	0.000265		0.203	-0.0139		0.405	-0.00268
0.243	1.91e-05		0.498	-0.000328		0.216	-0.0028		0.637	0.000264		0.204	-0.0139		0.406	-0.00265
0.243	4.26e-05		0.497	-0.00033		0.217	-0.00274		0.638	0.000265		0.205	-0.0138		0.407	-0.00261
0.245	5.51e-05		0.496	-0.000335		0.218	-0.00268		0.639	0.000271		0.206	-0.0137		0.408	-0.00258
0.246	4.42e-05		0.495	-0.000337		0.22	-0.00262		0.64	0.000264		0.207	-0.0137		0.409	-0.00254
0.247	4.18e-05		0.494	-0.000341		0.221	-0.00257		0.642	0.000268		0.208	-0.0136		0.41	-0.00251
0.247	6.17e-05		0.493	-0.000344		0.221	-0.00252		0.642	0.000267		0.209	-0.0135		0.411	-0.00247
0.249	7.14e-05		0.492	-0.000341		0.223	-0.00248		0.643	0.000264		0.21	-0.0135		0.412	-0.00244
0.25	6.35e-05		0.491	-0.000357		0.224	-0.00243		0.644	0.000268		0.211	-0.0134		0.413	-0.00242
0.251	5.86e-05		0.49	-0.000348		0.224	-0.00237		0.645	0.000268		0.212	-0.0133		0.414	-0.00238
0.251	7.19e-05		0.489	-0.000351		0.226	-0.00232		0.646	0.000268		0.213	-0.0133		0.415	-0.00235
0.253	8.51e-05		0.488	-0.000355		0.227	-0.00228		0.647	0.000268		0.214	-0.0132		0.416	-0.00232
0.254	8.14e-05		0.487	-0.000352		0.228	-0.00223		0.648	0.000266		0.215	-0.0132		0.417	-0.00229
0.254	7.5e-05		0.486	-0.000359		0.228	-0.00219		0.649	0.000269		0.216	-0.0131		0.418	-0.00227
0.255	8.81e-05		0.485	-0.000359		0.23	-0.00215		0.65	0.00027		0.217	-0.0131		0.419	-0.00223
0.256	0.000101		0.484	-0.000361		0.231	-0.0021		0.651	0.000268		0.218	-0.013		0.42	-0.00221
0.258	9.51e-05		0.483	-0.000367		0.232	-0.00207		0.652	0.00027		0.219	-0.0129		0.421	-0.00218
0.258	9.52e-05		0.482	-0.000368		0.232	-0.00202		0.653	0.000269		0.22	-0.0129		0.422	-0.00215
0.259	0.000106		0.481	-0.000368		0.233	-0.00198		0.654	0.000269		0.221	-0.0128		0.423	-0.00213
0.261	0.000111		0.48	-0.00037		0.235	-0.00194		0.655	0.000272		0.222	-0.0127		0.424	-0.0021
0.261	9.92e-05		0.479	-0.000373		0.235	-0.0019		0.656	0.000269		0.223	-0.0127		0.425	-0.00208
0.262	0.000105		0.478	-0.00038		0.237	-0.00186		0.657	0.00027		0.224	-0.0126		0.426	-0.00205
0.263	0.000131		0.477	-0.000381		0.238	-0.00183		0.658	0.000269		0.225	-0.0126		0.427	-0.00202
0.265	0.000132		0.476	-0.000382		0.239	-0.00179		0.659	0.000271		0.226	-0.0125		0.428	-0.002
0.265	0.000116		0.475	-0.000386		0.239	-0.00175		0.66	0.00027		0.227	-0.0124		0.429	-0.00198
0.266	0.000123		0.474	-0.000385		0.241	-0.00172		0.661	0.00027		0.228	-0.0124		0.43	-0.00195
0.267	0.000142		0.473	-0.000389		0.242	-0.00169		0.663	0.000271		0.229	-0.0123		0.431	-0.00193
0.268	0.000143		0.472	-0.000394		0.243	-0.00165		0.663	0.00027		0.23	-0.0123		0.432	-0.00191
0.269	0.000136		0.471	-0.000393		0.243	-0.00162		0.664	0.000269		0.231	-0.0122		0.433	-0.00188
0.27	0.000143		0.47	-0.000397		0.244	-0.0016		0.663	-0.000114		0.232	-0.0121		0.434	-0.00186
0.271	0.000155		0.469	-0.000399		0.246	-0.00156		0.662	-0.000129		0.233	-0.0121		0.435	-0.00184
0.272	0.000153		0.468	-0.000401		0.246	-0.00153		0.661	-0.000123		0.234	-0.012		0.436	-0.00182
0.273	0.000149		0.467	-0.000406		0.248	-0.00151		0.66	-0.000134		0.235	-0.012		0.437	-0.0018
0.274	0.000164		0.466	-0.000407		0.248	-0.00147		0.659	-0.000139		0.236	-0.0119		0.438	-0.00178
0.276	0.00017		0.465	-0.000406		0.249	-0.00144		0.658	-0.000143		0.237	-0.0118		0.439	-0.00176
0.276	0.000163		0.464	-0.000411		0.25	-0.00141		0.657	-0.000147		0.238	-0.0118		0.44	-0.00174
0.277	0.000165		0.463	-0.000413		0.251	-0.00139		0.656	-0.000151		0.239	-0.0117		0.441	-0.00171
0.278	0.000177		0.462	-0.000417		0.252	-0.00135		0.655	-0.000157		0.24	-0.0116		0.442	-0.0017
0.28	0.000182		0.461	-0.000421		0.253	-0.00133		0.654	-0.000156		0.241	-0.0116		0.443	-0.00168
0.28	0.000176		0.46	-0.000421		0.254	-0.0013		0.653	-0.000161		0.242	-0.0115		0.443	-0.00166
0.281	0.000181		0.459	-0.000429		0.255	-0.00127		0.652	-0.000167		0.243	-0.0115		0.445	-0.00164
0.282	0.000194		0.458	-0.000429		0.256	-0.00126		0.651	-0.000163		0.244	-0.0114		0.446	-0.00162
0.283	0.000193		0.457	-0.000435		0.257	-0.00122		0.65	-0.00017		0.245	-0.0113		0.447	-0.0016
0.284	0.000188		0.456	-0.00044		0.258	-0.0012		0.649	-0.000172		0.246	-0.0113		0.448	-0.00159
0.286	3.4e-05		0.455	-0.000441		0.26	-0.00118		0.648	-0.000175		0.247	-0.0112		0.449	-0.00156
0.287	0.000351		0.454	-0.000445		0.26	-0.00115		0.647	-0.000176		0.248	-0.0111		0.45	-0.00155
0.288	0.000438		0.453	-0.000453		0.261	-0.00114		0.646	-0.000179		0.249	-0.0111		0.451	-0.00153
0.29	7.01e-05		0.452	-0.000451		0.262	-0.00112		0.645	-0.000181		0.25	-0.011		0.452	-0.00151
0.291	0.000227		0.451	-0.000461		0.264	-0.00109		0.644	-0.000185		0.251	-0.0109		0.453	-0.00149
0.293	0.000229		0.45	-0.000461		0.264	-0.00106		0.643	-0.000183		0.252	-0.0109		0.454	-0.00148
0.294	0.000245		0.449	-0.000467		0.265	-0.00105		0.642	-0.000189		0.253	-0.0108		0.455	-0.00146
0.295	0.000219		0.448	-0.000474		0.266	-0.00102		0.641	-0.000188		0.254	-0.0107		0.456	-0.00144
0.296	0.00022		0.447	-0.000474		0.267	-0.001		0.64	-0.000192		0.255	-0.0107		0.457	-0.00143
0.297	0.000222		0.446	-0.000482		0.268	-0.000982		0.639	-0.000198		0.256	-0.0106		0.458	-0.00141
0.298	0.000241		0.445	-0.000488		0.27	-0.000863		0.638	-0.000193		0.257	-0.0105		0.459	-0.00139
0.299	0.00025		0.444	-0.000491		0.271	-0.000957		0.637	-0.000198		0.258	-0.0105		0.46	-0.00138
0.3	0.000243		0.443	-0.0005		0.272	-0.000909		0.636	-0.000199		0.259	-0.0104		0.461	-0.00136
0.301	0.00025		0.442	-0.000504		0.273	-0.000886		0.635	-0.000199		0.26	-0.0103		0.462	-0.00135
0.302	0.000247		0.441	-0.000509		0.274	-0.00087		0.634	-0.000203		0.261	-0.0103		0.463	-0.00133
0.303	0.000252		0.44	-0.000525		0.275	-0.000856		0.633	-0.000201		0.262	-0.0102		0.464	-0.00132
0.304	0.000263		0.439	-0.000516		0.276	-0.000835		0.632	-0.000206		0.263	-0.0101		0.465	-0.0013
0.305	0.000257		0.438	-0.000523		0.277	-0.000823		0.631	-0.000206		0.264	-0.0101		0.466	-0.00129
0.306	0.000264		0.437	-0.000532		0.278	-0.000803		0.63	-0.000209		0.265	-0.00996		0.467	-0.00127
0.307	0.000268		0.436	-0.000536		0.279	-0.000792		0.629	-0.00021		0.266	-0.00992		0.468	-0.00125
0.308	0.000267		0.435	-0.000549		0.28	-0.000768		0.628	-0.000211		0.267	-0.00963		0.469	-0.00124
0.309	0.000272		0.434	-0.000552		0.281	-0.000752		0.627	-0.000212		0.268	-0.00955		0.47	-0.00123
0.31	0.000274		0.433	-0.000558		0.282	-0.000741		0.626	-0.000216		0.269	-0.00949		0.471	-0.00121
0.311	0.000277		0.432	-0.000568		0.283	-0.00073		0.625	-0.000219		0.27	-0.00941		0.472	-0.0012
0.312	0.000287		0.431	-0.000572		0.284	-0.000705		0.624	-0.000218		0.272	-0.00934		0.473	-0.00118
0.313	0.000275		0.43	-0.000585		0.285	-0.000703		0.623	-0.000218		0.272	-0.00927		0.474	-0.00117
0.314	0.000285		0.429	-0.000589		0.286	-0.00068		0.622	-0.000222		0.273	-0.00921		0.475	-0.00115
0.315	0.000292		0.428	-0.000593		0.287	-0.000669		0.621	-0.000219		0.274	-0.00914		0.476	-0.00114
0.316	0.000293		0.427	-0.000606		0.288	-0.000653		0.62	-0.000224		0.276	-0.00907		0.477	-0.00113
0.317	0.000303		0.426	-0.000603		0.289	-0.00063		0.619	-0.000224		0.276	-0.009		0.478	-0.00111
0.318	0.0003		0.425	-0.000609		0.29	-0.000622		0.618	-0.000226		0.277	-0.00893		0.479	-0.00109
0.319	0.000297		0.424	-0.000616		0.291	-0.00061		0.617	-0.000226		0.279	-0.00887		0.48	-0.00109
0.32	0.000303		0.423	-0.000614		0.292	-0.000592		0.616	-0.000229		0.279	-0.0088		0.481	-0.00106
0.321	0.000306		0.422	-0.000618		0.293	-0.000585		0.615	-0.000229		0.28	-0.00873		0.482	-0.00106
0.322	0.000313		0.421	-0.000618		0.294	-0.000573		0.614	-0.00023		0.282	-0.00867		0.483	-0.00104
0.323	0.000316		0.42	-0.000615		0.295	-0.000555		0.613	-0.000228		0.282	-0.0086		0.484	-0.00103
0.324	0.000314		0.419	-0.000616		0.296	-0.00055		0.612	-0.000232		0.283	-0.00853		0.485	-0.00102
0.325	0.000327		0.418	-0.000613		0.297	-0.000539		0.611	-0.000233		0.284	-0.00847		0.486	-0.001
0.326	0.000317		0.417	-0.000607		0.298	-0.000518		0.61	-0.000236		0.285	-0.0084		0.487	-0.00099
0.327	0.000327		0.416	-0.000602		0.299	-0.000508		0.609	-0.000235		0.287	-0.00834		0.488	-0.000978
0.328	0.000329		0.415	-0.000596		0.3	-0.000502		0.608	-0.000237		0.287	-0.00827		0.489	-0.000817
0.329	0.000326		0.414	-0.000596		0.301	-0.000486		0.607	-0.000238		0.288	-0.0082		0.49	-0.000943
0.33	0.000335		0.413	-0.000587		0.302	-0.000475		0.606	-0.000238		0.289	-0.00815		0.492	-0.00112
0.331	0.000337		0.412	-0.00058		0.303	-0.000467		0.605	-0.000239		0.29	-0.00808		0.493	-0.000902
0.332	0.000339		0.411	-0.000578		0.304	-0.000463		0.604	-0.000242		0.291	-0.00803		0.494	-0.000893
0.333	0.000344		0.41	-0.000571		0.305	-0.00045		0.603	-0.000242		0.292	-0.00796		0.495	-0.000876
0.334	0.000345		0.409	-0.000567		0.306	-0.000437		0.602	-0.000244		0.293	-0.0079		0.496	-0.000865
0.335	0.000348		0.408	-0.000567		0.307	-0.000429		0.601	-0.000243		0.294	-0.00785		0.498	-0.000732
0.336	0.000354		0.407	-0.000563		0.308	-0.000417		0.6	-0.000247		0.295	-0.00778		0.499	-0.000821
0.337	0.000354		0.406	-0.000557		0.309	-0.000406		0.599	-0.000247		0.296	-0.00773		0.5	-0.000809
0.338	0.00037		0.405	-0.000557		0.31	-0.000399		0.598	-0.000248		0.297	-0.00766		0.501	-0.000805
0.339	0.000366		0.404	-0.000552		0.311	-0.000384		0.597	-0.000252		0.298	-0.0076		0.502	-0.000799
0.34	0.000365		0.403	-0.000556		0.312	-0.00038		0.596	-0.000252		0.299	-0.00755		0.503	-0.000786
0.341	0.000369		0.402	-0.00055		0.313	-0.000372		0.595	-0.00025		0.3	-0.00749		0.504	-0.000776
0.342	0.000367		0.401	-0.000554		0.314	-0.000365		0.594	-0.000253		0.301	-0.00743		0.505	-0.000762
0.343	0.000371		0.4	-0.000556		0.315	-0.000352		0.593	-0.000253		0.302	-0.00738		0.506	-0.000745
0.344	0.00038		0.399	-0.000552		0.316	-0.000342		0.592	-0.000254		0.303	-0.00732		0.507	-0.000741
0.345	0.000379		0.398	-0.000557		0.317	-0.000342		0.591	-0.000256		0.304	-0.00727		0.508	-0.000725
0.346	0.000382		0.397	-0.000558		0.318	-0.000334		0.59	-0.000256		0.305	-0.00721		0.509	-0.000711
0.347	0.000386		0.396	-0.000557		0.319	-0.000309		0.589	-0.000255		0.306	-0.00715		0.51	-0.000703
0.348	0.000388		0.395	-0.000561		0.32	-0.000312		0.588	-0.000264		0.307	-0.0071		0.511	-0.000686
0.349	0.000396		0.394	-0.000555		0.321	-0.000304		0.587	-0.000257		0.308	-0.00705		0.512	-0.000677
0.35	0.000398		0.393	-0.000556		0.322	-0.000292		0.586	-0.000259		0.309	-0.00699		0.513	-0.000667
0.351	0.000402		0.392	-0.000558		0.323	-0.000284		0.585	-0.00026		0.31	-0.00694		0.514	-0.000651
0.352	0.000402		0.391	-0.000558		0.324	-0.000281		0.584	-0.000262		0.311	-0.00688		0.515	-0.000643
0.353	0.000401		0.39	-0.000561		0.325	-0.000272		0.583	-0.000262		0.312	-0.00683		0.516	-0.00063
0.354	0.000409		0.389	-0.000566		0.326	-0.00026		0.582	-0.000262		0.313	-0.00678		0.517	-0.000618
0.355	0.000413		0.388	-0.000563		0.327	-0.000259		0.581	-0.000263		0.314	-0.00672		0.518	-0.000607
0.356	0.000412		0.387	-0.000569		0.328	-0.000248		0.58	-0.000266		0.315	-0.00667		0.519	-0.000587
0.357	0.000418		0.386	-0.000574		0.329	-0.000239		0.579	-0.000265		0.316	-0.00663		0.52	-0.000582
0.358	0.000417		0.385	-0.000576		0.33	-0.000238		0.578	-0.000267		0.317	-0.00657		0.521	-0.00057
0.359	0.000424		0.384	-0.000584		0.331	-0.000228		0.577	-0.000266		0.318	-0.00652		0.522	-0.000558
0.36	0.000432		0.383	-0.000578		0.332	-0.000226		0.576	-0.00027		0.319	-0.00647		0.523	-0.000548
0.361	0.000416		0.382	-0.000584		0.333	-0.000213		0.575	-0.000272		0.32	-0.00641		0.524	-0.000536
0.361	0.00043		0.381	-0.000586		0.334	-0.000206		0.574	-0.000268		0.321	-0.00637		0.525	-0.000523
0.36	-0.000497		0.38	-0.000584		0.335	-0.000201		0.573	-0.000271		0.322	-0.00632		0.526	-0.000513
0.359	-0.00043		0.379	-0.000593		0.336	-0.000201		0.572	-0.000272		0.323	-0.00626		0.527	-0.000501
0.358	-0.000346		0.378	-0.000592		0.337	-0.000189		0.571	-0.000271		0.324	-0.00622		0.528	-0.00049
0.357	-0.000442		0.377	-0.000596		0.338	-0.000183		0.57	-0.000274		0.325	-0.00616		0.529	-0.000477
0.355	-0.000412		0.376	-0.000607		0.339	-0.000182		0.569	-0.000273		0.326	-0.00612		0.53	-0.000465
0.354	-0.000507		0.375	-0.0006		0.34	-0.000171		0.568	-0.000274		0.327	-0.00606		0.531	-0.000454
0.353	-0.000491		0.374	-0.000607		0.341	-0.000168		0.567	-0.000275		0.328	-0.00602		0.532	-0.000443
0.352	-0.000486		0.373	-0.000615		0.342	-0.000163		0.566	-0.000273		0.329	-0.00597		0.533	-0.000431
0.351	-0.000483		0.372	-0.000613		0.343	-0.000159		0.565	-0.000279		0.33	-0.00592		0.534	-0.00042
0.35	-0.000485		0.371	-0.000617		0.344	-0.000149		0.564	-0.000281		0.331	-0.00588		0.535	-0.000407
0.349	-0.000496		0.37	-0.000622		0.345	-0.00014		0.563	-0.000276		0.332	-0.00583		0.536	-0.000399
0.348	-0.000499		0.369	-0.000628		0.346	-0.000138		0.562	-0.000281		0.333	-0.00578		0.537	-0.000387
0.347	-0.000511		0.368	-0.000633		0.347	-0.000139		0.561	-0.00028		0.334	-0.00574		0.538	-0.000373
0.346	-0.000522		0.367	-0.000632		0.348	-0.000129		0.56	-0.00028		0.335	-0.00569		0.539	-0.000365
0.345	-0.000525		0.366	-0.000639		0.349	-0.000132		0.559	-0.000281		0.336	-0.00565		0.54	-0.000353
0.344	-0.000538		0.365	-0.000645		0.35	-0.000116		0.559	-0.000281		0.337	-0.0056		0.541	-0.000341
0.343	-0.000541		0.364	-0.000646		0.351	-0.000119		0.557	-0.000284		0.338	-0.00556		0.542	-0.000333
0.342	-0.000541		0.363	-0.00066		0.352	-0.000106		0.556	-0.000285		0.339	-0.00552		0.543	-0.00032
0.341	-0.000552		0.362	-0.000654		0.353	-0.000104		0.555	-0.000281		0.34	-0.00547		0.544	-0.000311
0.34	-0.000557		0.361	-0.000647		0.354	-0.000102		0.554	-0.000286		0.341	-0.00543		0.545	-0.000301
0.339	-0.000564		0.361	-0.000673		0.356	-0.000102		0.553	-0.000286		0.342	-0.00539		0.546	-0.000286
0.338	-0.000581		0.362	0.000269		0.357	-0.000139		0.552	-0.000286		0.343	-0.00534		0.547	-0.000278
0.337	-0.000565		0.363	-2.31e-05		0.358	-3.85e-05		0.551	-0.000288		0.344	-0.00531		0.548	-0.000266
0.336	-0.00058		0.364	0.00018		0.36	-0.000126		0.55	-0.000286		0.345	-0.00526		0.549	-0.000254
0.335	-0.000589		0.365	0.000198		0.361	-7.5e-05		0.549	-0.00029		0.346	-0.00523		0.55	-0.000248
0.334	-0.000589		0.366	0.000218		0.362	-6.11e-05		0.548	-0.000289		0.347	-0.00519		0.551	-0.000236
0.333	-0.000601		0.367	0.000217		0.363	-6.17e-05		0.547	-0.000288		0.348	-0.00515		0.552	-0.000224
0.332	-0.000603		0.369	0.000238		0.364	-7.82e-05		0.546	-0.00029		0.349	-0.00511		0.553	-0.000214
0.331	-0.000606		0.37	0.000229		0.364	-2.61e-05		0.545	-0.000291		0.35	-0.00507		0.554	-0.000203
0.33	-0.000613		0.371	0.000248		0.363	-0.00047		0.544	-0.000291		0.351	-0.00504		0.555	-0.000196
0.329	-0.000617		0.372	0.000255		0.362	-0.000478		0.543	-0.000294		0.352	-0.005		0.556	-0.000183
0.328	-0.000631		0.373	0.000265		0.361	-0.000475		0.542	-0.000292		0.353	-0.00496		0.557	-0.000171
0.327	-0.000635		0.374	0.000267		0.36	-0.000494		0.541	-0.000294		0.354	-0.00499		0.558	-0.000167
0.326	-0.000631		0.375	0.000266		0.359	-0.000502		0.54	-0.000295		0.354	-0.00495		0.559	-0.000154
0.325	-0.000646		0.376	0.000276		0.358	-0.000509		0.539	-0.000295		0.353	-0.00582		0.56	-0.000146
0.324	-0.00064		0.377	0.000273		0.357	-0.000517		0.538	-0.000294		0.352	-0.00593		0.561	-0.000136
0.323	-0.000651		0.378	0.000277		0.356	-0.000521		0.538	-0.000299		0.351	-0.00603		0.562	-0.000127
0.322	-0.000658		0.379	0.000285		0.355	-0.000532		0.536	-0.000299		0.35	-0.00614		0.563	-0.000118
0.321	-0.000659		0.38	0.000287		0.354	-0.000539		0.535	-0.000298		0.349	-0.00623		0.564	-0.000107
0.32	-0.000669		0.381	0.000293		0.353	-0.000542		0.534	-0.000297		0.348	-0.00633		0.566	-0.000102
0.319	-0.00067		0.382	0.000298		0.352	-0.000549		0.533	-0.0003		0.347	-0.00642		0.567	-0.000139
0.318	-0.000675		0.383	0.000299		0.351	-0.000559		0.532	-0.000303		0.346	-0.00651		0.568	-3.68e-05
0.317	-0.000683		0.384	0.000309		0.35	-0.000569		0.531	-0.0003		0.345	-0.00661		0.569	-0.000103
0.316	-0.000688		0.385	0.000308		0.349	-0.000571		0.53	-0.000301		0.344	-0.0067		0.571	-5.51e-05
0.315	-0.00069		0.386	0.000312		0.348	-0.000578		0.529	-0.000302		0.343	-0.00679		0.572	-4.46e-05
0.314	-0.000702		0.387	0.00032		0.347	-0.000597		0.528	-0.000302		0.342	-0.00689		0.573	-3.25e-05
0.313	-0.000699		0.388	0.000322		0.346	-0.000593		0.527	-0.000304		0.341	-0.00698		0.574	-2.14e-05
0.312	-0.000715		0.389	0.000331		0.345	-0.000603		0.526	-0.000303		0.34	-0.00708		0.575	-1.17e-05
0.311	-0.000714		0.39	0.000333		0.344	-0.00061		0.525	-0.000306		0.339	-0.00715		0.576	-8.57e-06
0.31	-0.000711		0.391	0.000332		0.343	-0.000615		0.524	-0.000308		0.338	-0.00726		0.577	4.8e-06
0.309	-0.000722		0.392	0.000334		0.342	-0.000623		0.524	-0.000305		0.337	-0.00735		0.579	1.99e-05
0.308	-0.000724		0.393	0.000335		0.341	-0.000632		0.522	-0.000309		0.336	-0.00745		0.58	2.42e-05
0.307	-0.000729		0.394	0.000337		0.34	-0.000637		0.521	-0.000307		0.335	-0.00755		0.581	2.89e-05
0.306	-0.000741		0.395	0.000342		0.339	-0.000638		0.52	-0.000309		0.334	-0.00764		0.582	4.04e-05
0.305	-0.000739		0.396	0.000341		0.338	-0.000649		0.519	-0.000311		0.333	-0.00774		0.583	4.67e-05
0.304	-0.000752		0.397	0.000348		0.337	-0.000659		0.518	-0.000309		0.332	-0.00783		0.584	5.61e-05
0.303	-0.000752		0.398	0.000352		0.336	-0.000661		0.517	-0.000312		0.331	-0.00793		0.585	5.83e-05
0.302	-0.000753		0.399	0.000354		0.335	-0.000682		0.517	-0.000312		0.33	-0.00803		0.586	6.72e-05
0.301	-0.000762		0.4	0.000357		0.334	-0.000682		0.515	-0.000312		0.329	-0.00812		0.587	7.59e-05
0.3	-0.000766		0.401	0.000359		0.333	-0.000706		0.514	-0.000315		0.328	-0.00823		0.588	8.09e-05
0.299	-0.000774		0.402	0.00036		0.332	-0.000703		0.513	-0.000313		0.327	-0.00832		0.589	8.79e-05
0.298	-0.000783		0.403	0.000364		0.331	-0.000706		0.512	-0.000314		0.326	-0.00843		0.59	9.45e-05
0.297	-0.000781		0.404	0.000365		0.33	-0.000716		0.511	-0.000321		0.325	-0.00852		0.591	0.000103
0.296	-0.000787		0.405	0.000367		0.329	-0.000721		0.51	-0.000315		0.324	-0.00863		0.592	0.000105
0.295	-0.000791		0.406	0.000374		0.328	-0.000726		0.509	-0.00032		0.323	-0.00873		0.593	0.000114
0.294	-0.000797		0.407	0.000374		0.327	-0.000736		0.508	-0.00032		0.322	-0.00883		0.594	0.000122
0.293	-0.000806		0.408	0.000374		0.326	-0.000744		0.507	-0.000319		0.321	-0.00893		0.595	0.000122
0.292	-0.000802		0.409	0.000374		0.325	-0.000754		0.506	-0.000321		0.32	-0.00904		0.596	0.000133
0.291	-0.000812		0.41	0.000377		0.324	-0.000765		0.505	-0.000321		0.319	-0.00914		0.597	0.000143
0.29	-0.000822		0.411	0.000381		0.323	-0.000772		0.504	-0.000322		0.318	-0.00924		0.598	0.000139
0.289	-0.000821		0.412	0.000381		0.322	-0.000786		0.503	-0.000323		0.317	-0.00935		0.599	0.00015
0.288	-0.00083		0.413	0.000384		0.321	-0.000793		0.502	-0.000322		0.316	-0.00945		0.6	0.000157
0.287	-0.000838		0.414	0.000391		0.32	-0.0008		0.501	-0.000327		0.315	-0.00956		0.601	0.000156
0.286	-0.000832		0.415	0.000384		0.319	-0.000813		0.5	-0.000327		0.314	-0.00968		0.602	0.000168
0.285	-0.00085		0.416	0.000388		0.318	-0.000823		0.499	-0.000328		0.313	-0.00976		0.603	0.000171
0.284	-0.00085		0.417	0.00039		0.317	-0.00083		0.498	-0.00033		0.312	-0.00988		0.604	0.000172
0.283	-0.000855		0.418	0.000392		0.316	-0.000843		0.497	-0.000328		0.312	-0.00998		0.605	0.000182
0.282	-0.000863		0.419	0.000396		0.315	-0.000848		0.496	-0.000338		0.31	-0.0101		0.606	0.000184
0.281	-0.000867		0.42	0.000398		0.314	-0.000866		0.495	-0.000332		0.309	-0.0102		0.607	0.00019
0.28	-0.000871		0.421	0.0004		0.313	-0.000873		0.494	-0.000331		0.308	-0.0103		0.608	0.000196
0.279	-0.000873		0.422	0.000401		0.312	-0.000879		0.493	-0.000333		0.307	-0.0104		0.609	0.000567
0.278	-0.000876		0.423	0.0004		0.311	-0.000898		0.492	-0.000335		0.306	-0.0105		0.61	0.000193
0.277	-0.000889		0.424	0.000405		0.31	-0.00091		0.491	-0.000335		0.305	-0.0106		0.612	0.000178
0.276	-0.000892		0.425	0.000407		0.309	-0.000911		0.49	-0.000335		0.304	-0.0107		0.613	0.000226
0.275	-0.000899		0.426	0.000406		0.308	-0.000938		0.489	-0.000338		0.303	-0.0108		0.614	0.000229
0.274	-0.000912		0.427	0.000415		0.307	-0.000941		0.488	-0.000337		0.302	-0.011		0.616	0.000202
0.273	-0.000899		0.428	0.000408		0.306	-0.000952		0.487	-0.000342		0.301	-0.0111		0.617	0.00023
0.272	-0.000915		0.429	0.000411		0.305	-0.000976		0.486	-0.00034		0.301	-0.0112		0.618	0.000238
0.271	-0.00092		0.43	0.000419		0.304	-0.000978		0.485	-0.000344		0.3	-0.0113		0.619	0.000243
0.27	-0.000925		0.431	0.000412		0.303	-0.000987		0.484	-0.000345		0.298	-0.0114		0.62	0.000249
0.269	-0.000931		0.432	0.000418		0.302	-0.001		0.483	-0.000341		0.298	-0.0115		0.621	0.000258
0.268	-0.000933		0.433	0.000416		0.301	-0.00101		0.482	-0.000347		0.297	-0.0116		0.622	0.000253
0.267	-0.000941		0.434	0.000416		0.3	-0.00103		0.481	-0.000347		0.296	-0.0117		0.623	0.00026
0.266	-0.00095		0.435	0.000422		0.299	-0.00104		0.48	-0.000347		0.294	-0.0119		0.624	0.000262
0.265	-0.00095		0.436	0.000421		0.298	-0.00106		0.479	-0.000349		0.293	-0.012		0.625	0.000264
0.264	-0.000958		0.437	0.000423		0.297	-0.00108		0.478	-0.00035		0.292	-0.0121		0.626	0.000271
0.263	-0.000962		0.438	0.000428		0.296	-0.00108		0.477	-0.000353		0.291	-0.0122		0.627	0.000272
0.262	-0.000966		0.439	0.000427		0.295	-0.00111		0.476	-0.000357		0.291	-0.0123		0.628	0.000276
0.261	-0.000963		0.44	0.000438		0.294	-0.00112		0.475	-0.000354		0.289	-0.0124		0.629	0.00028
0.26	-0.000984		0.441	0.000433		0.293	-0.00113		0.474	-0.000357		0.289	-0.0125		0.63	0.000282
0.259	-0.000989		0.442	0.00043		0.292	-0.00115		0.473	-0.000357		0.287	-0.0126		0.631	0.000286
0.258	-0.000998		0.443	0.000436		0.291	-0.00116		0.472	-0.000362		0.287	-0.0127		0.632	0.000288
0.257	-0.000988		0.444	0.000431		0.29	-0.00118		0.471	-0.00036		0.285	-0.0128		0.633	0.000292
0.256	-0.000998		0.445	0.000436		0.289	-0.00119		0.47	-0.000362		0.284	-0.013		0.634	0.000301
0.255	-0.001		0.446	0.000439		0.288	-0.00122		0.469	-0.000369		0.284	-0.0131		0.635	0.000296
0.254	-0.00101		0.447	0.000437		0.287	-0.00124		0.468	-0.000368		0.282	-0.0132		0.636	0.000301
0.253	-0.00103		0.448	0.00044		0.286	-0.00124		0.467	-0.000373		0.281	-0.0133		0.637	0.000306
0.252	-0.00102		0.449	0.00044		0.285	-0.00126		0.466	-0.000376		0.28	-0.0134		0.638	0.000305
0.251	-0.00103		0.45	0.000439		0.284	-0.00129		0.465	-0.000376		0.28	-0.0135		0.639	0.00031
0.25	-0.00104		0.451	0.000444		0.283	-0.0013		0.464	-0.000381		0.279	-0.0136		0.64	0.000311
0.249	-0.00104		0.452	0.000443		0.282	-0.00131		0.464	-0.000381		0.278	-0.0137		0.641	0.000315
0.248	-0.00106		0.453	0.000451		0.281	-0.00135		0.463	-0.000385		0.277	-0.0138		0.642	0.000319
0.247	-0.00106		0.454	0.00045		0.28	-0.00136		0.461	-0.000386		0.276	-0.0139		0.643	0.00032
0.246	-0.00105		0.455	0.000448		0.279	-0.00138		0.461	-0.000393		0.275	-0.014		0.644	0.000324
0.245	-0.00107		0.456	0.000453		0.278	-0.0014		0.459	-0.000392		0.274	-0.0141		0.645	0.000326
0.244	-0.00107		0.457	0.00045		0.277	-0.00142		0.458	-0.000394		0.272	-0.0142		0.646	0.000329
0.243	-0.00108		0.458	0.000449		0.276	-0.00144		0.457	-0.000399		0.272	-0.0143		0.647	0.000336
0.242	-0.00109		0.459	0.000454		0.275	-0.00146		0.456	-0.000406		0.271	-0.0144		0.648	0.000332
0.241	-0.00108		0.46	0.000452		0.274	-0.00149		0.455	-0.000395		0.27	-0.0145		0.649	0.000336
0.24	-0.0011		0.461	0.000455		0.273	-0.0015		0.454	-0.000395		0.269	-0.0146		0.65	0.00034
0.239	-0.0011		0.462	0.000458		0.272	-0.00153		0.453	-0.000399		0.268	-0.0147		0.651	0.000339
0.238	-0.00111		0.463	0.000455		0.271	-0.00155		0.452	-0.000403		0.266	-0.0148		0.652	0.000344
0.237	-0.00112		0.464	0.00046		0.27	-0.00157		0.452	-0.000403		0.266	-0.0149		0.653	0.000348
0.236	-0.00112		0.465	0.000457		0.269	-0.0016		0.45	-0.000407		0.264	-0.015		0.654	0.000338
0.235	-0.00114		0.466	0.000461		0.268	-0.00162		0.449	-0.000409		0.264	-0.0151		0.654	0.000347
0.234	-0.00114		0.467	0.000462		0.267	-0.00165		0.448	-0.000412		0.263	-0.0152		0.653	-0.000133
0.233	-0.00113		0.468	0.000462		0.266	-0.00167		0.447	-0.000423		0.262	-0.0152		0.652	-0.000171
0.232	-0.00115		0.469	0.000463		0.265	-0.0017		0.446	-0.000417		0.261	-0.0153		0.651	-0.000184
0.231	-0.00116		0.47	0.000466		0.264	-0.00172		0.445	-0.000424		0.26	-0.0154		0.65	-0.000192
0.23	-0.00116		0.471	0.000465		0.263	-0.00175		0.444	-0.000427		0.259	-0.0155		0.649	-0.000206
0.229	-0.00117		0.472	0.000467		0.262	-0.00178		0.443	-0.00043		0.258	-0.0156		0.648	-0.000222
0.228	-0.00117		0.473	0.000468		0.261	-0.00181		0.442	-0.000434		0.257	-0.0157		0.647	-0.000234
0.227	-0.00118		0.474	0.000469		0.26	-0.00183		0.442	-0.000433		0.256	-0.0158		0.646	-0.000246
0.226	-0.00119		0.475	0.000472		0.259	-0.00186		0.44	-0.000439		0.254	-0.0159		0.645	-0.000261
0.225	-0.00119		0.476	0.000474		0.258	-0.00189		0.439	-0.000443		0.254	-0.0159		0.644	-0.000264
0.224	-0.00121		0.477	0.000472		0.257	-0.00195		0.438	-0.000444		0.253	-0.016		0.643	-0.000275
0.223	-0.00121		0.478	0.000478		0.256	-0.00199		0.437	-0.000452		0.252	-0.0161		0.642	-0.000283
0.222	-0.00121		0.479	0.000472		0.255	-0.00201		0.436	-0.000455		0.251	-0.0162		0.641	-0.000293
0.221	-0.00123		0.48	0.000477		0.254	-0.00204		0.436	-0.000457		0.249	-0.0163		0.64	-0.000303
0.22	-0.00122		0.481	0.000475		0.253	-0.00208		0.434	-0.000467		0.249	-0.0163		0.639	-0.000306
0.219	-0.00123		0.482	0.000476		0.252	-0.00211		0.433	-0.000468		0.247	-0.0164		0.638	-0.000317
0.218	-0.00124		0.483	0.000478		0.251	-0.00214		0.432	-0.000474		0.246	-0.0165		0.637	-0.000325
0.217	-0.00124		0.484	0.000479		0.25	-0.00217		0.431	-0.000479		0.246	-0.0166		0.636	-0.00033
0.216	-0.00125		0.485	0.000481		0.249	-0.00221		0.43	-0.000481		0.245	-0.0166		0.635	-0.000339
0.215	-0.00125		0.486	0.000482		0.248	-0.00225		0.43	-0.000489		0.244	-0.0167		0.634	-0.000347
0.214	-0.00126		0.487	0.000484		0.247	-0.00228		0.428	-0.000496		0.243	-0.0168		0.633	-0.000352
0.213	-0.00127		0.488	0.000486		0.246	-0.00232		0.428	-0.000496		0.242	-0.0168		0.632	-0.00036
0.212	-0.00127		0.489	0.000484		0.245	-0.00236		0.426	-0.000505		0.241	-0.0169		0.631	-0.000364
0.211	-0.00127		0.49	0.000486		0.244	-0.0024		0.426	-0.000509		0.24	-0.017		0.63	-0.000373
0.21	-0.00129		0.491	0.000501		0.243	-0.00243		0.424	-0.000517		0.239	-0.017		0.629	-0.000381
0.209	-0.00128		0.492	0.000486		0.242	-0.00247		0.423	-0.000523		0.238	-0.0171		0.628	-0.000385
0.208	-0.00129		0.493	0.00049		0.241	-0.00251		0.422	-0.000527		0.237	-0.0171		0.627	-0.000393
0.207	-0.0013		0.494	0.000492		0.24	-0.00256		0.421	-0.000537		0.236	-0.0172		0.626	-0.000398
0.206	-0.0013		0.495	0.000492		0.239	-0.00259		0.42	-0.000543		0.235	-0.0173		0.625	-0.000405
0.205	-0.00132		0.496	0.000494		0.238	-0.00263		0.42	-0.000548		0.234	-0.0173		0.624	-0.000415
0.204	-0.00132		0.497	0.000494		0.237	-0.00268		0.418	-0.000556		0.233	-0.0174		0.623	-0.000416
0.203	-0.00132		0.498	0.000496		0.236	-0.00272		0.417	-0.000562		0.232	-0.0174		0.622	-0.000425
0.202	-0.00134		0.499	0.0005		0.235	-0.00277		0.416	-0.000571		0.231	-0.0175		0.621	-0.000437
0.201	-0.00134		0.5	0.000497		0.234	-0.00281		0.415	-0.00058		0.23	-0.0175		0.62	-0.000435
0.2	-0.00134		0.501	0.0005		0.233	-0.00286		0.414	-0.000586		0.229	-0.0175		0.619	-0.000444
0.199	-0.00135		0.502	0.000502		0.232	-0.0029		0.413	-0.000595		0.228	-0.0176		0.618	-0.000448
0.198	-0.00135		0.503	0.0005		0.231	-0.00295		0.413	-0.000605		0.227	-0.0176		0.617	-0.000457
0.197	-0.00138		0.504	0.000507		0.23	-0.003		0.412	-0.000612		0.226	-0.0177		0.616	-0.000464
0.196	-0.00136		0.505	0.000505		0.229	-0.00305		0.411	-0.000626		0.225	-0.0177		0.615	-0.000467
0.195	-0.00137		0.506	0.000505		0.228	-0.00309		0.41	-0.000631		0.224	-0.0178		0.614	-0.000474
0.194	-0.0014		0.507	0.000511		0.227	-0.00314		0.409	-0.000641		0.223	-0.0178		0.613	-0.000483
0.193	-0.00139		0.508	0.000508		0.226	-0.0032		0.408	-0.000654		0.222	-0.0178		0.612	-0.000488
0.192	-0.0014		0.509	0.000511		0.225	-0.00325		0.407	-0.000664		0.221	-0.0179		0.611	-0.000495
0.191	-0.00141		0.51	0.000513		0.224	-0.00331		0.406	-0.000673		0.22	-0.0179		0.61	-0.000501
0.19	-0.00141		0.511	0.000511		0.223	-0.00335		0.405	-0.000686		0.219	-0.018		0.609	-0.000508
0.189	-0.00143		0.512	0.000514		0.222	-0.00341		0.404	-0.000694		0.218	-0.018		0.608	-0.000517
0.188	-0.00142		0.513	0.000514		0.221	-0.00347		0.403	-0.000707		0.217	-0.018		0.607	-0.00052
0.187	-0.00143		0.514	0.000516		0.22	-0.00352		0.402	-0.000718		0.216	-0.018		0.606	-0.000526
0.186	-0.00145		0.515	0.000521		0.219	-0.00359		0.401	-0.000728		0.215	-0.0181		0.605	-0.000534
0.185	-0.00144		0.516	0.000519		0.218	-0.00364		0.4	-0.000744		0.214	-0.0181		0.604	-0.000539
0.184	-0.00147		0.517	0.000524		0.217	-0.0037		0.399	-0.000756		0.213	-0.0181		0.603	-0.000546
0.183	-0.00146		0.518	0.000526		0.216	-0.00376		0.398	-0.000769		0.212	-0.0182		0.602	-0.000552
0.182	-0.00146		0.519	0.000527		0.215	-0.00382		0.397	-0.000783		0.211	-0.0182		0.601	-0.000559
0.181	-0.00148		0.52	0.000533		0.214	-0.00389		0.396	-0.000792		0.21	-0.0182		0.6	-0.000568
0.18	-0.00148		0.521	0.000534		0.213	-0.00395		0.395	-0.000811		0.209	-0.0183		0.599	-0.000573
0.179	-0.00149		0.522	0.000541		0.212	-0.00401		0.394	-0.000823		0.208	-0.0183		0.598	-0.00058
0.178	-0.0015		0.523	0.000548		0.211	-0.00408		0.393	-0.000839		0.207	-0.0183		0.597	-0.000587
0.177	-0.00149		0.524	0.000553		0.21	-0.00415		0.392	-0.000856		0.206	-0.0183		0.596	-0.000592
0.176	-0.00151		0.525	0.000561		0.209	-0.00421		0.391	-0.000869		0.205	-0.0183		0.595	-0.000604
0.175	-0.00152		0.526	0.000572		0.208	-0.00429		0.39	-0.000888		0.204	-0.0183		0.594	-0.000608
0.174	-0.00151		0.527	0.000583		0.207	-0.00435		0.389	-0.000906		0.203	-0.0184		0.593	-0.000614
0.173	-0.00153		0.528	0.000602		0.206	-0.00443		0.388	-0.000922		0.202	-0.0184		0.592	-0.000624
0.172	-0.00153		0.529	0.000617		0.205	-0.00449		0.387	-0.000942		0.201	-0.0184		0.591	-0.000627
0.171	-0.00155		0.53	0.000633		0.204	-0.00456		0.386	-0.000958		0.2	-0.0184		0.59	-0.000636
0.17	-0.00155		0.531	0.000654		0.203	-0.00464		0.385	-0.000977		0.199	-0.0184		0.589	-0.000646
0.169	-0.00155		0.532	0.000671		0.202	-0.00471		0.384	-0.001		0.198	-0.0184		0.588	-0.000648
0.168	-0.00156		0.533	0.000694		0.201	-0.00479		0.383	-0.00101		0.197	-0.0184		0.587	-0.000657
0.167	-0.00157		0.534	0.000712		0.2	-0.00487		0.382	-0.00104		0.196	-0.0185		0.586	-0.000666
0.166	-0.00158		0.535	0.000728		0.199	-0.00494		0.381	-0.00106		0.195	-0.0185		0.585	-0.00067
0.165	-0.00159		0.536	0.000745		0.198	-0.00503		0.38	-0.00108		0.194	-0.0185		0.584	-0.000679
0.164	-0.00158		0.537	0.000757		0.197	-0.00511		0.379	-0.0011		0.193	-0.0185		0.583	-0.000685
0.163	-0.0016		0.538	0.000766		0.196	-0.00519		0.378	-0.00113		0.192	-0.0185		0.582	-0.000696
0.162	-0.00161		0.539	0.000778		0.195	-0.00528		0.377	-0.00115		0.191	-0.0185		0.581	-0.000701
0.161	-0.00161		0.54	0.000778		0.194	-0.00536		0.376	-0.00117		0.19	-0.0185		0.58	-0.000707
0.161	-0.0016		0.541	0.000781		0.193	-0.00544		0.375	-0.00119		0.189	-0.0185		0.579	-0.000717
0.161	-0.00023		0.542	0.000786		0.192	-0.00553		0.374	-0.00122		0.188	-0.0185		0.578	-0.000725
0.163	-0.00091		0.543	0.00077		0.191	-0.00562		0.373	-0.00124		0.187	-0.0186		0.577	-0.000731
0.164	-0.000411		0.544	0.000768		0.19	-0.00571		0.372	-0.00127		0.186	-0.0185		0.576	-0.000739
0.165	-0.000396		0.545	0.000763		0.189	-0.00579		0.371	-0.0013		0.185	-0.0186		0.575	-0.000746
0.166	-0.000388		0.546	0.000756		0.188	-0.00589		0.37	-0.00132		0.184	-0.0186		0.574	-0.000754
0.167	-0.000378		0.547	0.000746		0.187	-0.00598		0.369	-0.00135		0.183	-0.0186		0.573	-0.000763
0.169	-0.000341		0.548	0.000734		0.186	-0.00608		0.368	-0.00138		0.182	-0.0186		0.572	-0.00077
0.17	-0.000417		0.549	0.000725		0.185	-0.00617		0.367	-0.00141		0.181	-0.0186		0.571	-0.000778
0.171	-0.000336		0.55	0.000715		0.184	-0.00627		0.366	-0.00144		0.18	-0.0186		0.57	-0.000787
0.172	-0.000323		0.551	0.000705		0.183	-0.00637		0.365	-0.00147		0.179	-0.0186		0.569	-0.000795
0.173	-0.000321		0.552	0.000696		0.182	-0.00647		0.364	-0.00149		0.178	-0.0186		0.568	-0.000805
0.174	-0.000328		0.553	0.000685		0.181	-0.00657		0.364	-0.00149		0.177	-0.0186		0.567	-0.00081
0.175	-0.00032		0.554	0.000677		0.18	-0.00667		0.365	-0.000976		0.176	-0.0186		0.566	-0.000818
0.176	-0.000297		0.555	0.000677		0.179	-0.00678		0.366	-0.000924		0.175	-0.0186		0.565	-0.000828
0.177	-0.000298		0.556	0.000666		0.178	-0.00688		0.367	-0.000889		0.174	-0.0186		0.564	-0.000834
0.178	-0.000287		0.557	0.000657		0.177	-0.00699		0.368	-0.000851		0.173	-0.0186		0.563	-0.000844
0.179	-0.000274		0.558	0.000655		0.176	-0.0071		0.369	-0.000816		0.172	-0.0186		0.562	-0.000852
0.18	-0.000277		0.559	0.000647		0.175	-0.00721		0.37	-0.000783		0.171	-0.0186		0.561	-0.00086
0.181	-0.000266		0.56	0.000643		0.174	-0.00732		0.37	-0.00075		0.17	-0.0186		0.56	-0.000872
0.182	-0.000255		0.561	0.00064		0.173	-0.00744		0.372	-0.000719		0.169	-0.0186		0.559	-0.000877
0.183	-0.000258		0.561	0.000641		0.172	-0.00754		0.373	-0.000689		0.168	-0.0186		0.558	-0.000887
0.184	-0.000225		0.56	-0.00019		0.171	-0.00765		0.374	-0.000661		0.167	-0.0187		0.557	-0.000898
0.185	-0.000246		0.559	-4.98e-05		0.17	-0.00777		0.375	-0.000635		0.166	-0.0186		0.556	-0.000903
0.186	-0.000239		0.558	-5.64e-05		0.169	-0.00789		0.376	-0.000604		0.165	-0.0187		0.555	-0.000915
0.187	-0.00022		0.556	-6.9e-05		0.168	-0.00801		0.377	-0.000583		0.164	-0.0187		0.554	-0.000922
0.188	-0.000223		0.555	-8.78e-05		0.167	-0.00813		0.378	-0.000557		0.163	-0.0187		0.553	-0.00093
0.189	-0.00021		0.554	-0.000101		0.166	-0.00825		0.379	-0.000532		0.162	-0.0187		0.552	-0.000941
0.19	-0.000206		0.553	-0.000108		0.165	-0.00837		0.379	-0.000514		0.161	-0.0187		0.551	-0.000948
0.191	-0.000209		0.552	-0.000121		0.164	-0.00841		0.381	-0.000488		0.16	-0.0187		0.55	-0.00096
0.192	-0.000192		0.551	-0.000129		0.164	-0.00846		0.381	-0.000469		0.159	-0.0187		0.549	-0.000967
0.193	-0.000195		0.55	-0.000135		0.164	-0.00839		0.383	-0.000449		0.158	-0.0187		0.548	-0.000975
0.194	-0.000182		0.549	-0.000147		0.165	-0.00783		0.384	-0.00042		0.157	-0.0187		0.547	-0.000987
0.195	-0.000175		0.548	-0.000152		0.166	-0.0076		0.385	-0.00041		0.156	-0.0187		0.546	-0.000994
0.196	-0.000179		0.547	-0.000157		0.167	-0.00739		0.386	-0.000388		0.155	-0.0187		0.545	-0.001
0.197	-0.000162		0.546	-0.000166		0.168	-0.00721		0.387	-0.000368		0.154	-0.0187		0.544	-0.001
0.198	-0.000155		0.545	-0.000174		0.169	-0.00702		0.388	-0.000355		0.153	-0.0187		0.543	-0.00103
0.199	-0.000167		0.544	-0.000179		0.17	-0.00684		0.389	-0.000336		0.152	-0.0187		0.542	-0.00103
0.2	-0.000145		0.543	-0.000184		0.171	-0.00666		0.39	-0.000322		0.151	-0.0187		0.541	-0.00104
0.201	-0.000146		0.542	-0.000189		0.172	-0.0065		0.391	-0.000304		0.15	-0.0187		0.54	-0.00105
0.202	-0.000144		0.541	-0.000195		0.173	-0.00633		0.392	-0.000287		0.149	-0.0187		0.539	-0.00106
0.203	-0.000132		0.54	-0.000199		0.174	-0.00618		0.393	-0.000278		0.148	-0.0187		0.538	-0.00107
0.204	-0.000133		0.539	-0.000202		0.175	-0.00603		0.394	-0.000263		0.147	-0.0187		0.537	-0.00108
0.205	-0.000122		0.538	-0.00021		0.176	-0.00588		0.394	-0.000248		0.146	-0.0187		0.536	-0.00109
0.206	-0.000117		0.537	-0.000213		0.177	-0.00574		0.396	-0.000236		0.145	-0.0187		0.535	-0.0011
0.207	-0.000118		0.536	-0.00022		0.178	-0.00561		0.397	-0.000218		0.144	-0.0187		0.534	-0.00111
0.208	-0.000106		0.535	-0.000222		0.179	-0.00548		0.398	-0.000211		0.143	-0.0187		0.533	-0.00113
0.209	-0.000101		0.534	-0.000224		0.18	-0.00536		0.399	-0.000198		0.142	-0.0187		0.532	-0.00113
0.21	-9.78e-05		0.533	-0.000232		0.181	-0.00522		0.4	-0.000188		0.14	-0.0187		0.531	-0.00115
0.212	-8.02e-05		0.532	-0.000234		0.182	-0.0051		0.4	-0.000175		0.14	-0.0187		0.53	-0.00115
0.213	-0.000131		0.531	-0.00024		0.183	-0.00499		0.402	-0.000162		0.139	-0.0187		0.529	-0.00116
0.214	-0.000125		0.53	-0.000248		0.184	-0.00487		0.403	-0.000153		0.138	-0.0187		0.528	-0.00118
0.215	-3.79e-05		0.529	-0.000243		0.185	-0.00475		0.404	-0.000143		0.137	-0.0187		0.527	-0.00119
0.216	-2.72e-05		0.528	-0.00025		0.186	-0.00465		0.405	-0.000132		0.136	-0.0187		0.526	-0.0012
0.217	-9.32e-05		0.527	-0.000253		0.187	-0.00455		0.405	-0.000123		0.135	-0.0187		0.525	-0.00121
0.218	-9.97e-05		0.526	-0.000255		0.188	-0.00445		0.407	-0.000113		0.134	-0.0187		0.524	-0.00122
0.219	-3.76e-05		0.525	-0.000262		0.189	-0.00434		0.408	-0.000103		0.133	-0.0187		0.523	-0.00123
0.221	-3.5e-05		0.524	-0.000261		0.19	-0.00425		0.409	-9.73e-05		0.132	-0.0188		0.522	-0.00124
0.222	-3.88e-05		0.523	-0.000266		0.191	-0.00416		0.409	-9.02e-05		0.131	-0.0188		0.521	-0.00125
0.223	-2.91e-05		0.522	-0.000274		0.192	-0.00406		0.411	-9.96e-05		0.13	-0.0188		0.52	-0.00126
0.225	-5.62e-05		0.521	-0.000271		0.193	-0.00397		0.412	-8.35e-05		0.129	-0.0188		0.519	-0.00127
0.226	-3.75e-05		0.52	-0.000279		0.194	-0.00389		0.414	-8.63e-05		0.128	-0.0188		0.518	-0.00129
0.227	-3.3e-06		0.519	-0.000281		0.195	-0.0038		0.415	-3.93e-05		0.127	-0.0188		0.517	-0.0013
0.228	-8.79e-06		0.518	-0.00028		0.196	-0.00372		0.416	-3.18e-05		0.126	-0.0188		0.516	-0.00131
0.229	-2.49e-05		0.517	-0.000292		0.197	-0.00364		0.417	-3.14e-05		0.125	-0.0188		0.515	-0.00132
0.23	-1.17e-05		0.516	-0.000286		0.198	-0.00357		0.418	-2.76e-05		0.124	-0.0188		0.514	-0.00133
0.231	6.48e-06		0.515	-0.000291		0.199	-0.00348		0.42	-1.76e-05		0.123	-0.0188		0.513	-0.00134
0.232	5.57e-06		0.514	-0.000296		0.2	-0.00341		0.421	-9.53e-06		0.122	-0.0188		0.512	-0.00136
0.233	2.95e-07		0.513	-0.000296		0.201	-0.00334		0.422	9.7e-06		0.121	-0.0188		0.511	-0.00137
0.234	7.74e-06		0.512	-0.000301		0.202	-0.00327		0.423	5.4e-06		0.12	-0.0188		0.51	-0.00138
0.235	2.23e-05		0.511	-0.000304		0.203	-0.0032		0.424	1.28e-05		0.119	-0.0188		0.509	-0.00139
0.236	3.33e-05		0.51	-0.000304		0.204	-0.00313		0.425	2.35e-05		0.118	-0.0188		0.508	-0.0014
0.237	2.78e-05		0.509	-0.00031		0.205	-0.00307		0.426	1.96e-05		0.117	-0.0188		0.507	-0.00142
0.238	1.89e-05		0.508	-0.000311		0.206	-0.003		0.427	3.24e-05		0.116	-0.0188		0.506	-0.00143
0.239	2.93e-05		0.507	-0.000315		0.207	-0.00294		0.428	3.54e-05		0.115	-0.0188		0.505	-0.00144
0.24	4.43e-05		0.506	-0.000317		0.208	-0.00288		0.429	3.38e-05		0.114	-0.0188		0.504	-0.00146
0.241	4.37e-05		0.505	-0.000319		0.209	-0.00282		0.43	4.8e-05		0.113	-0.0188		0.504	-0.00146
0.242	4.09e-05		0.504	-0.000326		0.21	-0.00276		0.431	4.88e-05		0.112	-0.0188		0.502	-0.00148
0.243	4.76e-05		0.503	-0.000324		0.211	-0.0027		0.432	5.17e-05		0.111	-0.0188		0.501	-0.00149
0.244	5.93e-05		0.502	-0.000323		0.212	-0.00265		0.433	5.65e-05		0.11	-0.0188		0.5	-0.0015
0.245	6.01e-05		0.501	-0.00033		0.212	-0.0026		0.434	6.04e-05		0.109	-0.0188		0.499	-0.00152
0.246	5.95e-05		0.5	-0.000329		0.213	-0.00254		0.435	7.03e-05		0.108	-0.0188		0.498	-0.00153
0.247	6.53e-05		0.499	-0.000335		0.215	-0.00249		0.436	6.78e-05		0.107	-0.0188		0.497	-0.00154
0.248	7.32e-05		0.498	-0.000337		0.216	-0.00244		0.437	6.95e-05		0.106	-0.0188		0.496	-0.00156
0.249	7.99e-05		0.497	-0.000335		0.216	-0.00239		0.438	7.74e-05		0.105	-0.0188		0.495	-0.00157
0.25	7.57e-05		0.496	-0.00034		0.218	-0.00235		0.439	7.79e-05		0.104	-0.0188		0.494	-0.00158
0.251	7.44e-05		0.495	-0.000339		0.219	-0.00229		0.44	8.28e-05		0.103	-0.0188		0.493	-0.0016
0.252	8.69e-05		0.494	-0.000342		0.219	-0.00225		0.441	8.66e-05		0.102	-0.0189		0.492	-0.00161
0.253	9.32e-05		0.493	-0.000348		0.22	-0.0022		0.442	8.93e-05		0.101	-0.0188		0.491	-0.00162
0.254	9.12e-05		0.492	-0.000344		0.221	-0.00215		0.443	9.48e-05		0.1	-0.0189		0.49	-0.00164
0.255	9.21e-05		0.491	-0.000353		0.223	-0.00212		0.444	9.31e-05		0.099	-0.0189		0.489	-0.00165
0.256	0.000102		0.49	-0.000355		0.223	-0.00207		0.445	9.78e-05		0.098	-0.0189		0.488	-0.00167
0.257	0.000108		0.489	-0.000354		0.224	-0.00203		0.446	0.000104		0.097	-0.0189		0.487	-0.00168
0.258	0.000106		0.488	-0.000361		0.226	-0.00198		0.447	0.000101		0.096	-0.0189		0.486	-0.00169
0.259	0.000112		0.487	-0.000359		0.226	-0.00194		0.448	0.000112		0.095	-0.0189		0.485	-0.00171
0.26	0.000117		0.486	-0.00036		0.228	-0.00191		0.449	0.000108		0.094	-0.0189		0.484	-0.00172
0.261	0.000116		0.485	-0.000364		0.229	-0.00186		0.45	0.000112		0.093	-0.0189		0.483	-0.00174
0.262	0.000108		0.484	-0.000364		0.229	-0.00183		0.451	0.000116		0.092	-0.0189		0.482	-0.00175
0.263	0.000126		0.483	-0.000368		0.231	-0.00179		0.452	0.000114		0.091	-0.0189		0.481	-0.00176
0.264	0.000142		0.482	-0.000371		0.232	-0.00176		0.453	0.000123		0.09	-0.0189		0.48	-0.00179
0.265	0.000133		0.481	-0.000368		0.232	-0.00173		0.454	0.000121		0.089	-0.0189		0.479	-0.0018
0.266	0.000126		0.48	-0.000372		0.233	-0.0017		0.455	0.000126		0.088	-0.019		0.478	-0.00181
0.267	0.000142		0.479	-0.000375		0.234	-0.00166		0.456	0.000125		0.087	-0.019		0.477	-0.00183
0.268	0.000153		0.478	-0.000375		0.235	-0.00163		0.457	0.000129		0.086	-0.019		0.476	-0.00184
0.269	0.000146		0.477	-0.00038		0.236	-0.00159		0.458	0.000129		0.085	-0.019		0.475	-0.00186
0.27	0.000145		0.476	-0.000381		0.237	-0.00156		0.459	0.000134		0.084	-0.019		0.474	-0.00187
0.271	0.000157		0.475	-0.000383		0.239	-0.00153		0.46	0.000135		0.083	-0.019		0.473	-0.00189
0.272	0.000163		0.474	-0.000387		0.239	-0.0015		0.461	0.000138		0.082	-0.019		0.472	-0.00191
0.273	0.000159		0.473	-0.000386		0.24	-0.00147		0.462	0.000138		0.081	-0.019		0.471	-0.00192
0.274	0.000161		0.472	-0.000392		0.241	-0.00144		0.463	0.000139		0.08	-0.0191		0.47	-0.00194
0.275	0.000175		0.471	-0.000391		0.243	-0.00141		0.464	0.000145		0.079	-0.0191		0.469	-0.00195
0.276	0.000175		0.47	-0.000391		0.243	-0.00138		0.465	0.000143		0.078	-0.0191		0.468	-0.00197
0.277	0.000169		0.469	-0.0004		0.244	-0.00136		0.466	0.000147		0.077	-0.0191		0.467	-0.00215
0.278	0.000177		0.468	-0.000397		0.245	-0.00133		0.467	0.000149		0.076	-0.0191		0.466	-0.00203
0.279	0.000187		0.467	-0.0004		0.247	-0.0013		0.468	0.000147		0.075	-0.0192		0.465	-0.00205
0.28	0.000187		0.466	-0.000395		0.247	-0.00128		0.469	0.000152		0.074	-0.0192		0.464	-0.00206
0.281	0.000185		0.465	-0.00041		0.248	-0.00125		0.47	0.000153		0.073	-0.0192		0.463	-0.00208
0.282	7e-05		0.464	-0.000411		0.249	-0.00123		0.471	0.000154		0.072	-0.0192		0.462	-0.0021
0.284	0.000473		0.463	-0.000409		0.25	-0.00121		0.472	0.000156		0.071	-0.0192		0.461	-0.00212
0.285	0.000407		0.462	-0.000413		0.251	-0.00119		0.473	0.000157		0.07	-0.0193		0.46	-0.00214
0.286	4.01e-05		0.461	-0.000418		0.252	-0.00116		0.474	0.000161		0.069	-0.0193		0.459	-0.00215
0.287	0.000218		0.46	-0.000415		0.253	-0.00113		0.475	0.000158		0.068	-0.0193		0.458	-0.00217
0.289	0.000246		0.459	-0.000419		0.255	-0.00111		0.476	0.000162		0.067	-0.0193		0.457	-0.00219
0.29	0.000227		0.458	-0.000423		0.256	-0.00109		0.477	0.000165		0.066	-0.0193		0.456	-0.00221
0.291	0.00021		0.457	-0.000422		0.256	-0.00107		0.478	0.000163		0.065	-0.0194		0.455	-0.00223
0.292	0.00021		0.456	-0.000429		0.257	-0.00105		0.479	0.000168		0.064	-0.0194		0.454	-0.00225
0.293	0.00023		0.455	-0.000432		0.258	-0.00103		0.48	0.000162		0.063	-0.0194		0.453	-0.00227
0.294	0.00024		0.454	-0.000433		0.259	-0.00101		0.481	0.000171		0.062	-0.0195		0.452	-0.00229
0.295	0.000238		0.453	-0.000446		0.26	-0.00098		0.482	0.000167		0.061	-0.0195		0.451	-0.00231
0.296	0.000243		0.452	-0.000441		0.262	-0.000878		0.483	0.000168		0.06	-0.0195		0.45	-0.00233
0.297	0.000238		0.451	-0.000444		0.263	-0.000927		0.484	0.000175		0.059	-0.0196		0.449	-0.00234
0.298	0.000242		0.45	-0.00045		0.264	-0.000921		0.485	0.00017		0.058	-0.0196		0.448	-0.00237
0.299	0.000256		0.449	-0.00045		0.265	-0.000901		0.486	0.000181		0.057	-0.0196		0.447	-0.00239
0.3	0.000249		0.448	-0.000455		0.266	-0.000877		0.487	0.000176		0.056	-0.0196		0.446	-0.00241
0.301	0.000254		0.447	-0.000457		0.267	-0.00086		0.488	0.000172		0.055	-0.0197		0.445	-0.00243
0.302	0.000257		0.446	-0.00046		0.268	-0.000842		0.489	0.000185		0.054	-0.0197		0.444	-0.00245
0.303	0.000254		0.445	-0.000468		0.269	-0.000826		0.49	0.000173		0.054	-0.0196		0.443	-0.00247
0.304	0.000272		0.444	-0.000467		0.27	-0.000807		0.491	0.00018		0.055	-0.0179		0.442	-0.0025
0.305	0.000269		0.443	-0.000473		0.271	-0.000795		0.492	0.000183		0.056	-0.0177		0.441	-0.00252
0.306	0.000267		0.442	-0.000481		0.272	-0.000774		0.493	0.000179		0.057	-0.0175		0.44	-0.00254
0.307	0.000273		0.441	-0.00048		0.273	-0.000764		0.494	0.000186		0.058	-0.0174		0.439	-0.00256
0.308	0.000274		0.44	-0.000495		0.274	-0.000746		0.495	0.000182		0.059	-0.0173		0.438	-0.00258
0.309	0.000277		0.439	-0.000492		0.275	-0.000735		0.496	0.000186		0.06	-0.0172		0.437	-0.0026
0.31	0.000281		0.438	-0.000497		0.276	-0.000716		0.497	0.000185		0.061	-0.0171		0.436	-0.00264
0.311	0.000281		0.437	-0.000503		0.277	-0.000704		0.498	0.000185		0.062	-0.0171		0.435	-0.00265
0.312	0.000296		0.436	-0.000502		0.278	-0.000684		0.499	0.000195		0.063	-0.017		0.434	-0.00268
0.313	0.000289		0.435	-0.000507		0.279	-0.000671		0.5	0.000188		0.064	-0.0169		0.433	-0.00271
0.314	0.000292		0.434	-0.000516		0.28	-0.000663		0.501	0.000185		0.065	-0.0168		0.432	-0.00273
0.315	0.000298		0.433	-0.00052		0.281	-0.00065		0.502	0.000195		0.066	-0.0168		0.431	-0.00276
0.316	0.000294		0.432	-0.000528		0.282	-0.00063		0.503	0.000191		0.067	-0.0167		0.43	-0.00278
0.317	0.000304		0.431	-0.000533		0.283	-0.000621		0.504	0.000191		0.068	-0.0166		0.429	-0.0028
0.318	0.000306		0.43	-0.000541		0.284	-0.000602		0.505	0.000194		0.069	-0.0166		0.428	-0.00283
0.319	0.000303		0.429	-0.000549		0.285	-0.000593		0.506	0.000194		0.07	-0.0165		0.427	-0.00286
0.32	0.00031		0.428	-0.000551		0.286	-0.000578		0.507	0.000195		0.071	-0.0165		0.426	-0.00289
0.321	0.000312		0.427	-0.000562		0.287	-0.000572		0.508	0.000195		0.072	-0.0164		0.425	-0.00291
0.322	0.000314		0.426	-0.000567		0.288	-0.000553		0.51	0.000456		0.073	-0.0163		0.424	-0.00294
0.323	0.000321		0.425	-0.00057		0.289	-0.000543		0.511	0.00014		0.074	-0.0163		0.423	-0.00297
0.324	0.000319		0.424	-0.000577		0.29	-0.000532		0.512	0.000212		0.075	-0.0162		0.422	-0.003
0.325	0.000327		0.423	-0.000582		0.291	-0.000521		0.513	0.000218		0.076	-0.0162		0.421	-0.00303
0.326	0.00033		0.422	-0.000582		0.292	-0.000511		0.515	0.000205		0.077	-0.0161		0.42	-0.00306
0.327	0.000331		0.421	-0.00059		0.293	-0.000501		0.516	0.000185		0.078	-0.0161		0.419	-0.00309
0.328	0.000334		0.42	-0.000588		0.294	-0.000486		0.518	0.000201		0.079	-0.016		0.418	-0.00312
0.329	0.000334		0.419	-0.000592		0.295	-0.000483		0.519	0.000205		0.08	-0.016		0.417	-0.00316
0.33	0.000336		0.418	-0.000589		0.296	-0.000469		0.52	0.000207		0.081	-0.0159		0.416	-0.00319
0.331	0.000346		0.417	-0.000584		0.297	-0.000455		0.52	0.000208		0.082	-0.0158		0.415	-0.00322
0.332	0.000342		0.416	-0.000588		0.298	-0.000452		0.522	0.000207		0.083	-0.0158		0.414	-0.00325
0.333	0.000349		0.415	-0.000584		0.299	-0.000441		0.523	0.000209		0.083	-0.0157		0.413	-0.00329
0.334	0.000352		0.414	-0.000581		0.3	-0.000434		0.524	0.000209		0.085	-0.0157		0.412	-0.00332
0.335	0.00035		0.413	-0.000582		0.301	-0.000418		0.525	0.000211		0.086	-0.0156		0.411	-0.00336
0.336	0.000359		0.412	-0.000577		0.302	-0.00041		0.526	0.000211		0.087	-0.0156		0.41	-0.00339
0.337	0.000361		0.411	-0.000574		0.303	-0.000398		0.527	0.000211		0.088	-0.0155		0.409	-0.00343
0.338	0.000366		0.41	-0.000572		0.304	-0.000394		0.528	0.000212		0.089	-0.0154		0.408	-0.00347
0.339	0.000369		0.409	-0.000565		0.305	-0.000379		0.529	0.000212		0.09	-0.0154		0.407	-0.0035
0.34	0.000367		0.408	-0.000565		0.306	-0.000371		0.53	0.000213		0.091	-0.0153		0.406	-0.00354
0.341	0.000373		0.407	-0.00056		0.307	-0.00036		0.531	0.000216		0.092	-0.0153		0.405	-0.00358
0.342	0.000374		0.406	-0.000558		0.308	-0.000354		0.532	0.000213		0.093	-0.0152		0.404	-0.00362
0.343	0.000373		0.405	-0.00056		0.309	-0.00035		0.533	0.000217		0.094	-0.0152		0.403	-0.00366
0.344	0.000383		0.404	-0.000558		0.31	-0.000333		0.534	0.000217		0.095	-0.0151		0.402	-0.00371
0.345	0.000384		0.403	-0.000558		0.311	-0.000336		0.535	0.000216		0.096	-0.015		0.401	-0.00375
0.346	0.000387		0.402	-0.000559		0.312	-0.000323		0.536	0.000219		0.097	-0.015		0.4	-0.00379
0.347	0.000395		0.401	-0.000551		0.313	-0.000311		0.537	0.000219		0.098	-0.0149		0.399	-0.00383
0.348	0.00039		0.4	-0.000555		0.314	-0.000305		0.538	0.000221		0.099	-0.0149		0.398	-0.00388
0.349	0.000394		0.399	-0.000556		0.315	-0.000298		0.539	0.000221		0.1	-0.0148		0.397	-0.00392
0.35	0.000404		0.398	-0.000554		0.316	-0.000294		0.539	0.000218		0.101	-0.0148		0.396	-0.00397
0.351	0.000401		0.397	-0.000558		0.317	-0.000292		0.541	0.000223		0.102	-0.0148		0.395	-0.00401
0.352	0.000405		0.396	-0.000559		0.318	-0.000276		0.542	0.000221		0.103	-0.0147		0.394	-0.00406
0.353	0.000409		0.395	-0.000557		0.319	-0.000266		0.543	0.000222		0.104	-0.0147		0.393	-0.00412
0.354	0.00041		0.394	-0.000559		0.32	-0.000263		0.544	0.000224		0.105	-0.0146		0.392	-0.00416
0.355	0.000416		0.393	-0.000556		0.321	-0.000253		0.545	0.000223		0.106	-0.0146		0.391	-0.00422
0.356	0.000417		0.392	-0.00056		0.322	-0.000246		0.546	0.000225		0.107	-0.0145		0.39	-0.00427
0.357	0.000422		0.391	-0.000561		0.323	-0.000242		0.547	0.000225		0.108	-0.0145		0.389	-0.00432
0.358	0.000425		0.39	-0.000562		0.324	-0.000232		0.548	0.000225		0.109	-0.0144		0.388	-0.00438
0.359	0.000425		0.389	-0.000581		0.325	-0.00023		0.548	0.000228		0.11	-0.0144		0.387	-0.00442
0.36	0.000432		0.388	-0.000563		0.326	-0.000226		0.55	0.000227		0.111	-0.0143		0.386	-0.00448
0.361	0.00043		0.387	-0.000569		0.327	-0.000222		0.551	0.000228		0.112	-0.0143		0.385	-0.00454
0.361	0.000426		0.386	-0.000572		0.328	-0.000206		0.552	0.000229		0.113	-0.0142		0.384	-0.0046
0.36	-0.000493		0.385	-0.000572		0.329	-0.000203		0.553	0.000227		0.114	-0.0142		0.383	-0.00466
0.359	-0.000413		0.384	-0.00058		0.33	-0.000198		0.554	0.000229		0.115	-0.0142		0.382	-0.00472
0.358	-0.000424		0.383	-0.000583		0.331	-0.000191		0.555	0.000232		0.116	-0.0141		0.381	-0.00478
0.356	-0.000388		0.382	-0.000585		0.332	-0.000184		0.556	0.000229		0.117	-0.0141		0.38	-0.00485
0.355	-0.00047		0.381	-0.000588		0.333	-0.000181		0.557	0.000232		0.118	-0.0141		0.379	-0.0049
0.354	-0.000489		0.38	-0.000587		0.334	-0.000173		0.558	0.000233		0.119	-0.014		0.378	-0.00498
0.353	-0.000478		0.379	-0.000595		0.335	-0.000168		0.559	0.00023		0.12	-0.014		0.377	-0.00504
0.352	-0.000477		0.378	-0.000598		0.336	-0.000164		0.56	0.000233		0.121	-0.0139		0.376	-0.00511
0.351	-0.00048		0.377	-0.000598		0.337	-0.000157		0.561	0.000233		0.122	-0.0139		0.375	-0.00518
0.35	-0.000487		0.376	-0.000607		0.338	-0.000162		0.562	0.000233		0.123	-0.0139		0.374	-0.00525
0.349	-0.000493		0.375	-0.000603		0.339	-0.000144		0.563	0.000238		0.124	-0.0138		0.373	-0.00532
0.348	-0.0005		0.374	-0.000607		0.34	-0.00014		0.564	0.000233		0.125	-0.0138		0.372	-0.00539
0.347	-0.000508		0.373	-0.000615		0.341	-0.000137		0.565	0.000235		0.126	-0.0138		0.371	-0.00546
0.346	-0.000517		0.372	-0.000613		0.342	-0.000127		0.566	0.000238		0.127	-0.0137		0.37	-0.00555
0.345	-0.000521		0.371	-0.000616		0.343	-0.000126		0.567	0.000234		0.128	-0.0137		0.369	-0.00562
0.344	-0.000532		0.37	-0.000625		0.344	-0.000124		0.568	0.000239		0.129	-0.0137		0.368	-0.0057
0.343	-0.00054		0.369	-0.000625		0.345	-0.00011		0.569	0.000237		0.13	-0.0136		0.367	-0.00578
0.342	-0.000541		0.368	-0.000632		0.346	-0.000116		0.57	0.000239		0.131	-0.0136		0.366	-0.00587
0.341	-0.00055		0.367	-0.000638		0.348	-0.000147		0.57	0.000239		0.132	-0.0136		0.365	-0.00594
0.34	-0.000552		0.366	-0.000637		0.349	-7.54e-05		0.572	0.000238		0.133	-0.0135		0.364	-0.00603
0.339	-0.000558		0.365	-0.000645		0.351	-0.000208		0.573	0.000241		0.134	-0.0135		0.363	-0.00612
0.338	-0.000578		0.364	-0.000647		0.352	-5.42e-05		0.574	0.00024		0.135	-0.0135		0.362	-0.0062
0.337	-0.000564		0.363	-0.000654		0.353	-9.44e-05		0.575	0.00024		0.136	-0.0134		0.361	-0.00629
0.336	-0.000575		0.362	-0.00066		0.354	-8.43e-05		0.575	0.000238		0.137	-0.0134		0.36	-0.00638
0.335	-0.000581		0.361	-0.00066		0.355	-6.97e-05		0.577	0.000239		0.138	-0.0134		0.359	-0.00648
0.334	-0.000588		0.361	-0.000664		0.356	-7.34e-05		0.578	0.000243		0.139	-0.0133		0.358	-0.00657
0.333	-0.000597		0.362	0.00027		0.357	-6.37e-05		0.579	0.000244		0.14	-0.0133		0.357	-0.00666
0.332	-0.000599		0.363	0.000216		0.358	-5.64e-05		0.58	0.000243		0.141	-0.0133		0.356	-0.00677
0.331	-0.000606		0.364	4.8e-05		0.359	-8.16e-05		0.581	0.000243		0.142	-0.0133		0.355	-0.00687
0.33	-0.000612		0.365	0.000177		0.361	-2.38e-05		0.582	0.000245		0.142	-0.0132		0.354	-0.00693
0.329	-0.00061		0.366	0.000206		0.362	-5e-05		0.583	0.000246		0.144	-0.0132		0.354	-0.00692
0.328	-0.000626		0.367	0.000218		0.363	-5.37e-05		0.584	0.000246		0.145	-0.0132		0.355	-0.00617
0.327	-0.000633		0.368	0.000229		0.364	-1.17e-05		0.585	0.000245		0.146	-0.0131		0.356	-0.00604
0.326	-0.000631		0.37	0.000214		0.364	-1.88e-05		0.586	0.000247		0.147	-0.0131		0.357	-0.00591
0.325	-0.000643		0.371	0.000269		0.363	-0.000517		0.587	0.000248		0.147	-0.0131		0.358	-0.00578
0.324	-0.000637		0.372	0.000269		0.362	-0.000499		0.588	0.000248		0.149	-0.0131		0.359	-0.00566
0.323	-0.000643		0.373	0.000269		0.36	-0.000488		0.588	0.00025		0.15	-0.013		0.36	-0.00554
0.322	-0.000656		0.374	0.000267		0.359	-0.000491		0.59	0.000249		0.151	-0.013		0.361	-0.00543
0.321	-0.000655		0.375	0.000265		0.358	-0.000505		0.591	0.000249		0.152	-0.013		0.362	-0.00533
0.32	-0.000663		0.376	0.000276		0.356	-0.000461		0.592	0.00025		0.153	-0.0129		0.363	-0.00522
0.319	-0.000668		0.377	0.000275		0.355	-0.000515		0.593	0.00025		0.154	-0.0129		0.364	-0.00512
0.318	-0.00067		0.378	0.000277		0.354	-0.000521		0.594	0.000253		0.155	-0.0129		0.365	-0.00502
0.317	-0.00068		0.379	0.000285		0.353	-0.000526		0.595	0.000251		0.156	-0.0129		0.366	-0.00492
0.316	-0.000682		0.38	0.000285		0.352	-0.000526		0.596	0.00025		0.157	-0.0128		0.367	-0.00484
0.315	-0.00069		0.381	0.000292		0.351	-0.000534		0.597	0.000253		0.158	-0.0128		0.368	-0.00475
0.314	-0.000696		0.382	0.000297		0.35	-0.000539		0.598	0.000255		0.159	-0.0128		0.369	-0.00467
0.313	-0.000698		0.383	0.0003		0.349	-0.000545		0.599	0.000253		0.16	-0.0127		0.37	-0.00458
0.312	-0.000711		0.384	0.000313		0.348	-0.000554		0.6	0.000254		0.16	-0.0127		0.371	-0.0045
0.311	-0.000708		0.385	0.00031		0.347	-0.000561		0.601	0.000255		0.162	-0.0127		0.372	-0.00442
0.31	-0.000709		0.386	0.000309		0.346	-0.000562		0.602	0.000257		0.163	-0.0127		0.373	-0.00434
0.309	-0.000719		0.387	0.000319		0.345	-0.000588		0.603	0.000256		0.164	-0.0126		0.374	-0.00427
0.308	-0.000718		0.388	0.000318		0.344	-0.000579		0.604	0.000254		0.165	-0.0126		0.375	-0.0042
0.307	-0.000724		0.389	0.00033		0.343	-0.000583		0.604	0.000257		0.166	-0.0126		0.376	-0.00413
0.306	-0.00074		0.39	0.000331		0.342	-0.000594		0.606	0.000256		0.167	-0.0125		0.377	-0.00405
0.305	-0.000736		0.391	0.000332		0.341	-0.000596		0.607	0.000256		0.168	-0.0125		0.378	-0.00399
0.304	-0.000743		0.392	0.000337		0.34	-0.000609		0.608	0.00026		0.168	-0.0125		0.379	-0.00392
0.303	-0.000743		0.393	0.000335		0.339	-0.00061		0.609	0.000257		0.169	-0.0124		0.38	-0.00385
0.302	-0.00075		0.394	0.000338		0.338	-0.000615		0.609	0.000259		0.171	-0.0124		0.381	-0.00379
0.301	-0.000761		0.395	0.000342		0.337	-0.000626		0.61	0.000261		0.172	-0.0124		0.382	-0.00373
0.3	-0.000761		0.396	0.000345		0.336	-0.000631		0.611	0.000259		0.173	-0.0123		0.383	-0.00367
0.299	-0.000768		0.397	0.000348		0.335	-0.000635		0.613	0.00026		0.173	-0.0123		0.384	-0.00362
0.298	-0.000776		0.398	0.000352		0.334	-0.000644		0.613	0.000258		0.175	-0.0123		0.385	-0.00355
0.297	-0.000773		0.399	0.000351		0.333	-0.000652		0.614	0.000258		0.176	-0.0122		0.386	-0.0035
0.296	-0.000781		0.4	0.000357		0.332	-0.000657		0.615	0.000264		0.176	-0.0122		0.387	-0.00345
0.295	-0.000787		0.401	0.000358		0.331	-0.000665		0.616	0.000259		0.178	-0.0122		0.388	-0.00339
0.294	-0.00079		0.402	0.00036		0.33	-0.000672		0.617	0.000263		0.179	-0.0122		0.389	-0.00334
0.293	-0.000801		0.403	0.000368		0.329	-0.000687		0.618	0.000264		0.18	-0.0121		0.39	-0.00329
0.292	-0.000797		0.404	0.000364		0.328	-0.00069		0.619	0.000262		0.181	-0.0121		0.391	-0.00324
0.291	-0.000804		0.405	0.000365		0.327	-0.000689		0.62	0.000264		0.182	-0.0121		0.392	-0.0032
0.29	-0.000815		0.406	0.000367		0.326	-0.000703		0.621	0.000265		0.183	-0.012		0.393	-0.00314
0.289	-0.000815		0.407	0.000371		0.325	-0.000708		0.622	0.000264		0.184	-0.012		0.394	-0.0031
0.288	-0.000824		0.408	0.000374		0.324	-0.000718		0.623	0.000265		0.184	-0.012		0.395	-0.00305
0.287	-0.00083		0.409	0.000375		0.323	-0.000724		0.625	0.000265		0.185	-0.0119		0.396	-0.00301
0.286	-0.000826		0.41	0.000375		0.322	-0.000732		0.625	0.000266		0.187	-0.0119		0.397	-0.00297
0.285	-0.000841		0.411	0.000381		0.321	-0.000743		0.626	0.000268		0.187	-0.0119		0.398	-0.00292
0.284	-0.000844		0.412	0.000378		0.32	-0.000754		0.627	0.000264		0.189	-0.0118		0.399	-0.00288
0.283	-0.000847		0.413	0.000381		0.319	-0.000758		0.628	0.000267		0.189	-0.0118		0.4	-0.00284
0.282	-0.000855		0.414	0.00039		0.318	-0.000768		0.629	0.000267		0.191	-0.0118		0.401	-0.0028
0.281	-0.000856		0.415	0.000383		0.317	-0.000775		0.63	0.000266		0.192	-0.0117		0.402	-0.00276
0.28	-0.000862		0.416	0.00039		0.316	-0.000791		0.631	0.000268		0.193	-0.0117		0.403	-0.00272
0.279	-0.00087		0.417	0.00039		0.315	-0.000794		0.632	0.000267		0.194	-0.0117		0.404	-0.00269
0.278	-0.000871		0.418	0.000392		0.314	-0.000801		0.633	0.00027		0.195	-0.0117		0.405	-0.00265
0.277	-0.000883		0.419	0.000397		0.313	-0.000813		0.634	0.00027		0.196	-0.0116		0.406	-0.00262
0.276	-0.000878		0.42	0.000396		0.312	-0.00082		0.635	0.000268		0.197	-0.0116		0.407	-0.00258
0.275	-0.000886		0.421	0.000399		0.311	-0.00083		0.637	0.00027		0.197	-0.0116		0.408	-0.00254
0.274	-0.000904		0.422	0.0004		0.31	-0.000842		0.637	0.000269		0.199	-0.0115		0.409	-0.00251
0.273	-0.000896		0.423	0.0004		0.309	-0.000852		0.638	0.000271		0.199	-0.0115		0.41	-0.00248
0.272	-0.000903		0.424	0.000404		0.308	-0.000861		0.639	0.000275		0.2	-0.0115		0.411	-0.00244
0.271	-0.000908		0.425	0.000403		0.307	-0.000883		0.64	0.00027		0.201	-0.0115		0.412	-0.00241
0.27	-0.000915		0.426	0.000403		0.306	-0.000879		0.641	0.000272		0.203	-0.0114		0.413	-0.00238
0.269	-0.000923		0.427	0.000414		0.305	-0.000893		0.642	0.000272		0.203	-0.0114		0.414	-0.00235
0.268	-0.000926		0.428	0.000406		0.304	-0.000904		0.643	0.000271		0.205	-0.0114		0.415	-0.00232
0.267	-0.00093		0.429	0.000409		0.303	-0.000922		0.644	0.000273		0.206	-0.0114		0.416	-0.00229
0.266	-0.000937		0.43	0.000418		0.302	-0.000927		0.645	0.000273		0.206	-0.0114		0.417	-0.00226
0.265	-0.000939		0.431	0.000414		0.301	-0.000938		0.647	0.000273		0.207	-0.0113		0.418	-0.00223
0.264	-0.000951		0.432	0.000415		0.3	-0.000953		0.647	0.000275		0.208	-0.0113		0.419	-0.0022
0.263	-0.000951		0.433	0.000416		0.299	-0.000967		0.648	0.000269		0.209	-0.0113		0.42	-0.00217
0.262	-0.00096		0.434	0.000415		0.298	-0.000972		0.649	0.000273		0.21	-0.0113		0.421	-0.00215
0.261	-0.000948		0.435	0.000422		0.297	-0.000988		0.65	0.000275		0.211	-0.0113		0.422	-0.00212
0.26	-0.000972		0.436	0.000421		0.296	-0.001		0.651	0.000272		0.212	-0.0113		0.423	-0.00209
0.259	-0.000977		0.437	0.000422		0.295	-0.00102		0.652	0.000275		0.214	-0.0112		0.424	-0.00207
0.258	-0.000991		0.438	0.000426		0.294	-0.00103		0.653	0.000275		0.214	-0.0112		0.425	-0.00204
0.257	-0.000981		0.439	0.000424		0.293	-0.00104		0.654	0.000274		0.215	-0.0112		0.426	-0.00202
0.256	-0.000987		0.44	0.000437		0.292	-0.00105		0.656	0.000277		0.217	-0.0112		0.427	-0.00199
0.255	-0.000999		0.441	0.00043		0.291	-0.00107		0.656	0.000274		0.217	-0.0112		0.428	-0.00197
0.254	-0.000998		0.442	0.000431		0.29	-0.00109		0.657	0.000274		0.219	-0.0112		0.429	-0.00195
0.253	-0.00101		0.443	0.000433		0.289	-0.0011		0.658	0.000277		0.219	-0.0111		0.43	-0.00192
0.252	-0.00101		0.444	0.000429		0.288	-0.00111		0.659	0.000273		0.221	-0.0111		0.431	-0.0019
0.251	-0.00102		0.445	0.000434		0.287	-0.00112		0.66	0.000275		0.222	-0.0111		0.432	-0.00188
0.25	-0.00103		0.446	0.000437		0.286	-0.00114		0.662	0.000275		0.222	-0.0111		0.433	-0.00185
0.249	-0.00102		0.447	0.000435		0.285	-0.00116		0.662	0.000276		0.223	-0.0111		0.434	-0.00184
0.248	-0.00105		0.448	0.000438		0.284	-0.00117		0.664	0.000276		0.225	-0.011		0.435	-0.00181
0.247	-0.00104		0.449	0.000437		0.283	-0.00119		0.664	0.000275		0.225	-0.011		0.436	-0.00179
0.246	-0.00104		0.45	0.000438		0.282	-0.00121		0.665	0.000278		0.226	-0.011		0.437	-0.00177
0.245	-0.00106		0.451	0.000443		0.281	-0.00122		0.666	0.000279		0.227	-0.011		0.438	-0.00174
0.244	-0.00106		0.452	0.00044		0.28	-0.00124		0.667	0.000273		0.229	-0.011		0.439	-0.00173
0.243	-0.00107		0.453	0.000449		0.279	-0.00126		0.668	0.000278		0.23	-0.0109		0.44	-0.0017
0.242	-0.00108		0.454	0.000449		0.278	-0.00127		0.669	0.000276		0.23	-0.0109		0.441	-0.00168
0.241	-0.00107		0.455	0.000448		0.277	-0.00129		0.67	0.000276		0.232	-0.0109		0.442	-0.00167
0.24	-0.00109		0.456	0.000451		0.276	-0.00131		0.671	0.000277		0.232	-0.0109		0.443	-0.00164
0.239	-0.00109		0.457	0.000449		0.275	-0.00134		0.672	0.000276		0.234	-0.0108		0.444	-0.00163
0.238	-0.00109		0.458	0.000449		0.274	-0.00135		0.673	0.000276		0.234	-0.0108		0.445	-0.0016
0.237	-0.00111		0.459	0.000454		0.273	-0.00136		0.674	0.000277		0.235	-0.0108		0.446	-0.00159
0.236	-0.00111		0.46	0.00045		0.272	-0.00138		0.675	0.000275		0.236	-0.0107		0.447	-0.00157
0.235	-0.00112		0.461	0.000453		0.271	-0.0014		0.676	0.000278		0.238	-0.0107		0.448	-0.00155
0.234	-0.00113		0.462	0.000456		0.27	-0.00143		0.677	0.000279		0.238	-0.0107		0.449	-0.00153
0.233	-0.00112		0.463	0.000452		0.269	-0.00145		0.678	0.000276		0.239	-0.0106		0.45	-0.00152
0.232	-0.00113		0.464	0.000458		0.268	-0.00147		0.679	0.000276		0.241	-0.0106		0.451	-0.0015
0.231	-0.00114		0.465	0.000455		0.267	-0.0015		0.68	0.000278		0.241	-0.0106		0.452	-0.00148
0.23	-0.00114		0.466	0.000457		0.266	-0.00151		0.681	0.000277		0.242	-0.0105		0.453	-0.00146
0.229	-0.00116		0.467	0.00046		0.265	-0.00153		0.682	0.000278		0.243	-0.0105		0.454	-0.00145
0.228	-0.00115		0.468	0.000459		0.264	-0.00156		0.683	0.000276		0.244	-0.0105		0.455	-0.00142
0.227	-0.00116		0.469	0.000459		0.263	-0.00158		0.684	0.000276		0.245	-0.0104		0.456	-0.00141
0.226	-0.00118		0.47	0.00046		0.262	-0.0016		0.686	0.000278		0.246	-0.0104		0.457	-0.00139
0.225	-0.00117		0.471	0.00046		0.261	-0.00163		0.686	0.000276		0.247	-0.0104		0.458	-0.00138
0.224	-0.00118		0.472	0.000466		0.26	-0.00166		0.687	0.000279		0.249	-0.0103		0.459	-0.00136
0.223	-0.00118		0.473	0.000465		0.259	-0.00168		0.688	0.000277		0.249	-0.0103		0.46	-0.00134
0.222	-0.00119		0.474	0.000467		0.258	-0.0017		0.689	0.00028		0.25	-0.0103		0.461	-0.00133
0.221	-0.00121		0.475	0.000469		0.257	-0.00173		0.691	0.000283		0.251	-0.0102		0.462	-0.00131
0.22	-0.0012		0.476	0.00047		0.256	-0.00176		0.691	0.000277		0.252	-0.0102		0.463	-0.0013
0.219	-0.00122		0.477	0.000472		0.255	-0.00178		0.693	0.000279		0.253	-0.0102		0.464	-0.00129
0.218	-0.00123		0.478	0.000476		0.254	-0.00181		0.694	0.000278		0.254	-0.0101		0.465	-0.00126
0.217	-0.00123		0.479	0.000471		0.253	-0.00184		0.694	0.000279		0.255	-0.0101		0.466	-0.00125
0.216	-0.00124		0.48	0.000474		0.252	-0.00186		0.695	0.00028		0.257	-0.01		0.467	-0.00124
0.215	-0.00124		0.481	0.000474		0.251	-0.00189		0.696	0.000281		0.258	-0.01		0.468	-0.00122
0.214	-0.00124		0.482	0.000472		0.25	-0.00193		0.697	0.00028		0.258	-0.00996		0.469	-0.00121
0.213	-0.00126		0.483	0.000477		0.249	-0.00196		0.698	0.000281		0.259	-0.00992		0.47	-0.00119
0.212	-0.00126		0.484	0.000476		0.248	-0.002		0.699	0.00028		0.261	-0.00988		0.471	-0.00118
0.211	-0.00126		0.485	0.000475		0.246	-0.00205		0.7	0.000283		0.261	-0.00984		0.472	-0.00117
0.21	-0.00128		0.486	0.000479		0.245	-0.00208		0.701	0.000281		0.262	-0.00979		0.473	-0.00115
0.209	-0.00127		0.487	0.000478		0.244	-0.00211		0.702	0.00028		0.263	-0.00973		0.474	-0.00114
0.208	-0.00128		0.488	0.000481		0.243	-0.00216		0.703	0.000285		0.265	-0.0097		0.475	-0.00112
0.207	-0.00129		0.489	0.000482		0.242	-0.00219		0.704	0.000281		0.265	-0.00966		0.476	-0.00111
0.206	-0.0013		0.49	0.000481		0.241	-0.00222		0.705	0.000282		0.266	-0.00962		0.477	-0.0011
0.205	-0.00131		0.491	0.000496		0.24	-0.00226		0.706	0.000283		0.267	-0.00957		0.478	-0.00107
0.204	-0.00131		0.492	0.000484		0.239	-0.00229		0.707	0.000282		0.269	-0.00952		0.479	-0.00106
0.203	-0.00132		0.493	0.000485		0.238	-0.00233		0.708	0.000283		0.269	-0.00947		0.48	-0.00105
0.202	-0.00133		0.494	0.000488		0.237	-0.00237		0.71	0.000282		0.27	-0.00942		0.48	-0.00104
0.201	-0.00132		0.495	0.000486		0.236	-0.0024		0.71	0.000286		0.271	-0.00938		0.482	-0.00103
0.2	-0.00133		0.496	0.000489		0.235	-0.00245		0.711	0.000285		0.273	-0.00933		0.483	-0.00101
0.199	-0.00134		0.497	0.00049		0.234	-0.00248		0.712	0.000284		0.274	-0.00928		0.484	-0.001
0.198	-0.00134		0.498	0.000492		0.233	-0.00253		0.713	0.000285		0.275	-0.00923		0.485	-0.000984
0.197	-0.00136		0.499	0.000496		0.232	-0.00256		0.715	0.000285		0.275	-0.00918		0.486	-0.000972
0.196	-0.00135		0.5	0.000494		0.231	-0.0026		0.715	0.000282		0.276	-0.00913		0.487	-0.000799
0.195	-0.00137		0.501	0.000494		0.23	-0.00265		0.716	0.000288		0.277	-0.00907		0.488	-0.000934
0.194	-0.00138		0.502	0.000497		0.229	-0.00269		0.717	0.000287		0.279	-0.00903		0.489	-0.000919
0.193	-0.00138		0.503	0.000496		0.228	-0.00274		0.718	0.000285		0.279	-0.00897		0.49	-0.000907
0.192	-0.00139		0.504	0.000503		0.227	-0.00278		0.719	0.000287		0.28	-0.00892		0.491	-0.000899
0.191	-0.00139		0.505	0.000498		0.226	-0.00282		0.72	0.000286		0.281	-0.00887		0.492	-0.000891
0.19	-0.00141		0.506	0.0005		0.225	-0.00287		0.721	0.000287		0.282	-0.00881		0.493	-0.000874
0.189	-0.00143		0.507	0.000503		0.224	-0.00292		0.722	0.000288		0.283	-0.00876		0.494	-0.000867
0.188	-0.00142		0.508	0.000501		0.223	-0.00297		0.723	0.000287		0.284	-0.00871		0.495	-0.000853
0.187	-0.00142		0.509	0.000505		0.222	-0.00302		0.724	0.000289		0.285	-0.00864		0.496	-0.000837
0.186	-0.00143		0.51	0.000508		0.221	-0.00307		0.726	0.000288		0.286	-0.00859		0.497	-0.000829
0.185	-0.00143		0.511	0.000506		0.22	-0.00312		0.726	0.000288		0.287	-0.00853		0.498	-0.000816
0.184	-0.00146		0.512	0.000506		0.219	-0.00317		0.727	0.000289		0.288	-0.00847		0.499	-0.000805
0.183	-0.00144		0.513	0.000509		0.218	-0.00322		0.728	0.00029		0.289	-0.00842		0.5	-0.000793
0.182	-0.00144		0.514	0.000512		0.217	-0.00328		0.729	0.00029		0.29	-0.00836		0.501	-0.000779
0.181	-0.00146		0.515	0.000514		0.216	-0.00332		0.731	0.00029		0.291	-0.0083		0.502	-0.000769
0.18	-0.00147		0.516	0.000512		0.215	-0.00339		0.731	0.000289		0.292	-0.00825		0.503	-0.000757
0.179	-0.00148		0.517	0.000519		0.214	-0.00344		0.732	0.00029		0.293	-0.00818		0.504	-0.000744
0.178	-0.00149		0.518	0.000523		0.213	-0.0035		0.733	0.000292		0.294	-0.00813		0.505	-0.000733
0.177	-0.00149		0.519	0.000522		0.212	-0.00356		0.734	0.000292		0.295	-0.00806		0.506	-0.000717
0.176	-0.00151		0.52	0.000528		0.211	-0.00361		0.735	0.00029		0.296	-0.00801		0.507	-0.000709
0.175	-0.00151		0.521	0.000532		0.21	-0.00367		0.736	0.000293		0.297	-0.00795		0.508	-0.000698
0.174	-0.00151		0.522	0.000537		0.209	-0.00373		0.737	0.000292		0.298	-0.00788		0.509	-0.000683
0.173	-0.00153		0.523	0.000547		0.208	-0.0038		0.738	0.000295		0.299	-0.00783		0.51	-0.000673
0.172	-0.00152		0.524	0.00055		0.207	-0.00386		0.739	0.000293		0.3	-0.00777		0.511	-0.000661
0.171	-0.00154		0.525	0.000559		0.206	-0.00393		0.74	0.000293		0.301	-0.0077		0.512	-0.00065
0.17	-0.00155		0.526	0.000573		0.205	-0.00399		0.741	0.000295		0.302	-0.00765		0.513	-0.000639
0.169	-0.00154		0.527	0.000582		0.204	-0.00404		0.742	0.000296		0.303	-0.00759		0.514	-0.000627
0.168	-0.00156		0.528	0.000597		0.203	-0.00412		0.743	0.000295		0.304	-0.00753		0.515	-0.000617
0.167	-0.00156		0.529	0.000612		0.202	-0.00419		0.744	0.000294		0.305	-0.00747		0.516	-0.000606
0.166	-0.00157		0.53	0.000626		0.201	-0.00425		0.745	0.000299		0.306	-0.00741		0.517	-0.000592
0.165	-0.00158		0.531	0.000643		0.2	-0.00433		0.746	0.000297		0.307	-0.00735		0.518	-0.000584
0.164	-0.00157		0.532	0.000656		0.199	-0.0044		0.748	0.000295		0.308	-0.00729		0.519	-0.000568
0.163	-0.00158		0.533	0.000669		0.198	-0.00448		0.748	0.000299		0.309	-0.00723		0.52	-0.000557
0.162	-0.00159		0.534	0.00068		0.197	-0.00455		0.749	0.000297		0.31	-0.00717		0.521	-0.000549
0.161	-0.00158		0.535	0.000687		0.196	-0.00463		0.75	0.0003		0.312	-0.00712		0.522	-0.000534
0.16	-0.0016		0.536	0.000699		0.195	-0.00471		0.751	0.0003		0.312	-0.00705		0.523	-0.000525
0.159	-0.00161		0.537	0.000703		0.194	-0.00478		0.752	0.0003		0.313	-0.007		0.524	-0.000516
0.158	-0.00161		0.538	0.000706		0.193	-0.00486		0.753	0.000301		0.314	-0.00692		0.525	-0.000503
0.157	-0.00161		0.539	0.000709		0.192	-0.00494		0.754	0.000304		0.315	-0.00688		0.526	-0.000492
0.156	-0.00161		0.54	0.000705		0.191	-0.00502		0.755	0.000299		0.316	-0.00682		0.527	-0.000482
0.155	-0.00163		0.541	0.000704		0.19	-0.0051		0.756	0.000304		0.317	-0.00676		0.528	-0.000468
0.154	-0.00163		0.542	0.000707		0.189	-0.00518		0.757	0.000303		0.318	-0.00671		0.529	-0.00046
0.153	-0.00163		0.543	0.000692		0.188	-0.00527		0.758	0.000302		0.319	-0.00665		0.53	-0.000449
0.152	-0.00165		0.544	0.000686		0.187	-0.00536		0.759	0.000304		0.32	-0.00659		0.531	-0.000436
0.151	-0.00165		0.545	0.000678		0.186	-0.00544		0.76	0.000305		0.321	-0.00654		0.532	-0.000426
0.15	-0.00165		0.546	0.000671		0.185	-0.00553		0.761	0.000306		0.322	-0.00648		0.533	-0.000415
0.149	-0.00167		0.547	0.000664		0.184	-0.00562		0.762	0.000307		0.323	-0.00643		0.534	-0.000405
0.148	-0.00167		0.548	0.000654		0.183	-0.00571		0.764	0.000305		0.324	-0.00638		0.535	-0.000394
0.147	-0.00168		0.549	0.000648		0.182	-0.0058		0.764	0.000303		0.325	-0.00632		0.536	-0.000381
0.146	-0.00169		0.55	0.000643		0.181	-0.0059		0.763	-6.94e-05		0.326	-0.00627		0.537	-0.000373
0.145	-0.00168		0.551	0.000634		0.18	-0.006		0.762	-8.41e-05		0.327	-0.00621		0.538	-0.000362
0.144	-0.00171		0.552	0.000631		0.179	-0.0061		0.761	-7.85e-05		0.328	-0.00616		0.539	-0.000351
0.143	-0.00171		0.553	0.000624		0.178	-0.00619		0.76	-9.34e-05		0.329	-0.00611		0.54	-0.000343
0.142	-0.00173		0.554	0.000619		0.177	-0.00629		0.759	-0.0001		0.33	-0.00606		0.541	-0.00033
0.141	-0.00173		0.555	0.000622		0.176	-0.00639		0.758	-0.000104		0.331	-0.00601		0.542	-0.000321
0.14	-0.00173		0.556	0.000615		0.175	-0.0065		0.757	-0.000109		0.332	-0.00595		0.543	-0.00031
0.139	-0.00175		0.557	0.00061		0.174	-0.0066		0.756	-0.000116		0.333	-0.00591		0.544	-0.000312
0.138	-0.00175		0.558	0.000608		0.173	-0.00671		0.755	-0.000117		0.334	-0.00587		0.545	-0.000288
[truncated: 80,428 more rows]
