# Supplementary material for: Substrate Selection for Fundamental Studies of Electrocatalysts and Photoelectrodes: Inert Potential Windows in Acidic, Neutral, and Basic Electrolyte
Source: PLoS One. 2014 Oct 30;9(10):e107942. doi: 10.1371/journal.pone.0107942 (PMC4214636; doi:10.1371/journal.pone.0107942)
Supplement: File S4 — Electrochemical activity data for aluminum-doped zinc oxide (AZO) as displayed in Figure 5 . (XLSX) [file pone.0107942.s004.xlsx]

## Sheet: AZO
SUPPORTING INFORMATION
Substrate Selection for Fundamental Studies of Electrocatalysts and Photoelectrodes: Inert Potential Windows in Acidic, Neutral, and Basic Electrolyte
Jesse D. Benck, Blaise A. Pinaud, Yelena Gorlin, and Thomas F. Jaramillo
Department of Chemical Engineering, Stanford University
Electrochemical Data for Aluminum-Doped Zinc Oxide (AZO) Substrate
0.1 M Sulfuric Acid						0.1 M Sodium Acetate						0.1 M Sodium Hydroxide
Cathodic Sweeps			Anodic Sweeps			Cathodic Sweeps			Anodic Sweeps			Cathodic Sweeps			Anodic Sweeps
Potential vs. RHE	Current Density		Potential vs. RHE	Current Density		Potential vs. RHE	Current Density		Potential vs. RHE	Current Density		Potential vs. RHE	Current Density		Potential vs. RHE	Current Density
(V)	(mA/cm2electrode)		(V)	(mA/cm2electrode)		(V)	(mA/cm2electrode)		(V)	(mA/cm2electrode)		(V)	(mA/cm2electrode)		(V)	(mA/cm2electrode)
N/A	N/A		N/A	N/A		0.308	-0.0519		0.309	-0.00979		0.354	-0.049		0.355	-0.0514
						0.307	-0.035		0.31	-0.00639		0.353	-0.0416		0.356	-0.041
						0.306	-0.0226		0.311	-0.00362		0.352	-0.0338		0.357	-0.0325
						0.305	-0.0181		0.312	-0.00219		0.351	-0.0304		0.358	-0.0286
						0.304	-0.0157		0.314	-0.00157		0.35	-0.0282		0.359	-0.0262
						0.303	-0.0147		0.315	-0.00129		0.349	-0.0266		0.36	-0.0244
						0.302	-0.014		0.316	-0.00107		0.348	-0.0254		0.361	-0.023
						0.301	-0.0134		0.317	-0.000909		0.347	-0.0244		0.362	-0.0219
						0.3	-0.0134		0.318	-0.000772		0.346	-0.0237		0.363	-0.0209
						0.299	-0.0136		0.319	-0.000665		0.345	-0.023		0.364	-0.0201
						0.298	-0.0136		0.32	-0.000511		0.344	-0.0224		0.365	-0.0194
						0.297	-0.0137		0.321	-0.000438		0.343	-0.0219		0.366	-0.0187
						0.296	-0.0138		0.322	-0.000377		0.342	-0.0214		0.367	-0.0181
						0.295	-0.0138		0.323	-0.000325		0.341	-0.021		0.368	-0.0176
						0.294	-0.0137		0.324	-0.000276		0.34	-0.0207		0.369	-0.0171
						0.293	-0.0139		0.325	-0.000231		0.339	-0.0204		0.37	-0.0167
						0.292	-0.0139		0.326	-0.000192		0.338	-0.0201		0.371	-0.0162
						0.291	-0.0141		0.327	-0.000166		0.337	-0.0198		0.372	-0.0158
						0.29	-0.0147		0.328	-0.000142		0.336	-0.0195		0.373	-0.0155
						0.289	-0.0145		0.329	-0.000118		0.335	-0.0193		0.374	-0.0151
						0.288	-0.0146		0.33	-9.05e-05		0.334	-0.019		0.375	-0.0148
						0.287	-0.0148		0.331	-7.27e-05		0.333	-0.0188		0.376	-0.0145
						0.286	-0.015		0.331	-5.14e-05		0.332	-0.0187		0.377	-0.0142
						0.285	-0.0149		0.333	-4.13e-05		0.331	-0.0185		0.378	-0.0139
						0.284	-0.0152		0.334	-1.51e-05		0.33	-0.0183		0.379	-0.0136
						0.283	-0.0154		0.335	-1.4e-05		0.329	-0.0181		0.38	-0.0134
						0.282	-0.0156		0.335	-5.92e-06		0.328	-0.018		0.381	-0.0131
						0.281	-0.0156		0.336	8.06e-06		0.327	-0.0179		0.382	-0.0129
						0.28	-0.0157		0.338	1.93e-05		0.326	-0.0177		0.383	-0.0127
						0.279	-0.0157		0.339	1.73e-05		0.325	-0.0176		0.384	-0.0124
						0.278	-0.016		0.34	4.46e-05		0.324	-0.0175		0.385	-0.0122
						0.277	-0.0164		0.341	6.15e-05		0.323	-0.0174		0.386	-0.012
						0.276	-0.0167		0.342	7.18e-05		0.322	-0.0172		0.387	-0.0118
						0.275	-0.0168		0.343	7.65e-05		0.321	-0.0172		0.388	-0.0116
						0.274	-0.0169		0.343	8.94e-05		0.32	-0.017		0.389	-0.0114
						0.273	-0.0169		0.345	8.76e-05		0.319	-0.017		0.39	-0.0113
						0.272	-0.0175		0.346	0.000101		0.318	-0.0169		0.391	-0.0111
						0.271	-0.0173		0.347	0.000105		0.317	-0.0168		0.392	-0.0109
						0.27	-0.0174		0.347	0.00012		0.316	-0.0167		0.393	-0.0108
						0.269	-0.0174		0.349	0.000128		0.315	-0.0166		0.394	-0.0106
						0.268	-0.018		0.35	0.000161		0.314	-0.0165		0.395	-0.0104
						0.267	-0.0181		0.351	0.000177		0.313	-0.0165		0.396	-0.0103
						0.266	-0.018		0.352	0.000185		0.312	-0.0164		0.397	-0.0101
						0.265	-0.0181		0.353	0.000193		0.311	-0.0163		0.398	-0.00999
						0.264	-0.0186		0.354	0.000221		0.31	-0.0163		0.399	-0.00985
						0.263	-0.0184		0.355	0.000226		0.309	-0.0162		0.4	-0.00928
						0.262	-0.0189		0.356	0.000232		0.308	-0.0162		0.402	-0.00941
						0.261	-0.019		0.357	0.000237		0.307	-0.0161		0.403	-0.00928
						0.26	-0.0191		0.358	0.000228		0.306	-0.016		0.404	-0.00917
						0.259	-0.0191		0.359	0.000232		0.305	-0.016		0.405	-0.00905
						0.258	-0.0193		0.36	0.000244		0.304	-0.0159		0.406	-0.00893
						0.257	-0.0193		0.361	0.000258		0.303	-0.0159		0.407	-0.0088
						0.256	-0.0196		0.362	0.000255		0.302	-0.0159		0.408	-0.00869
						0.255	-0.0206		0.363	0.000252		0.301	-0.0158		0.409	-0.00857
						0.254	-0.0205		0.364	0.000251		0.3	-0.0158		0.41	-0.00845
						0.253	-0.0206		0.365	0.00027		0.299	-0.0157		0.411	-0.00834
						0.252	-0.0213		0.366	0.000276		0.298	-0.0157		0.412	-0.00825
						0.251	-0.0211		0.367	0.000282		0.297	-0.0156		0.412	-0.00813
						0.25	-0.0212		0.368	0.000284		0.296	-0.0156		0.413	-0.00803
						0.249	-0.0213		0.369	0.000292		0.295	-0.0156		0.415	-0.00792
						0.248	-0.0219		0.37	0.000282		0.294	-0.0156		0.416	-0.00783
						0.247	-0.0219		0.371	0.000277		0.293	-0.0155		0.416	-0.00773
						0.246	-0.0221		0.372	0.000277		0.292	-0.0155		0.417	-0.00762
						0.245	-0.0224		0.373	0.000274		0.291	-0.0155		0.418	-0.00753
						0.244	-0.0226		0.374	0.000287		0.29	-0.0154		0.419	-0.00745
						0.243	-0.0228		0.375	0.00028		0.289	-0.0154		0.42	-0.00734
						0.242	-0.0233		0.376	0.000288		0.288	-0.0154		0.422	-0.00725
						0.241	-0.0234		0.377	0.000288		0.287	-0.0153		0.422	-0.00716
						0.24	-0.0234		0.378	0.000292		0.286	-0.0153		0.423	-0.00707
						0.239	-0.0238		0.379	0.000273		0.285	-0.0153		0.424	-0.00698
						0.238	-0.0239		0.38	0.000313		0.284	-0.0153		0.425	-0.0069
						0.237	-0.0245		0.381	0.000315		0.283	-0.0153		0.426	-0.00681
						0.236	-0.0246		0.382	0.000314		0.282	-0.0153		0.428	-0.00673
						0.235	-0.0249		0.383	0.000269		0.281	-0.0153		0.428	-0.00664
						0.234	-0.0257		0.384	0.000233		0.28	-0.0152		0.429	-0.00657
						0.233	-0.0255		0.385	0.000246		0.279	-0.0152		0.431	-0.00648
						0.232	-0.0257		0.386	0.000273		0.278	-0.0152		0.431	-0.0064
						0.231	-0.0266		0.387	0.000295		0.277	-0.0152		0.432	-0.00632
						0.23	-0.0269		0.388	0.000304		0.276	-0.0152		0.434	-0.00624
						0.229	-0.0268		0.389	0.000283		0.275	-0.0152		0.434	-0.00616
						0.228	-0.0274		0.39	0.00027		0.274	-0.0151		0.435	-0.0061
						0.227	-0.0272		0.391	0.000269		0.273	-0.0151		0.436	-0.00601
						0.226	-0.0276		0.392	0.000274		0.272	-0.0151		0.438	-0.00594
						0.225	-0.0281		0.393	0.000266		0.271	-0.0151		0.438	-0.00588
						0.224	-0.0286		0.394	0.000274		0.27	-0.0151		0.439	-0.0058
						0.223	-0.0291		0.395	0.000279		0.269	-0.0151		0.44	-0.00575
						0.222	-0.0289		0.396	0.000294		0.268	-0.0151		0.442	-0.00565
						0.221	-0.0294		0.397	0.000301		0.267	-0.0151		0.442	-0.00558
						0.22	-0.0298		0.398	0.000326		0.266	-0.0151		0.443	-0.00552
						0.219	-0.0299		0.399	0.00033		0.265	-0.0151		0.445	-0.00545
						0.218	-0.0302		0.4	0.000329		0.264	-0.0151		0.445	-0.00539
						0.217	-0.0304		0.401	0.000332		0.263	-0.0151		0.446	-0.00532
						0.216	-0.0307		0.402	0.000322		0.262	-0.0151		0.448	-0.00525
						0.215	-0.0311		0.403	0.00033		0.261	-0.0151		0.449	-0.00519
						0.214	-0.0311		0.404	0.000332		0.26	-0.0151		0.449	-0.00512
						0.213	-0.0315		0.405	0.000339		0.259	-0.0151		0.451	-0.00505
						0.212	-0.0319		0.406	0.000344		0.258	-0.0151		0.451	-0.005
						0.211	-0.0324		0.407	0.000339		0.257	-0.0151		0.453	-0.00493
						0.21	-0.0326		0.408	0.000339		0.256	-0.0151		0.454	-0.00487
						0.209	-0.033		0.408	0.000348		0.255	-0.0151		0.454	-0.00483
						0.209	-0.0331		0.408	0.000367		0.255	-0.0151		0.454	-0.00486
						0.209	-0.0332		0.408	-0.000483		0.255	-0.0148		0.454	-0.00644
						0.209	-0.0324		0.407	-0.000502		0.255	-0.0133		0.453	-0.00654
						0.21	-0.0318		0.406	-0.000512		0.256	-0.0131		0.452	-0.00665
						0.211	-0.0309		0.405	-0.000524		0.257	-0.0129		0.451	-0.00673
						0.212	-0.0307		0.404	-0.000542		0.258	-0.0127		0.45	-0.00681
						0.213	-0.03		0.403	-0.000551		0.259	-0.0126		0.449	-0.00688
						0.214	-0.0296		0.402	-0.000567		0.26	-0.0124		0.448	-0.00696
						0.215	-0.029		0.401	-0.000573		0.261	-0.0123		0.447	-0.00702
						0.216	-0.0282		0.4	-0.000581		0.262	-0.0122		0.446	-0.00709
						0.217	-0.028		0.399	-0.000592		0.263	-0.0121		0.445	-0.00716
						0.218	-0.0275		0.398	-0.000585		0.264	-0.0119		0.444	-0.00723
						0.219	-0.0274		0.397	-0.000596		0.265	-0.0118		0.443	-0.00729
						0.22	-0.0273		0.396	-0.0006		0.266	-0.0117		0.442	-0.00735
						0.221	-0.0264		0.395	-0.000596		0.267	-0.0116		0.441	-0.00742
						0.222	-0.026		0.394	-0.000602		0.268	-0.0115		0.44	-0.00748
						0.223	-0.0257		0.393	-0.000601		0.269	-0.0114		0.439	-0.00753
						0.224	-0.0252		0.392	-0.000609		0.27	-0.0113		0.438	-0.00759
						0.225	-0.0246		0.391	-0.000614		0.271	-0.0112		0.437	-0.00766
						0.226	-0.0244		0.39	-0.000619		0.272	-0.0111		0.436	-0.00772
						0.227	-0.0237		0.389	-0.000626		0.273	-0.011		0.435	-0.00778
						0.228	-0.0238		0.388	-0.000634		0.274	-0.0109		0.434	-0.00783
						0.229	-0.0233		0.387	-0.000635		0.275	-0.0108		0.433	-0.00789
						0.23	-0.0228		0.386	-0.000631		0.276	-0.0107		0.432	-0.00795
						0.231	-0.0228		0.385	-0.000618		0.277	-0.0106		0.431	-0.00801
						0.232	-0.0222		0.384	-0.000629		0.278	-0.0106		0.43	-0.00806
						0.233	-0.022		0.383	-0.00063		0.279	-0.0105		0.429	-0.00812
						0.234	-0.0214		0.382	-0.000632		0.28	-0.0104		0.428	-0.00818
						0.235	-0.0212		0.381	-0.000666		0.281	-0.0103		0.427	-0.00823
						0.236	-0.0209		0.38	-0.000618		0.282	-0.0102		0.426	-0.00829
						0.237	-0.0204		0.379	-0.000616		0.283	-0.0101		0.425	-0.00835
						0.238	-0.0203		0.378	-0.000621		0.284	-0.0101		0.424	-0.00841
						0.239	-0.0197		0.377	-0.000623		0.285	-0.00951		0.423	-0.00845
						0.24	-0.0195		0.376	-0.000626		0.287	-0.0098		0.422	-0.00852
						0.241	-0.0191		0.375	-0.000624		0.288	-0.00972		0.421	-0.00856
						0.242	-0.0189		0.374	-0.00063		0.289	-0.00967		0.42	-0.00863
						0.243	-0.0188		0.373	-0.00063		0.29	-0.0096		0.419	-0.00867
						0.244	-0.0182		0.372	-0.000644		0.291	-0.00954		0.418	-0.00873
						0.245	-0.0179		0.371	-0.000638		0.292	-0.00946		0.417	-0.00878
						0.246	-0.0178		0.37	-0.000658		0.293	-0.00939		0.416	-0.00883
						0.247	-0.0175		0.369	-0.000658		0.294	-0.00932		0.415	-0.00888
						0.248	-0.0171		0.368	-0.000653		0.295	-0.00926		0.414	-0.00894
						0.249	-0.0171		0.367	-0.000649		0.296	-0.0092		0.413	-0.00899
						0.25	-0.0166		0.366	-0.000648		0.297	-0.00911		0.412	-0.00905
						0.251	-0.0166		0.365	-0.000651		0.298	-0.00908		0.411	-0.0091
						0.252	-0.0161		0.364	-0.00066		0.299	-0.009		0.41	-0.00915
						0.253	-0.0159		0.363	-0.000653		0.3	-0.00894		0.409	-0.00921
						0.254	-0.0156		0.362	-0.000661		0.301	-0.00887		0.408	-0.00925
						0.255	-0.0154		0.361	-0.000661		0.302	-0.00882		0.407	-0.00929
						0.256	-0.0151		0.36	-0.000668		0.303	-0.00876		0.406	-0.00935
						0.257	-0.0147		0.359	-0.000687		0.304	-0.00869		0.405	-0.0094
						0.258	-0.0148		0.358	-0.000687		0.305	-0.00864		0.404	-0.00945
						0.259	-0.0146		0.357	-0.000691		0.306	-0.00859		0.403	-0.0095
						0.26	-0.0142		0.356	-0.000689		0.307	-0.00852		0.402	-0.00955
						0.261	-0.014		0.355	-0.000705		0.308	-0.00847		0.401	-0.00959
						0.262	-0.0135		0.354	-0.000685		0.309	-0.00841		0.4	-0.00965
						0.263	-0.0134		0.353	-0.000702		0.31	-0.00835		0.399	-0.00968
						0.264	-0.013		0.352	-0.000767		0.311	-0.0083		0.398	-0.00974
						0.265	-0.0129		0.351	-0.000754		0.312	-0.00824		0.397	-0.00979
						0.266	-0.0126		0.35	-0.000745		0.313	-0.0082		0.396	-0.00985
						0.267	-0.0125		0.349	-0.000743		0.314	-0.00814		0.395	-0.00988
						0.268	-0.0122		0.348	-0.000741		0.315	-0.00809		0.394	-0.00993
						0.269	-0.0121		0.347	-0.000705		0.316	-0.00803		0.393	-0.00998
						0.27	-0.0121		0.346	-0.000714		0.317	-0.00798		0.392	-0.01
						0.271	-0.0118		0.345	-0.000706		0.318	-0.00793		0.391	-0.0101
						0.272	-0.0115		0.344	-0.000721		0.319	-0.00788		0.39	-0.0101
						0.273	-0.0113		0.343	-0.000726		0.32	-0.00782		0.389	-0.0102
						0.274	-0.011		0.342	-0.000727		0.321	-0.00777		0.388	-0.0102
						0.275	-0.0109		0.341	-0.00074		0.322	-0.00773		0.387	-0.0103
						0.276	-0.0106		0.34	-0.000746		0.323	-0.00768		0.386	-0.0103
						0.277	-0.0107		0.339	-0.000737		0.324	-0.00763		0.385	-0.0103
						0.278	-0.0102		0.338	-0.000737		0.325	-0.00758		0.384	-0.0104
						0.279	-0.0104		0.337	-0.000738		0.326	-0.00754		0.383	-0.0104
						0.28	-0.00995		0.336	-0.000741		0.327	-0.00749		0.382	-0.0105
						0.281	-0.00967		0.335	-0.000737		0.328	-0.00745		0.381	-0.0105
						0.283	-0.00953		0.334	-0.000742		0.329	-0.0074		0.38	-0.0106
						0.284	-0.0093		0.333	-0.000747		0.33	-0.00736		0.379	-0.0106
						0.285	-0.0093		0.332	-0.000751		0.331	-0.00731		0.378	-0.0106
						0.286	-0.00899		0.331	-0.000745		0.332	-0.00726		0.377	-0.0107
						0.287	-0.00893		0.33	-0.000756		0.333	-0.00722		0.376	-0.0108
						0.288	-0.00873		0.329	-0.000751		0.334	-0.00717		0.375	-0.0108
						0.289	-0.00868		0.328	-0.000762		0.335	-0.00713		0.374	-0.0108
						0.29	-0.00844		0.327	-0.000761		0.336	-0.00708		0.373	-0.0108
						0.291	-0.00832		0.326	-0.000765		0.337	-0.00704		0.372	-0.0109
						0.292	-0.00812		0.325	-0.000776		0.338	-0.00701		0.371	-0.0109
						0.293	-0.00799		0.324	-0.000784		0.339	-0.00695		0.37	-0.011
						0.294	-0.00802		0.323	-0.000781		0.34	-0.00692		0.369	-0.011
						0.295	-0.00777		0.322	-0.000797		0.341	-0.00687		0.368	-0.011
						0.296	-0.0075		0.321	-0.0008		0.342	-0.00683		0.367	-0.0111
						0.297	-0.00732		0.32	-0.000816		0.343	-0.0068		0.366	-0.0111
						0.298	-0.00735		0.319	-0.000814		0.344	-0.00675		0.365	-0.0112
						0.299	-0.00742		0.318	-0.000822		0.345	-0.0067		0.364	-0.0112
						0.3	-0.0073		0.317	-0.000856		0.346	-0.00668		0.363	-0.0112
						0.301	-0.0071		0.316	-0.000885		0.347	-0.00663		0.362	-0.0113
						0.302	-0.00682		0.315	-0.000894		0.348	-0.00659		0.361	-0.0113
						0.303	-0.00663		0.314	-0.0009		0.349	-0.00654		0.36	-0.0113
						0.304	-0.00667		0.313	-0.000878		0.35	-0.00651		0.359	-0.0114
						0.305	-0.00652		0.312	-0.00086		0.351	-0.00648		0.358	-0.0114
						0.306	-0.00648		0.311	-0.000861		0.352	-0.00643		0.357	-0.0115
						0.307	-0.00624		0.31	-0.000868		0.353	-0.00639		0.356	-0.0115
						0.308	-0.006		0.309	-0.000871		0.354	-0.00636		0.355	-0.0115
						0.309	-0.0059		0.308	-0.000849		0.354	-0.00639		0.354	-0.0115
						0.308	-0.00703		0.309	1.97e-05		0.354	-0.00815		0.355	-0.00972
						0.307	-0.00723		0.31	-9.96e-05		0.353	-0.00817		0.356	-0.00956
						0.306	-0.00745		0.311	-0.000341		0.352	-0.00826		0.357	-0.00939
						0.305	-0.00765		0.312	-0.000633		0.351	-0.00831		0.358	-0.00924
						0.304	-0.00765		0.313	-0.000669		0.35	-0.00837		0.359	-0.00911
						0.303	-0.00767		0.314	-0.000723		0.349	-0.00842		0.36	-0.00898
						0.302	-0.00788		0.315	-0.000674		0.348	-0.00847		0.361	-0.00886
						0.301	-0.0083		0.316	-0.000599		0.347	-0.0085		0.362	-0.00876
						0.3	-0.00816		0.317	-0.00016		0.346	-0.00854		0.363	-0.00864
						0.299	-0.00819		0.318	1.25e-05		0.345	-0.00859		0.364	-0.00854
						0.298	-0.00821		0.319	2.05e-05		0.344	-0.00862		0.365	-0.00844
						0.297	-0.00841		0.32	2.91e-05		0.343	-0.00865		0.366	-0.00834
						0.296	-0.00867		0.321	4.64e-05		0.342	-0.00868		0.367	-0.00825
						0.295	-0.00877		0.322	5.68e-05		0.341	-0.00872		0.368	-0.00815
						0.294	-0.00891		0.323	6.54e-05		0.34	-0.00875		0.369	-0.00806
						0.293	-0.00908		0.324	9.04e-05		0.339	-0.00877		0.37	-0.00798
						0.292	-0.00923		0.325	9.02e-05		0.338	-0.0088		0.371	-0.00788
						0.291	-0.00909		0.326	0.000155		0.337	-0.00884		0.372	-0.0078
						0.29	-0.00951		0.327	0.000178		0.336	-0.00887		0.373	-0.00772
						0.289	-0.00958		0.328	0.000246		0.335	-0.00889		0.374	-0.00764
						0.288	-0.00991		0.329	0.000261		0.334	-0.00892		0.375	-0.00756
						0.287	-0.01		0.33	0.000258		0.333	-0.00895		0.376	-0.00748
						0.286	-0.01		0.331	0.000267		0.332	-0.00898		0.377	-0.0074
						0.285	-0.0104		0.332	0.000272		0.331	-0.009		0.378	-0.00733
						0.284	-0.0104		0.333	0.00028		0.33	-0.00903		0.379	-0.00726
						0.283	-0.0104		0.334	0.000284		0.329	-0.00906		0.38	-0.00718
						0.282	-0.0107		0.335	0.000282		0.328	-0.00909		0.381	-0.00711
						0.281	-0.0109		0.336	0.000288		0.327	-0.0091		0.382	-0.00704
						0.28	-0.0109		0.337	0.000286		0.326	-0.00914		0.383	-0.00697
						0.279	-0.011		0.338	0.000299		0.325	-0.00916		0.384	-0.00689
						0.278	-0.0112		0.339	0.000302		0.324	-0.00919		0.385	-0.00683
						0.277	-0.0115		0.34	0.000301		0.323	-0.00921		0.386	-0.00678
						0.276	-0.0116		0.341	0.000308		0.322	-0.00923		0.387	-0.00669
						0.275	-0.0118		0.342	0.000308		0.321	-0.00927		0.388	-0.00663
						0.274	-0.0121		0.343	0.000318		0.32	-0.00929		0.389	-0.00657
						0.273	-0.0123		0.344	0.000322		0.319	-0.00931		0.39	-0.00651
						0.272	-0.0124		0.345	0.000319		0.318	-0.00934		0.391	-0.00644
						0.271	-0.0125		0.346	0.000325		0.317	-0.00936		0.392	-0.00638
						0.27	-0.0128		0.347	0.000326		0.316	-0.00939		0.393	-0.0063
						0.269	-0.0132		0.348	0.000335		0.315	-0.00942		0.394	-0.00627
						0.268	-0.0131		0.349	0.000346		0.314	-0.00943		0.395	-0.00619
						0.267	-0.0135		0.35	0.000355		0.313	-0.00946		0.396	-0.00613
						0.266	-0.0137		0.351	0.000364		0.312	-0.00949		0.397	-0.00615
						0.265	-0.0139		0.352	0.000352		0.311	-0.00951		0.398	-0.00612
						0.264	-0.0142		0.353	0.000357		0.31	-0.00954		0.399	-0.00606
						0.263	-0.0142		0.354	0.000363		0.309	-0.00956		0.4	-0.00603
						0.262	-0.0145		0.355	0.000358		0.308	-0.00959		0.401	-0.00596
						0.261	-0.0151		0.356	0.000372		0.307	-0.00962		0.402	-0.00589
						0.26	-0.0152		0.357	0.000366		0.306	-0.00964		0.403	-0.00586
						0.259	-0.0149		0.358	0.000362		0.305	-0.00967		0.404	-0.00582
						0.258	-0.0152		0.359	0.000365		0.304	-0.00969		0.405	-0.00582
						0.257	-0.0153		0.36	0.000344		0.303	-0.00971		0.406	-0.00573
						0.256	-0.016		0.361	0.00034		0.302	-0.00974		0.407	-0.00563
						0.255	-0.016		0.362	0.000345		0.301	-0.00977		0.408	-0.00546
						0.254	-0.0162		0.363	0.000357		0.3	-0.0098		0.409	-0.0054
						0.253	-0.0168		0.364	0.00037		0.299	-0.00982		0.41	-0.00536
						0.252	-0.0168		0.365	0.000361		0.298	-0.00985		0.411	-0.0053
						0.251	-0.017		0.366	0.000363		0.297	-0.00988		0.412	-0.00525
						0.25	-0.0172		0.367	0.000346		0.296	-0.00991		0.413	-0.0052
						0.249	-0.0176		0.368	0.00034		0.295	-0.00992		0.414	-0.00515
						0.248	-0.0178		0.369	0.000342		0.294	-0.00996		0.415	-0.0051
						0.247	-0.018		0.37	0.000342		0.293	-0.00999		0.416	-0.00506
						0.246	-0.0184		0.371	0.000346		0.292	-0.01		0.417	-0.005
						0.245	-0.0184		0.372	0.000342		0.291	-0.01		0.418	-0.00496
						0.244	-0.0188		0.373	0.000333		0.29	-0.0101		0.419	-0.0049
						0.243	-0.019		0.374	0.000349		0.289	-0.0101		0.42	-0.00486
						0.242	-0.0195		0.375	0.000365		0.288	-0.0101		0.421	-0.00482
						0.24	-0.0198		0.376	0.000366		0.287	-0.0102		0.422	-0.00476
						0.239	-0.0201		0.377	0.000369		0.286	-0.0102		0.423	-0.00471
						0.238	-0.0204		0.378	0.000359		0.285	-0.0102		0.424	-0.00467
						0.237	-0.0205		0.379	0.000378		0.284	-0.0103		0.425	-0.00462
						0.236	-0.021		0.38	0.000381		0.283	-0.0103		0.426	-0.00458
						0.235	-0.0214		0.381	0.000376		0.282	-0.0103		0.427	-0.00453
						0.234	-0.0224		0.382	0.000376		0.281	-0.0103		0.428	-0.00449
						0.233	-0.0227		0.383	0.000371		0.28	-0.0104		0.429	-0.00444
						0.232	-0.0229		0.384	0.000372		0.279	-0.0104		0.43	-0.0044
						0.231	-0.0228		0.385	0.000386		0.278	-0.0104		0.431	-0.00436
						0.23	-0.0227		0.386	0.000388		0.277	-0.0105		0.432	-0.00431
						0.229	-0.0231		0.387	0.000385		0.276	-0.0105		0.433	-0.00426
						0.228	-0.0234		0.388	0.000394		0.275	-0.0105		0.434	-0.00423
						0.227	-0.024		0.389	0.000397		0.274	-0.0106		0.435	-0.00418
						0.226	-0.0239		0.39	0.000399		0.273	-0.0106		0.436	-0.00414
						0.225	-0.024		0.391	0.000403		0.272	-0.0106		0.437	-0.0041
						0.224	-0.0245		0.392	0.000403		0.271	-0.0107		0.438	-0.00405
						0.223	-0.0249		0.393	0.000404		0.27	-0.0107		0.439	-0.00401
						0.222	-0.0251		0.394	0.000414		0.269	-0.0107		0.44	-0.00397
						0.221	-0.0251		0.395	0.000409		0.268	-0.0108		0.441	-0.00392
						0.22	-0.0258		0.396	0.000418		0.267	-0.0108		0.442	-0.00389
						0.219	-0.0259		0.397	0.000422		0.266	-0.0108		0.443	-0.00385
						0.218	-0.0263		0.398	0.000426		0.265	-0.0109		0.444	-0.00381
						0.217	-0.0266		0.399	0.000443		0.264	-0.0109		0.445	-0.00377
						0.216	-0.0272		0.4	0.000461		0.263	-0.0109		0.446	-0.00373
						0.215	-0.0274		0.401	0.00046		0.262	-0.011		0.447	-0.00369
						0.214	-0.0278		0.402	0.000462		0.261	-0.011		0.448	-0.00364
						0.213	-0.0279		0.403	0.000464		0.26	-0.0111		0.449	-0.00361
						0.212	-0.0282		0.404	0.000468		0.259	-0.0111		0.45	-0.00357
						0.211	-0.0287		0.405	0.000463		0.258	-0.0111		0.451	-0.00353
						0.21	-0.0292		0.406	0.000467		0.257	-0.0112		0.452	-0.00349
						0.209	-0.0294		0.407	0.000467		0.256	-0.0112		0.453	-0.00346
						0.209	-0.0294		0.408	0.00047		0.255	-0.0112		0.454	-0.00341
						0.209	-0.0295		0.408	0.000511		0.254	-0.0112		0.454	-0.00344
						0.209	-0.0284		0.408	-0.000359		0.254	-0.0112		0.454	-0.00503
						0.21	-0.028		0.407	-0.00038		0.255	-0.00934		0.453	-0.0051
						0.211	-0.0274		0.406	-0.0004		0.256	-0.00919		0.452	-0.0052
						0.212	-0.0269		0.405	-0.00042		0.257	-0.00907		0.451	-0.00528
						0.213	-0.0266		0.404	-0.00043		0.258	-0.00897		0.45	-0.00534
						0.214	-0.0263		0.403	-0.000443		0.259	-0.00887		0.449	-0.00541
						0.215	-0.0257		0.402	-0.000449		0.26	-0.00878		0.448	-0.00548
						0.216	-0.0255		0.401	-0.000454		0.261	-0.00869		0.447	-0.00553
						0.217	-0.025		0.4	-0.00047		0.262	-0.00861		0.446	-0.00559
						0.218	-0.0245		0.399	-0.000478		0.263	-0.00854		0.445	-0.00565
						0.219	-0.0241		0.398	-0.000485		0.264	-0.00845		0.444	-0.0057
						0.22	-0.0238		0.397	-0.00049		0.265	-0.00838		0.443	-0.00576
						0.221	-0.0233		0.396	-0.000497		0.266	-0.00832		0.442	-0.00581
						0.222	-0.023		0.395	-0.000498		0.267	-0.00825		0.441	-0.00587
						0.223	-0.0226		0.394	-0.000502		0.268	-0.00817		0.44	-0.00592
						0.224	-0.0223		0.393	-0.000512		0.269	-0.00811		0.439	-0.00596
						0.225	-0.022		0.392	-0.000521		0.27	-0.00804		0.438	-0.00601
						0.226	-0.0217		0.391	-0.000525		0.271	-0.00798		0.437	-0.00607
						0.227	-0.0216		0.39	-0.000534		0.272	-0.00791		0.436	-0.00613
						0.228	-0.0213		0.389	-0.000538		0.273	-0.00786		0.435	-0.00618
						0.229	-0.021		0.388	-0.000549		0.274	-0.0078		0.434	-0.00621
						0.23	-0.0208		0.387	-0.000544		0.275	-0.00774		0.433	-0.00627
						0.231	-0.0203		0.386	-0.000549		0.276	-0.00768		0.432	-0.00632
						0.232	-0.0201		0.385	-0.000551		0.277	-0.00763		0.431	-0.00636
						0.233	-0.0198		0.384	-0.00055		0.278	-0.00757		0.43	-0.00641
						0.234	-0.0196		0.383	-0.000548		0.279	-0.00753		0.429	-0.00646
						0.235	-0.0195		0.382	-0.00055		0.28	-0.00746		0.428	-0.00652
						0.236	-0.0189		0.381	-0.000557		0.281	-0.0074		0.427	-0.00656
						0.237	-0.0187		0.38	-0.000566		0.282	-0.00737		0.426	-0.00661
						0.238	-0.0183		0.379	-0.000558		0.283	-0.00731		0.425	-0.00666
						0.239	-0.0183		0.378	-0.000568		0.284	-0.00726		0.424	-0.00671
						0.24	-0.0179		0.377	-0.00057		0.285	-0.00721		0.423	-0.00675
						0.241	-0.0179		0.376	-0.000601		0.286	-0.00716		0.422	-0.0068
						0.242	-0.0174		0.375	-0.000623		0.287	-0.00711		0.421	-0.00685
						0.243	-0.0169		0.374	-0.000624		0.288	-0.00706		0.42	-0.00689
						0.244	-0.0167		0.373	-0.00059		0.289	-0.00701		0.419	-0.00695
						0.245	-0.0164		0.372	-0.000596		0.29	-0.00697		0.418	-0.00698
						0.246	-0.0163		0.371	-0.000589		0.291	-0.00693		0.417	-0.00704
						0.247	-0.0159		0.37	-0.000597		0.292	-0.00688		0.416	-0.00708
						0.248	-0.0155		0.369	-0.000621		0.293	-0.00684		0.415	-0.00712
						0.249	-0.0156		0.368	-0.000634		0.294	-0.00679		0.414	-0.00717
						0.25	-0.0152		0.367	-0.000637		0.295	-0.00675		0.413	-0.00722
						0.251	-0.0146		0.366	-0.000615		0.296	-0.0067		0.412	-0.00726
						0.252	-0.015		0.365	-0.000616		0.297	-0.00667		0.411	-0.00731
						0.253	-0.0145		0.364	-0.00062		0.298	-0.00663		0.41	-0.00735
						0.254	-0.0145		0.363	-0.000621		0.299	-0.00659		0.409	-0.0074
						0.255	-0.0139		0.362	-0.000623		0.3	-0.00654		0.408	-0.00745
						0.256	-0.0138		0.361	-0.000607		0.301	-0.0065		0.407	-0.00748
						0.257	-0.0135		0.36	-0.000607		0.302	-0.00646		0.406	-0.00753
						0.258	-0.0132		0.359	-0.000611		0.303	-0.00643		0.405	-0.00758
						0.259	-0.013		0.358	-0.000628		0.304	-0.00638		0.404	-0.00762
						0.26	-0.0128		0.357	-0.000647		0.305	-0.00635		0.403	-0.00767
						0.261	-0.0127		0.356	-0.000692		0.306	-0.00632		0.402	-0.00771
						0.262	-0.0123		0.355	-0.000707		0.307	-0.00627		0.401	-0.00776
						0.263	-0.012		0.354	-0.000706		0.308	-0.00624		0.4	-0.0078
						0.264	-0.0117		0.353	-0.000727		0.309	-0.0062		0.399	-0.00783
						0.265	-0.0116		0.352	-0.000766		0.31	-0.00617		0.398	-0.00789
						0.266	-0.0112		0.351	-0.000755		0.311	-0.00613		0.397	-0.00792
						0.267	-0.0111		0.35	-0.000752		0.312	-0.00609		0.396	-0.00798
						0.268	-0.011		0.349	-0.000843		0.313	-0.00606		0.395	-0.00801
						0.269	-0.0106		0.348	-0.000879		0.314	-0.00603		0.394	-0.00805
						0.27	-0.0106		0.347	-0.000829		0.315	-0.006		0.393	-0.00811
						0.271	-0.0104		0.346	-0.000824		0.316	-0.00596		0.392	-0.00814
						0.272	-0.0101		0.345	-0.000773		0.317	-0.00592		0.391	-0.00818
						0.274	-0.00976		0.344	-0.000793		0.318	-0.00589		0.39	-0.00822
						0.275	-0.00973		0.343	-0.000797		0.319	-0.00586		0.389	-0.00827
						0.276	-0.00939		0.342	-0.000736		0.32	-0.00582		0.388	-0.00831
						0.277	-0.00926		0.341	-0.000717		0.321	-0.00578		0.387	-0.00835
						0.278	-0.00913		0.34	-0.000735		0.322	-0.00577		0.386	-0.00839
						0.279	-0.00889		0.339	-0.000728		0.323	-0.00573		0.385	-0.00844
						0.28	-0.00894		0.338	-0.000729		0.324	-0.0057		0.384	-0.00848
						0.281	-0.00881		0.337	-0.000732		0.325	-0.00567		0.383	-0.00851
						0.282	-0.00871		0.336	-0.000736		0.326	-0.00563		0.382	-0.00856
						0.283	-0.00834		0.335	-0.000755		0.327	-0.00561		0.381	-0.00859
						0.284	-0.00815		0.334	-0.000743		0.328	-0.00557		0.38	-0.00864
						0.285	-0.00804		0.333	-0.000764		0.329	-0.00554		0.379	-0.00868
						0.286	-0.0079		0.332	-0.000773		0.33	-0.00552		0.378	-0.00872
						0.287	-0.00773		0.331	-0.000771		0.331	-0.00549		0.377	-0.00876
						0.288	-0.00765		0.33	-0.000782		0.332	-0.00545		0.376	-0.0088
						0.289	-0.00749		0.329	-0.000786		0.333	-0.00543		0.375	-0.00883
						0.29	-0.00743		0.328	-0.000846		0.334	-0.0054		0.374	-0.00888
						0.291	-0.0073		0.327	-0.000844		0.335	-0.00537		0.373	-0.00891
						0.292	-0.00707		0.326	-0.00086		0.336	-0.00534		0.372	-0.00896
						0.293	-0.00693		0.325	-0.00081		0.337	-0.00531		0.371	-0.00901
						0.294	-0.00703		0.324	-0.00082		0.338	-0.00529		0.37	-0.00903
						0.295	-0.00683		0.323	-0.000821		0.339	-0.00526		0.369	-0.00907
						0.296	-0.00672		0.322	-0.000836		0.34	-0.00523		0.368	-0.00911
						0.297	-0.0065		0.321	-0.000848		0.341	-0.0052		0.367	-0.00914
						0.298	-0.00637		0.32	-0.000852		0.342	-0.00517		0.366	-0.00918
						0.299	-0.00649		0.319	-0.000835		0.343	-0.00515		0.365	-0.00922
						0.3	-0.00646		0.318	-0.000837		0.344	-0.00512		0.364	-0.00926
						0.301	-0.00619		0.317	-0.000844		0.345	-0.00508		0.363	-0.0093
						0.302	-0.00606		0.316	-0.000846		0.346	-0.00508		0.362	-0.00933
						0.303	-0.00597		0.315	-0.000842		0.347	-0.00503		0.361	-0.00938
						0.304	-0.00585		0.314	-0.000843		0.348	-0.00501		0.36	-0.00941
						0.305	-0.00573		0.313	-0.000848		0.349	-0.00499		0.359	-0.00944
						0.306	-0.00574		0.312	-0.000867		0.35	-0.00496		0.358	-0.00949
						0.307	-0.00552		0.311	-0.000888		0.351	-0.00493		0.357	-0.00952
						0.308	-0.00548		0.31	-0.000893		0.352	-0.0049		0.356	-0.00956
						0.308	-0.00529		0.309	-0.000889		0.353	-0.00489		0.355	-0.0096
						0.308	-0.00652		0.308	-0.000857		0.354	-0.00486		0.354	-0.00956
						0.307	-0.00658		0.309	2.81e-05		0.354	-0.00485		0.355	-0.0078
						0.306	-0.00679		0.31	8.21e-05		0.354	-0.00667		0.356	-0.00768
						0.305	-0.00692		0.311	0.000121		0.353	-0.00668		0.357	-0.00754
						0.304	-0.00708		0.312	0.000146		0.352	-0.00677		0.358	-0.00742
						0.303	-0.00711		0.313	0.000157		0.351	-0.00681		0.359	-0.00731
						0.302	-0.00717		0.314	0.000158		0.35	-0.00687		0.36	-0.00721
						0.301	-0.0073		0.315	0.000174		0.349	-0.00692		0.361	-0.00712
						0.3	-0.00738		0.316	0.000185		0.348	-0.00697		0.362	-0.00704
						0.299	-0.00739		0.317	0.000192		0.347	-0.00701		0.363	-0.00695
						0.298	-0.00758		0.318	0.000199		0.346	-0.00704		0.364	-0.00686
						0.297	-0.00784		0.319	0.000204		0.345	-0.00709		0.365	-0.00679
						0.296	-0.00795		0.32	0.000214		0.344	-0.00712		0.366	-0.00671
						0.295	-0.00801		0.321	0.00021		0.343	-0.00715		0.367	-0.00664
						0.294	-0.00809		0.322	0.000218		0.342	-0.00718		0.368	-0.00656
						0.293	-0.00833		0.323	0.000225		0.341	-0.00721		0.369	-0.00649
						0.292	-0.00856		0.324	0.000236		0.34	-0.00725		0.37	-0.00643
						0.291	-0.00863		0.325	0.000243		0.339	-0.00728		0.371	-0.00635
						0.29	-0.00879		0.326	0.000243		0.338	-0.00731		0.372	-0.00629
						0.289	-0.00924		0.327	0.000254		0.337	-0.00734		0.373	-0.00623
						0.288	-0.00908		0.328	0.000261		0.336	-0.00737		0.374	-0.00617
						0.287	-0.00917		0.329	0.000262		0.335	-0.0074		0.375	-0.0061
						0.286	-0.00936		0.33	0.000269		0.334	-0.00743		0.376	-0.00604
						0.285	-0.00947		0.331	0.000277		0.333	-0.00746		0.377	-0.00598
						0.284	-0.00968		0.332	0.000287		0.332	-0.00749		0.378	-0.00593
						0.283	-0.00981		0.333	0.000292		0.331	-0.00752		0.379	-0.00587
						0.282	-0.01		0.334	0.000286		0.33	-0.00754		0.38	-0.00581
						0.281	-0.0102		0.335	0.000298		0.329	-0.00757		0.381	-0.00576
						0.28	-0.0106		0.336	0.000299		0.328	-0.0076		0.382	-0.00569
						0.279	-0.0107		0.337	0.000305		0.327	-0.00762		0.383	-0.00564
						0.278	-0.0108		0.338	0.000312		0.326	-0.00765		0.384	-0.00558
						0.277	-0.011		0.339	0.000312		0.325	-0.00768		0.385	-0.00553
						0.276	-0.011		0.34	0.000324		0.324	-0.00771		0.386	-0.00549
						0.275	-0.0113		0.341	0.000321		0.323	-0.00774		0.387	-0.00542
						0.274	-0.0115		0.342	0.000325		0.322	-0.00776		0.388	-0.00538
						0.273	-0.0116		0.343	0.000328		0.321	-0.00779		0.389	-0.00533
						0.272	-0.0118		0.344	0.000327		0.32	-0.00782		0.39	-0.00528
						0.271	-0.012		0.345	0.000332		0.319	-0.00784		0.391	-0.00523
						0.27	-0.0123		0.346	0.00034		0.318	-0.00787		0.392	-0.00517
						0.269	-0.0122		0.347	0.000338		0.317	-0.0079		0.393	-0.00512
						0.268	-0.0125		0.348	0.000345		0.316	-0.00792		0.394	-0.00509
						0.267	-0.0126		0.349	0.000342		0.315	-0.00795		0.395	-0.00504
						0.266	-0.0127		0.35	0.000347		0.314	-0.00798		0.396	-0.00499
						0.265	-0.0131		0.351	0.000347		0.313	-0.008		0.397	-0.00494
						0.264	-0.0132		0.352	0.000347		0.312	-0.00804		0.398	-0.0049
						0.263	-0.0133		0.353	0.000349		0.311	-0.00805		0.399	-0.00485
						0.262	-0.0138		0.354	0.000339		0.31	-0.00809		0.4	-0.0048
						0.261	-0.014		0.355	0.000326		0.309	-0.00811		0.401	-0.00475
						0.26	-0.0141		0.356	0.000325		0.308	-0.00815		0.402	-0.00472
						0.259	-0.0144		0.357	0.000333		0.307	-0.00818		0.403	-0.00467
						0.258	-0.0144		0.358	0.000309		0.306	-0.00819		0.404	-0.00463
						0.257	-0.0146		0.359	0.000307		0.305	-0.00823		0.405	-0.00459
						0.256	-0.015		0.36	0.000316		0.304	-0.00826		0.406	-0.00455
						0.255	-0.0152		0.361	0.000323		0.303	-0.00828		0.407	-0.00451
						0.254	-0.0154		0.362	0.00032		0.302	-0.00831		0.408	-0.00446
						0.253	-0.0156		0.363	0.000322		0.301	-0.00834		0.409	-0.0044
						0.252	-0.016		0.364	0.000318		0.3	-0.00837		0.41	-0.00439
						0.251	-0.016		0.365	0.000317		0.299	-0.0084		0.411	-0.00434
						0.25	-0.0163		0.366	0.000319		0.298	-0.00842		0.412	-0.0043
						0.249	-0.0164		0.367	0.000327		0.297	-0.00846		0.413	-0.00426
						0.248	-0.0167		0.368	0.000331		0.296	-0.00849		0.414	-0.00422
						0.247	-0.0168		0.369	0.00032		0.295	-0.00851		0.415	-0.00418
						0.246	-0.0171		0.37	0.000325		0.294	-0.00855		0.416	-0.00415
						0.245	-0.0173		0.371	0.000326		0.293	-0.00857		0.417	-0.0041
						0.244	-0.0177		0.372	0.000336		0.292	-0.00861		0.418	-0.00407
						0.243	-0.0178		0.373	0.00034		0.291	-0.00864		0.419	-0.00402
						0.242	-0.0182		0.374	0.000343		0.29	-0.00866		0.42	-0.00399
						0.241	-0.0185		0.375	0.000353		0.289	-0.0087		0.421	-0.00395
						0.24	-0.0188		0.376	0.000349		0.288	-0.00873		0.422	-0.00391
						0.239	-0.0189		0.377	0.000356		0.287	-0.00875		0.423	-0.00387
						0.238	-0.0191		0.378	0.000362		0.286	-0.00879		0.424	-0.00383
						0.237	-0.0197		0.379	0.000353		0.285	-0.00882		0.425	-0.00379
						0.235	-0.02		0.38	0.000359		0.284	-0.00886		0.426	-0.00377
						0.234	-0.0205		0.381	0.000355		0.283	-0.00889		0.427	-0.00373
						0.233	-0.0206		0.382	0.000361		0.282	-0.00892		0.428	-0.00369
						0.232	-0.0209		0.383	0.000364		0.281	-0.00896		0.429	-0.00366
						0.231	-0.0211		0.384	0.000358		0.28	-0.00899		0.43	-0.00362
						0.23	-0.0214		0.385	0.000357		0.279	-0.00902		0.431	-0.00359
						0.229	-0.0216		0.386	0.000364		0.278	-0.00906		0.432	-0.00355
						0.228	-0.0218		0.387	0.000382		0.277	-0.00909		0.433	-0.00379
						0.227	-0.0222		0.388	0.000414		0.276	-0.00913		0.434	-0.00334
						0.226	-0.0224		0.389	0.000419		0.275	-0.00917		0.435	-0.00344
						0.225	-0.0227		0.39	0.000416		0.274	-0.00919		0.436	-0.00341
						0.224	-0.023		0.391	0.000419		0.273	-0.00923		0.437	-0.00338
						0.223	-0.0232		0.392	0.000418		0.272	-0.00928		0.438	-0.00335
						0.222	-0.0235		0.393	0.00042		0.271	-0.0093		0.439	-0.00331
						0.221	-0.0239		0.394	0.000419		0.27	-0.00934		0.44	-0.00328
						0.22	-0.0242		0.395	0.000418		0.269	-0.00938		0.441	-0.00324
						0.219	-0.0246		0.396	0.000424		0.268	-0.00943		0.442	-0.00321
						0.218	-0.025		0.397	0.000429		0.267	-0.00945		0.443	-0.00318
						0.217	-0.0254		0.398	0.000431		0.266	-0.00949		0.444	-0.00315
						0.216	-0.0257		0.399	0.000431		0.265	-0.00953		0.445	-0.00312
						0.215	-0.0259		0.4	0.000436		0.264	-0.00958		0.446	-0.00308
						0.214	-0.0262		0.401	0.000429		0.263	-0.00961		0.447	-0.00306
						0.213	-0.0266		0.402	0.000433		0.262	-0.00964		0.448	-0.00306
						0.212	-0.0269		0.403	0.000434		0.261	-0.00969		0.449	-0.00302
						0.211	-0.0273		0.404	0.000437		0.26	-0.00974		0.45	-0.00301
						0.21	-0.0276		0.405	0.000441		0.259	-0.00978		0.451	-0.00307
						0.209	-0.028		0.406	0.00044		0.258	-0.00981		0.452	-0.003
						0.209	-0.0279		0.407	0.000444		0.257	-0.00986		0.453	-0.00287
						0.209	-0.0279		0.408	0.000442		0.256	-0.00991		0.454	-0.00283
						0.209	-0.0269		0.408	0.000448		0.255	-0.00993		0.454	-0.00288
						0.21	-0.0264		0.408	-0.000383		0.255	-0.00994		0.454	-0.00445
						0.211	-0.0261		0.407	-0.0004		0.254	-0.00985		0.453	-0.00452
						0.212	-0.0257		0.406	-0.00043		0.255	-0.00805		0.452	-0.00461
						0.213	-0.0252		0.405	-0.000448		0.256	-0.00791		0.451	-0.00468
						0.214	-0.0248		0.404	-0.000459		0.257	-0.0078		0.45	-0.00474
						0.215	-0.0245		0.403	-0.000468		0.258	-0.00772		0.449	-0.00481
						0.216	-0.0241		0.402	-0.00048		0.259	-0.00762		0.448	-0.00487
						0.217	-0.0238		0.401	-0.000486		0.26	-0.00755		0.447	-0.00491
						0.218	-0.0232		0.4	-0.00049		0.261	-0.00747		0.446	-0.00497
						0.219	-0.0229		0.399	-0.000495		0.262	-0.0074		0.445	-0.00502
						0.22	-0.0225		0.398	-0.000493		0.263	-0.00734		0.444	-0.00507
						0.221	-0.0222		0.397	-0.000509		0.264	-0.00726		0.443	-0.00513
						0.222	-0.0219		0.396	-0.000522		0.265	-0.00721		0.442	-0.00517
						0.223	-0.0215		0.395	-0.000513		0.266	-0.00715		0.441	-0.00522
						0.224	-0.0212		0.394	-0.000519		0.267	-0.00708		0.44	-0.00527
						0.225	-0.021		0.393	-0.000519		0.268	-0.00702		0.439	-0.0053
						0.226	-0.0207		0.392	-0.000528		0.269	-0.00697		0.438	-0.00535
						0.227	-0.0205		0.391	-0.000534		0.27	-0.00691		0.437	-0.0054
						0.228	-0.0201		0.39	-0.00053		0.271	-0.00686		0.436	-0.00545
						0.229	-0.0198		0.389	-0.000534		0.272	-0.0068		0.435	-0.00551
						0.23	-0.0194		0.388	-0.000537		0.273	-0.00674		0.434	-0.00554
						0.231	-0.019		0.387	-0.000533		0.274	-0.0067		0.433	-0.00558
						0.232	-0.0187		0.386	-0.000542		0.275	-0.00664		0.432	-0.00563
						0.233	-0.0184		0.385	-0.000538		0.276	-0.0066		0.431	-0.00567
						0.234	-0.0182		0.384	-0.000537		0.277	-0.00655		0.43	-0.00572
						0.235	-0.0179		0.383	-0.000546		0.278	-0.0065		0.429	-0.00576
						0.236	-0.0176		0.382	-0.000546		0.279	-0.00646		0.428	-0.00581
						0.237	-0.0174		0.381	-0.000554		0.28	-0.00641		0.427	-0.00585
						0.238	-0.0171		0.38	-0.000556		0.281	-0.00635		0.426	-0.00589
						0.239	-0.0169		0.379	-0.000558		0.282	-0.00632		0.425	-0.00594
						0.24	-0.0167		0.378	-0.000553		0.283	-0.00628		0.424	-0.00598
						0.241	-0.0164		0.377	-0.000541		0.284	-0.00624		0.423	-0.00602
						0.242	-0.0161		0.376	-0.000539		0.285	-0.00619		0.422	-0.00607
						0.243	-0.0159		0.375	-0.000537		0.286	-0.00615		0.421	-0.00611
						0.244	-0.0157		0.374	-0.000541		0.287	-0.00612		0.42	-0.00615
						0.245	-0.0154		0.373	-0.000547		0.288	-0.00607		0.419	-0.00619
						0.246	-0.0152		0.372	-0.000552		0.289	-0.00602		0.418	-0.00623
						0.247	-0.015		0.371	-0.000554		0.29	-0.006		0.417	-0.00628
						0.248	-0.0147		0.37	-0.000567		0.291	-0.00595		0.416	-0.00632
						0.249	-0.0144		0.369	-0.000571		0.292	-0.00591		0.415	-0.00636
						0.25	-0.0142		0.368	-0.000578		0.293	-0.00588		0.414	-0.0064
						0.251	-0.014		0.367	-0.000573		0.294	-0.00584		0.413	-0.00644
						0.252	-0.0137		0.366	-0.000586		0.295	-0.00581		0.412	-0.00649
						0.253	-0.0135		0.365	-0.000587		0.296	-0.00577		0.411	-0.00653
						0.254	-0.0133		0.364	-0.000589		0.297	-0.00573		0.41	-0.00657
						0.255	-0.0135		0.363	-0.000603		0.298	-0.00571		0.409	-0.00662
						0.256	-0.0133		0.362	-0.000607		0.299	-0.00566		0.408	-0.00666
						0.257	-0.0126		0.361	-0.000611		0.3	-0.00564		0.407	-0.00669
						0.258	-0.0125		0.36	-0.000618		0.301	-0.00559		0.406	-0.00674
						0.259	-0.0124		0.359	-0.000638		0.302	-0.00557		0.405	-0.00677
						0.26	-0.0123		0.358	-0.000635		0.303	-0.00553		0.404	-0.00682
						0.261	-0.0119		0.357	-0.000633		0.304	-0.0055		0.403	-0.00686
						0.262	-0.0117		0.356	-0.000646		0.305	-0.00547		0.402	-0.0069
						0.263	-0.0115		0.355	-0.000635		0.306	-0.00545		0.401	-0.00694
						0.264	-0.0112		0.354	-0.000653		0.307	-0.0054		0.4	-0.00699
						0.265	-0.011		0.353	-0.000648		0.308	-0.00538		0.399	-0.00701
						0.266	-0.011		0.352	-0.000656		0.309	-0.00535		0.398	-0.00706
						0.267	-0.0107		0.351	-0.000653		0.31	-0.00531		0.397	-0.0071
						0.268	-0.0105		0.35	-0.000636		0.311	-0.00529		0.396	-0.00715
						0.269	-0.0106		0.349	-0.000632		0.312	-0.00525		0.395	-0.00719
						0.27	-0.0102		0.348	-0.000634		0.313	-0.00523		0.394	-0.00722
						0.272	-0.0095		0.347	-0.00063		0.314	-0.00521		0.393	-0.00726
						0.273	-0.00972		0.346	-0.00065		0.315	-0.00517		0.392	-0.0073
						0.274	-0.00949		0.345	-0.000651		0.316	-0.00514		0.391	-0.00733
						0.275	-0.00926		0.344	-0.000643		0.317	-0.00511		0.39	-0.00738
						0.276	-0.00909		0.343	-0.000652		0.318	-0.00509		0.389	-0.00741
						0.277	-0.00892		0.342	-0.000648		0.319	-0.00506		0.388	-0.00746
						0.278	-0.00872		0.341	-0.000652		0.32	-0.00503		0.387	-0.0075
						0.279	-0.00862		0.34	-0.000652		0.321	-0.005		0.386	-0.00753
						0.28	-0.00858		0.339	-0.000647		0.322	-0.00499		0.385	-0.00758
						0.281	-0.00825		0.338	-0.000657		0.323	-0.00495		0.384	-0.00768
						0.282	-0.00821		0.337	-0.000656		0.324	-0.00493		0.383	-0.00776
						0.283	-0.00801		0.336	-0.000664		0.325	-0.0049		0.382	-0.00768
						0.284	-0.00786		0.335	-0.000664		0.326	-0.00488		0.381	-0.00773
						0.285	-0.00768		0.334	-0.00067		0.327	-0.00485		0.38	-0.00777
						0.286	-0.00748		0.333	-0.000677		0.328	-0.00482		0.379	-0.0078
						0.287	-0.00736		0.332	-0.00068		0.329	-0.0048		0.378	-0.00784
						0.288	-0.00719		0.331	-0.00068		0.33	-0.00479		0.377	-0.00789
						0.289	-0.00721		0.33	-0.000686		0.331	-0.00475		0.376	-0.00792
						0.29	-0.00705		0.329	-0.00069		0.332	-0.00473		0.375	-0.00795
						0.291	-0.00689		0.328	-0.000695		0.333	-0.0047		0.374	-0.00799
						0.292	-0.00684		0.327	-0.000694		0.334	-0.00468		0.373	-0.00802
						0.293	-0.00663		0.326	-0.000704		0.335	-0.00466		0.372	-0.00807
						0.294	-0.00662		0.325	-0.000705		0.336	-0.00462		0.371	-0.00811
						0.295	-0.00652		0.324	-0.000713		0.337	-0.00461		0.37	-0.00813
						0.296	-0.00647		0.323	-0.000714		0.338	-0.00459		0.369	-0.00817
						0.297	-0.00625		0.322	-0.00072		0.339	-0.00457		0.368	-0.00822
						0.298	-0.00612		0.321	-0.000725		0.34	-0.00454		0.367	-0.00824
						0.299	-0.00591		0.32	-0.000733		0.341	-0.00452		0.366	-0.00828
						0.3	-0.0058		0.319	-0.000736		0.342	-0.0045		0.365	-0.00832
						0.301	-0.00572		0.318	-0.000736		0.343	-0.00448		0.364	-0.00836
						0.302	-0.00556		0.317	-0.000744		0.344	-0.00444		0.363	-0.0084
						0.303	-0.00547		0.316	-0.000753		0.345	-0.00442		0.362	-0.00842
						0.304	-0.00551		0.315	-0.000751		0.346	-0.00442		0.361	-0.00847
						0.305	-0.00524		0.314	-0.000767		0.347	-0.00438		0.36	-0.00851
						0.306	-0.00516		0.313	-0.000774		0.348	-0.00437		0.359	-0.00853
						0.307	-0.00516		0.312	-0.000776		0.349	-0.00434		0.358	-0.00858
						0.308	-0.00522		0.311	-0.000802		0.35	-0.00432		0.357	-0.0086
						0.308	-0.00523		0.31	-0.000794		0.351	-0.0043		0.356	-0.00864
						0.309	-0.00514		0.309	-0.000835		0.352	-0.00428		0.355	-0.00868
						0.308	-0.00613		0.309	-0.000828		0.353	-0.00426		0.354	-0.00866
						0.307	-0.00617		0.309	7.82e-05		0.354	-0.00424		0.355	-0.00688
						0.306	-0.00632		0.31	8.96e-05		0.354	-0.00427		0.356	-0.00679
						0.305	-0.00649		0.311	0.000148		0.354	-0.00605		0.357	-0.00665
						0.304	-0.00678		0.312	0.000176		0.353	-0.00606		0.358	-0.00658
						0.303	-0.00667		0.313	0.000183		0.352	-0.00614		0.359	-0.00649
						0.302	-0.00686		0.314	0.000198		0.351	-0.0062		0.36	-0.00636
						0.301	-0.00692		0.315	0.000196		0.35	-0.00625		0.361	-0.00627
						0.3	-0.00715		0.316	0.000212		0.349	-0.00629		0.362	-0.0062
						0.299	-0.00712		0.317	0.000222		0.348	-0.00634		0.363	-0.00613
						0.298	-0.00729		0.318	0.000229		0.347	-0.00638		0.364	-0.00607
						0.297	-0.00735		0.319	0.000239		0.346	-0.00641		0.365	-0.00598
						0.296	-0.00743		0.32	0.000249		0.345	-0.00646		0.366	-0.00593
						0.295	-0.00761		0.321	0.00025		0.344	-0.00649		0.367	-0.00586
						0.294	-0.00771		0.322	0.00026		0.343	-0.00651		0.368	-0.00579
						0.293	-0.00788		0.323	0.000263		0.342	-0.00655		0.369	-0.00572
						0.292	-0.0081		0.324	0.00027		0.341	-0.00658		0.37	-0.00568
						0.291	-0.00824		0.325	0.000266		0.34	-0.00662		0.371	-0.00561
						0.29	-0.00834		0.326	0.00027		0.339	-0.00664		0.372	-0.00555
						0.289	-0.00833		0.327	0.000277		0.338	-0.00667		0.373	-0.0055
						0.288	-0.00848		0.328	0.000281		0.337	-0.00671		0.374	-0.00544
						0.287	-0.00855		0.329	0.000285		0.336	-0.00674		0.375	-0.00539
						0.286	-0.00869		0.33	0.000297		0.335	-0.00675		0.376	-0.00533
						0.285	-0.00893		0.331	0.000295		0.334	-0.00679		0.377	-0.00528
						0.284	-0.00912		0.332	0.000307		0.333	-0.00682		0.378	-0.00524
						0.283	-0.00924		0.333	0.000322		0.332	-0.00685		0.379	-0.00518
						0.282	-0.00932		0.334	0.000323		0.331	-0.00688		0.38	-0.00513
						0.281	-0.00964		0.335	0.000326		0.33	-0.00689		0.381	-0.00509
						0.28	-0.00987		0.336	0.000331		0.329	-0.00693		0.382	-0.00503
						0.279	-0.01		0.337	0.000335		0.328	-0.00696		0.383	-0.00499
						0.278	-0.01		0.338	0.000336		0.327	-0.00697		0.384	-0.00493
						0.277	-0.0103		0.339	0.00034		0.326	-0.00701		0.385	-0.00488
						0.276	-0.0105		0.34	0.000347		0.325	-0.00704		0.386	-0.00485
						0.275	-0.0106		0.341	0.00035		0.324	-0.00707		0.387	-0.00479
						0.274	-0.0108		0.342	0.000352		0.323	-0.00709		0.388	-0.00476
						0.273	-0.0109		0.343	0.000356		0.322	-0.00711		0.389	-0.00471
						0.272	-0.0113		0.344	0.000362		0.321	-0.00715		0.39	-0.00466
						0.271	-0.0113		0.345	0.00036		0.32	-0.00718		0.391	-0.00462
						0.27	-0.0115		0.346	0.000366		0.319	-0.00719		0.392	-0.00458
						0.269	-0.0118		0.347	0.000363		0.318	-0.00722		0.393	-0.00454
						0.268	-0.012		0.348	0.000371		0.317	-0.00725		0.394	-0.0045
						0.267	-0.012		0.349	0.000372		0.316	-0.00728		0.395	-0.00445
						0.266	-0.0123		0.35	0.000372		0.315	-0.0073		0.396	-0.00442
						0.265	-0.0125		0.351	0.000376		0.314	-0.00732		0.397	-0.00438
						0.264	-0.0127		0.352	0.000379		0.313	-0.00735		0.398	-0.00434
						0.263	-0.0129		0.353	0.000379		0.312	-0.00739		0.399	-0.00429
						0.262	-0.0131		0.354	0.000383		0.311	-0.00741		0.4	-0.00425
						0.261	-0.0133		0.355	0.000384		0.31	-0.00743		0.401	-0.00422
						0.26	-0.0136		0.356	0.000389		0.309	-0.00747		0.402	-0.00418
						0.259	-0.0137		0.357	0.000393		0.308	-0.0075		0.403	-0.00413
						0.258	-0.0138		0.358	0.000388		0.307	-0.00753		0.404	-0.0041
						0.257	-0.0141		0.359	0.000398		0.306	-0.00754		0.405	-0.00406
						0.256	-0.0143		0.36	0.0004		0.305	-0.00758		0.406	-0.00403
						0.255	-0.0145		0.361	0.000399		0.304	-0.00761		0.407	-0.00399
						0.254	-0.0147		0.362	0.00041		0.303	-0.00763		0.408	-0.00395
						0.253	-0.0149		0.363	0.000407		0.302	-0.00766		0.409	-0.0039
						0.252	-0.0151		0.364	0.000413		0.301	-0.00769		0.41	-0.00388
						0.251	-0.0154		0.365	0.000415		0.3	-0.00772		0.411	-0.00384
						0.25	-0.0157		0.366	0.000413		0.299	-0.00775		0.412	-0.00381
						0.249	-0.016		0.367	0.000417		0.298	-0.00777		0.413	-0.00377
						0.248	-0.0162		0.368	0.000419		0.297	-0.00781		0.414	-0.00373
						0.247	-0.0164		0.369	0.00042		0.296	-0.00784		0.415	-0.0037
						0.246	-0.0166		0.37	0.000426		0.295	-0.00785		0.416	-0.00367
						0.245	-0.0168		0.371	0.000423		0.294	-0.0079		0.417	-0.00363
						0.244	-0.0172		0.372	0.000429		0.293	-0.00792		0.418	-0.00361
						0.243	-0.0173		0.373	0.000428		0.292	-0.00796		0.419	-0.00356
						0.242	-0.0177		0.374	0.000428		0.291	-0.00799		0.42	-0.00353
						0.241	-0.018		0.375	0.000432		0.29	-0.008		0.421	-0.0035
						0.24	-0.0184		0.376	0.000434		0.289	-0.00804		0.422	-0.00346
						0.239	-0.0186		0.377	0.000435		0.288	-0.00807		0.423	-0.00343
						0.238	-0.0187		0.378	0.000432		0.287	-0.0081		0.424	-0.00339
						0.237	-0.019		0.379	0.000437		0.286	-0.00814		0.425	-0.00336
						0.236	-0.0196		0.38	0.00044		0.285	-0.00817		0.426	-0.00334
						0.234	-0.0199		0.381	0.00044		0.284	-0.0082		0.427	-0.00329
						0.233	-0.0199		0.382	0.000442		0.283	-0.00823		0.428	-0.00328
						0.232	-0.0202		0.383	0.000444		0.282	-0.00826		0.429	-0.00324
						0.231	-0.0205		0.384	0.000446		0.281	-0.0083		0.43	-0.00321
						0.23	-0.0209		0.385	0.000447		0.28	-0.00834		0.431	-0.00318
						0.229	-0.0213		0.386	0.000449		0.279	-0.00836		0.432	-0.00314
						0.228	-0.0216		0.387	0.000448		0.278	-0.0084		0.433	-0.00311
						0.227	-0.0217		0.388	0.000452		0.277	-0.00843		0.434	-0.00309
						0.226	-0.022		0.389	0.000455		0.276	-0.00847		0.435	-0.00305
						0.225	-0.0223		0.39	0.000455		0.275	-0.00851		0.436	-0.00304
						0.224	-0.0226		0.391	0.000458		0.274	-0.00853		0.437	-0.003
						0.223	-0.0229		0.392	0.000461		0.273	-0.00857		0.438	-0.00297
						0.222	-0.0231		0.393	0.000462		0.272	-0.00861		0.439	-0.00295
						0.221	-0.0233		0.394	0.000466		0.271	-0.00864		0.44	-0.0029
						0.22	-0.0234		0.395	0.000464		0.27	-0.00868		0.441	-0.00288
						0.219	-0.0239		0.396	0.00047		0.269	-0.00872		0.442	-0.00286
						0.218	-0.0242		0.397	0.000472		0.268	-0.00877		0.443	-0.00283
						0.217	-0.0245		0.398	0.000468		0.267	-0.0088		0.444	-0.0028
						0.216	-0.0247		0.399	0.000472		0.266	-0.00884		0.445	-0.00277
						0.215	-0.025		0.4	0.000474		0.265	-0.00887		0.446	-0.00274
						0.214	-0.0257		0.401	0.000471		0.264	-0.00891		0.447	-0.00271
						0.213	-0.0258		0.402	0.000476		0.263	-0.00895		0.448	-0.00267
						0.212	-0.0261		0.403	0.000475		0.262	-0.00898		0.449	-0.00265
						0.211	-0.0262		0.404	0.000481		0.261	-0.00903		0.45	-0.00263
						0.21	-0.0265		0.405	0.000478		0.26	-0.00908		0.451	-0.0026
						0.209	-0.027		0.406	0.00048		0.259	-0.00911		0.452	-0.00257
						0.208	-0.0274		0.407	0.000484		0.258	-0.00915		0.453	-0.00255
						0.207	-0.0276		0.408	0.000483		0.257	-0.00921		0.454	-0.00251
						0.206	-0.028		0.409	0.000484		0.256	-0.00927		0.455	-0.00248
						0.205	-0.0283		0.41	0.000487		0.255	-0.00933		0.456	-0.00245
						0.204	-0.0287		0.411	0.000485		0.254	-0.00933		0.457	-0.00243
						0.203	-0.029		0.412	0.000487		0.253	-0.00937		0.458	-0.00241
						0.202	-0.0295		0.413	0.000482		0.252	-0.00942		0.459	-0.00237
						0.201	-0.0297		0.414	0.000483		0.251	-0.00946		0.46	-0.00235
						0.2	-0.03		0.415	0.000483		0.25	-0.0095		0.461	-0.00233
						0.199	-0.0302		0.416	0.000492		0.249	-0.00955		0.462	-0.0023
						0.198	-0.0306		0.417	0.00049		0.248	-0.0096		0.463	-0.00227
						0.197	-0.0308		0.418	0.000492		0.247	-0.00964		0.464	-0.00224
						0.196	-0.0312		0.419	0.000495		0.246	-0.00969		0.465	-0.00221
						0.195	-0.0314		0.42	0.000496		0.245	-0.00974		0.466	-0.0022
						0.194	-0.0319		0.421	0.000497		0.244	-0.00979		0.467	-0.00217
						0.193	-0.0322		0.422	0.000494		0.243	-0.00985		0.468	-0.00214
						0.192	-0.0324		0.423	0.000499		0.242	-0.00988		0.469	-0.00212
						0.191	-0.0329		0.424	0.0005		0.241	-0.00994		0.47	-0.00209
						0.191	-0.0333		0.425	0.000498		0.24	-0.00999		0.471	-0.00207
						0.189	-0.0337		0.426	0.000502		0.239	-0.01		0.472	-0.00203
						0.188	-0.0339		0.427	0.0005		0.238	-0.0101		0.473	-0.002
						0.187	-0.0342		0.428	0.000504		0.237	-0.0101		0.474	-0.002
						0.186	-0.0347		0.429	0.000502		0.236	-0.0102		0.475	-0.00197
						0.185	-0.0349		0.43	0.000499		0.235	-0.0103		0.476	-0.00194
						0.184	-0.0352		0.431	0.000498		0.234	-0.0103		0.477	-0.00192
						0.183	-0.0357		0.432	0.0005		0.233	-0.0104		0.478	-0.00189
						0.182	-0.0359		0.433	0.000497		0.232	-0.0104		0.479	-0.00187
						0.181	-0.0363		0.434	0.000503		0.231	-0.0105		0.48	-0.00184
						0.18	-0.0366		0.435	0.000499		0.23	-0.0105		0.481	-0.00181
						0.179	-0.037		0.436	0.000505		0.229	-0.0106		0.482	-0.0018
						0.178	-0.0373		0.437	0.0005		0.228	-0.0106		0.483	-0.00177
						0.177	-0.0376		0.438	0.0005		0.227	-0.0107		0.484	-0.00175
						0.176	-0.0382		0.439	0.000505		0.226	-0.0108		0.485	-0.00172
						0.176	-0.0384		0.44	0.000508		0.225	-0.0108		0.486	-0.0017
						0.174	-0.0387		0.441	0.000504		0.224	-0.0109		0.487	-0.00167
						0.173	-0.0391		0.442	0.000512		0.223	-0.0109		0.488	-0.00166
						0.173	-0.0393		0.443	0.000507		0.222	-0.011		0.489	-0.00162
						0.172	-0.0399		0.444	0.000513		0.221	-0.0111		0.49	-0.00161
						0.171	-0.0401		0.445	0.000512		0.22	-0.0111		0.491	-0.00158
						0.17	-0.0404		0.446	0.000512		0.219	-0.0112		0.492	-0.00156
						0.169	-0.0408		0.447	0.000517		0.218	-0.0112		0.493	-0.00154
						0.168	-0.0411		0.448	0.000516		0.217	-0.0113		0.494	-0.00152
						0.167	-0.0415		0.449	0.000516		0.216	-0.0114		0.495	-0.00149
						0.166	-0.0419		0.45	0.000518		0.215	-0.0114		0.496	-0.00147
						0.165	-0.042		0.451	0.000517		0.214	-0.0115		0.497	-0.00145
						0.164	-0.0425		0.452	0.000524		0.213	-0.0116		0.498	-0.00143
						0.163	-0.0427		0.453	0.000521		0.212	-0.0116		0.499	-0.0014
						0.162	-0.0432		0.454	0.000514		0.211	-0.0117		0.5	-0.00139
						0.161	-0.0434		0.455	0.000514		0.21	-0.0118		0.501	-0.00137
						0.16	-0.0438		0.456	0.000513		0.209	-0.0118		0.502	-0.00134
						0.159	-0.0442		0.457	0.000511		0.208	-0.0119		0.503	-0.00132
						0.158	-0.0445		0.458	0.000512		0.207	-0.012		0.504	-0.0013
						0.157	-0.0448		0.459	0.000511		0.206	-0.012		0.505	-0.00127
						0.156	-0.0451		0.46	0.000514		0.205	-0.0121		0.506	-0.00126
						0.155	-0.0455		0.461	0.000517		0.204	-0.0122		0.507	-0.00123
						0.154	-0.0459		0.462	0.000508		0.203	-0.0123		0.508	-0.00121
						0.153	-0.046		0.463	0.000509		0.202	-0.0123		0.509	-0.0012
						0.152	-0.0464		0.464	0.000517		0.201	-0.0124		0.51	-0.00118
						0.151	-0.0475		0.465	0.000511		0.2	-0.0125		0.511	-0.00115
						0.15	-0.047		0.466	0.000517		0.199	-0.0125		0.512	-0.00112
						0.149	-0.0475		0.467	0.000516		0.198	-0.0126		0.513	-0.00111
						0.148	-0.0475		0.468	0.00052		0.197	-0.0127		0.514	-0.0011
						0.147	-0.048		0.469	0.000523		0.196	-0.0128		0.515	-0.00107
						0.146	-0.0484		0.47	0.000524		0.195	-0.0128		0.516	-0.00105
						0.145	-0.0486		0.471	0.000529		0.194	-0.0129		0.517	-0.00103
						0.144	-0.0487		0.472	0.000533		0.193	-0.013		0.518	-0.00102
						0.143	-0.0491		0.473	0.000527		0.192	-0.0131		0.519	-0.000991
						0.142	-0.0493		0.474	0.000539		0.191	-0.0132		0.52	-0.00097
						0.141	-0.0497		0.475	0.000533		0.19	-0.0132		0.521	-0.000946
						0.14	-0.05		0.476	0.000539		0.189	-0.0133		0.522	-0.000934
						0.139	-0.0504		0.477	0.000542		0.188	-0.0134		0.523	-0.000911
						0.138	-0.0507		0.478	0.000539		0.187	-0.0135		0.524	-0.000892
						0.137	-0.0509		0.479	0.000546		0.186	-0.0135		0.525	-0.000881
						0.136	-0.0512		0.48	0.000544		0.185	-0.0136		0.526	-0.000854
						0.135	-0.0515		0.481	0.000547		0.184	-0.0137		0.527	-0.000834
						0.134	-0.0519		0.482	0.000551		0.183	-0.0138		0.528	-0.000814
						0.133	-0.0523		0.483	0.000549		0.182	-0.0139		0.529	-0.000793
						0.132	-0.0524		0.484	0.000558		0.181	-0.0139		0.53	-0.000785
						0.131	-0.0525		0.485	0.000557		0.18	-0.014		0.531	-0.000761
						0.13	-0.0532		0.486	0.000557		0.179	-0.0141		0.532	-0.000745
						0.129	-0.0532		0.487	0.000564		0.178	-0.0142		0.533	-0.000727
						0.128	-0.0535		0.488	0.000563		0.177	-0.0143		0.534	-0.000707
						0.127	-0.0537		0.489	0.000568		0.176	-0.0144		0.535	-0.00069
						0.126	-0.0541		0.49	0.00057		0.175	-0.0144		0.536	-0.000669
						0.125	-0.0544		0.491	0.000572		0.174	-0.0145		0.537	-0.000641
						0.124	-0.0547		0.492	0.000579		0.173	-0.0146		0.538	-0.000641
						0.123	-0.0548		0.493	0.000578		0.172	-0.0147		0.539	-0.000612
						0.122	-0.055		0.494	0.000583		0.171	-0.0148		0.54	-0.000604
						0.121	-0.0553		0.495	0.000588		0.17	-0.0149		0.541	-0.000582
						0.12	-0.0558		0.496	0.000594		0.169	-0.0149		0.542	-0.00057
						0.119	-0.0559		0.497	0.000595		0.168	-0.015		0.543	-0.000551
						0.118	-0.0561		0.498	0.000598		0.167	-0.0151		0.544	-0.000527
						0.117	-0.0565		0.499	0.000603		0.166	-0.0152		0.545	-0.000509
						0.116	-0.0567		0.5	0.000607		0.165	-0.0153		0.546	-0.000502
						0.115	-0.057		0.501	0.000604		0.164	-0.0154		0.547	-0.000479
						0.114	-0.0574		0.502	0.000606		0.163	-0.0155		0.548	-0.000464
						0.113	-0.0574		0.503	0.000612		0.162	-0.0155		0.549	-0.000447
						0.112	-0.0577		0.504	0.00061		0.161	-0.0156		0.55	-0.000425
						0.111	-0.0579		0.505	0.00061		0.16	-0.0157		0.551	-0.00042
						0.11	-0.0581		0.506	0.000619		0.159	-0.0158		0.552	-0.000396
						0.109	-0.0583		0.507	0.000619		0.158	-0.0159		0.553	-0.000376
						0.109	-0.0582		0.508	0.000625		0.157	-0.016		0.554	-0.000374
						0.11	-0.0567		0.508	0.000547		0.156	-0.0161		0.554	-0.000345
						0.111	-0.056		0.508	0.000222		0.155	-0.0161		0.554	-0.00187
						0.112	-0.0553		0.508	-0.000159		0.155	-0.0162		0.553	-0.00193
						0.113	-0.0548		0.507	-0.000202		0.155	-0.0139		0.552	-0.002
						0.114	-0.0538		0.506	-0.000235		0.156	-0.0138		0.551	-0.00205
						0.115	-0.0533		0.505	-0.00026		0.157	-0.0136		0.55	-0.0021
						0.116	-0.0525		0.504	-0.000277		0.158	-0.0135		0.549	-0.00214
						0.117	-0.0519		0.503	-0.0003		0.159	-0.0133		0.548	-0.00217
						0.118	-0.0514		0.502	-0.000311		0.16	-0.0132		0.547	-0.00221
						0.119	-0.0508		0.501	-0.00033		0.161	-0.013		0.546	-0.00224
						0.12	-0.0505		0.5	-0.000341		0.162	-0.0129		0.545	-0.00227
						0.121	-0.0496		0.499	-0.000349		0.163	-0.0127		0.544	-0.00231
						0.122	-0.049		0.498	-0.000358		0.164	-0.0126		0.543	-0.00233
						0.123	-0.0486		0.497	-0.000368		0.165	-0.0125		0.542	-0.00237
						0.124	-0.0481		0.496	-0.000373		0.166	-0.0123		0.541	-0.00239
						0.125	-0.0475		0.495	-0.000384		0.167	-0.0122		0.54	-0.00242
						0.126	-0.047		0.494	-0.000385		0.168	-0.0121		0.539	-0.00245
						0.127	-0.0466		0.493	-0.000396		0.169	-0.012		0.538	-0.00248
						0.128	-0.046		0.492	-0.000401		0.17	-0.0118		0.537	-0.00251
						0.129	-0.0455		0.491	-0.000402		0.171	-0.0117		0.536	-0.00254
						0.13	-0.0451		0.49	-0.000411		0.172	-0.0116		0.535	-0.00255
						0.131	-0.0447		0.489	-0.000416		0.173	-0.0115		0.534	-0.00259
						0.132	-0.0441		0.488	-0.000415		0.174	-0.0114		0.533	-0.00261
						0.132	-0.0437		0.487	-0.000426		0.175	-0.0113		0.532	-0.00264
						0.133	-0.0433		0.486	-0.000426		0.176	-0.0112		0.531	-0.00267
						0.134	-0.0427		0.485	-0.000433		0.177	-0.011		0.53	-0.00269
						0.135	-0.0426		0.484	-0.000434		0.178	-0.011		0.529	-0.00272
						0.136	-0.0419		0.483	-0.000436		0.179	-0.0108		0.528	-0.00275
						0.137	-0.0415		0.482	-0.000442		0.18	-0.0107		0.527	-0.00277
						0.138	-0.041		0.481	-0.000445		0.181	-0.0106		0.526	-0.0028
						0.139	-0.0407		0.48	-0.000453		0.182	-0.0105		0.525	-0.00282
						0.14	-0.0404		0.479	-0.000461		0.183	-0.0104		0.524	-0.00286
						0.141	-0.04		0.478	-0.000461		0.184	-0.0103		0.523	-0.00288
						0.142	-0.0397		0.477	-0.000467		0.185	-0.0102		0.522	-0.00291
						0.143	-0.0391		0.476	-0.000467		0.186	-0.0101		0.521	-0.00294
						0.144	-0.0389		0.475	-0.000466		0.187	-0.01		0.52	-0.00297
						0.145	-0.0384		0.474	-0.000473		0.188	-0.00994		0.519	-0.00299
						0.146	-0.0381		0.473	-0.000475		0.189	-0.00987		0.518	-0.00302
						0.147	-0.0376		0.472	-0.000475		0.19	-0.00977		0.517	-0.00304
						0.148	-0.0373		0.471	-0.000478		0.191	-0.00968		0.516	-0.00308
						0.149	-0.037		0.47	-0.000479		0.192	-0.00957		0.515	-0.0031
						0.15	-0.0368		0.469	-0.000489		0.193	-0.0095		0.514	-0.00312
						0.151	-0.0361		0.468	-0.000488		0.194	-0.00942		0.513	-0.00316
						0.152	-0.0358		0.467	-0.000486		0.195	-0.00933		0.512	-0.00319
						0.153	-0.0354		0.466	-0.000484		0.196	-0.00924		0.511	-0.00321
						0.154	-0.0349		0.465	-0.000485		0.197	-0.00917		0.51	-0.00324
						0.155	-0.0347		0.464	-0.000481		0.198	-0.00908		0.509	-0.00327
						0.156	-0.0342		0.463	-0.000485		0.199	-0.00899		0.508	-0.0033
						0.157	-0.0339		0.462	-0.00049		0.2	-0.00892		0.507	-0.00333
						0.158	-0.0336		0.461	-0.000494		0.201	-0.00883		0.506	-0.00336
						0.159	-0.0333		0.46	-0.000493		0.202	-0.00876		0.505	-0.00339
						0.16	-0.0329		0.459	-0.000491		0.203	-0.00868		0.504	-0.00343
						0.161	-0.0325		0.458	-0.000494		0.204	-0.00859		0.503	-0.00344
						0.162	-0.0322		0.457	-0.000498		0.205	-0.00854		0.502	-0.00348
						0.163	-0.032		0.456	-0.000495		0.206	-0.00845		0.501	-0.00351
						0.164	-0.0315		0.455	-0.000499		0.207	-0.00838		0.5	-0.00354
						0.165	-0.0313		0.454	-0.000497		0.208	-0.0083		0.499	-0.00358
						0.166	-0.0309		0.453	-0.000501		0.209	-0.00823		0.498	-0.00359
						0.167	-0.0307		0.452	-0.000502		0.21	-0.00816		0.497	-0.00364
						0.168	-0.0304		0.451	-0.000502		0.211	-0.00809		0.496	-0.00367
						0.169	-0.0301		0.45	-0.000507		0.212	-0.00802		0.495	-0.00368
						0.17	-0.0297		0.449	-0.000511		0.213	-0.00795		0.494	-0.00372
						0.171	-0.0296		0.448	-0.000508		0.214	-0.00788		0.493	-0.00375
						0.172	-0.0292		0.447	-0.00051		0.215	-0.00782		0.492	-0.00379
						0.173	-0.0288		0.446	-0.000507		0.216	-0.00775		0.491	-0.00382
						0.174	-0.0284		0.445	-0.000513		0.217	-0.00768		0.49	-0.00385
						0.175	-0.0281		0.444	-0.000512		0.218	-0.00763		0.489	-0.00389
						0.176	-0.0279		0.443	-0.000513		0.219	-0.00756		0.488	-0.00392
						0.177	-0.0277		0.442	-0.000517		0.22	-0.0075		0.487	-0.00394
						0.178	-0.0275		0.441	-0.000517		0.221	-0.00744		0.486	-0.00398
						0.179	-0.0271		0.44	-0.000516		0.222	-0.00737		0.485	-0.00401
						0.18	-0.0268		0.439	-0.000519		0.223	-0.00732		0.484	-0.00405
						0.181	-0.0265		0.438	-0.000517		0.224	-0.00724		0.483	-0.00408
						0.182	-0.0263		0.437	-0.000527		0.225	-0.0072		0.482	-0.00411
						0.183	-0.0259		0.436	-0.000529		0.226	-0.00714		0.481	-0.00415
						0.184	-0.0258		0.435	-0.000531		0.227	-0.00707		0.48	-0.00418
						0.185	-0.0255		0.434	-0.000533		0.228	-0.00701		0.479	-0.0042
						0.186	-0.0252		0.433	-0.000531		0.229	-0.00698		0.478	-0.00425
						0.187	-0.0248		0.432	-0.000531		0.23	-0.00691		0.477	-0.00428
						0.188	-0.0246		0.431	-0.000533		0.231	-0.00686		0.476	-0.00432
						0.189	-0.0244		0.43	-0.000533		0.232	-0.0068		0.475	-0.00435
						0.19	-0.0241		0.429	-0.000533		0.233	-0.00674		0.474	-0.00439
						0.191	-0.0239		0.428	-0.000535		0.234	-0.00671		0.473	-0.00442
						0.192	-0.0235		0.427	-0.000535		0.235	-0.00664		0.472	-0.00445
						0.193	-0.0234		0.426	-0.000537		0.236	-0.00659		0.471	-0.00449
						0.194	-0.0229		0.425	-0.000537		0.237	-0.00655		0.47	-0.00452
						0.195	-0.0228		0.424	-0.000534		0.238	-0.00649		0.469	-0.00456
						0.196	-0.0225		0.423	-0.00054		0.239	-0.00645		0.468	-0.0046
						0.197	-0.0223		0.422	-0.000537		0.24	-0.0064		0.467	-0.00462
						0.198	-0.022		0.421	-0.000541		0.241	-0.00634		0.466	-0.00466
						0.199	-0.0217		0.42	-0.000545		0.242	-0.0063		0.465	-0.0047
						0.2	-0.0216		0.419	-0.000546		0.243	-0.00625		0.464	-0.00474
						0.201	-0.0212		0.418	-0.000549		0.244	-0.00621		0.463	-0.00476
						0.202	-0.021		0.417	-0.000551		0.245	-0.00617		0.462	-0.00481
						0.203	-0.0207		0.416	-0.000549		0.246	-0.00612		0.461	-0.00484
						0.204	-0.0206		0.415	-0.000557		0.247	-0.00608		0.46	-0.00489
						0.205	-0.0202		0.414	-0.000556		0.248	-0.00603		0.459	-0.00492
						0.206	-0.0201		0.413	-0.00056		0.249	-0.00598		0.458	-0.00494
						0.207	-0.02		0.412	-0.000564		0.25	-0.00595		0.457	-0.00499
						0.208	-0.0197		0.411	-0.00056		0.251	-0.0059		0.456	-0.00502
						0.209	-0.0195		0.41	-0.000565		0.252	-0.00586		0.455	-0.00506
						0.21	-0.0195		0.409	-0.000565		0.253	-0.00582		0.454	-0.0051
						0.211	-0.0195		0.408	-0.000564		0.254	-0.00578		0.453	-0.00513
						0.212	-0.0189		0.407	-0.000572		0.255	-0.00574		0.452	-0.00517
						0.213	-0.0186		0.406	-0.000563		0.256	-0.00569		0.451	-0.00521
						0.214	-0.0183		0.405	-0.000571		0.257	-0.00566		0.45	-0.00524
						0.215	-0.0181		0.404	-0.000572		0.258	-0.00563		0.449	-0.00528
						0.216	-0.0178		0.403	-0.00057		0.259	-0.00558		0.448	-0.00533
						0.217	-0.0178		0.402	-0.000578		0.26	-0.00555		0.447	-0.00536
						0.218	-0.0175		0.401	-0.000574		0.261	-0.00552		0.446	-0.00539
						0.219	-0.0173		0.4	-0.000578		0.262	-0.00549		0.445	-0.00543
						0.22	-0.0171		0.399	-0.000579		0.263	-0.00544		0.444	-0.00548
						0.221	-0.0168		0.398	-0.000581		0.264	-0.0054		0.443	-0.00551
						0.222	-0.0167		0.397	-0.000588		0.265	-0.00537		0.442	-0.00554
						0.223	-0.0165		0.396	-0.00058		0.266	-0.00534		0.441	-0.00559
						0.224	-0.0163		0.395	-0.000583		0.267	-0.0053		0.44	-0.00563
						0.225	-0.016		0.394	-0.000584		0.268	-0.00525		0.439	-0.00565
						0.226	-0.0159		0.393	-0.000575		0.269	-0.00524		0.438	-0.00569
						0.227	-0.0156		0.392	-0.000573		0.27	-0.0052		0.437	-0.00573
						0.228	-0.0154		0.391	-0.000577		0.271	-0.00517		0.436	-0.00577
						0.229	-0.0152		0.39	-0.000578		0.272	-0.00513		0.435	-0.00581
						0.23	-0.0151		0.389	-0.000582		0.273	-0.0051		0.434	-0.00584
						0.231	-0.0149		0.388	-0.000582		0.274	-0.00508		0.433	-0.00589
						0.232	-0.0146		0.387	-0.000583		0.275	-0.00504		0.432	-0.00593
						0.233	-0.0144		0.386	-0.000583		0.276	-0.00501		0.431	-0.00596
						0.234	-0.0143		0.385	-0.000588		0.277	-0.00499		0.43	-0.006
						0.235	-0.0141		0.384	-0.000585		0.278	-0.00495		0.429	-0.00604
						0.236	-0.0138		0.383	-0.000589		0.279	-0.00492		0.428	-0.00608
						0.237	-0.0137		0.382	-0.00059		0.28	-0.00488		0.427	-0.00612
						0.238	-0.0135		0.381	-0.000592		0.281	-0.00485		0.426	-0.00615
						0.239	-0.0134		0.38	-0.000595		0.282	-0.00484		0.425	-0.00619
						0.24	-0.0132		0.379	-0.000594		0.283	-0.0048		0.424	-0.00623
						0.241	-0.013		0.378	-0.000595		0.284	-0.00477		0.423	-0.00626
						0.242	-0.0129		0.377	-0.000601		0.285	-0.00476		0.422	-0.00631
						0.243	-0.0127		0.376	-0.000598		0.286	-0.00472		0.421	-0.00635
						0.244	-0.0125		0.375	-0.000605		0.287	-0.0047		0.42	-0.00638
						0.245	-0.0125		0.374	-0.000604		0.288	-0.00467		0.419	-0.00642
						0.246	-0.0121		0.373	-0.00061		0.289	-0.00464		0.418	-0.00645
						0.247	-0.012		0.372	-0.00061		0.29	-0.00463		0.417	-0.00649
						0.248	-0.0118		0.371	-0.000608		0.291	-0.00459		0.416	-0.00653
						0.249	-0.0116		0.37	-0.000612		0.292	-0.00457		0.415	-0.00657
						0.25	-0.0116		0.369	-0.000614		0.293	-0.00455		0.414	-0.00661
						0.251	-0.0113		0.368	-0.000614		0.294	-0.00451		0.413	-0.00664
						0.252	-0.0111		0.367	-0.000621		0.295	-0.00449		0.412	-0.00668
						0.253	-0.0111		0.366	-0.000616		0.296	-0.00446		0.411	-0.00672
						0.254	-0.0108		0.365	-0.000624		0.297	-0.00444		0.41	-0.00675
						0.255	-0.0106		0.364	-0.000622		0.298	-0.00443		0.409	-0.0068
						0.256	-0.0105		0.363	-0.000623		0.299	-0.00439		0.408	-0.00683
						0.257	-0.0103		0.362	-0.000628		0.3	-0.00437		0.407	-0.00686
						0.258	-0.0102		0.361	-0.000627		0.301	-0.00435		0.406	-0.0069
						0.259	-0.0101		0.36	-0.000628		0.302	-0.00432		0.405	-0.00693
						0.26	-0.00997		0.359	-0.000634		0.303	-0.00431		0.404	-0.00698
						0.261	-0.00978		0.358	-0.000631		0.304	-0.00429		0.403	-0.00701
						0.262	-0.00967		0.357	-0.00064		0.305	-0.00426		0.402	-0.00705
						0.264	-0.00914		0.356	-0.00064		0.306	-0.00424		0.401	-0.00709
						0.265	-0.00902		0.355	-0.000643		0.307	-0.00422		0.4	-0.00712
						0.266	-0.00905		0.354	-0.000644		0.308	-0.00419		0.399	-0.00715
						0.267	-0.00893		0.353	-0.000648		0.309	-0.00418		0.398	-0.00719
						0.268	-0.00878		0.352	-0.000652		0.31	-0.00416		0.397	-0.00723
						0.269	-0.00863		0.351	-0.00065		0.311	-0.00413		0.396	-0.00727
						0.27	-0.00852		0.35	-0.000655		0.312	-0.00411		0.395	-0.0073
						0.271	-0.0085		0.349	-0.000661		0.313	-0.0041		0.394	-0.00733
						0.272	-0.00823		0.348	-0.000661		0.314	-0.00407		0.393	-0.00738
						0.273	-0.00814		0.347	-0.000665		0.315	-0.00405		0.392	-0.00741
						0.274	-0.00791		0.346	-0.000665		0.316	-0.00403		0.391	-0.00744
						0.275	-0.00785		0.345	-0.000671		0.317	-0.00402		0.39	-0.00747
						0.276	-0.00774		0.344	-0.00067		0.318	-0.004		0.389	-0.00751
						0.277	-0.00764		0.343	-0.000676		0.319	-0.00398		0.388	-0.00755
						0.278	-0.00778		0.342	-0.00068		0.32	-0.00395		0.387	-0.00758
						0.279	-0.00778		0.341	-0.000681		0.321	-0.00393		0.386	-0.00761
						0.28	-0.00767		0.34	-0.000687		0.322	-0.00392		0.385	-0.00766
						0.281	-0.00721		0.339	-0.000686		0.323	-0.00391		0.384	-0.00774
						0.282	-0.0071		0.338	-0.00069		0.324	-0.00389		0.383	-0.00777
						0.283	-0.00694		0.337	-0.000693		0.325	-0.00388		0.382	-0.00775
						0.284	-0.00678		0.336	-0.000693		0.326	-0.00385		0.381	-0.00778
						0.285	-0.00675		0.335	-0.000703		0.327	-0.00384		0.38	-0.00784
						0.286	-0.00658		0.334	-0.000706		0.328	-0.00383		0.379	-0.00786
						0.287	-0.00647		0.333	-0.000712		0.329	-0.0038		0.378	-0.00789
						0.288	-0.0064		0.332	-0.000711		0.33	-0.00379		0.377	-0.00792
						0.289	-0.00628		0.331	-0.000713		0.331	-0.00377		0.376	-0.00796
						0.29	-0.00627		0.33	-0.000717		0.332	-0.00374		0.375	-0.00799
						0.291	-0.00613		0.329	-0.000726		0.333	-0.00375		0.374	-0.00802
						0.292	-0.00608		0.328	-0.000721		0.334	-0.00372		0.373	-0.00805
						0.293	-0.00584		0.327	-0.000728		0.335	-0.00371		0.372	-0.00809
						0.294	-0.00577		0.326	-0.000729		0.336	-0.00367		0.371	-0.00813
						0.295	-0.00567		0.325	-0.000738		0.337	-0.00367		0.37	-0.00815
						0.296	-0.00554		0.324	-0.000741		0.338	-0.00365		0.369	-0.00819
						0.297	-0.00553		0.323	-0.00074		0.339	-0.00363		0.368	-0.00823
						0.298	-0.00533		0.322	-0.00075		0.34	-0.00361		0.367	-0.00824
						0.299	-0.00518		0.321	-0.000751		0.341	-0.0036		0.366	-0.00829
						0.3	-0.00523		0.32	-0.000758		0.342	-0.00359		0.365	-0.00832
						0.301	-0.00505		0.319	-0.000764		0.343	-0.00357		0.364	-0.00835
						0.302	-0.00505		0.318	-0.000765		0.344	-0.00355		0.363	-0.00838
						0.303	-0.00489		0.317	-0.000771		0.345	-0.00353		0.362	-0.00841
						0.304	-0.00478		0.316	-0.000774		0.346	-0.00353		0.361	-0.00845
						0.305	-0.00471		0.315	-0.000778		0.347	-0.00351		0.36	-0.00848
						0.306	-0.00463		0.314	-0.000785		0.348	-0.00349		0.359	-0.0085
						0.307	-0.00454		0.313	-0.000788		0.349	-0.00348		0.358	-0.00854
						0.308	-0.00458		0.312	-0.000793		0.35	-0.00346		0.357	-0.00857
						0.309	-0.00448		0.311	-0.000798		0.351	-0.00344		0.356	-0.00861
						0.308	-0.00555		0.31	-0.000803		0.352	-0.00342		0.355	-0.00864
						0.307	-0.00576		0.309	-0.000809		0.353	-0.00341		0.354	-0.00857
						0.306	-0.00585		0.308	-0.000792		0.354	-0.0034		0.355	-0.00683
						0.305	-0.00594		0.309	8.16e-05		0.354	-0.00344		0.356	-0.00672
						0.304	-0.00602		0.31	0.000106		0.354	-0.00523		0.357	-0.00659
						0.303	-0.00617		0.311	0.000132		0.353	-0.00525		0.358	-0.00648
						0.302	-0.00621		0.312	0.000153		0.352	-0.00534		0.359	-0.00637
						0.301	-0.00633		0.313	0.000163		0.351	-0.00539		0.36	-0.00628
						0.3	-0.00643		0.314	0.000183		0.35	-0.00543		0.361	-0.0062
						0.299	-0.00654		0.315	0.000192		0.349	-0.00548		0.362	-0.00613
						0.298	-0.00659		0.316	0.000203		0.348	-0.00553		0.363	-0.00604
						0.297	-0.00668		0.317	0.000215		0.347	-0.00557		0.364	-0.00597
						0.296	-0.00675		0.318	0.000219		0.346	-0.00559		0.365	-0.0059
						0.295	-0.0069		0.319	0.00023		0.345	-0.00564		0.366	-0.00583
						0.294	-0.00701		0.32	0.000237		0.344	-0.00567		0.367	-0.00577
						0.293	-0.00721		0.321	0.000243		0.343	-0.00569		0.368	-0.0057
						0.292	-0.00725		0.322	0.00025		0.342	-0.00572		0.369	-0.00563
						0.291	-0.00736		0.323	0.000254		0.341	-0.00575		0.37	-0.00558
						0.29	-0.00758		0.324	0.000266		0.34	-0.00578		0.371	-0.00551
						0.289	-0.00758		0.325	0.00027		0.339	-0.00581		0.372	-0.00545
						0.288	-0.0079		0.326	0.000272		0.338	-0.00583		0.373	-0.0054
						0.287	-0.00795		0.327	0.000279		0.337	-0.00587		0.374	-0.00534
						0.286	-0.00807		0.328	0.000286		0.336	-0.00589		0.375	-0.00528
						0.285	-0.00822		0.329	0.000291		0.335	-0.00591		0.376	-0.00522
						0.284	-0.00837		0.33	0.000294		0.334	-0.00594		0.377	-0.00517
						0.283	-0.00842		0.331	0.000302		0.333	-0.00597		0.378	-0.00512
						0.282	-0.00853		0.332	0.000308		0.332	-0.00601		0.379	-0.00507
						0.281	-0.00859		0.333	0.000314		0.331	-0.00603		0.38	-0.00502
						0.28	-0.00872		0.334	0.000316		0.33	-0.00604		0.381	-0.00497
						0.279	-0.00886		0.335	0.00032		0.329	-0.00607		0.382	-0.00492
						0.278	-0.00904		0.336	0.000324		0.328	-0.0061		0.383	-0.00487
						0.277	-0.0092		0.337	0.000326		0.327	-0.00612		0.384	-0.00482
						0.276	-0.00927		0.338	0.000329		0.326	-0.00615		0.385	-0.00478
						0.275	-0.00944		0.339	0.000331		0.325	-0.00617		0.386	-0.00473
						0.274	-0.00966		0.34	0.000335		0.324	-0.0062		0.387	-0.00468
						0.273	-0.00975		0.341	0.000339		0.323	-0.00622		0.388	-0.00464
						0.272	-0.00989		0.342	0.000343		0.322	-0.00624		0.389	-0.0046
						0.271	-0.00998		0.343	0.000349		0.321	-0.0063		0.39	-0.00455
						0.27	-0.0102		0.344	0.000352		0.32	-0.00634		0.391	-0.00451
						0.269	-0.0103		0.345	0.000351		0.319	-0.00633		0.392	-0.00446
						0.268	-0.0106		0.346	0.000362		0.318	-0.00638		0.393	-0.00441
						0.267	-0.0106		0.347	0.000359		0.317	-0.00656		0.394	-0.00438
						0.266	-0.0109		0.348	0.000363		0.316	-0.00647		0.395	-0.00434
						0.265	-0.011		0.349	0.000368		0.315	-0.00641		0.396	-0.00429
						0.264	-0.0111		0.35	0.000362		0.314	-0.00644		0.397	-0.00425
						0.263	-0.0115		0.351	0.000369		0.313	-0.00647		0.398	-0.00421
						0.262	-0.0117		0.352	0.000372		0.312	-0.00649		0.399	-0.00418
						0.261	-0.0117		0.353	0.000373		0.311	-0.00651		0.4	-0.00414
						0.26	-0.0118		0.354	0.000377		0.31	-0.00654		0.401	-0.00409
						0.259	-0.0119		0.355	0.000376		0.309	-0.00656		0.402	-0.00406
						0.258	-0.0121		0.356	0.000384		0.308	-0.0066		0.403	-0.00401
						0.257	-0.0123		0.357	0.000383		0.307	-0.00662		0.404	-0.00397
						0.256	-0.0124		0.358	0.000384		0.306	-0.00664		0.405	-0.00393
						0.255	-0.0126		0.359	0.00039		0.305	-0.00667		0.406	-0.00389
						0.254	-0.0129		0.36	0.000391		0.304	-0.0067		0.407	-0.00386
						0.253	-0.0131		0.361	0.000389		0.303	-0.00671		0.408	-0.00382
						0.252	-0.0133		0.362	0.000395		0.302	-0.00673		0.409	-0.00377
						0.251	-0.0135		0.363	0.000396		0.301	-0.00677		0.41	-0.00376
						0.25	-0.0137		0.364	0.000401		0.3	-0.00681		0.411	-0.00371
						0.249	-0.0138		0.365	0.000399		0.299	-0.00683		0.412	-0.00368
						0.248	-0.0139		0.366	0.000403		0.298	-0.00685		0.413	-0.00364
						0.247	-0.0141		0.367	0.000407		0.297	-0.00688		0.414	-0.00361
						0.246	-0.0144		0.368	0.000404		0.296	-0.00692		0.415	-0.00358
						0.245	-0.0146		0.369	0.000407		0.295	-0.00693		0.416	-0.00354
						0.244	-0.0151		0.37	0.00041		0.294	-0.00697		0.417	-0.0035
						0.243	-0.0151		0.371	0.000411		0.293	-0.00699		0.418	-0.00348
						0.242	-0.0152		0.372	0.000418		0.292	-0.00701		0.419	-0.00344
						0.241	-0.0155		0.373	0.000415		0.291	-0.00704		0.42	-0.00344
						0.24	-0.0157		0.374	0.000416		0.29	-0.00706		0.421	-0.0034
						0.239	-0.016		0.375	0.000418		0.289	-0.00709		0.422	-0.00333
						0.238	-0.0162		0.376	0.000421		0.288	-0.00712		0.423	-0.00331
						0.237	-0.0173		0.377	0.000422		0.287	-0.00714		0.424	-0.00327
						0.236	-0.0166		0.378	0.00042		0.286	-0.00719		0.425	-0.00324
						0.235	-0.0168		0.379	0.000424		0.285	-0.00721		0.426	-0.00322
						0.234	-0.0171		0.38	0.000428		0.284	-0.00726		0.427	-0.0032
						0.233	-0.0172		0.381	0.000431		0.283	-0.00728		0.428	-0.00314
						0.232	-0.0175		0.382	0.000427		0.282	-0.00725		0.429	-0.00311
						0.231	-0.0178		0.383	0.000432		0.281	-0.00728		0.43	-0.00308
						0.23	-0.018		0.384	0.000435		0.28	-0.00731		0.431	-0.00306
						0.229	-0.0183		0.385	0.000433		0.279	-0.00733		0.432	-0.00302
						0.228	-0.0185		0.386	0.000436		0.278	-0.00736		0.433	-0.00299
						0.227	-0.0189		0.387	0.000435		0.277	-0.00739		0.434	-0.00297
						0.226	-0.0191		0.388	0.000439		0.276	-0.00743		0.435	-0.00293
						0.225	-0.0194		0.389	0.000439		0.275	-0.00746		0.436	-0.0029
						0.224	-0.0196		0.39	0.00044		0.274	-0.00748		0.437	-0.00287
						0.223	-0.0199		0.391	0.000443		0.273	-0.00752		0.438	-0.00284
						0.221	-0.0201		0.392	0.000443		0.272	-0.00755		0.439	-0.00282
						0.22	-0.0203		0.393	0.000444		0.271	-0.00758		0.44	-0.00278
						0.219	-0.0205		0.394	0.000445		0.27	-0.00761		0.441	-0.00275
						0.218	-0.0208		0.395	0.000445		0.269	-0.00764		0.442	-0.00273
						0.217	-0.0211		0.396	0.000449		0.268	-0.00769		0.443	-0.0027
						0.216	-0.0213		0.397	0.000451		0.267	-0.00771		0.444	-0.00267
						0.215	-0.0215		0.398	0.00045		0.266	-0.00774		0.445	-0.00264
						0.214	-0.0223		0.399	0.000453		0.265	-0.00778		0.446	-0.00261
						0.213	-0.0221		0.4	0.000451		0.264	-0.00782		0.447	-0.00259
						0.212	-0.0224		0.401	0.000454		0.263	-0.00784		0.448	-0.00255
						0.211	-0.0226		0.402	0.000453		0.262	-0.00787		0.449	-0.00252
						0.21	-0.0229		0.403	0.000455		0.261	-0.00791		0.45	-0.00251
						0.209	-0.0233		0.404	0.000458		0.26	-0.00796		0.451	-0.00247
						0.208	-0.0235		0.405	0.000455		0.259	-0.00799		0.452	-0.00245
						0.207	-0.0239		0.406	0.00046		0.258	-0.00802		0.453	-0.00243
						0.206	-0.0241		0.407	0.000459		0.257	-0.00806		0.454	-0.00239
						0.205	-0.0244		0.408	0.000461		0.256	-0.00811		0.455	-0.00237
						0.204	-0.0245		0.409	0.000462		0.255	-0.00813		0.456	-0.00234
						0.203	-0.0249		0.41	0.000463		0.254	-0.00817		0.457	-0.00231
						0.202	-0.0252		0.411	0.000463		0.253	-0.00821		0.458	-0.00229
						0.201	-0.0256		0.412	0.000464		0.252	-0.00825		0.459	-0.00226
						0.2	-0.0259		0.413	0.000466		0.251	-0.0083		0.46	-0.00224
						0.199	-0.0261		0.414	0.000466		0.25	-0.00832		0.461	-0.00222
						0.198	-0.0264		0.415	0.000467		0.249	-0.00838		0.462	-0.00219
						0.197	-0.0269		0.416	0.000471		0.248	-0.00841		0.463	-0.00217
						0.196	-0.0268		0.417	0.000467		0.247	-0.00844		0.464	-0.00213
						0.195	-0.0272		0.418	0.000471		0.246	-0.00849		0.465	-0.00211
						0.194	-0.0274		0.419	0.000471		0.245	-0.00854		0.466	-0.00209
						0.193	-0.0278		0.42	0.000473		0.244	-0.00858		0.467	-0.00207
						0.192	-0.0281		0.421	0.000477		0.243	-0.00863		0.468	-0.00204
						0.191	-0.0284		0.422	0.000472		0.242	-0.00867		0.469	-0.00202
						0.19	-0.0287		0.423	0.000477		0.241	-0.00871		0.47	-0.00235
						0.189	-0.0291		0.424	0.000479		0.24	-0.00876		0.471	-0.00187
						0.188	-0.0293		0.425	0.000474		0.239	-0.0088		0.472	-0.00193
						0.187	-0.0296		0.426	0.00048		0.238	-0.00884		0.473	-0.0019
						0.186	-0.0298		0.427	0.000477		0.237	-0.00889		0.474	-0.00189
						0.185	-0.0301		0.428	0.000483		0.236	-0.00894		0.475	-0.00186
						0.184	-0.0305		0.429	0.00048		0.235	-0.00899		0.476	-0.00184
						0.183	-0.0309		0.43	0.000478		0.234	-0.00903		0.477	-0.00182
						0.182	-0.0312		0.431	0.000485		0.233	-0.00908		0.478	-0.0018
						0.181	-0.0312		0.432	0.000485		0.232	-0.00914		0.479	-0.00177
						0.18	-0.0315		0.433	0.000484		0.231	-0.00918		0.48	-0.00174
						0.179	-0.0323		0.434	0.000488		0.23	-0.00923		0.481	-0.00172
						0.178	-0.0321		0.435	0.000484		0.229	-0.00928		0.482	-0.00171
						0.177	-0.0324		0.436	0.000494		0.228	-0.00935		0.483	-0.00167
						0.176	-0.0328		0.437	0.000488		0.227	-0.00939		0.484	-0.00165
						0.175	-0.033		0.438	0.000489		0.226	-0.00944		0.485	-0.00164
						0.174	-0.0332		0.439	0.000492		0.225	-0.0095		0.486	-0.0016
						0.173	-0.0336		0.44	0.00049		0.224	-0.00956		0.487	-0.00158
						0.172	-0.0338		0.441	0.000492		0.223	-0.0096		0.488	-0.00156
						0.171	-0.0343		0.442	0.000496		0.222	-0.00965		0.489	-0.00154
						0.171	-0.0346		0.443	0.000493		0.221	-0.0097		0.49	-0.00153
						0.169	-0.0348		0.444	0.0005		0.22	-0.00976		0.491	-0.0015
						0.168	-0.035		0.445	0.000495		0.219	-0.00981		0.492	-0.00148
						0.168	-0.0353		0.446	0.0005		0.218	-0.00985		0.493	-0.00146
						0.166	-0.0355		0.447	0.000496		0.217	-0.00992		0.494	-0.00144
						0.166	-0.0359		0.448	0.000501		0.216	-0.00998		0.495	-0.00142
						0.165	-0.0361		0.449	0.000497		0.215	-0.01		0.496	-0.00139
						0.164	-0.0364		0.45	0.000502		0.214	-0.0101		0.497	-0.00137
						0.162	-0.0368		0.451	0.000502		0.213	-0.0101		0.498	-0.00135
						0.162	-0.037		0.452	0.000503		0.212	-0.0102		0.499	-0.00133
						0.16	-0.0373		0.453	0.000505		0.211	-0.0103		0.5	-0.00131
						0.16	-0.0377		0.454	0.000505		0.21	-0.0103		0.501	-0.00128
						0.158	-0.038		0.455	0.000508		0.209	-0.0104		0.502	-0.00126
						0.158	-0.0383		0.456	0.000509		0.208	-0.0104		0.503	-0.00124
						0.157	-0.0385		0.457	0.000499		0.207	-0.0105		0.504	-0.00122
						0.155	-0.0387		0.458	0.000505		0.206	-0.0106		0.505	-0.0012
						0.155	-0.0392		0.459	0.000504		0.205	-0.0106		0.506	-0.00119
						0.154	-0.0393		0.46	0.000509		0.204	-0.0107		0.507	-0.00116
						0.153	-0.0396		0.461	0.000514		0.203	-0.0108		0.508	-0.00114
						0.152	-0.0399		0.462	0.000507		0.202	-0.0108		0.509	-0.00112
						0.151	-0.0401		0.463	0.000511		0.201	-0.0109		0.51	-0.0011
						0.15	-0.0406		0.464	0.000515		0.2	-0.011		0.511	-0.00108
						0.149	-0.0407		0.465	0.00051		0.199	-0.011		0.512	-0.00106
						0.148	-0.041		0.466	0.000519		0.198	-0.0111		0.513	-0.00104
						0.147	-0.0413		0.467	0.000513		0.197	-0.0112		0.514	-0.00102
						0.146	-0.0414		0.468	0.00052		0.196	-0.0112		0.515	-0.001
						0.145	-0.0418		0.469	0.000517		0.195	-0.0113		0.516	-0.000989
						0.144	-0.0421		0.47	0.000512		0.194	-0.0114		0.517	-0.000968
						0.143	-0.0423		0.471	0.000519		0.193	-0.0114		0.518	-0.000954
						0.142	-0.0425		0.472	0.000519		0.192	-0.0115		0.519	-0.000928
						0.141	-0.0429		0.473	0.000518		0.191	-0.0116		0.52	-0.000906
						0.14	-0.0438		0.474	0.000517		0.19	-0.0116		0.521	-0.000886
						0.139	-0.0439		0.475	0.000516		0.189	-0.0117		0.522	-0.000878
						0.138	-0.0443		0.476	0.000522		0.188	-0.0118		0.523	-0.000848
						0.137	-0.0439		0.477	0.000522		0.187	-0.0119		0.524	-0.000832
						0.136	-0.0441		0.478	0.000523		0.186	-0.0119		0.525	-0.000823
						0.135	-0.0444		0.479	0.000528		0.185	-0.012		0.526	-0.000793
						0.134	-0.0446		0.48	0.000531		0.184	-0.0121		0.527	-0.000783
						0.133	-0.0449		0.481	0.000536		0.183	-0.0121		0.528	-0.000757
						0.132	-0.0452		0.482	0.000539		0.182	-0.0122		0.529	-0.000738
						0.131	-0.0456		0.483	0.00054		0.181	-0.0123		0.53	-0.000731
						0.13	-0.0457		0.484	0.000548		0.18	-0.0124		0.531	-0.000702
						0.129	-0.0461		0.485	0.000548		0.179	-0.0125		0.532	-0.000693
						0.128	-0.0462		0.486	0.000549		0.178	-0.0125		0.533	-0.000671
						0.127	-0.0465		0.487	0.000552		0.177	-0.0126		0.534	-0.000655
						0.126	-0.0467		0.488	0.000553		0.176	-0.0127		0.535	-0.000641
						0.125	-0.0469		0.489	0.000554		0.175	-0.0128		0.536	-0.000616
						0.124	-0.0473		0.49	0.000557		0.174	-0.0128		0.537	-0.000595
						0.123	-0.0474		0.491	0.000556		0.173	-0.0129		0.538	-0.000592
						0.122	-0.0477		0.492	0.000559		0.172	-0.013		0.539	-0.000568
						0.121	-0.0478		0.493	0.000563		0.171	-0.0131		0.54	-0.000553
						0.12	-0.048		0.494	0.000564		0.17	-0.0132		0.541	-0.000535
						0.119	-0.0484		0.495	0.000565		0.169	-0.0132		0.542	-0.00052
						0.118	-0.0485		0.496	0.000571		0.168	-0.0133		0.543	-0.000501
						0.117	-0.0488		0.497	0.00057		0.167	-0.0134		0.544	-0.000479
						0.116	-0.049		0.498	0.000576		0.166	-0.0135		0.545	-0.000466
						0.115	-0.0492		0.499	0.000575		0.165	-0.0136		0.546	-0.00046
						0.114	-0.0494		0.5	0.000581		0.164	-0.0137		0.547	-0.000439
						0.113	-0.0496		0.501	0.000584		0.163	-0.0137		0.548	-0.000422
						0.112	-0.0499		0.502	0.000583		0.162	-0.0138		0.549	-0.000403
						0.111	-0.0501		0.503	0.000587		0.161	-0.0139		0.55	-0.00039
						0.11	-0.0504		0.504	0.00059		0.16	-0.014		0.551	-0.000372
						0.109	-0.0506		0.505	0.000586		0.159	-0.014		0.552	-0.000352
						0.108	-0.0508		0.506	0.000588		0.158	-0.0141		0.553	-0.000336
						0.107	-0.0511		0.507	0.000589		0.157	-0.0142		0.554	-0.000336
						0.106	-0.0511		0.508	0.000599		0.156	-0.0143		0.555	-0.000312
						0.105	-0.0513		0.509	0.000601		0.155	-0.0144		0.556	-0.000295
						0.104	-0.0515		0.51	0.000598		0.154	-0.0144		0.557	-0.000284
						0.103	-0.0519		0.511	0.000602		0.153	-0.0145		0.558	-0.000265
						0.102	-0.052		0.512	0.000603		0.152	-0.0146		0.559	-0.00025
						0.101	-0.0529		0.513	0.000605		0.151	-0.0147		0.56	-0.000234
						0.1	-0.0524		0.514	0.00061		0.15	-0.0148		0.561	-0.000216
						0.099	-0.0527		0.515	0.000608		0.149	-0.0149		0.562	-0.000215
						0.098	-0.0528		0.516	0.000616		0.148	-0.015		0.563	-0.000185
						0.097	-0.0531		0.517	0.000613		0.147	-0.015		0.564	-0.00018
						0.096	-0.0531		0.518	0.000616		0.146	-0.0151		0.565	-0.000169
						0.095	-0.0535		0.519	0.000621		0.145	-0.0152		0.566	-0.000149
						0.094	-0.0537		0.52	0.000623		0.144	-0.0153		0.567	-0.000136
						0.093	-0.0537		0.521	0.000621		0.143	-0.0154		0.568	-0.000119
						0.092	-0.0541		0.522	0.000624		0.142	-0.0155		0.569	-0.000107
						0.091	-0.0542		0.523	0.000622		0.141	-0.0155		0.57	-0.000102
						0.09	-0.0546		0.524	0.00063		0.14	-0.0156		0.571	-7.7e-05
						0.089	-0.0545		0.525	0.000633		0.139	-0.0157		0.572	-7.31e-05
						0.088	-0.0548		0.526	0.000628		0.138	-0.0158		0.573	-5.23e-05
						0.087	-0.0549		0.527	0.000632		0.137	-0.0159		0.574	-3.88e-05
						0.086	-0.0552		0.528	0.000634		0.136	-0.016		0.575	-2.97e-05
						0.085	-0.0554		0.529	0.000632		0.135	-0.016		0.576	-7.68e-06
						0.084	-0.0555		0.53	0.000636		0.134	-0.0162		0.577	3.27e-08
						0.083	-0.0556		0.531	0.000637		0.133	-0.0162		0.578	7.21e-06
						0.082	-0.0558		0.532	0.000638		0.132	-0.0163		0.579	2.59e-05
						0.081	-0.0561		0.533	0.000642		0.131	-0.0164		0.58	3.33e-05
						0.08	-0.0563		0.534	0.000643		0.13	-0.0165		0.581	5.25e-05
						0.079	-0.0564		0.535	0.000644		0.129	-0.0165		0.582	6.47e-05
						0.078	-0.0567		0.536	0.000645		0.128	-0.0166		0.583	7.27e-05
						0.077	-0.0567		0.537	0.000645		0.127	-0.0167		0.584	8.86e-05
						0.076	-0.0569		0.538	0.000651		0.126	-0.0168		0.585	0.000102
						0.075	-0.0572		0.539	0.000646		0.125	-0.0169		0.586	0.000105
						0.074	-0.0573		0.54	0.000651		0.124	-0.017		0.587	0.000125
						0.073	-0.0577		0.541	0.00065		0.123	-0.017		0.588	0.000134
						0.072	-0.0576		0.542	0.000651		0.122	-0.0171		0.589	0.000139
						0.071	-0.0577		0.543	0.000657		0.121	-0.0172		0.59	0.00016
						0.07	-0.0582		0.544	0.000655		0.12	-0.0173		0.591	0.00017
						0.069	-0.0582		0.545	0.000655		0.119	-0.0173		0.592	0.000182
						0.068	-0.0584		0.546	0.000658		0.118	-0.0174		0.593	0.000202
						0.067	-0.0585		0.547	0.000656		0.117	-0.0175		0.594	0.000204
						0.066	-0.0588		0.548	0.000664		0.116	-0.0176		0.595	0.000211
						0.065	-0.0589		0.549	0.000663		0.115	-0.0177		0.596	0.000224
						0.064	-0.0589		0.55	0.000666		0.114	-0.0177		0.597	0.000239
						0.063	-0.0592		0.551	0.000672		0.113	-0.0178		0.598	0.000248
						0.062	-0.0597		0.552	0.000669		0.112	-0.0179		0.599	0.000254
						0.061	-0.0595		0.553	0.000674		0.111	-0.018		0.6	0.000272
						0.06	-0.0596		0.554	0.000679		0.11	-0.018		0.601	0.000287
						0.059	-0.0597		0.555	0.000684		0.109	-0.0181		0.602	0.000287
						0.058	-0.0598		0.556	0.000688		0.108	-0.0182		0.603	0.000298
						0.057	-0.0599		0.557	0.00105		0.107	-0.0183		0.604	0.000311
						0.056	-0.06		0.559	0.000752		0.106	-0.0183		0.605	0.00032
						0.055	-0.0602		0.56	0.000721		0.105	-0.0184		0.606	0.000328
						0.054	-0.0603		0.561	0.000718		0.104	-0.0185		0.607	0.000339
						0.053	-0.0605		0.562	0.000717		0.103	-0.0185		0.608	0.000355
						0.052	-0.0606		0.563	0.000719		0.102	-0.0186		0.609	0.000364
						0.051	-0.0607		0.564	0.000717		0.101	-0.0187		0.61	0.000366
						0.05	-0.0608		0.565	0.000724		0.1	-0.0188		0.611	0.000375
						0.049	-0.0611		0.566	0.000726		0.099	-0.0188		0.612	0.000388
						0.048	-0.061		0.567	0.000725		0.098	-0.0189		0.613	0.000396
						0.047	-0.0613		0.568	0.000728		0.097	-0.019		0.614	0.000405
						0.046	-0.0613		0.569	0.000729		0.096	-0.019		0.615	0.000411
						0.045	-0.0613		0.57	0.000728		0.095	-0.0191		0.616	0.000426
						0.044	-0.0617		0.571	0.000728		0.094	-0.0191		0.617	0.000438
						0.043	-0.0618		0.572	0.000728		0.093	-0.0192		0.618	0.000438
						0.042	-0.0618		0.573	0.00073		0.092	-0.0193		0.619	0.000454
						0.041	-0.062		0.574	0.000729		0.091	-0.0193		0.62	0.000453
						0.04	-0.0621		0.575	0.000729		0.09	-0.0194		0.621	0.000467
						0.039	-0.0621		0.576	0.000729		0.089	-0.0195		0.622	0.000474
						0.038	-0.0622		0.577	0.000726		0.088	-0.0195		0.623	0.000482
						0.037	-0.0624		0.578	0.000723		0.087	-0.0196		0.624	0.000494
						0.036	-0.0625		0.579	0.000726		0.086	-0.0196		0.625	0.000502
						0.035	-0.0625		0.58	0.000721		0.085	-0.0197		0.626	0.000506
						0.034	-0.0627		0.581	0.000724		0.084	-0.0198		0.627	0.000519
						0.033	-0.0627		0.582	0.000719		0.082	-0.0198		0.628	0.000527
						0.032	-0.0629		0.583	0.000715		0.081	-0.0198		0.629	0.000529
						0.031	-0.0631		0.584	0.000712		0.08	-0.0199		0.63	0.000542
						0.03	-0.0631		0.585	0.00071		0.079	-0.02		0.631	0.000545
						0.029	-0.0631		0.586	0.000704		0.078	-0.02		0.632	0.000553
						0.028	-0.0633		0.587	0.0007		0.077	-0.02		0.633	0.000568
						0.027	-0.0633		0.588	0.000694		0.076	-0.0201		0.634	0.000566
						0.026	-0.0635		0.589	0.000697		0.075	-0.0202		0.635	0.000575
						0.025	-0.0635		0.59	0.000692		0.074	-0.0202		0.636	0.000583
						0.024	-0.0634		0.591	0.000686		0.073	-0.0203		0.637	0.000592
						0.023	-0.0635		0.592	0.000684		0.072	-0.0203		0.638	0.000597
						0.022	-0.0637		0.593	0.000679		0.071	-0.0204		0.639	0.000608
						0.021	-0.0637		0.594	0.000674		0.07	-0.0204		0.64	0.000618
						0.02	-0.0637		0.595	0.000676		0.069	-0.0204		0.641	0.000626
						0.019	-0.064		0.596	0.000671		0.068	-0.0205		0.642	0.000621
						0.018	-0.064		0.597	0.000675		0.067	-0.0205		0.643	0.00064
						0.017	-0.0641		0.598	0.000674		0.066	-0.0206		0.644	0.00064
						0.016	-0.0642		0.599	0.000677		0.065	-0.0206		0.645	0.000647
						0.015	-0.0643		0.6	0.000674		0.064	-0.0206		0.646	0.000653
						0.014	-0.0644		0.601	0.00068		0.063	-0.0207		0.647	0.00066
						0.013	-0.0644		0.602	0.000679		0.062	-0.0207		0.648	0.000671
						0.012	-0.0645		0.603	0.000687		0.061	-0.0208		0.649	0.000684
						0.011	-0.0647		0.604	0.000688		0.06	-0.0208		0.65	0.000673
						0.01	-0.0646		0.605	0.000695		0.059	-0.0208		0.651	0.000693
						0.009	-0.0646		0.606	0.000699		0.058	-0.0209		0.652	0.000696
						0.009	-0.0647		0.607	0.000698		0.057	-0.0209		0.653	0.000697
						0.01	-0.063		0.608	0.0007		0.056	-0.0209		0.654	0.000708
						0.011	-0.0622		0.609	0.000702		0.055	-0.0209		0.654	0.000655
						0.012	-0.0615		0.609	0.000707		0.054	-0.0209		0.654	-0.000711
						0.013	-0.0614		0.609	0.000656		0.055	-0.0186		0.653	-0.000777
						0.014	-0.0602		0.609	-2.09e-05		0.056	-0.0184		0.652	-0.000849
						0.015	-0.0596		0.608	-9.43e-05		0.057	-0.0182		0.651	-0.000888
						0.016	-0.0591		0.607	-0.000137		0.058	-0.018		0.65	-0.000925
						0.017	-0.0587		0.606	-0.000177		0.059	-0.0178		0.649	-0.000965
						0.018	-0.0581		0.605	-0.000201		0.06	-0.0177		0.648	-0.000996
						0.019	-0.0576		0.604	-0.000219		0.061	-0.0176		0.647	-0.00101
						0.02	-0.0571		0.603	-0.000247		0.062	-0.0174		0.646	-0.00104
						0.021	-0.0567		0.602	-0.000256		0.063	-0.0173		0.645	-0.00106
						0.022	-0.0566		0.601	-0.000275		0.064	-0.0171		0.644	-0.00109
						0.023	-0.0559		0.6	-0.000284		0.065	-0.017		0.643	-0.0011
						0.024	-0.0553		0.599	-0.000292		0.066	-0.0169		0.642	-0.00111
						0.025	-0.0549		0.598	-0.000304		0.067	-0.0167		0.641	-0.00114
						0.026	-0.0544		0.597	-0.000311		0.068	-0.0166		0.64	-0.00116
						0.027	-0.054		0.596	-0.000314		0.069	-0.0165		0.639	-0.00117
						0.028	-0.0537		0.595	-0.000325		0.07	-0.0163		0.638	-0.00119
						0.029	-0.0535		0.594	-0.000328		0.071	-0.0162		0.637	-0.0012
						0.03	-0.053		0.593	-0.000338		0.072	-0.0161		0.636	-0.00122
						0.031	-0.0525		0.592	-0.000338		0.073	-0.016		0.635	-0.00125
						0.032	-0.0522		0.591	-0.000345		0.074	-0.0159		0.634	-0.0013
						0.033	-0.0518		0.59	-0.000352		0.075	-0.0158		0.633	-0.00134
						0.034	-0.0514		0.589	-0.000356		0.076	-0.0157		0.632	-0.00135
						0.035	-0.0511		0.588	-0.000356		0.077	-0.0156		0.631	-0.00128
						0.036	-0.0511		0.587	-0.00036		0.078	-0.0155		0.63	-0.00129
						0.037	-0.0504		0.586	-0.000365		0.079	-0.0154		0.629	-0.00131
						0.038	-0.0501		0.585	-0.000368		0.08	-0.0153		0.628	-0.00132
						0.039	-0.0501		0.584	-0.00037		0.081	-0.0152		0.627	-0.00133
						0.04	-0.0495		0.583	-0.000375		0.082	-0.0151		0.626	-0.00135
						0.041	-0.049		0.582	-0.000376		0.083	-0.015		0.625	-0.00136
						0.042	-0.0487		0.581	-0.000386		0.084	-0.0149		0.624	-0.00138
						0.043	-0.0486		0.58	-0.000384		0.085	-0.0148		0.623	-0.00138
						0.044	-0.0481		0.579	-0.00039		0.086	-0.0147		0.622	-0.0014
						0.045	-0.0478		0.578	-0.000391		0.087	-0.0146		0.621	-0.00141
						0.046	-0.0476		0.577	-0.000394		0.088	-0.0145		0.62	-0.00142
						0.047	-0.0472		0.576	-0.000396		0.089	-0.0144		0.619	-0.00144
						0.048	-0.0471		0.575	-0.000396		0.09	-0.0143		0.618	-0.00145
						0.049	-0.0467		0.574	-0.000401		0.091	-0.0142		0.617	-0.00146
						0.05	-0.0465		0.573	-0.000407		0.092	-0.0141		0.616	-0.00148
						0.051	-0.0461		0.572	-0.000402		0.093	-0.0141		0.615	-0.00148
						0.052	-0.0459		0.571	-0.000411		0.094	-0.014		0.614	-0.0015
						0.053	-0.0455		0.57	-0.000409		0.095	-0.0139		0.613	-0.00151
						0.053	-0.0451		0.569	-0.000413		0.096	-0.0138		0.612	-0.00152
						0.054	-0.0449		0.568	-0.000417		0.097	-0.0137		0.611	-0.00153
						0.055	-0.0446		0.567	-0.000416		0.098	-0.0136		0.61	-0.00155
						0.057	-0.0443		0.566	-0.000421		0.099	-0.0136		0.609	-0.00156
						0.058	-0.044		0.565	-0.000426		0.1	-0.0135		0.608	-0.00157
						0.058	-0.0438		0.563	-0.000424		0.101	-0.0134		0.607	-0.00158
						0.06	-0.0435		0.563	-0.000428		0.102	-0.0133		0.606	-0.0016
						0.06	-0.0433		0.562	-0.000427		0.103	-0.0132		0.605	-0.00161
						0.062	-0.0429		0.561	-0.000434		0.104	-0.0131		0.604	-0.00163
						0.063	-0.0426		0.56	-0.000433		0.105	-0.0131		0.603	-0.00164
						0.064	-0.0424		0.559	-0.000437		0.106	-0.013		0.602	-0.00165
						0.064	-0.0421		0.557	-0.000761		0.107	-0.0129		0.601	-0.00167
						0.066	-0.0417		0.556	-0.000454		0.108	-0.0128		0.6	-0.00168
						0.067	-0.0415		0.555	-0.000451		0.109	-0.0128		0.599	-0.00169
						0.067	-0.0414		0.554	-0.000456		0.11	-0.0127		0.598	-0.00171
						0.069	-0.0412		0.553	-0.000454		0.111	-0.0126		0.597	-0.00172
						0.07	-0.0407		0.552	-0.000459		0.112	-0.0125		0.596	-0.00174
						0.07	-0.0406		0.551	-0.000465		0.113	-0.0125		0.595	-0.00175
						0.072	-0.0402		0.55	-0.000467		0.114	-0.0124		0.594	-0.00177
						0.072	-0.04		0.549	-0.000469		0.115	-0.0123		0.593	-0.0018
						0.073	-0.0398		0.548	-0.000477		0.116	-0.0122		0.592	-0.00182
						0.074	-0.0395		0.547	-0.000473		0.117	-0.0122		0.591	-0.00184
						0.075	-0.0393		0.546	-0.000477		0.118	-0.0121		0.59	-0.00188
						0.076	-0.0391		0.545	-0.000483		0.119	-0.0121		0.589	-0.00188
						0.078	-0.0388		0.544	-0.00049		0.12	-0.012		0.588	-0.00188
						0.078	-0.0387		0.543	-0.000489		0.121	-0.0119		0.587	-0.00188
						0.079	-0.0383		0.542	-0.000494		0.122	-0.0118		0.586	-0.00192
						0.08	-0.0381		0.541	-0.000496		0.123	-0.0118		0.585	-0.00194
						0.082	-0.038		0.54	-0.000503		0.124	-0.0117		0.584	-0.00196
						0.082	-0.0377		0.539	-0.000501		0.125	-0.0116		0.583	-0.00196
						0.083	-0.0374		0.538	-0.000508		0.126	-0.0115		0.582	-0.00198
						0.084	-0.0371		0.537	-0.000507		0.127	-0.0115		0.581	-0.002
						0.085	-0.037		0.536	-0.00051		0.128	-0.0114		0.58	-0.00203
						0.086	-0.0366		0.535	-0.000515		0.129	-0.0114		0.579	-0.00203
						0.087	-0.0365		0.534	-0.000512		0.13	-0.0113		0.578	-0.00206
						0.088	-0.0361		0.533	-0.000518		0.131	-0.0112		0.577	-0.00206
						0.089	-0.0361		0.532	-0.000519		0.132	-0.0111		0.576	-0.00208
						0.09	-0.0357		0.531	-0.000518		0.133	-0.0111		0.575	-0.00208
						0.091	-0.0355		0.53	-0.000523		0.134	-0.0109		0.574	-0.0021
						0.093	-0.0352		0.529	-0.00052		0.135	-0.0109		0.573	-0.00212
						0.093	-0.035		0.528	-0.000526		0.136	-0.0109		0.572	-0.00214
						0.094	-0.0348		0.527	-0.000528		0.137	-0.0108		0.571	-0.00214
						0.095	-0.0346		0.526	-0.000526		0.138	-0.0108		0.57	-0.00214
						0.096	-0.0345		0.525	-0.000533		0.139	-0.0107		0.569	-0.00216
						0.097	-0.0342		0.524	-0.000534		0.14	-0.0106		0.568	-0.00219
						0.098	-0.0339		0.523	-0.000529		0.141	-0.0106		0.567	-0.0022
						0.099	-0.0337		0.522	-0.000536		0.142	-0.0105		0.566	-0.00222
						0.1	-0.0334		0.521	-0.000531		0.143	-0.0104		0.565	-0.00224
						0.101	-0.0333		0.52	-0.000538		0.144	-0.0104		0.564	-0.00226
						0.102	-0.0331		0.519	-0.000539		0.145	-0.0103		0.563	-0.0023
						0.103	-0.0328		0.518	-0.000536		0.146	-0.0102		0.562	-0.0023
						0.104	-0.0327		0.517	-0.00054		0.147	-0.0102		0.561	-0.00232
						0.105	-0.0326		0.516	-0.000541		0.148	-0.0101		0.56	-0.00234
						0.106	-0.0323		0.515	-0.000541		0.149	-0.0101		0.559	-0.00235
						0.107	-0.0321		0.514	-0.000544		0.15	-0.00999		0.558	-0.00238
						0.108	-0.0318		0.513	-0.000542		0.151	-0.00992		0.557	-0.0024
						0.109	-0.0315		0.512	-0.000551		0.152	-0.00984		0.556	-0.00242
						0.11	-0.0313		0.511	-0.000544		0.154	-0.00973		0.555	-0.00261
						0.111	-0.0311		0.51	-0.000548		0.155	-0.00965		0.554	-0.00256
						0.112	-0.0309		0.509	-0.000551		0.156	-0.0096		0.553	-0.00257
						0.113	-0.0307		0.508	-0.000552		0.157	-0.00953		0.552	-0.00259
						0.114	-0.0306		0.507	-0.000551		0.158	-0.00947		0.551	-0.00259
						0.115	-0.0305		0.506	-0.000553		0.159	-0.00943		0.55	-0.00256
						0.116	-0.0301		0.505	-0.000551		0.16	-0.00936		0.549	-0.00255
						0.117	-0.0299		0.504	-0.000551		0.161	-0.00929		0.548	-0.00259
						0.118	-0.0298		0.503	-0.000552		0.162	-0.00924		0.547	-0.0026
						0.119	-0.0295		0.502	-0.000554		0.163	-0.00918		0.546	-0.00262
						0.12	-0.0294		0.501	-0.000555		0.164	-0.00912		0.545	-0.00265
						0.121	-0.0291		0.5	-0.000562		0.165	-0.00905		0.544	-0.00268
						0.122	-0.0289		0.499	-0.000555		0.166	-0.00899		0.543	-0.00269
						0.123	-0.0287		0.498	-0.000562		0.167	-0.00894		0.542	-0.00272
						0.124	-0.0285		0.497	-0.000566		0.168	-0.00887		0.541	-0.00273
						0.125	-0.0291		0.496	-0.000567		0.169	-0.00881		0.54	-0.00277
						0.126	-0.0281		0.495	-0.000563		0.17	-0.00876		0.539	-0.00279
						0.127	-0.0281		0.494	-0.00056		0.171	-0.0087		0.538	-0.0028
						0.128	-0.0277		0.493	-0.000563		0.172	-0.00865		0.537	-0.00284
						0.129	-0.0277		0.492	-0.000565		0.173	-0.00857		0.536	-0.00286
						0.13	-0.0274		0.491	-0.000559		0.174	-0.00851		0.535	-0.00288
						0.131	-0.0272		0.49	-0.000563		0.175	-0.00847		0.534	-0.0029
						0.132	-0.027		0.489	-0.000562		0.176	-0.00841		0.533	-0.00292
						0.133	-0.0269		0.488	-0.000565		0.177	-0.00834		0.532	-0.00296
						0.134	-0.0267		0.487	-0.000568		0.178	-0.0083		0.531	-0.00298
						0.135	-0.0265		0.486	-0.000561		0.179	-0.00823		0.53	-0.003
						0.136	-0.0262		0.485	-0.000567		0.18	-0.00817		0.529	-0.00303
						0.137	-0.026		0.484	-0.000568		0.181	-0.00812		0.528	-0.00306
						0.138	-0.0258		0.483	-0.000562		0.182	-0.00806		0.527	-0.00308
						0.139	-0.0257		0.482	-0.000569		0.183	-0.00801		0.526	-0.00311
						0.14	-0.0254		0.481	-0.000566		0.184	-0.00795		0.525	-0.00312
						0.141	-0.0253		0.48	-0.000571		0.185	-0.00789		0.524	-0.00316
						0.142	-0.0251		0.479	-0.00057		0.186	-0.00785		0.523	-0.00319
						0.143	-0.0249		0.478	-0.000568		0.187	-0.00779		0.522	-0.00321
						0.144	-0.0247		0.477	-0.000572		0.188	-0.00773		0.521	-0.00324
						0.145	-0.0246		0.476	-0.000571		0.189	-0.00767		0.52	-0.00327
						0.146	-0.0244		0.475	-0.000568		0.19	-0.00762		0.519	-0.00329
						0.147	-0.0242		0.474	-0.000574		0.191	-0.00758		0.518	-0.00332
						0.148	-0.024		0.473	-0.000568		0.192	-0.00751		0.517	-0.00335
						0.149	-0.0239		0.472	-0.000573		0.193	-0.00746		0.516	-0.00338
						0.15	-0.0238		0.471	-0.000571		0.194	-0.00742		0.515	-0.00341
						0.151	-0.0234		0.47	-0.000573		0.195	-0.00736		0.514	-0.00343
						0.152	-0.0234		0.469	-0.000573		0.196	-0.00731		0.513	-0.00346
						0.153	-0.0232		0.468	-0.000577		0.197	-0.00725		0.512	-0.0035
						0.154	-0.0229		0.467	-0.000575		0.198	-0.0072		0.511	-0.00351
						0.155	-0.0227		0.466	-0.000576		0.199	-0.00715		0.51	-0.00355
						0.156	-0.0226		0.465	-0.000577		0.2	-0.0071		0.509	-0.00358
						0.157	-0.0224		0.464	-0.000578		0.201	-0.00705		0.508	-0.00361
						0.158	-0.0223		0.463	-0.000577		0.202	-0.00701		0.507	-0.00364
						0.159	-0.022		0.462	-0.000577		0.203	-0.00695		0.506	-0.00367
						0.16	-0.022		0.461	-0.00058		0.204	-0.00691		0.505	-0.00371
						0.161	-0.0217		0.46	-0.000582		0.205	-0.00685		0.504	-0.00374
						0.162	-0.0216		0.459	-0.000576		0.206	-0.0068		0.503	-0.00376
						0.163	-0.0215		0.458	-0.000581		0.207	-0.00676		0.502	-0.0038
						0.164	-0.0212		0.457	-0.000578		0.208	-0.0067		0.501	-0.00382
						0.165	-0.0211		0.456	-0.000577		0.209	-0.00666		0.5	-0.00386
						0.166	-0.0209		0.455	-0.000578		0.21	-0.00662		0.499	-0.00389
						0.167	-0.0208		0.454	-0.000577		0.211	-0.00658		0.498	-0.00392
						0.168	-0.0206		0.453	-0.000578		0.212	-0.00653		0.497	-0.00395
						0.169	-0.0204		0.452	-0.000583		0.213	-0.00647		0.496	-0.00399
						0.17	-0.0202		0.451	-0.000579		0.214	-0.00643		0.495	-0.00401
						0.171	-0.0201		0.45	-0.000583		0.215	-0.0064		0.494	-0.00404
						0.172	-0.02		0.449	-0.000582		0.216	-0.00634		0.493	-0.00408
						0.173	-0.0198		0.448	-0.000585		0.217	-0.00629		0.492	-0.00411
						0.174	-0.0197		0.447	-0.000581		0.218	-0.00626		0.491	-0.00414
						0.175	-0.0194		0.446	-0.000584		0.219	-0.00621		0.49	-0.00417
						0.176	-0.0193		0.445	-0.000586		0.22	-0.00617		0.489	-0.00421
						0.177	-0.0191		0.444	-0.000583		0.221	-0.00612		0.488	-0.00425
						0.178	-0.0189		0.443	-0.000581		0.222	-0.00608		0.487	-0.00427
						0.179	-0.0188		0.442	-0.000587		0.223	-0.00605		0.486	-0.00431
						0.18	-0.0185		0.441	-0.000585		0.224	-0.00601		0.485	-0.00434
						0.181	-0.0185		0.44	-0.000589		0.225	-0.00596		0.484	-0.00438
						0.182	-0.0182		0.439	-0.000584		0.226	-0.00593		0.483	-0.00441
						0.183	-0.0181		0.438	-0.000586		0.227	-0.00588		0.482	-0.00444
						0.184	-0.0179		0.437	-0.00059		0.228	-0.00584		0.481	-0.00448
						0.185	-0.0178		0.436	-0.000594		0.229	-0.0058		0.48	-0.00452
						0.186	-0.0176		0.435	-0.000589		0.23	-0.00575		0.479	-0.00454
						0.187	-0.0176		0.434	-0.000595		0.231	-0.00574		0.478	-0.00458
						0.188	-0.0174		0.433	-0.00059		0.232	-0.00568		0.477	-0.00461
						0.189	-0.0173		0.432	-0.000595		0.233	-0.00564		0.476	-0.00465
						0.19	-0.017		0.431	-0.000594		0.234	-0.00562		0.475	-0.00469
						0.191	-0.0168		0.43	-0.000593		0.235	-0.00557		0.474	-0.00471
						0.192	-0.0168		0.429	-0.000593		0.236	-0.00554		0.473	-0.00477
						0.193	-0.0165		0.428	-0.000599		0.237	-0.00549		0.472	-0.0048
						0.194	-0.0164		0.427	-0.000596		0.238	-0.00546		0.471	-0.00482
						0.195	-0.0163		0.426	-0.000601		0.239	-0.00543		0.47	-0.00487
						0.196	-0.0161		0.425	-0.000603		0.24	-0.00539		0.469	-0.00489
						0.197	-0.0159		0.424	-0.000605		0.241	-0.00535		0.468	-0.00494
						0.198	-0.0159		0.423	-0.000606		0.242	-0.00533		0.467	-0.00497
						0.199	-0.0157		0.422	-0.0006		0.243	-0.00528		0.466	-0.005
						0.2	-0.0155		0.421	-0.000606		0.244	-0.00525		0.465	-0.00505
						0.201	-0.0153		0.42	-0.000606		0.245	-0.00521		0.464	-0.00508
						0.202	-0.0152		0.419	-0.0006		0.246	-0.00518		0.463	-0.00511
						0.203	-0.0152		0.418	-0.000604		0.247	-0.00516		0.462	-0.00515
						0.204	-0.0149		0.417	-0.000602		0.248	-0.00512		0.461	-0.00518
						0.205	-0.0148		0.416	-0.000605		0.249	-0.00508		0.46	-0.00523
						0.206	-0.0147		0.415	-0.000597		0.25	-0.00506		0.459	-0.00527
						0.207	-0.0145		0.414	-0.000594		0.251	-0.00502		0.458	-0.0053
						0.208	-0.0144		0.413	-0.000598		0.252	-0.00499		0.457	-0.00533
						0.209	-0.0143		0.412	-0.0006		0.253	-0.00496		0.456	-0.00537
						0.21	-0.0141		0.411	-0.000596		0.254	-0.00492		0.455	-0.00541
						0.211	-0.014		0.41	-0.000604		0.255	-0.0049		0.454	-0.00544
						0.212	-0.0137		0.409	-0.000599		0.256	-0.00486		0.453	-0.00549
						0.213	-0.0136		0.408	-0.000602		0.257	-0.00483		0.452	-0.00555
						0.214	-0.0134		0.407	-0.000604		0.258	-0.00481		0.451	-0.00556
						0.215	-0.0133		0.406	-0.000601		0.259	-0.00477		0.45	-0.00559
						0.216	-0.0133		0.405	-0.000605		0.26	-0.00475		0.449	-0.00567
						0.217	-0.0131		0.404	-0.000609		0.261	-0.00471		0.448	-0.00567
						0.218	-0.0129		0.403	-0.000606		0.262	-0.0047		0.447	-0.0057
						0.219	-0.0128		0.402	-0.00061		0.263	-0.00466		0.446	-0.00574
						0.22	-0.0128		0.401	-0.000609		0.264	-0.00463		0.445	-0.00577
						0.221	-0.0125		0.4	-0.000616		0.265	-0.0046		0.444	-0.00582
						0.222	-0.0124		0.399	-0.000615		0.266	-0.00459		0.443	-0.00585
						0.223	-0.0122		0.398	-0.000614		0.267	-0.00456		0.442	-0.00589
						0.224	-0.0121		0.397	-0.000622		0.268	-0.00453		0.441	-0.00593
						0.225	-0.012		0.396	-0.000621		0.269	-0.00449		0.44	-0.00597
						0.226	-0.0119		0.395	-0.00062		0.27	-0.00447		0.439	-0.00599
						0.227	-0.0117		0.394	-0.000621		0.271	-0.00445		0.438	-0.00604
						0.228	-0.0116		0.393	-0.000623		0.272	-0.00441		0.437	-0.00607
						0.229	-0.0115		0.392	-0.000625		0.273	-0.00439		0.436	-0.00611
						0.23	-0.0114		0.391	-0.000623		0.274	-0.00438		0.435	-0.00615
						0.231	-0.0113		0.39	-0.000628		0.275	-0.00434		0.434	-0.00618
						0.232	-0.0112		0.389	-0.000628		0.276	-0.00432		0.433	-0.00622
						0.233	-0.011		0.388	-0.000636		0.277	-0.00428		0.432	-0.00626
						0.234	-0.0109		0.387	-0.000629		0.278	-0.00426		0.431	-0.00629
						0.235	-0.0107		0.386	-0.000634		0.279	-0.00426		0.43	-0.00633
						0.236	-0.0107		0.385	-0.000635		0.28	-0.00422		0.429	-0.00637
						0.237	-0.0105		0.384	-0.000638		0.281	-0.00418		0.428	-0.0064
						0.238	-0.0104		0.383	-0.000642		0.282	-0.00418		0.427	-0.00644
						0.239	-0.0102		0.382	-0.000639		0.283	-0.00415		0.426	-0.00647
						0.24	-0.0101		0.381	-0.000644		0.284	-0.00412		0.425	-0.00651
						0.241	-0.00997		0.38	-0.000648		0.285	-0.0041		0.424	-0.00655
						0.242	-0.00989		0.379	-0.000641		0.286	-0.00408		0.423	-0.00657
						0.244	-0.00941		0.378	-0.000648		0.287	-0.00406		0.422	-0.00662
						0.245	-0.00949		0.377	-0.000647		0.288	-0.00404		0.421	-0.00665
						0.246	-0.00953		0.376	-0.000651		0.289	-0.00401		0.42	-0.00669
						0.247	-0.00927		0.375	-0.000678		0.29	-0.00399		0.419	-0.00672
						0.248	-0.00908		0.374	-0.00068		0.291	-0.00397		0.418	-0.00676
						0.249	-0.009		0.373	-0.000687		0.292	-0.00395		0.417	-0.0068
						0.25	-0.00895		0.372	-0.000684		0.293	-0.00393		0.416	-0.00683
						0.251	-0.00883		0.371	-0.00068		0.294	-0.00389		0.415	-0.00686
						0.252	-0.00873		0.37	-0.000686		0.295	-0.00389		0.414	-0.0069
						0.253	-0.00868		0.369	-0.000681		0.296	-0.00386		0.413	-0.00693
						0.254	-0.00851		0.368	-0.000685		0.297	-0.00384		0.412	-0.00697
						0.255	-0.00837		0.367	-0.000684		0.298	-0.00383		0.411	-0.007
						0.256	-0.00827		0.366	-0.000672		0.299	-0.0038		0.41	-0.00704
						0.257	-0.00825		0.365	-0.00068		0.3	-0.00378		0.409	-0.00708
						0.258	-0.00816		0.364	-0.000682		0.301	-0.00376		0.408	-0.00711
						0.259	-0.00794		0.363	-0.00068		0.302	-0.00374		0.407	-0.00714
						0.26	-0.00788		0.362	-0.000684		0.303	-0.00373		0.406	-0.00717
						0.261	-0.00778		0.361	-0.000686		0.304	-0.0037		0.405	-0.00721
						0.262	-0.00763		0.36	-0.000693		0.305	-0.00368		0.404	-0.00725
						0.263	-0.00756		0.359	-0.000694		0.306	-0.00367		0.403	-0.00728
						0.264	-0.00748		0.358	-0.000695		0.307	-0.00364		0.402	-0.00731
						0.265	-0.00747		0.357	-0.000698		0.308	-0.00363		0.401	-0.00734
						0.266	-0.00729		0.356	-0.000703		0.309	-0.00361		0.4	-0.00738
						0.267	-0.00729		0.355	-0.000703		0.31	-0.0036		0.399	-0.0074
						0.268	-0.00716		0.354	-0.000707		0.311	-0.00358		0.398	-0.00744
						0.269	-0.00706		0.353	-0.00071		0.312	-0.00356		0.397	-0.00748
						0.27	-0.00708		0.352	-0.000717		0.313	-0.00355		0.396	-0.00751
						0.271	-0.00688		0.351	-0.000718		0.314	-0.00353		0.395	-0.00754
						0.272	-0.00692		0.35	-0.000725		0.315	-0.00351		0.394	-0.00757
						0.273	-0.00665		0.349	-0.000734		0.316	-0.00349		0.393	-0.00761
						0.274	-0.00655		0.348	-0.000739		0.317	-0.00347		0.392	-0.00764
						0.275	-0.00639		0.347	-0.000738		0.318	-0.00346		0.391	-0.00766
						0.276	-0.00634		0.346	-0.000751		0.319	-0.00345		0.39	-0.0077
						0.277	-0.00634		0.345	-0.000748		0.32	-0.00342		0.389	-0.00773
						0.278	-0.00628		0.344	-0.00075		0.321	-0.0034		0.388	-0.00777
						0.279	-0.00619		0.343	-0.000753		0.322	-0.0034		0.387	-0.00779
						0.28	-0.00605		0.342	-0.000753		0.323	-0.00338		0.386	-0.00782
						0.281	-0.00596		0.341	-0.00076		0.324	-0.00336		0.385	-0.00786
						0.282	-0.00597		0.34	-0.000764		0.325	-0.00334		0.384	-0.00788
						0.283	-0.00581		0.339	-0.000772		0.326	-0.00332		0.383	-0.00791
						0.284	-0.00566		0.338	-0.000786		0.327	-0.00332		0.382	-0.00795
						0.285	-0.00555		0.337	-0.000787		0.328	-0.0033		0.381	-0.00798
						0.286	-0.0055		0.336	-0.000794		0.329	-0.00329		0.38	-0.00801
						0.287	-0.00544		0.335	-0.000802		0.33	-0.00327		0.379	-0.00804
						0.288	-0.00539		0.334	-0.000805		0.331	-0.00326		0.378	-0.00807
						0.289	-0.0053		0.333	-0.000819		0.332	-0.00324		0.377	-0.0081
						0.29	-0.00517		0.332	-0.000816		0.333	-0.00322		0.376	-0.00813
						0.291	-0.00509		0.331	-0.000812		0.334	-0.00321		0.375	-0.00816
						0.292	-0.00502		0.33	-0.000823		0.335	-0.0032		0.374	-0.00819
						0.293	-0.00498		0.329	-0.000832		0.336	-0.00319		0.373	-0.00822
						0.294	-0.00493		0.328	-0.000843		0.337	-0.00317		0.372	-0.00825
						0.295	-0.0049		0.327	-0.000843		0.338	-0.00316		0.371	-0.00828
						0.296	-0.00483		0.326	-0.000852		0.339	-0.00314		0.37	-0.00831
						0.297	-0.00474		0.325	-0.000868		0.34	-0.00313		0.369	-0.00834
						0.298	-0.00458		0.324	-0.000873		0.341	-0.00311		0.368	-0.00837
						0.299	-0.0046		0.323	-0.000871		0.342	-0.0031		0.367	-0.00839
						0.3	-0.00459		0.322	-0.000879		0.343	-0.0031		0.366	-0.00842
						0.301	-0.0044		0.321	-0.000883		0.344	-0.00307		0.365	-0.00844
						0.302	-0.00439		0.32	-0.000894		0.345	-0.00305		0.364	-0.00849
						0.303	-0.0043		0.319	-0.000882		0.346	-0.00306		0.363	-0.00851
						0.304	-0.00422		0.318	-0.000889		0.347	-0.00303		0.362	-0.00854
						0.305	-0.00419		0.317	-0.000896		0.348	-0.00302		0.361	-0.00857
						0.306	-0.00412		0.316	-0.000904		0.349	-0.003		0.36	-0.0086
						0.307	-0.00402		0.315	-0.000909		0.35	-0.00299		0.359	-0.00862
						0.308	-0.00395		0.314	-0.000922		0.351	-0.00299		0.358	-0.00865
						0.308	-0.00386		0.313	-0.000933		0.352	-0.00297		0.357	-0.00868
						0.309	-0.0039		0.312	-0.000929		0.353	-0.00296		0.356	-0.00872
						0.308	-0.00506		0.311	-0.000933		0.354	-0.00295		0.355	-0.00874
						0.307	-0.00518		0.31	-0.000936		0.354	-0.00296		0.354	-0.0087
						0.306	-0.00544		0.309	-0.000946		0.354	-0.00483		0.355	-0.00691
						0.305	-0.00549		0.308	-0.000906		0.353	-0.00484		0.356	-0.0068
						0.304	-0.00554		0.309	-5.11e-05		0.352	-0.00494		0.357	-0.00666
						0.303	-0.0055		0.31	-2.28e-05		0.351	-0.00499		0.358	-0.00654
						0.302	-0.00564		0.311	1.56e-05		0.35	-0.00505		0.359	-0.00644
						0.301	-0.00567		0.312	3.88e-05		0.349	-0.00508		0.36	-0.00634
						0.3	-0.00573		0.313	5.53e-05		0.348	-0.00514		0.361	-0.00625
						0.299	-0.00586		0.314	8.35e-05		0.347	-0.00517		0.362	-0.00618
						0.298	-0.00592		0.315	0.000118		0.346	-0.00521		0.363	-0.00608
						0.297	-0.00596		0.316	0.000138		0.345	-0.00524		0.364	-0.00602
						0.296	-0.00605		0.317	0.000151		0.344	-0.00528		0.365	-0.00594
						0.295	-0.00617		0.318	0.000162		0.343	-0.0053		0.366	-0.00586
						0.294	-0.00622		0.319	0.00017		0.342	-0.00534		0.367	-0.00579
						0.293	-0.00631		0.32	0.000182		0.341	-0.00537		0.368	-0.00572
						0.292	-0.00657		0.321	0.000193		0.34	-0.0054		0.369	-0.00566
						0.291	-0.00652		0.322	0.000193		0.339	-0.00542		0.37	-0.0056
						0.29	-0.00665		0.323	0.000207		0.338	-0.00545		0.371	-0.00552
						0.289	-0.00672		0.324	0.000213		0.337	-0.00548		0.372	-0.00547
						0.288	-0.00686		0.325	0.000218		0.336	-0.00551		0.373	-0.00542
						0.287	-0.00687		0.326	0.000227		0.335	-0.00552		0.374	-0.00535
						0.286	-0.00693		0.327	0.000229		0.334	-0.00556		0.375	-0.00529
						0.285	-0.00708		0.328	0.000248		0.333	-0.00558		0.376	-0.00523
						0.284	-0.00714		0.329	0.000235		0.332	-0.00562		0.377	-0.00518
						0.283	-0.00734		0.33	0.000242		0.331	-0.00564		0.378	-0.00513
						0.282	-0.00737		0.331	0.000233		0.33	-0.00565		0.379	-0.00507
						0.281	-0.00744		0.332	0.000236		0.329	-0.00569		0.38	-0.00503
						0.28	-0.00755		0.333	0.000244		0.328	-0.00572		0.381	-0.00497
						0.279	-0.00772		0.334	0.000242		0.327	-0.00573		0.382	-0.00492
						0.278	-0.0078		0.335	0.000253		0.326	-0.00576		0.383	-0.00486
						0.277	-0.00793		0.336	0.000265		0.325	-0.00578		0.384	-0.00481
						0.276	-0.00799		0.337	0.00029		0.324	-0.00581		0.385	-0.00476
						0.275	-0.00818		0.338	0.0003		0.323	-0.00584		0.386	-0.00472
						0.274	-0.00822		0.339	0.000305		0.322	-0.00585		0.387	-0.00467
						0.273	-0.0084		0.34	0.000309		0.321	-0.00588		0.388	-0.00462
						0.272	-0.00852		0.341	0.000313		0.32	-0.00591		0.389	-0.00458
						0.271	-0.00866		0.342	0.000301		0.319	-0.00592		0.39	-0.00453
						0.27	-0.00875		0.343	0.000308		0.318	-0.00595		0.391	-0.00449
						0.269	-0.00882		0.344	0.000315		0.317	-0.00597		0.392	-0.00444
						0.268	-0.00893		0.345	0.000323		0.316	-0.006		0.393	-0.0044
						0.267	-0.00907		0.346	0.000329		0.315	-0.00603		0.394	-0.00436
						0.266	-0.00917		0.347	0.00033		0.314	-0.00603		0.395	-0.00431
						0.265	-0.00932		0.348	0.000344		0.313	-0.00607		0.396	-0.00427
						0.264	-0.00948		0.349	0.000348		0.312	-0.00609		0.397	-0.00423
						0.263	-0.00954		0.35	0.000351		0.311	-0.00611		0.398	-0.00418
						0.262	-0.00963		0.351	0.000356		0.31	-0.00614		0.399	-0.00415
						0.261	-0.0101		0.352	0.000357		0.309	-0.00616		0.4	-0.0041
						0.26	-0.00991		0.353	0.000362		0.308	-0.00619		0.401	-0.00405
						0.259	-0.0101		0.354	0.000356		0.307	-0.00621		0.402	-0.00403
						0.258	-0.0102		0.355	0.000354		0.306	-0.00622		0.403	-0.00398
						0.257	-0.0105		0.356	0.000356		0.305	-0.00626		0.404	-0.00395
						0.256	-0.0105		0.357	0.000361		0.304	-0.00628		0.405	-0.00391
						0.255	-0.0107		0.358	0.000363		0.303	-0.0063		0.406	-0.00387
						0.254	-0.0109		0.359	0.000378		0.302	-0.00633		0.407	-0.00383
						0.253	-0.0109		0.36	0.000382		0.301	-0.00635		0.408	-0.0038
						0.252	-0.0111		0.361	0.000384		0.3	-0.00638		0.409	-0.00375
						0.251	-0.0113		0.362	0.000387		0.299	-0.0064		0.41	-0.00373
						0.25	-0.0115		0.363	0.000388		0.298	-0.00642		0.411	-0.00368
						0.249	-0.0115		0.364	0.000394		0.297	-0.00645		0.412	-0.00365
						0.248	-0.0118		0.365	0.000397		0.296	-0.00647		0.413	-0.00361
						0.247	-0.0119		0.366	0.000395		0.295	-0.00649		0.414	-0.00358
						0.246	-0.0121		0.367	0.0004		0.294	-0.00653		0.415	-0.00354
						0.245	-0.0123		0.368	0.000403		0.293	-0.00655		0.416	-0.00351
						0.244	-0.0123		0.369	0.0004		0.292	-0.00657		0.417	-0.00347
						0.243	-0.0125		0.37	0.000407		0.291	-0.0066		0.418	-0.00344
						0.242	-0.0127		0.371	0.000405		0.29	-0.00662		0.419	-0.0034
						0.241	-0.013		0.372	0.000413		0.289	-0.00665		0.42	-0.00338
						0.24	-0.0131		0.373	0.000411		0.288	-0.00668		0.421	-0.00333
						0.239	-0.0132		0.374	0.000412		0.287	-0.00669		0.422	-0.0033
						0.238	-0.0134		0.375	0.000416		0.286	-0.00672		0.423	-0.00327
						0.237	-0.0137		0.376	0.00042		0.285	-0.00675		0.424	-0.00323
						0.236	-0.014		0.377	0.000417		0.284	-0.00678		0.425	-0.0032
						0.235	-0.0139		0.378	0.00042		0.283	-0.00681		0.426	-0.00318
						0.234	-0.0142		0.379	0.000423		0.282	-0.00682		0.427	-0.00314
						0.233	-0.0145		0.38	0.000429		0.281	-0.00686		0.428	-0.00311
						0.232	-0.0147		0.381	0.000428		0.28	-0.00688		0.429	-0.00308
						0.231	-0.0147		0.382	0.000428		0.279	-0.0069		0.43	-0.00305
						0.23	-0.0149		0.383	0.000433		0.278	-0.00693		0.431	-0.00302
						0.229	-0.0151		0.384	0.000432		0.277	-0.00696		0.432	-0.00299
						0.228	-0.0153		0.385	0.000435		0.276	-0.00699		0.433	-0.00295
						0.227	-0.0154		0.386	0.000436		0.275	-0.00702		0.434	-0.00293
						0.226	-0.0157		0.387	0.000436		0.274	-0.00704		0.435	-0.00289
						0.225	-0.0159		0.388	0.000441		0.273	-0.00708		0.436	-0.00286
						0.224	-0.016		0.389	0.000441		0.272	-0.0071		0.437	-0.00284
						0.223	-0.0163		0.39	0.00044		0.271	-0.00712		0.438	-0.00281
						0.222	-0.0164		0.391	0.000447		0.27	-0.00716		0.439	-0.00278
						0.221	-0.0166		0.392	0.000447		0.269	-0.00718		0.44	-0.00274
						0.22	-0.0169		0.393	0.000445		0.268	-0.00722		0.441	-0.00272
						0.219	-0.0171		0.394	0.000447		0.267	-0.00724		0.442	-0.00269
						0.218	-0.0173		0.395	0.000447		0.266	-0.00727		0.443	-0.00266
						0.217	-0.0175		0.396	0.000452		0.265	-0.0073		0.444	-0.00263
						0.216	-0.0176		0.397	0.000457		0.264	-0.00734		0.445	-0.00261
						0.215	-0.0179		0.398	0.000452		0.263	-0.00735		0.446	-0.00258
						0.214	-0.0181		0.399	0.000454		0.262	-0.00738		0.447	-0.00255
						0.213	-0.0183		0.4	0.000456		0.261	-0.00741		0.448	-0.00251
						0.212	-0.0185		0.401	0.000456		0.26	-0.00745		0.449	-0.00249
						0.211	-0.0187		0.402	0.000457		0.259	-0.00748		0.45	-0.00247
						0.21	-0.019		0.403	0.000456		0.258	-0.0075		0.451	-0.00244
						0.209	-0.0191		0.404	0.000462		0.257	-0.00754		0.452	-0.00241
						0.208	-0.0195		0.405	0.00046		0.256	-0.00758		0.453	-0.00238
						0.207	-0.0195		0.406	0.00046		0.255	-0.0076		0.454	-0.00236
						0.206	-0.0197		0.407	0.000463		0.254	-0.00763		0.455	-0.00233
						0.204	-0.02		0.408	0.000464		0.253	-0.00766		0.456	-0.0023
						0.203	-0.0204		0.409	0.000462		0.252	-0.00771		0.457	-0.00227
						0.202	-0.0205		0.41	0.000468		0.251	-0.00773		0.458	-0.00226
						0.201	-0.0208		0.411	0.000463		0.25	-0.00775		0.459	-0.00223
						0.2	-0.021		0.412	0.000469		0.249	-0.0078		0.46	-0.0022
						0.199	-0.0213		0.413	0.000471		0.248	-0.00783		0.461	-0.00217
						0.198	-0.0214		0.414	0.000466		0.247	-0.00786		0.462	-0.00215
						0.197	-0.0217		0.415	0.00047		0.246	-0.00789		0.463	-0.00213
						0.196	-0.022		0.416	0.000471		0.245	-0.00793		0.464	-0.0021
						0.195	-0.0221		0.417	0.000469		0.244	-0.00796		0.465	-0.00207
						0.194	-0.0223		0.418	0.000473		0.243	-0.00801		0.466	-0.00205
						0.193	-0.0226		0.419	0.000469		0.242	-0.00802		0.467	-0.00203
						0.192	-0.0229		0.42	0.000477		0.241	-0.00807		0.468	-0.002
						0.191	-0.023		0.421	0.000473		0.24	-0.00811		0.469	-0.00197
						0.19	-0.0233		0.422	0.000475		0.239	-0.00813		0.47	-0.00195
						0.189	-0.0234		0.423	0.000477		0.238	-0.00818		0.471	-0.00193
						0.188	-0.0237		0.424	0.000476		0.237	-0.00821		0.472	-0.0019
						0.187	-0.0239		0.425	0.000475		0.236	-0.00825		0.473	-0.00186
						0.186	-0.0242		0.426	0.000476		0.235	-0.00828		0.474	-0.00186
						0.185	-0.0244		0.427	0.000476		0.234	-0.00831		0.475	-0.00183
						0.184	-0.0246		0.428	0.00048		0.233	-0.00836		0.476	-0.00181
						0.183	-0.0248		0.429	0.000475		0.232	-0.0084		0.477	-0.00178
						0.182	-0.0251		0.43	0.000478		0.231	-0.00843		0.478	-0.00176
						0.181	-0.0254		0.431	0.000478		0.23	-0.00847		0.479	-0.00174
						0.18	-0.0257		0.432	0.00048		0.229	-0.00851		0.48	-0.00171
						0.179	-0.0258		0.433	0.000477		0.228	-0.00854		0.481	-0.00169
						0.178	-0.026		0.434	0.00048		0.227	-0.00859		0.482	-0.00168
						0.177	-0.0263		0.435	0.000479		0.226	-0.00862		0.483	-0.00164
						0.176	-0.0265		0.436	0.000483		0.225	-0.00866		0.484	-0.00162
						0.175	-0.0268		0.437	0.000482		0.224	-0.00871		0.485	-0.0016
						0.174	-0.027		0.438	0.000479		0.223	-0.00874		0.486	-0.00157
						0.173	-0.0272		0.439	0.000481		0.222	-0.00878		0.487	-0.00155
						0.172	-0.0274		0.44	0.000483		0.221	-0.00882		0.488	-0.00153
						0.171	-0.0278		0.441	0.00048		0.22	-0.00887		0.489	-0.00151
						0.17	-0.028		0.442	0.000482		0.219	-0.00891		0.49	-0.0015
						0.169	-0.0282		0.443	0.000481		0.218	-0.00895		0.491	-0.00146
						0.168	-0.0283		0.444	0.000483		0.217	-0.009		0.492	-0.00145
						0.167	-0.0286		0.445	0.000483		0.216	-0.00904		0.493	-0.00143
						0.166	-0.0288		0.446	0.000483		0.215	-0.00907		0.494	-0.00141
						0.165	-0.0291		0.447	0.000483		0.214	-0.00913		0.495	-0.00145
						0.165	-0.0293		0.448	0.000485		0.213	-0.00916		0.496	-0.00136
						0.163	-0.0294		0.449	0.000481		0.212	-0.00922		0.497	-0.00133
						0.162	-0.0297		0.45	0.000488		0.211	-0.00925		0.498	-0.00132
						0.161	-0.0299		0.451	0.000481		0.21	-0.00929		0.499	-0.00129
						0.16	-0.0302		0.452	0.000488		0.209	-0.00935		0.5	-0.00128
						0.159	-0.0304		0.453	0.000487		0.208	-0.00939		0.501	-0.00126
						0.158	-0.0306		0.454	0.000483		0.207	-0.00943		0.502	-0.00123
						0.157	-0.0308		0.455	0.000489		0.206	-0.00948		0.503	-0.00122
						0.156	-0.031		0.456	0.000486		0.205	-0.00954		0.504	-0.00119
						0.155	-0.0312		0.457	0.000485		0.204	-0.00958		0.505	-0.00117
						0.154	-0.0316		0.458	0.000487		0.203	-0.00963		0.506	-0.00116
						0.153	-0.0317		0.459	0.000483		0.202	-0.00967		0.507	-0.00113
						0.152	-0.0319		0.46	0.000491		0.201	-0.00973		0.508	-0.00111
						0.151	-0.0322		0.461	0.000488		0.2	-0.00978		0.509	-0.0011
						0.151	-0.0323		0.462	0.000487		0.199	-0.00981		0.51	-0.00108
						0.149	-0.0327		0.463	0.000488		0.198	-0.00987		0.511	-0.00106
						0.148	-0.0328		0.464	0.000488		0.197	-0.00992		0.512	-0.00103
						0.147	-0.0331		0.465	0.00049		0.196	-0.00997		0.513	-0.00101
						0.147	-0.0333		0.466	0.000491		0.195	-0.01		0.514	-0.001
						0.145	-0.0334		0.467	0.000489		0.194	-0.0101		0.515	-0.000982
						0.145	-0.0336		0.468	0.000494		0.193	-0.0101		0.516	-0.000961
						0.143	-0.0338		0.469	0.00049		0.192	-0.0102		0.517	-0.00094
						0.142	-0.034		0.47	0.000493		0.191	-0.0102		0.518	-0.000931
						0.141	-0.0342		0.471	0.00049		0.19	-0.0103		0.519	-0.000906
						0.141	-0.0345		0.472	0.000492		0.189	-0.0103		0.52	-0.000886
						0.139	-0.0347		0.473	0.000492		0.188	-0.0104		0.521	-0.00086
						0.138	-0.0349		0.474	0.000494		0.187	-0.0104		0.522	-0.000853
						0.138	-0.0351		0.475	0.000493		0.186	-0.0105		0.523	-0.000836
						0.136	-0.0354		0.476	0.000497		0.185	-0.0106		0.524	-0.000813
						0.136	-0.0355		0.477	0.000498		0.184	-0.0106		0.525	-0.000802
						0.134	-0.0356		0.478	0.000497		0.183	-0.0107		0.526	-0.000785
						0.133	-0.0359		0.479	0.000498		0.182	-0.0107		0.527	-0.000764
						0.133	-0.0362		0.48	0.000502		0.181	-0.0108		0.528	-0.00074
						0.131	-0.0364		0.481	0.000497		0.18	-0.0108		0.529	-0.000721
						0.13	-0.0364		0.482	0.0005		0.179	-0.0109		0.53	-0.000712
						0.129	-0.0366		0.483	0.000501		0.178	-0.0109		0.531	-0.00069
						0.129	-0.0369		0.484	0.0005		0.177	-0.011		0.532	-0.000668
						0.127	-0.0371		0.485	0.000507		0.176	-0.0111		0.533	-0.000658
						0.127	-0.0373		0.486	0.000504		0.175	-0.0111		0.534	-0.000642
						0.126	-0.0374		0.487	0.000508		0.174	-0.0112		0.535	-0.000654
						0.125	-0.0377		0.488	0.000507		0.173	-0.0112		0.536	-0.000616
						0.123	-0.0378		0.489	0.000504		0.172	-0.0113		0.537	-0.000579
						0.123	-0.0381		0.49	0.000509		0.171	-0.0113		0.538	-0.000582
						0.121	-0.0383		0.491	0.000507		0.17	-0.0114		0.539	-0.000555
						0.121	-0.0387		0.492	0.00051		0.169	-0.0115		0.54	-0.000537
						0.12	-0.0386		0.493	0.00051		0.168	-0.0115		0.541	-0.000525
						0.119	-0.0388		0.494	0.000509		0.167	-0.0116		0.542	-0.000508
						0.118	-0.0391		0.495	0.000514		0.166	-0.0116		0.543	-0.000494
						0.117	-0.0393		0.496	0.000512		0.165	-0.0117		0.544	-0.000471
						0.115	-0.0396		0.497	0.000511		0.164	-0.0118		0.545	-0.000451
						0.115	-0.0397		0.498	0.000513		0.163	-0.0118		0.546	-0.000448
						0.113	-0.0399		0.499	0.000511		0.162	-0.0119		0.547	-0.000427
						0.113	-0.04		0.5	0.00052		0.161	-0.0119		0.548	-0.000416
						0.112	-0.0403		0.501	0.000513		0.16	-0.012		0.549	-0.000394
						0.11	-0.0404		0.502	0.000515		0.159	-0.0121		0.55	-0.000377
						0.11	-0.0404		0.503	0.000517		0.158	-0.0121		0.551	-0.000373
						0.108	-0.0404		0.504	0.000517		0.157	-0.0122		0.552	-0.000349
						0.108	-0.0409		0.505	0.000518		0.156	-0.0122		0.553	-0.000329
						0.107	-0.0411		0.506	0.000518		0.155	-0.0123		0.554	-0.000323
						0.106	-0.0411		0.507	0.000518		0.154	-0.0123		0.555	-0.000307
						0.105	-0.0412		0.508	0.000521		0.153	-0.0124		0.556	-0.000292
						0.104	-0.0413		0.509	0.00052		0.152	-0.0125		0.557	-0.000271
						0.102	-0.0415		0.51	0.00052		0.151	-0.0125		0.558	-0.00026
						0.101	-0.0417		0.511	0.000519		0.15	-0.0126		0.559	-0.00025
						0.101	-0.0418		0.512	0.000524		0.149	-0.0126		0.56	-0.000254
						0.1	-0.042		0.513	0.000519		0.148	-0.0127		0.561	-0.000311
						0.099	-0.042		0.514	0.000523		0.147	-0.0128		0.562	-0.000325
						0.098	-0.0422		0.515	0.000523		0.146	-0.0128		0.563	-0.0003
						0.097	-0.0424		0.516	0.000526		0.145	-0.0129		0.564	-0.000245
						0.096	-0.0426		0.517	0.000526		0.144	-0.013		0.565	-0.000212
						0.095	-0.0429		0.518	0.000525		0.143	-0.013		0.566	-0.000207
						0.094	-0.043		0.519	0.000521		0.142	-0.0131		0.567	-0.000193
						0.093	-0.0431		0.52	0.000526		0.141	-0.0131		0.568	-0.000169
						0.092	-0.0434		0.521	0.000523		0.14	-0.0132		0.569	-0.000147
						0.091	-0.0435		0.522	0.000528		0.139	-0.0133		0.57	-0.000117
						0.09	-0.0438		0.523	0.000526		0.138	-0.0133		0.571	-7.59e-05
						0.089	-0.0439		0.524	0.000529		0.137	-0.0134		0.572	-6.68e-05
						0.088	-0.0441		0.525	0.000532		0.136	-0.0134		0.573	-5.69e-05
						0.087	-0.0443		0.526	0.000528		0.135	-0.0135		0.574	-4.51e-05
						0.086	-0.0446		0.527	0.000533		0.134	-0.0136		0.575	-3.35e-05
						0.085	-0.0447		0.528	0.000533		0.133	-0.0136		0.576	-2.2e-05
						0.084	-0.0448		0.529	0.000531		0.132	-0.0137		0.577	-9.65e-06
						0.083	-0.045		0.53	0.000537		0.131	-0.0137		0.578	-5.74e-06
						0.082	-0.045		0.531	0.000532		0.13	-0.0138		0.579	1.44e-05
						0.081	-0.0451		0.532	0.000536		0.129	-0.0138		0.58	2.5e-05
						0.08	-0.0452		0.533	0.000538		0.128	-0.0139		0.581	3.55e-05
						0.079	-0.0455		0.534	0.000537		0.127	-0.0139		0.582	4.74e-05
						0.078	-0.0455		0.535	0.000541		0.126	-0.014		0.583	5.8e-05
						0.077	-0.0455		0.536	0.000542		0.125	-0.014		0.584	7.5e-05
						0.076	-0.0455		0.537	0.000542		0.124	-0.0141		0.585	9.07e-05
						0.075	-0.0457		0.538	0.000548		0.123	-0.0142		0.586	8.83e-05
						0.074	-0.0458		0.539	0.000545		0.122	-0.0142		0.587	0.00011
						0.073	-0.046		0.54	0.000551		0.121	-0.0143		0.588	0.000127
						0.072	-0.046		0.541	0.000549		0.12	-0.0143		0.589	0.000128
						0.071	-0.0462		0.542	0.000551		0.119	-0.0144		0.59	0.000141
						0.07	-0.0464		0.543	0.000554		0.118	-0.0144		0.591	0.000155
						0.069	-0.0466		0.544	0.000556		0.117	-0.0145		0.592	0.000169
						0.068	-0.0466		0.545	0.000555		0.116	-0.0145		0.593	0.000182
						0.067	-0.0466		0.546	0.00056		0.115	-0.0146		0.594	0.000182
						0.066	-0.0468		0.547	0.000558		0.114	-0.0146		0.595	0.000209
						0.065	-0.0469		0.548	0.000564		0.113	-0.0147		0.596	0.000213
						0.064	-0.0478		0.549	0.000565		0.112	-0.0148		0.597	0.000224
						0.063	-0.0473		0.55	0.000565		0.111	-0.0148		0.598	0.000232
						0.062	-0.0473		0.551	0.000567		0.11	-0.0149		0.599	0.000248
						0.061	-0.0474		0.552	0.000571		0.109	-0.0149		0.6	0.000259
						0.06	-0.0474		0.553	0.000569		0.108	-0.015		0.601	0.000273
						0.059	-0.0476		0.554	0.000573		0.107	-0.015		0.602	0.000275
						0.058	-0.0477		0.555	0.000573		0.106	-0.015		0.603	0.000291
						0.057	-0.0478		0.556	0.000578		0.105	-0.0151		0.604	0.000298
						0.056	-0.0481		0.557	0.000932		0.104	-0.0152		0.605	0.000305
						0.055	-0.0481		0.559	0.000629		0.103	-0.0152		0.606	0.00031
						0.054	-0.0481		0.56	0.000593		0.102	-0.0153		0.607	0.000316
						0.053	-0.0482		0.561	0.000594		0.101	-0.0153		0.608	0.000333
						0.052	-0.0483		0.562	0.000592		0.1	-0.0153		0.609	0.000346
						0.051	-0.0485		0.563	0.000594		0.099	-0.0154		0.61	0.00035
						0.05	-0.0485		0.564	0.000591		0.098	-0.0154		0.611	0.000357
						0.049	-0.0488		0.565	0.0006		0.097	-0.0155		0.612	0.000372
						0.048	-0.0488		0.566	0.000598		0.096	-0.0155		0.613	0.000374
						0.047	-0.0488		0.567	0.000597		0.095	-0.0156		0.614	0.000391
						0.046	-0.0489		0.568	0.000597		0.094	-0.0156		0.615	0.000397
						0.045	-0.049		0.569	0.000593		0.093	-0.0157		0.616	0.000408
						0.044	-0.0491		0.57	0.000596		0.092	-0.0157		0.617	0.00042
						0.043	-0.0492		0.571	0.000598		0.091	-0.0157		0.618	0.000416
						0.042	-0.0493		0.572	0.000601		0.09	-0.0158		0.619	0.000437
						0.041	-0.0493		0.573	0.000609		0.089	-0.0158		0.62	0.000441
						0.04	-0.0495		0.574	0.000608		0.088	-0.0159		0.621	0.000453
						0.039	-0.0496		0.575	0.000609		0.087	-0.0159		0.622	0.000459
						0.038	-0.0498		0.576	0.000614		0.086	-0.016		0.623	0.000467
						0.037	-0.0499		0.577	0.000618		0.085	-0.016		0.624	0.000483
						0.036	-0.0499		0.578	0.00062		0.084	-0.016		0.625	0.000486
						0.035	-0.0499		0.579	0.000628		0.083	-0.0161		0.626	0.000488
						0.034	-0.05		0.58	0.000629		0.082	-0.0161		0.627	0.000511
						0.033	-0.0501		0.581	0.000636		0.081	-0.0162		0.628	0.000509
						0.032	-0.0501		0.582	0.000643		0.08	-0.0162		0.629	0.000521
						0.031	-0.0502		0.583	0.000647		0.079	-0.0162		0.63	0.000526
						0.03	-0.0503		0.584	0.000649		0.078	-0.0163		0.631	0.000532
						0.029	-0.0504		0.585	0.000659		0.077	-0.0163		0.632	0.000543
						0.028	-0.0505		0.586	0.000663		0.076	-0.0164		0.633	0.000555
						0.027	-0.0506		0.587	0.000669		0.075	-0.0164		0.634	0.000554
						0.026	-0.0506		0.588	0.000673		0.074	-0.0164		0.635	0.000571
						0.025	-0.0508		0.589	0.000679		0.073	-0.0164		0.636	0.000572
						0.024	-0.0508		0.59	0.000686		0.072	-0.0165		0.637	0.000578
						0.023	-0.0509		0.591	0.000687		0.071	-0.0165		0.638	0.000585
						0.022	-0.051		0.592	0.000689		0.07	-0.0166		0.639	0.000591
						0.021	-0.051		0.593	0.000695		0.069	-0.0166		0.64	0.000609
						0.02	-0.0511		0.594	0.000692		0.068	-0.0166		0.641	0.000614
						0.019	-0.0513		0.595	0.000697		0.067	-0.0167		0.642	0.000611
						0.018	-0.0513		0.596	0.000692		0.066	-0.0167		0.643	0.000626
						0.017	-0.0513		0.597	0.000693		0.065	-0.0167		0.644	0.000629
						0.016	-0.0514		0.598	0.000688		0.064	-0.0168		0.645	0.000637
						0.015	-0.0516		0.599	0.000682		0.063	-0.0168		0.646	0.000646
						0.014	-0.0517		0.6	0.000682		0.062	-0.0168		0.647	0.000652
						0.013	-0.0516		0.601	0.000677		0.061	-0.0168		0.648	0.000662
						0.012	-0.0517		0.602	0.000669		0.06	-0.0169		0.649	0.000667
						0.011	-0.0518		0.603	0.00067		0.059	-0.0169		0.65	0.000668
						0.01	-0.0518		0.604	0.000655		0.058	-0.0169		0.651	0.000683
						0.009	-0.0521		0.605	0.000658		0.057	-0.0169		0.652	0.000688
						0.008	-0.0521		0.606	0.000651		0.056	-0.017		0.653	0.000691
						0.007	-0.0521		0.607	0.000645		0.055	-0.017		0.654	0.000695
						0.006	-0.0522		0.608	0.000646		0.054	-0.017		0.655	0.000702
						0.005	-0.0522		0.609	0.000639		0.053	-0.0171		0.656	0.000711
						0.004	-0.0524		0.61	0.000638		0.052	-0.0171		0.657	0.000717
						0.003	-0.0525		0.611	0.000637		0.051	-0.0171		0.658	0.000723
						0.002	-0.0524		0.612	0.00063		0.05	-0.0171		0.659	0.000731
						0.001	-0.0525		0.613	0.000634		0.049	-0.0172		0.66	0.00059
						0	-0.0527		0.614	0.000629		0.048	-0.0172		0.661	0.000711
						-0.001	-0.0526		0.615	0.000627		0.047	-0.0172		0.662	0.000746
						-0.002	-0.0527		0.616	0.000631		0.046	-0.0172		0.663	0.000756
						-0.003	-0.0527		0.617	0.000627		0.045	-0.0172		0.664	0.000763
						-0.004	-0.0529		0.618	0.000626		0.044	-0.0173		0.665	0.000772
						-0.005	-0.0529		0.619	0.000626		0.043	-0.0173		0.666	0.000767
						-0.006	-0.053		0.62	0.000628		0.042	-0.0173		0.667	0.000777
						-0.007	-0.0533		0.621	0.000633		0.041	-0.0173		0.668	0.000781
						-0.008	-0.0532		0.622	0.000631		0.04	-0.0174		0.669	0.000787
						-0.009	-0.0531		0.623	0.000633		0.039	-0.0174		0.67	0.000783
						-0.01	-0.0533		0.624	0.000637		0.038	-0.0174		0.671	0.000796
						-0.011	-0.0533		0.625	0.000643		0.037	-0.0174		0.672	0.000801
						-0.012	-0.0535		0.626	0.000646		0.036	-0.0174		0.673	0.00081
						-0.013	-0.0535		0.627	0.000653		0.035	-0.0174		0.674	0.000807
						-0.014	-0.0534		0.628	0.000656		0.034	-0.0174		0.675	0.00082
						-0.015	-0.0536		0.629	0.000666		0.033	-0.0175		0.676	0.000822
						-0.016	-0.0538		0.63	0.000671		0.032	-0.0175		0.677	0.000832
						-0.017	-0.0537		0.631	0.000677		0.031	-0.0175		0.678	0.000834
						-0.018	-0.0537		0.632	0.000684		0.03	-0.0175		0.679	0.000841
						-0.019	-0.054		0.633	0.000694		0.029	-0.0175		0.68	0.000847
						-0.02	-0.054		0.634	0.000695		0.028	-0.0175		0.681	0.000853
						-0.021	-0.054		0.635	0.000703		0.027	-0.0176		0.682	0.000851
						-0.022	-0.0541		0.636	0.000709		0.026	-0.0176		0.683	0.000857
						-0.023	-0.0542		0.637	0.000714		0.025	-0.0176		0.684	0.000863
						-0.024	-0.0542		0.638	0.000718		0.024	-0.0176		0.685	0.000868
						-0.025	-0.0542		0.639	0.000717		0.023	-0.0176		0.686	0.000871
						-0.026	-0.0544		0.64	0.00072		0.022	-0.0176		0.687	0.000876
						-0.027	-0.0545		0.641	0.000719		0.021	-0.0176		0.688	0.000882
						-0.028	-0.0546		0.642	0.000714		0.02	-0.0176		0.689	0.00089
						-0.029	-0.0545		0.643	0.000717		0.019	-0.0176		0.69	0.000888
						-0.03	-0.0546		0.644	0.000709		0.018	-0.0177		0.691	0.000898
						-0.031	-0.0545		0.645	0.000714		0.017	-0.0177		0.692	0.0009
						-0.032	-0.0546		0.646	0.000709		0.016	-0.0177		0.693	0.000904
						-0.033	-0.0548		0.647	0.000702		0.015	-0.0177		0.694	0.000906
						-0.034	-0.0548		0.648	0.000701		0.014	-0.0177		0.695	0.00091
						-0.035	-0.055		0.649	0.000696		0.013	-0.0177		0.696	0.000917
						-0.036	-0.055		0.65	0.00069		0.012	-0.0177		0.697	0.000923
						-0.037	-0.0549		0.651	0.000686		0.011	-0.0177		0.698	0.000922
						-0.038	-0.055		0.652	0.00068		0.01	-0.0177		0.699	0.000932
						-0.039	-0.055		0.653	0.000679		0.009	-0.0177		0.7	0.000929
						-0.04	-0.0551		0.654	0.000672		0.008	-0.0177		0.701	0.000939
						-0.041	-0.0552		0.655	0.000667		0.007	-0.0177		0.702	0.000937
						-0.042	-0.0552		0.656	0.000663		0.006	-0.0177		0.703	0.000943
						-0.043	-0.0555		0.657	0.000659		0.005	-0.0177		0.704	0.000954
						-0.044	-0.0554		0.658	0.000657		0.004	-0.0177		0.705	0.00096
						-0.045	-0.0554		0.659	0.000651		0.003	-0.0177		0.706	0.000954
						-0.046	-0.0553		0.66	0.000647		0.002	-0.0177		0.707	0.000961
						-0.047	-0.0555		0.661	0.000649		0.001	-0.0177		0.708	0.000964
						-0.048	-0.0555		0.662	0.000641		0	-0.0178		0.709	0.000965
						-0.049	-0.0556		0.663	0.00064		-0.001	-0.0177		0.71	0.000972
						-0.05	-0.0558		0.664	0.000634		-0.002	-0.0178		0.711	0.000972
						-0.051	-0.0557		0.665	0.000633		-0.003	-0.0177		0.712	0.00098
						-0.052	-0.0557		0.666	0.000626		-0.004	-0.0178		0.713	0.000988
						-0.053	-0.0558		0.667	0.000628		-0.005	-0.0178		0.714	0.000982
						-0.054	-0.0558		0.668	0.000622		-0.006	-0.0177		0.715	0.000995
						-0.055	-0.0559		0.669	0.000621		-0.007	-0.0178		0.716	0.000993
						-0.056	-0.0561		0.67	0.000618		-0.008	-0.0178		0.717	0.000997
						-0.057	-0.056		0.671	0.000617		-0.009	-0.0177		0.718	0.000998
						-0.058	-0.056		0.672	0.000616		-0.01	-0.0178		0.719	0.001
						-0.059	-0.056		0.673	0.000615		-0.011	-0.0178		0.72	0.00101
						-0.06	-0.0561		0.674	0.00061		-0.012	-0.0178		0.721	0.00101
						-0.061	-0.0562		0.675	0.000614		-0.013	-0.0178		0.722	0.00101
						-0.062	-0.0562		0.676	0.00061		-0.014	-0.0177		0.723	0.00101
						-0.063	-0.0564		0.677	0.000612		-0.015	-0.0178		0.724	0.00102
						-0.064	-0.0565		0.678	0.000612		-0.016	-0.0178		0.725	0.00102
						-0.065	-0.0565		0.679	0.000608		-0.017	-0.0177		0.726	0.00103
						-0.066	-0.0565		0.68	0.000614		-0.018	-0.0177		0.727	0.00103
						-0.067	-0.0564		0.681	0.000612		-0.019	-0.0177		0.728	0.00104
						-0.068	-0.0565		0.682	0.000608		-0.02	-0.0177		0.729	0.00105
						-0.069	-0.0566		0.683	0.000612		-0.021	-0.0178		0.73	0.00103
						-0.07	-0.0566		0.684	0.000608		-0.022	-0.0177		0.731	0.00105
						-0.071	-0.0567		0.685	0.000612		-0.023	-0.0177		0.732	0.00105
						-0.072	-0.0566		0.686	0.00061		-0.024	-0.0177		0.733	0.00105
						-0.073	-0.0566		0.687	0.000606		-0.025	-0.0177		0.734	0.00105
						-0.074	-0.0567		0.688	0.000611		-0.026	-0.0177		0.735	0.00106
[truncated: 109,637 more rows]
