# Supplementary material for: Substrate Selection for Fundamental Studies of Electrocatalysts and Photoelectrodes: Inert Potential Windows in Acidic, Neutral, and Basic Electrolyte
Source: PLoS One. 2014 Oct 30;9(10):e107942. doi: 10.1371/journal.pone.0107942 (PMC4214636; doi:10.1371/journal.pone.0107942)
Supplement: File S5 — Electrochemical activity data for gold as displayed in Figure 6 . (XLSX) [file pone.0107942.s005.xlsx]

## Sheet: Gold
SUPPORTING INFORMATION
Substrate Selection for Fundamental Studies of Electrocatalysts and Photoelectrodes: Inert Potential Windows in Acidic, Neutral, and Basic Electrolyte
Jesse D. Benck, Blaise A. Pinaud, Yelena Gorlin, and Thomas F. Jaramillo
Department of Chemical Engineering, Stanford University
Electrochemical Data for Gold Substrate
0.1 M Sulfuric Acid						0.1 M Sodium Acetate						0.1 M Sodium Hydroxide
Cathodic Sweeps			Anodic Sweeps			Cathodic Sweeps			Anodic Sweeps			Cathodic Sweeps			Anodic Sweeps
Potential vs. RHE	Current Density		Potential vs. RHE	Current Density		Potential vs. RHE	Current Density		Potential vs. RHE	Current Density		Potential vs. RHE	Current Density		Potential vs. RHE	Current Density
(V)	(mA/cm2electrode)		(V)	(mA/cm2electrode)		(V)	(mA/cm2electrode)		(V)	(mA/cm2electrode)		(V)	(mA/cm2electrode)		(V)	(mA/cm2electrode)
0.351	-0.0377		0.353	-0.0507		0.371	-0.382		0.371	-0.174		0.353	-0.358		0.356	-0.321
0.351	-0.0248		0.353	-0.0314		0.369	-0.343		0.371	-0.137		0.352	-0.303		0.356	-0.251
0.35	-0.015		0.354	-0.0175		0.368	-0.297		0.371	-0.102		0.351	-0.244		0.356	-0.183
0.349	-0.0119		0.356	-0.0122		0.366	-0.27		0.372	-0.0814		0.35	-0.213		0.357	-0.152
0.348	-0.0103		0.356	-0.00926		0.365	-0.252		0.373	-0.0701		0.348	-0.194		0.358	-0.133
0.346	-0.00942		0.358	-0.0066		0.364	-0.238		0.374	-0.0651		0.347	-0.181		0.359	-0.12
0.345	-0.00883		0.359	-0.00497		0.363	-0.227		0.375	-0.0613		0.346	-0.171		0.36	-0.111
0.344	-0.00855		0.36	-0.00409		0.362	-0.217		0.376	-0.0583		0.345	-0.163		0.361	-0.104
0.343	-0.00836		0.361	-0.00341		0.36	-0.209		0.377	-0.0557		0.344	-0.157		0.362	-0.0985
0.342	-0.00828		0.362	-0.00285		0.359	-0.203		0.378	-0.0535		0.343	-0.152		0.363	-0.0937
0.341	-0.00821		0.363	-0.00236		0.358	-0.196		0.379	-0.0516		0.342	-0.148		0.364	-0.0885
0.34	-0.00818		0.364	-0.00193		0.357	-0.191		0.38	-0.05		0.341	-0.144		0.366	-0.0843
0.339	-0.00813		0.365	-0.00159		0.356	-0.186		0.381	-0.0485		0.34	-0.141		0.367	-0.0817
0.338	-0.0081		0.366	-0.00124		0.355	-0.182		0.382	-0.0471		0.339	-0.138		0.368	-0.0793
0.337	-0.00813		0.367	-0.000946		0.354	-0.178		0.383	-0.046		0.338	-0.135		0.369	-0.0773
0.336	-0.00817		0.368	-0.000671		0.353	-0.174		0.384	-0.0448		0.337	-0.133		0.37	-0.0754
0.335	-0.00819		0.369	-0.000431		0.352	-0.171		0.385	-0.0439		0.336	-0.131		0.371	-0.0736
0.334	-0.00825		0.37	-0.000207		0.351	-0.168		0.386	-0.0429		0.335	-0.129		0.372	-0.0721
0.333	-0.0083		0.371	2.26e-05		0.35	-0.165		0.387	-0.0421		0.334	-0.127		0.373	-0.0707
0.332	-0.00835		0.372	0.000245		0.349	-0.162		0.388	-0.0413		0.333	-0.125		0.374	-0.0695
0.331	-0.00842		0.373	0.000407		0.348	-0.159		0.389	-0.0405		0.332	-0.124		0.375	-0.0683
0.33	-0.00846		0.374	0.000597		0.347	-0.157		0.39	-0.0398		0.331	-0.122		0.376	-0.0672
0.329	-0.00856		0.375	0.000738		0.346	-0.155		0.391	-0.0391		0.33	-0.121		0.377	-0.0662
0.328	-0.00863		0.376	0.000887		0.345	-0.152		0.392	-0.0385		0.329	-0.12		0.378	-0.0652
0.327	-0.00869		0.377	0.00102		0.344	-0.151		0.393	-0.0379		0.328	-0.118		0.379	-0.0643
0.326	-0.00879		0.378	0.00114		0.343	-0.149		0.394	-0.0373		0.327	-0.117		0.38	-0.0634
0.325	-0.00889		0.379	0.00123		0.342	-0.147		0.395	-0.0368		0.326	-0.116		0.381	-0.0626
0.324	-0.00901		0.38	0.00134		0.341	-0.145		0.396	-0.0363		0.325	-0.115		0.382	-0.0618
0.323	-0.00909		0.381	0.00142		0.34	-0.143		0.397	-0.0358		0.324	-0.114		0.383	-0.061
0.322	-0.00915		0.382	0.0015		0.338	-0.142		0.398	-0.0353		0.323	-0.113		0.384	-0.0602
0.321	-0.00929		0.383	0.00157		0.337	-0.14		0.399	-0.0349		0.322	-0.113		0.385	-0.0595
0.32	-0.00939		0.384	0.00163		0.336	-0.139		0.4	-0.0344		0.321	-0.112		0.386	-0.0588
0.319	-0.00946		0.385	0.00169		0.335	-0.137		0.401	-0.034		0.32	-0.111		0.387	-0.0582
0.318	-0.00959		0.386	0.00174		0.334	-0.136		0.402	-0.0336		0.319	-0.11		0.388	-0.0576
0.317	-0.00969		0.387	0.00179		0.333	-0.135		0.403	-0.0332		0.318	-0.11		0.389	-0.057
0.316	-0.00982		0.388	0.00182		0.332	-0.133		0.404	-0.0329		0.317	-0.109		0.39	-0.0565
0.315	-0.0099		0.389	0.00184		0.331	-0.132		0.405	-0.0325		0.316	-0.108		0.391	-0.056
0.314	-0.00999		0.39	0.00188		0.33	-0.131		0.406	-0.0322		0.315	-0.108		0.392	-0.0554
0.313	-0.0101		0.391	0.0019		0.329	-0.13		0.407	-0.0318		0.314	-0.107		0.393	-0.0549
0.312	-0.0102		0.392	0.00193		0.328	-0.129		0.408	-0.0315		0.313	-0.107		0.394	-0.0544
0.311	-0.0103		0.393	0.00198		0.327	-0.128		0.409	-0.0312		0.312	-0.106		0.395	-0.0539
0.31	-0.0104		0.394	0.00199		0.326	-0.127		0.41	-0.0309		0.311	-0.106		0.396	-0.0534
0.309	-0.0105		0.395	0.002		0.325	-0.126		0.411	-0.0306		0.31	-0.105		0.397	-0.0529
0.308	-0.0106		0.396	0.00203		0.324	-0.125		0.412	-0.0303		0.309	-0.105		0.398	-0.0525
0.307	-0.0107		0.397	0.00202		0.323	-0.124		0.413	-0.03		0.308	-0.104		0.399	-0.0521
0.306	-0.0108		0.398	0.00206		0.322	-0.123		0.414	-0.0297		0.307	-0.104		0.4	-0.0517
0.305	-0.0109		0.399	0.00207		0.321	-0.122		0.415	-0.0295		0.306	-0.103		0.401	-0.0512
0.304	-0.011		0.4	0.0021		0.32	-0.121		0.416	-0.0292		0.305	-0.103		0.402	-0.0509
0.303	-0.0111		0.401	0.0021		0.319	-0.12		0.417	-0.0289		0.304	-0.103		0.403	-0.0505
0.302	-0.0111		0.402	0.00213		0.318	-0.12		0.418	-0.0287		0.303	-0.102		0.404	-0.0501
0.301	-0.0112		0.403	0.00217		0.317	-0.119		0.419	-0.0284		0.302	-0.102		0.405	-0.0498
0.3	-0.0113		0.404	0.00219		0.316	-0.118		0.42	-0.0282		0.301	-0.102		0.406	-0.0494
0.299	-0.0114		0.405	0.00218		0.315	-0.118		0.421	-0.028		0.3	-0.101		0.407	-0.049
0.298	-0.0114		0.406	0.00223		0.314	-0.117		0.422	-0.0278		0.299	-0.101		0.408	-0.0487
0.297	-0.0115		0.407	0.00224		0.313	-0.116		0.423	-0.0275		0.298	-0.101		0.409	-0.0484
0.296	-0.0117		0.408	0.00225		0.312	-0.116		0.424	-0.0273		0.297	-0.101		0.41	-0.0481
0.295	-0.0117		0.409	0.00228		0.311	-0.115		0.425	-0.0271		0.296	-0.1		0.411	-0.0477
0.294	-0.0118		0.41	0.00228		0.31	-0.115		0.426	-0.0269		0.295	-0.1		0.412	-0.0474
0.293	-0.0119		0.411	0.00233		0.309	-0.114		0.427	-0.0267		0.294	-0.0997		0.413	-0.047
0.292	-0.012		0.412	0.00234		0.308	-0.113		0.428	-0.0265		0.293	-0.0993		0.414	-0.0468
0.291	-0.0121		0.413	0.00234		0.307	-0.113		0.429	-0.0262		0.292	-0.0991		0.415	-0.0465
0.29	-0.0122		0.414	0.00237		0.306	-0.112		0.43	-0.0261		0.291	-0.0988		0.415	-0.0462
0.289	-0.0123		0.415	0.00239		0.305	-0.112		0.431	-0.0259		0.29	-0.0986		0.416	-0.0459
0.288	-0.0125		0.416	0.0024		0.304	-0.111		0.432	-0.0257		0.288	-0.0985		0.418	-0.0456
0.287	-0.0126		0.417	0.00242		0.303	-0.111		0.433	-0.0255		0.287	-0.0984		0.418	-0.0454
0.286	-0.0127		0.418	0.00243		0.302	-0.11		0.434	-0.0253		0.286	-0.0982		0.419	-0.0451
0.285	-0.0128		0.419	0.00247		0.301	-0.11		0.435	-0.0251		0.285	-0.098		0.421	-0.0448
0.284	-0.013		0.42	0.00248		0.3	-0.109		0.436	-0.0249		0.284	-0.0978		0.422	-0.0445
0.283	-0.0131		0.421	0.00247		0.299	-0.109		0.437	-0.0248		0.283	-0.0976		0.423	-0.0442
0.282	-0.0132		0.422	0.00251		0.298	-0.108		0.438	-0.0246		0.282	-0.0975		0.424	-0.0439
0.281	-0.0134		0.423	0.00253		0.297	-0.108		0.439	-0.0244		0.281	-0.0973		0.425	-0.0437
0.28	-0.0135		0.424	0.00254		0.296	-0.107		0.44	-0.0242		0.28	-0.0971		0.425	-0.0434
0.279	-0.0136		0.425	0.00256		0.295	-0.107		0.441	-0.0241		0.279	-0.097		0.427	-0.0431
0.278	-0.0138		0.426	0.00257		0.294	-0.106		0.442	-0.0239		0.278	-0.0968		0.428	-0.0428
0.277	-0.0139		0.427	0.00264		0.293	-0.106		0.443	-0.0237		0.277	-0.0966		0.429	-0.0426
0.276	-0.0141		0.428	0.00266		0.292	-0.106		0.444	-0.0236		0.276	-0.0965		0.429	-0.0423
0.275	-0.0143		0.429	0.00266		0.291	-0.105		0.445	-0.0234		0.275	-0.0964		0.431	-0.042
0.274	-0.0144		0.43	0.00265		0.29	-0.105		0.446	-0.0232		0.274	-0.0962		0.432	-0.0418
0.273	-0.0146		0.431	0.00268		0.289	-0.104		0.447	-0.0231		0.273	-0.0961		0.432	-0.0415
0.272	-0.0148		0.432	0.00267		0.288	-0.104		0.448	-0.0229		0.272	-0.0959		0.433	-0.0413
0.271	-0.015		0.433	0.00269		0.287	-0.104		0.449	-0.0228		0.271	-0.0959		0.435	-0.0411
0.27	-0.0152		0.434	0.00268		0.286	-0.103		0.45	-0.0226		0.27	-0.0958		0.436	-0.0409
0.269	-0.0154		0.435	0.0027		0.285	-0.103		0.451	-0.0225		0.269	-0.0957		0.436	-0.0407
0.268	-0.0156		0.436	0.00273		0.284	-0.103		0.452	-0.0224		0.268	-0.0957		0.437	-0.0404
0.267	-0.0158		0.437	0.00271		0.283	-0.102		0.453	-0.0222		0.267	-0.0956		0.439	-0.0402
0.266	-0.016		0.438	0.00273		0.282	-0.102		0.454	-0.022		0.266	-0.0955		0.44	-0.04
0.265	-0.0163		0.439	0.00273		0.281	-0.102		0.455	-0.0219		0.265	-0.0955		0.441	-0.0398
0.264	-0.0165		0.44	0.00274		0.28	-0.101		0.456	-0.0218		0.264	-0.0955		0.441	-0.0397
0.263	-0.0168		0.441	0.00276		0.279	-0.101		0.457	-0.0216		0.263	-0.0955		0.442	-0.0395
0.262	-0.017		0.442	0.00275		0.278	-0.101		0.458	-0.0215		0.262	-0.0954		0.443	-0.0392
0.261	-0.0173		0.443	0.00278		0.277	-0.1		0.459	-0.0213		0.261	-0.0953		0.444	-0.039
0.26	-0.0175		0.444	0.00278		0.276	-0.1		0.46	-0.0212		0.26	-0.0953		0.446	-0.0388
0.259	-0.0178		0.445	0.00278		0.275	-0.0997		0.461	-0.0211		0.259	-0.0953		0.446	-0.0386
0.258	-0.0181		0.446	0.00281		0.274	-0.0994		0.462	-0.0209		0.258	-0.0952		0.448	-0.0384
0.257	-0.0183		0.447	0.0028		0.273	-0.0991		0.463	-0.0208		0.257	-0.0952		0.448	-0.0382
0.256	-0.0186		0.448	0.00282		0.272	-0.0988		0.464	-0.0207		0.256	-0.0951		0.449	-0.038
0.255	-0.0189		0.449	0.00284		0.27	-0.0986		0.465	-0.0205		0.255	-0.095		0.451	-0.0379
0.254	-0.0192		0.45	0.00284		0.269	-0.0983		0.466	-0.0204		0.254	-0.0949		0.451	-0.0377
0.253	-0.0195		0.451	0.00286		0.268	-0.0981		0.466	-0.0203		0.253	-0.0948		0.452	-0.0375
0.252	-0.0197		0.452	0.00283		0.268	-0.098		0.466	-0.0199		0.253	-0.0948		0.453	-0.0375
0.253	-0.0143		0.452	0.00284		0.268	-0.0956		0.466	-0.021		0.253	-0.0929		0.452	-0.0385
0.253	-0.0139		0.451	-0.0015		0.269	-0.0942		0.466	-0.0232		0.254	-0.0918		0.451	-0.0386
0.254	-0.0133		0.45	-0.00185		0.27	-0.0931		0.465	-0.024		0.255	-0.0911		0.45	-0.0387
0.255	-0.0128		0.45	-0.00208		0.271	-0.0921		0.464	-0.0242		0.256	-0.0904		0.449	-0.0387
0.256	-0.0123		0.448	-0.00221		0.272	-0.0912		0.463	-0.0243		0.257	-0.0897		0.448	-0.0387
0.257	-0.0119		0.447	-0.00232		0.273	-0.0904		0.462	-0.0245		0.258	-0.0891		0.447	-0.0387
0.258	-0.0115		0.446	-0.00242		0.274	-0.0895		0.461	-0.0245		0.259	-0.0885		0.446	-0.0387
0.259	-0.0111		0.446	-0.00251		0.275	-0.0887		0.46	-0.0246		0.26	-0.0879		0.445	-0.0387
0.26	-0.0107		0.444	-0.00256		0.276	-0.0879		0.459	-0.0247		0.261	-0.0873		0.444	-0.0387
0.261	-0.0103		0.443	-0.00262		0.277	-0.0871		0.458	-0.0248		0.262	-0.0867		0.443	-0.0387
0.263	-0.00943		0.442	-0.00269		0.278	-0.0864		0.457	-0.0248		0.263	-0.0862		0.442	-0.0387
0.264	-0.00922		0.441	-0.00273		0.279	-0.0857		0.456	-0.0249		0.264	-0.0857		0.441	-0.0387
0.265	-0.00885		0.44	-0.00275		0.28	-0.085		0.455	-0.0249		0.265	-0.0851		0.44	-0.0387
0.266	-0.00856		0.44	-0.0028		0.281	-0.0843		0.454	-0.025		0.266	-0.0846		0.439	-0.0387
0.267	-0.00826		0.439	-0.00283		0.282	-0.0836		0.453	-0.025		0.267	-0.0841		0.438	-0.0388
0.268	-0.00796		0.437	-0.00287		0.283	-0.083		0.452	-0.0251		0.268	-0.0837		0.437	-0.0388
0.269	-0.0077		0.436	-0.00291		0.284	-0.0824		0.451	-0.0251		0.269	-0.0834		0.436	-0.0388
0.27	-0.0074		0.436	-0.00292		0.285	-0.0817		0.45	-0.0252		0.27	-0.0829		0.435	-0.0388
0.271	-0.00715		0.434	-0.00295		0.286	-0.0811		0.449	-0.0252		0.271	-0.0824		0.434	-0.0388
0.272	-0.00692		0.433	-0.00299		0.287	-0.0805		0.448	-0.0252		0.272	-0.082		0.433	-0.0388
0.273	-0.00665		0.433	-0.00299		0.288	-0.08		0.447	-0.0253		0.273	-0.0816		0.432	-0.0389
0.274	-0.00642		0.432	-0.00303		0.289	-0.0794		0.446	-0.0253		0.274	-0.0813		0.431	-0.0389
0.275	-0.00616		0.43	-0.00304		0.29	-0.0788		0.445	-0.0254		0.275	-0.0809		0.43	-0.0389
0.276	-0.00597		0.43	-0.00305		0.291	-0.0783		0.444	-0.0254		0.276	-0.0806		0.429	-0.0389
0.277	-0.00574		0.428	-0.00309		0.292	-0.0778		0.443	-0.0254		0.277	-0.0802		0.428	-0.039
0.278	-0.00552		0.427	-0.00309		0.293	-0.0772		0.442	-0.0255		0.278	-0.0798		0.427	-0.039
0.279	-0.00532		0.426	-0.00313		0.294	-0.0767		0.441	-0.0255		0.279	-0.0797		0.426	-0.039
0.28	-0.00512		0.425	-0.00315		0.295	-0.0762		0.44	-0.0255		0.28	-0.0792		0.425	-0.0391
0.281	-0.0049		0.424	-0.00314		0.296	-0.0757		0.439	-0.0256		0.281	-0.0787		0.424	-0.0391
0.282	-0.00472		0.423	-0.0032		0.297	-0.0752		0.438	-0.0256		0.282	-0.0783		0.423	-0.0391
0.283	-0.00451		0.422	-0.00318		0.298	-0.0747		0.437	-0.0256		0.283	-0.0779		0.422	-0.0392
0.284	-0.00436		0.421	-0.00322		0.299	-0.0743		0.436	-0.0257		0.284	-0.0775		0.421	-0.0393
0.285	-0.00418		0.42	-0.00323		0.3	-0.0738		0.435	-0.0257		0.285	-0.0771		0.42	-0.0394
0.286	-0.00399		0.419	-0.00323		0.301	-0.0733		0.434	-0.0258		0.286	-0.0768		0.419	-0.0394
0.287	-0.00381		0.418	-0.00328		0.302	-0.0729		0.433	-0.0258		0.287	-0.0764		0.418	-0.0395
0.288	-0.00365		0.417	-0.00327		0.303	-0.0724		0.432	-0.0258		0.288	-0.076		0.417	-0.0395
0.289	-0.00349		0.416	-0.00328		0.304	-0.072		0.431	-0.0258		0.289	-0.0757		0.416	-0.0396
0.29	-0.00335		0.416	-0.0033		0.305	-0.0716		0.43	-0.0259		0.29	-0.0753		0.415	-0.0396
0.291	-0.00317		0.414	-0.00331		0.306	-0.0711		0.429	-0.0259		0.291	-0.075		0.414	-0.0397
0.292	-0.00301		0.413	-0.00335		0.307	-0.0707		0.428	-0.0259		0.292	-0.0747		0.413	-0.0397
0.293	-0.00289		0.412	-0.00335		0.308	-0.0703		0.427	-0.026		0.293	-0.0744		0.412	-0.0398
0.294	-0.00273		0.411	-0.00337		0.309	-0.0699		0.426	-0.026		0.294	-0.074		0.411	-0.0398
0.295	-0.00258		0.411	-0.00342		0.31	-0.0695		0.425	-0.026		0.295	-0.0737		0.41	-0.0399
0.296	-0.00248		0.41	-0.00342		0.311	-0.0691		0.424	-0.026		0.296	-0.0734		0.409	-0.0399
0.297	-0.00232		0.409	-0.00343		0.312	-0.0687		0.423	-0.0261		0.297	-0.073		0.408	-0.0399
0.298	-0.00219		0.407	-0.00345		0.313	-0.0684		0.422	-0.0261		0.298	-0.0728		0.407	-0.04
0.299	-0.00205		0.406	-0.00347		0.314	-0.0679		0.421	-0.0261		0.299	-0.0724		0.406	-0.04
0.3	-0.00192		0.406	-0.0035		0.315	-0.0676		0.42	-0.0262		0.3	-0.0721		0.405	-0.0401
0.301	-0.00181		0.405	-0.00349		0.316	-0.0672		0.419	-0.0262		0.301	-0.0718		0.404	-0.0401
0.302	-0.0017		0.404	-0.00353		0.317	-0.0669		0.418	-0.0262		0.302	-0.0715		0.403	-0.0402
0.303	-0.00156		0.403	-0.00354		0.318	-0.0665		0.417	-0.0263		0.303	-0.0712		0.402	-0.0402
0.304	-0.00149		0.402	-0.00358		0.319	-0.0661		0.416	-0.0263		0.304	-0.0709		0.401	-0.0403
0.305	-0.00134		0.401	-0.00357		0.32	-0.0658		0.415	-0.0263		0.305	-0.0706		0.4	-0.0403
0.306	-0.00125		0.4	-0.0036		0.321	-0.0654		0.414	-0.0264		0.306	-0.0704		0.399	-0.0404
0.307	-0.00113		0.399	-0.00363		0.322	-0.0651		0.413	-0.0264		0.307	-0.0701		0.398	-0.0404
0.308	-0.00103		0.397	-0.00365		0.323	-0.0648		0.412	-0.0264		0.308	-0.0698		0.397	-0.0405
0.309	-0.000953		0.397	-0.00367		0.324	-0.0644		0.411	-0.0264		0.309	-0.0696		0.396	-0.0406
0.31	-0.000818		0.395	-0.00369		0.325	-0.0641		0.41	-0.0265		0.31	-0.0693		0.395	-0.0406
0.311	-0.000712		0.395	-0.00373		0.326	-0.0638		0.409	-0.0265		0.311	-0.069		0.394	-0.0407
0.312	-0.000641		0.394	-0.00375		0.327	-0.0635		0.408	-0.0265		0.312	-0.0688		0.393	-0.0407
0.313	-0.000553		0.393	-0.00376		0.328	-0.0631		0.407	-0.0266		0.313	-0.0686		0.392	-0.0408
0.314	-0.000471		0.391	-0.00379		0.329	-0.0628		0.406	-0.0266		0.314	-0.0683		0.391	-0.0408
0.315	-0.000346		0.391	-0.00382		0.33	-0.0625		0.405	-0.0266		0.315	-0.068		0.39	-0.0409
0.316	-0.00027		0.389	-0.00385		0.331	-0.0622		0.404	-0.0267		0.316	-0.0678		0.389	-0.0409
0.317	-0.000195		0.389	-0.00388		0.332	-0.0619		0.403	-0.0267		0.317	-0.0675		0.388	-0.041
0.318	-9.75e-05		0.388	-0.0039		0.333	-0.0616		0.402	-0.0268		0.318	-0.0673		0.387	-0.0411
0.319	-1.31e-05		0.386	-0.00394		0.334	-0.0613		0.401	-0.0268		0.319	-0.0671		0.386	-0.0411
0.32	2.65e-05		0.386	-0.00398		0.335	-0.061		0.4	-0.0268		0.32	-0.0668		0.385	-0.0412
0.321	0.000149		0.384	-0.00396		0.336	-0.0608		0.399	-0.0269		0.321	-0.0666		0.384	-0.0412
0.322	0.000202		0.384	-0.00402		0.337	-0.0605		0.398	-0.0269		0.322	-0.0663		0.383	-0.0413
0.323	0.000295		0.382	-0.00403		0.338	-0.0602		0.397	-0.0269		0.323	-0.0661		0.382	-0.0414
0.324	0.000359		0.381	-0.00408		0.339	-0.0599		0.396	-0.027		0.324	-0.0658		0.381	-0.0414
0.325	0.000405		0.38	-0.00411		0.34	-0.0596		0.395	-0.027		0.325	-0.0656		0.38	-0.0415
0.326	0.000501		0.379	-0.00411		0.341	-0.0593		0.394	-0.027		0.326	-0.0654		0.379	-0.0416
0.327	0.000537		0.378	-0.00415		0.342	-0.0591		0.393	-0.0271		0.327	-0.0651		0.378	-0.0416
0.328	0.000619		0.377	-0.0042		0.343	-0.0588		0.392	-0.0271		0.328	-0.0649		0.377	-0.0417
0.329	0.000695		0.376	-0.00421		0.344	-0.0585		0.391	-0.0271		0.329	-0.0647		0.376	-0.0417
0.33	0.000748		0.376	-0.00427		0.345	-0.0583		0.39	-0.0272		0.33	-0.0645		0.375	-0.0418
0.331	0.000811		0.374	-0.00429		0.346	-0.058		0.389	-0.0272		0.331	-0.0642		0.374	-0.0418
0.332	0.000877		0.374	-0.00433		0.347	-0.0577		0.388	-0.0272		0.332	-0.064		0.373	-0.042
0.333	0.000913		0.373	-0.00437		0.348	-0.0575		0.387	-0.0273		0.333	-0.0637		0.372	-0.0421
0.334	0.00101		0.371	-0.00439		0.349	-0.0572		0.386	-0.0273		0.334	-0.0635		0.371	-0.0421
0.335	0.00106		0.37	-0.00444		0.35	-0.057		0.385	-0.0273		0.335	-0.0633		0.37	-0.0422
0.336	0.00108		0.369	-0.00448		0.351	-0.0567		0.384	-0.0274		0.336	-0.0631		0.369	-0.0423
0.337	0.00113		0.369	-0.00451		0.352	-0.0565		0.383	-0.0274		0.337	-0.0628		0.368	-0.0424
0.338	0.00121		0.367	-0.00455		0.353	-0.0562		0.382	-0.0275		0.338	-0.0626		0.367	-0.0425
0.339	0.00126		0.367	-0.00458		0.354	-0.056		0.381	-0.0275		0.339	-0.0623		0.366	-0.0425
0.34	0.00132		0.366	-0.00464		0.355	-0.0558		0.38	-0.0275		0.34	-0.0621		0.365	-0.0426
0.341	0.00136		0.364	-0.00467		0.356	-0.0555		0.379	-0.0276		0.341	-0.0619		0.364	-0.0427
0.342	0.00143		0.363	-0.00471		0.357	-0.0553		0.378	-0.0276		0.342	-0.0616		0.363	-0.0428
0.343	0.00148		0.362	-0.00476		0.358	-0.0551		0.377	-0.0276		0.343	-0.0615		0.362	-0.0429
0.344	0.00149		0.361	-0.00481		0.359	-0.0548		0.376	-0.0277		0.344	-0.0612		0.361	-0.043
0.345	0.00154		0.361	-0.00484		0.36	-0.0546		0.375	-0.0277		0.345	-0.061		0.36	-0.0431
0.346	0.00157		0.359	-0.00489		0.361	-0.0544		0.374	-0.0278		0.346	-0.0608		0.359	-0.0432
0.347	0.00163		0.358	-0.00494		0.362	-0.0541		0.373	-0.0278		0.347	-0.0606		0.358	-0.0433
0.348	0.00168		0.357	-0.00499		0.363	-0.0539		0.372	-0.0279		0.348	-0.0604		0.357	-0.0434
0.349	0.00171		0.356	-0.00504		0.364	-0.0537		0.371	-0.0279		0.349	-0.0602		0.356	-0.0435
0.35	0.00176		0.356	-0.00509		0.365	-0.0535		0.37	-0.0279		0.35	-0.06		0.355	-0.0436
0.351	0.00177		0.355	-0.00514		0.366	-0.0532		0.369	-0.028		0.351	-0.0599		0.354	-0.0437
0.352	0.00179		0.353	-0.00521		0.367	-0.053		0.368	-0.028		0.352	-0.0597		0.353	-0.0437
0.352	0.00164		0.353	-0.00525		0.367	-0.0529		0.367	-0.0281		0.353	-0.0596		0.353	-0.0437
0.352	-0.00369		0.352	-0.00516		0.367	-0.0549		0.367	-0.028		0.352	-0.0608		0.353	-0.0427
0.35	-0.00382		0.353	-0.00099		0.366	-0.0554		0.367	-0.0254		0.351	-0.0611		0.354	-0.0423
0.349	-0.00404		0.354	-0.000582		0.365	-0.0556		0.368	-0.0246		0.35	-0.0613		0.355	-0.042
0.349	-0.00415		0.355	-0.000309		0.364	-0.0558		0.369	-0.0243		0.349	-0.0615		0.356	-0.0418
0.347	-0.00423		0.356	-0.000139		0.363	-0.0559		0.37	-0.024		0.348	-0.0616		0.357	-0.0415
0.346	-0.00438		0.357	3.74e-05		0.362	-0.056		0.371	-0.0238		0.347	-0.0618		0.358	-0.0413
0.346	-0.00444		0.358	0.00018		0.361	-0.0561		0.372	-0.0237		0.346	-0.0619		0.359	-0.0411
0.344	-0.0045		0.359	0.000293		0.36	-0.0562		0.373	-0.0235		0.345	-0.062		0.36	-0.0409
0.343	-0.00458		0.36	0.00041		0.359	-0.0563		0.374	-0.0233		0.344	-0.0621		0.361	-0.0407
0.342	-0.00464		0.361	0.000504		0.358	-0.0563		0.375	-0.0231		0.343	-0.0622		0.362	-0.0405
0.341	-0.00473		0.362	0.000612		0.357	-0.0564		0.376	-0.023		0.342	-0.0623		0.363	-0.0403
0.34	-0.0048		0.363	0.000695		0.356	-0.0564		0.377	-0.0228		0.341	-0.0625		0.364	-0.04
0.339	-0.00485		0.364	0.000756		0.355	-0.0564		0.378	-0.0227		0.34	-0.0626		0.365	-0.0399
0.338	-0.00493		0.365	0.000852		0.354	-0.0565		0.379	-0.0226		0.339	-0.0627		0.366	-0.0396
0.337	-0.005		0.366	0.000919		0.353	-0.0565		0.38	-0.0224		0.338	-0.0629		0.367	-0.0395
0.336	-0.00505		0.367	0.000982		0.352	-0.0566		0.381	-0.0223		0.337	-0.063		0.368	-0.0393
0.336	-0.00513		0.368	0.00105		0.351	-0.0566		0.382	-0.0222		0.336	-0.0631		0.369	-0.0391
0.334	-0.0052		0.369	0.00109		0.35	-0.0566		0.383	-0.022		0.335	-0.0632		0.37	-0.039
0.334	-0.00529		0.37	0.00118		0.349	-0.0566		0.384	-0.0219		0.334	-0.0633		0.371	-0.0387
0.333	-0.00533		0.371	0.00124		0.348	-0.0566		0.385	-0.0218		0.333	-0.0634		0.372	-0.0386
0.332	-0.00538		0.372	0.00127		0.347	-0.0566		0.386	-0.0217		0.332	-0.0636		0.373	-0.0384
0.331	-0.00546		0.373	0.00133		0.346	-0.0567		0.387	-0.0215		0.331	-0.0637		0.374	-0.0382
0.33	-0.00555		0.374	0.00137		0.345	-0.0567		0.388	-0.0214		0.33	-0.0638		0.375	-0.0381
0.329	-0.0056		0.375	0.00142		0.344	-0.0567		0.389	-0.0213		0.329	-0.064		0.376	-0.0379
0.328	-0.00566		0.376	0.00147		0.343	-0.0567		0.39	-0.0212		0.328	-0.0641		0.377	-0.0377
0.327	-0.00576		0.377	0.00151		0.342	-0.0567		0.391	-0.0211		0.327	-0.0642		0.378	-0.0376
0.326	-0.00584		0.378	0.00156		0.341	-0.0567		0.392	-0.021		0.326	-0.0644		0.379	-0.0374
0.325	-0.00591		0.379	0.00158		0.34	-0.0567		0.393	-0.0209		0.325	-0.0645		0.38	-0.0373
0.324	-0.00598		0.38	0.00163		0.339	-0.0567		0.394	-0.0208		0.324	-0.0646		0.381	-0.0371
0.323	-0.00609		0.381	0.00168		0.338	-0.0567		0.395	-0.0207		0.323	-0.0647		0.382	-0.037
0.322	-0.00618		0.382	0.00171		0.337	-0.0567		0.396	-0.0206		0.322	-0.0652		0.383	-0.0368
0.321	-0.0062		0.383	0.00174		0.336	-0.0567		0.397	-0.0205		0.321	-0.066		0.384	-0.0367
0.32	-0.00632		0.384	0.00178		0.335	-0.0567		0.398	-0.0203		0.32	-0.066		0.385	-0.0366
0.319	-0.00639		0.385	0.00182		0.334	-0.0567		0.399	-0.0202		0.319	-0.0661		0.386	-0.0364
0.318	-0.0065		0.386	0.00186		0.333	-0.0567		0.4	-0.0201		0.318	-0.0662		0.387	-0.0363
0.317	-0.00657		0.387	0.0019		0.332	-0.0567		0.401	-0.02		0.317	-0.0664		0.388	-0.0362
0.316	-0.00666		0.388	0.00191		0.331	-0.0567		0.402	-0.0199		0.316	-0.0667		0.389	-0.036
0.315	-0.00677		0.389	0.00195		0.33	-0.0567		0.403	-0.0198		0.315	-0.0682		0.39	-0.0359
0.314	-0.00688		0.39	0.00198		0.329	-0.0568		0.404	-0.0197		0.314	-0.0678		0.391	-0.0358
0.313	-0.00693		0.391	0.00201		0.328	-0.0568		0.405	-0.0197		0.313	-0.0678		0.392	-0.0357
0.311	-0.00704		0.392	0.00204		0.327	-0.0568		0.406	-0.0196		0.312	-0.0678		0.393	-0.0355
0.311	-0.00716		0.393	0.00206		0.326	-0.0568		0.407	-0.0195		0.311	-0.0679		0.394	-0.0354
0.31	-0.00728		0.394	0.00209		0.325	-0.0568		0.408	-0.0194		0.31	-0.0679		0.395	-0.0352
0.309	-0.00739		0.395	0.00212		0.324	-0.0568		0.409	-0.0193		0.309	-0.0681		0.396	-0.0351
0.308	-0.00746		0.396	0.00211		0.323	-0.0568		0.41	-0.0192		0.308	-0.0681		0.397	-0.035
0.307	-0.00758		0.397	0.00217		0.322	-0.0568		0.411	-0.0191		0.307	-0.0682		0.398	-0.0348
0.306	-0.00769		0.398	0.00218		0.321	-0.0568		0.412	-0.019		0.306	-0.0683		0.399	-0.0347
0.305	-0.00778		0.399	0.00221		0.32	-0.0568		0.413	-0.0189		0.305	-0.0684		0.4	-0.0346
0.303	-0.00791		0.4	0.00223		0.319	-0.0568		0.414	-0.0188		0.304	-0.0685		0.401	-0.0345
0.303	-0.00804		0.401	0.00224		0.318	-0.0568		0.415	-0.0187		0.303	-0.0685		0.402	-0.0343
0.302	-0.00816		0.402	0.00229		0.317	-0.0568		0.416	-0.0187		0.302	-0.0687		0.403	-0.0343
0.301	-0.00829		0.403	0.0023		0.316	-0.0568		0.417	-0.0185		0.301	-0.0688		0.404	-0.0341
0.3	-0.00837		0.404	0.0023		0.315	-0.0568		0.418	-0.0185		0.3	-0.0688		0.405	-0.034
0.299	-0.00852		0.405	0.00234		0.314	-0.0568		0.419	-0.0184		0.299	-0.069		0.406	-0.0338
0.297	-0.00867		0.406	0.00235		0.313	-0.0569		0.42	-0.0183		0.298	-0.0691		0.407	-0.0336
0.297	-0.00877		0.407	0.00237		0.312	-0.0569		0.421	-0.0182		0.297	-0.0691		0.408	-0.0335
0.296	-0.00893		0.408	0.00238		0.311	-0.0569		0.422	-0.0181		0.296	-0.0692		0.409	-0.0334
0.295	-0.00903		0.409	0.0024		0.31	-0.0569		0.423	-0.018		0.295	-0.0694		0.41	-0.0332
0.294	-0.00921		0.41	0.00243		0.309	-0.0569		0.424	-0.018		0.294	-0.0695		0.411	-0.0331
0.293	-0.00933		0.411	0.00246		0.308	-0.0569		0.425	-0.0179		0.293	-0.0696		0.412	-0.033
0.292	-0.00945		0.412	0.00246		0.307	-0.0569		0.426	-0.0178		0.292	-0.0697		0.413	-0.0329
0.291	-0.00962		0.413	0.00247		0.306	-0.057		0.427	-0.0177		0.291	-0.0698		0.414	-0.0327
0.29	-0.00978		0.414	0.00249		0.305	-0.057		0.428	-0.0176		0.29	-0.0699		0.415	-0.0326
0.289	-0.0099		0.415	0.00251		0.304	-0.057		0.429	-0.0175		0.289	-0.0701		0.416	-0.0324
0.288	-0.0101		0.416	0.00252		0.303	-0.057		0.43	-0.0174		0.288	-0.0702		0.417	-0.0323
0.287	-0.0102		0.417	0.00254		0.302	-0.057		0.431	-0.0174		0.287	-0.0703		0.418	-0.0322
0.285	-0.0104		0.418	0.00257		0.301	-0.0571		0.432	-0.0173		0.286	-0.0704		0.419	-0.032
0.285	-0.0106		0.419	0.00258		0.3	-0.0571		0.433	-0.0172		0.285	-0.0705		0.42	-0.0319
0.284	-0.0107		0.42	0.00259		0.299	-0.0571		0.434	-0.0171		0.284	-0.0706		0.421	-0.0317
0.282	-0.0109		0.421	0.0026		0.298	-0.0571		0.435	-0.017		0.283	-0.0707		0.422	-0.0316
0.282	-0.0111		0.422	0.00262		0.297	-0.0571		0.436	-0.017		0.282	-0.0708		0.423	-0.0315
0.281	-0.0112		0.423	0.00263		0.296	-0.0573		0.437	-0.0169		0.281	-0.0709		0.424	-0.0313
0.28	-0.0114		0.424	0.00265		0.295	-0.0574		0.438	-0.0168		0.28	-0.071		0.425	-0.0312
0.279	-0.0116		0.425	0.00266		0.294	-0.0574		0.439	-0.0167		0.279	-0.0712		0.426	-0.0311
0.277	-0.0118		0.426	0.00267		0.293	-0.0574		0.44	-0.0166		0.278	-0.0712		0.427	-0.031
0.277	-0.0119		0.427	0.00269		0.292	-0.0575		0.441	-0.0165		0.277	-0.0714		0.428	-0.0308
0.276	-0.0121		0.428	0.00268		0.291	-0.0575		0.442	-0.0165		0.276	-0.0715		0.429	-0.0307
0.274	-0.0123		0.429	0.0027		0.29	-0.0575		0.443	-0.0164		0.275	-0.0717		0.43	-0.0306
0.274	-0.0125		0.43	0.00271		0.289	-0.0575		0.444	-0.0163		0.274	-0.0718		0.431	-0.0305
0.272	-0.0127		0.431	0.00272		0.288	-0.0576		0.445	-0.0162		0.273	-0.0719		0.432	-0.0303
0.272	-0.0129		0.432	0.00275		0.287	-0.0576		0.446	-0.0162		0.272	-0.072		0.433	-0.0302
0.271	-0.0131		0.433	0.00274		0.286	-0.0576		0.447	-0.0161		0.271	-0.0721		0.434	-0.0301
0.269	-0.0134		0.434	0.00277		0.285	-0.0576		0.448	-0.016		0.27	-0.0722		0.435	-0.03
0.268	-0.0135		0.435	0.00279		0.284	-0.0577		0.449	-0.0159		0.269	-0.0725		0.436	-0.0298
0.268	-0.0137		0.436	0.00277		0.283	-0.0577		0.45	-0.0158		0.268	-0.0726		0.437	-0.0297
0.267	-0.014		0.437	0.00282		0.282	-0.0577		0.451	-0.0158		0.267	-0.0726		0.438	-0.0295
0.266	-0.0142		0.438	0.0028		0.281	-0.0577		0.452	-0.0157		0.266	-0.0726		0.439	-0.0294
0.264	-0.0144		0.439	0.00282		0.28	-0.0578		0.453	-0.0156		0.265	-0.0727		0.44	-0.0293
0.264	-0.0146		0.44	0.00283		0.279	-0.0578		0.454	-0.0155		0.264	-0.0728		0.441	-0.0292
0.262	-0.0149		0.441	0.00283		0.278	-0.0578		0.455	-0.0155		0.263	-0.0729		0.442	-0.0291
0.261	-0.0151		0.442	0.00285		0.277	-0.0579		0.456	-0.0154		0.262	-0.073		0.443	-0.029
0.261	-0.0154		0.443	0.00287		0.276	-0.0579		0.457	-0.0153		0.261	-0.0731		0.444	-0.0288
0.26	-0.0156		0.444	0.00284		0.275	-0.0579		0.458	-0.0152		0.26	-0.0733		0.445	-0.0288
0.258	-0.0158		0.445	0.00288		0.274	-0.058		0.459	-0.0152		0.259	-0.0734		0.446	-0.0286
0.258	-0.0161		0.446	0.00288		0.273	-0.058		0.46	-0.0151		0.258	-0.0735		0.447	-0.0285
0.256	-0.0163		0.447	0.0029		0.272	-0.0581		0.461	-0.015		0.257	-0.0737		0.448	-0.0284
0.255	-0.0166		0.448	0.0029		0.271	-0.0581		0.462	-0.0149		0.256	-0.0738		0.449	-0.0283
0.255	-0.0169		0.449	0.00291		0.27	-0.0581		0.463	-0.0149		0.255	-0.0739		0.45	-0.0282
0.254	-0.0171		0.45	0.00295		0.269	-0.0582		0.464	-0.0148		0.254	-0.0741		0.451	-0.0281
0.253	-0.0174		0.451	0.00294		0.268	-0.0582		0.465	-0.0147		0.253	-0.0742		0.452	-0.028
0.252	-0.0173		0.452	0.00293		0.267	-0.0582		0.466	-0.0147		0.253	-0.0742		0.453	-0.028
0.252	-0.0161		0.452	0.0029		0.268	-0.0563		0.467	-0.0143		0.253	-0.0726		0.452	-0.029
0.253	-0.0119		0.451	-0.00134		0.269	-0.0556		0.467	-0.0153		0.254	-0.0719		0.451	-0.0291
0.254	-0.0115		0.451	-0.00169		0.27	-0.0551		0.466	-0.0176		0.255	-0.0714		0.45	-0.0292
0.255	-0.011		0.45	-0.00191		0.271	-0.0546		0.465	-0.0183		0.256	-0.071		0.449	-0.0293
0.256	-0.0106		0.448	-0.00204		0.272	-0.0543		0.464	-0.0185		0.257	-0.0706		0.448	-0.0293
0.257	-0.0102		0.448	-0.00217		0.273	-0.0539		0.463	-0.0187		0.258	-0.0702		0.447	-0.0294
0.258	-0.00981		0.447	-0.00225		0.274	-0.0536		0.462	-0.0188		0.259	-0.0699		0.446	-0.0295
0.259	-0.00945		0.445	-0.00235		0.275	-0.0532		0.461	-0.0189		0.26	-0.0696		0.445	-0.0295
0.26	-0.00913		0.444	-0.0024		0.276	-0.0529		0.46	-0.019		0.261	-0.0694		0.444	-0.0296
0.261	-0.0088		0.444	-0.00246		0.277	-0.0526		0.459	-0.0191		0.262	-0.0691		0.443	-0.0296
0.262	-0.00848		0.443	-0.00252		0.278	-0.0523		0.458	-0.0192		0.263	-0.0688		0.442	-0.0297
0.263	-0.00821		0.442	-0.00258		0.279	-0.052		0.457	-0.0193		0.264	-0.0686		0.441	-0.0297
0.264	-0.0079		0.44	-0.00259		0.28	-0.0518		0.456	-0.0193		0.265	-0.0683		0.44	-0.0298
0.265	-0.00764		0.439	-0.00263		0.281	-0.0515		0.455	-0.0194		0.266	-0.0681		0.439	-0.0299
0.266	-0.00735		0.438	-0.00266		0.282	-0.0512		0.454	-0.0195		0.267	-0.0678		0.438	-0.0299
0.267	-0.00709		0.437	-0.00272		0.283	-0.051		0.453	-0.0195		0.268	-0.0675		0.437	-0.03
0.268	-0.00686		0.436	-0.00275		0.284	-0.0507		0.452	-0.0196		0.269	-0.0673		0.436	-0.03
0.269	-0.00659		0.435	-0.00276		0.285	-0.0505		0.451	-0.0197		0.27	-0.067		0.435	-0.03
0.27	-0.00639		0.434	-0.0028		0.286	-0.0502		0.45	-0.0197		0.271	-0.0668		0.434	-0.0301
0.271	-0.00618		0.433	-0.00283		0.287	-0.05		0.449	-0.0198		0.272	-0.0666		0.433	-0.0301
0.272	-0.00594		0.432	-0.00284		0.288	-0.0497		0.448	-0.0198		0.273	-0.0663		0.432	-0.0302
0.273	-0.00573		0.431	-0.00287		0.289	-0.0495		0.447	-0.0199		0.274	-0.0661		0.431	-0.0302
0.274	-0.00551		0.43	-0.00289		0.29	-0.0493		0.446	-0.0199		0.275	-0.0658		0.43	-0.0303
0.275	-0.0053		0.429	-0.0029		0.291	-0.049		0.445	-0.02		0.276	-0.0656		0.429	-0.0304
0.276	-0.00513		0.429	-0.00294		0.292	-0.0488		0.444	-0.0201		0.277	-0.0654		0.428	-0.0304
0.277	-0.00494		0.427	-0.00295		0.293	-0.0486		0.443	-0.0201		0.278	-0.0651		0.427	-0.0305
0.278	-0.00474		0.426	-0.00296		0.294	-0.0484		0.442	-0.0202		0.279	-0.065		0.426	-0.0306
0.279	-0.00456		0.425	-0.003		0.295	-0.0482		0.441	-0.0202		0.28	-0.0647		0.425	-0.0306
0.28	-0.00436		0.424	-0.00299		0.296	-0.048		0.44	-0.0203		0.281	-0.0646		0.424	-0.0307
0.281	-0.0042		0.424	-0.00303		0.297	-0.0478		0.439	-0.0203		0.282	-0.0644		0.423	-0.0307
0.282	-0.00401		0.422	-0.00304		0.298	-0.0476		0.438	-0.0204		0.283	-0.0642		0.422	-0.0308
0.283	-0.00385		0.421	-0.00306		0.299	-0.0474		0.437	-0.0204		0.284	-0.064		0.421	-0.0309
0.284	-0.00371		0.421	-0.00308		0.3	-0.0472		0.436	-0.0204		0.285	-0.0637		0.42	-0.0309
0.285	-0.00352		0.419	-0.00309		0.301	-0.047		0.435	-0.0205		0.286	-0.0635		0.419	-0.031
0.286	-0.00338		0.418	-0.00313		0.302	-0.0468		0.434	-0.0206		0.287	-0.0633		0.418	-0.031
0.287	-0.00324		0.417	-0.00313		0.303	-0.0466		0.433	-0.0206		0.288	-0.0631		0.417	-0.0311
0.288	-0.00307		0.416	-0.00313		0.304	-0.0464		0.432	-0.0206		0.289	-0.063		0.416	-0.0311
0.289	-0.00294		0.415	-0.00317		0.305	-0.0462		0.431	-0.0207		0.29	-0.0627		0.415	-0.0312
0.29	-0.00279		0.414	-0.00317		0.306	-0.0461		0.43	-0.0207		0.291	-0.0626		0.414	-0.0313
0.291	-0.00264		0.413	-0.00321		0.307	-0.0459		0.429	-0.0208		0.292	-0.0624		0.413	-0.0313
0.292	-0.00253		0.412	-0.00322		0.308	-0.0457		0.428	-0.0208		0.293	-0.0622		0.412	-0.0314
0.293	-0.00237		0.412	-0.00322		0.309	-0.0455		0.427	-0.0209		0.294	-0.062		0.411	-0.0315
0.294	-0.00224		0.411	-0.00327		0.31	-0.0454		0.426	-0.0209		0.295	-0.0618		0.41	-0.0315
0.295	-0.00214		0.41	-0.00328		0.311	-0.0452		0.425	-0.021		0.296	-0.0616		0.409	-0.0316
0.296	-0.00199		0.408	-0.00328		0.312	-0.045		0.424	-0.021		0.297	-0.0614		0.408	-0.0317
0.297	-0.00188		0.407	-0.00331		0.313	-0.0449		0.423	-0.0211		0.298	-0.0612		0.407	-0.0318
0.298	-0.00174		0.407	-0.00332		0.314	-0.0447		0.422	-0.0211		0.299	-0.061		0.406	-0.0318
0.299	-0.00165		0.406	-0.00335		0.315	-0.0445		0.421	-0.0212		0.3	-0.0608		0.405	-0.0319
0.3	-0.00153		0.405	-0.00336		0.316	-0.0444		0.42	-0.0212		0.301	-0.0607		0.404	-0.032
0.301	-0.00141		0.404	-0.00338		0.317	-0.0442		0.419	-0.0212		0.302	-0.0604		0.403	-0.0321
0.302	-0.0013		0.403	-0.0034		0.318	-0.0441		0.418	-0.0213		0.303	-0.0602		0.402	-0.0322
0.303	-0.00121		0.402	-0.00342		0.319	-0.0439		0.417	-0.0213		0.304	-0.06		0.401	-0.0322
0.304	-0.0011		0.401	-0.00343		0.32	-0.0437		0.416	-0.0214		0.305	-0.0598		0.4	-0.0323
0.305	-0.00102		0.4	-0.00345		0.321	-0.0436		0.415	-0.0214		0.306	-0.0596		0.399	-0.0324
0.306	-0.000889		0.399	-0.00347		0.322	-0.0434		0.414	-0.0215		0.307	-0.0594		0.398	-0.0325
0.307	-0.000792		0.398	-0.0035		0.323	-0.0433		0.413	-0.0215		0.308	-0.0592		0.397	-0.0326
0.308	-0.000721		0.397	-0.00352		0.324	-0.0432		0.412	-0.0216		0.309	-0.059		0.396	-0.0326
0.309	-0.000609		0.396	-0.00353		0.325	-0.043		0.411	-0.0216		0.31	-0.0588		0.395	-0.0327
0.31	-0.000524		0.394	-0.00356		0.326	-0.0429		0.41	-0.0216		0.311	-0.0587		0.394	-0.0328
0.311	-0.00046		0.394	-0.0036		0.327	-0.0427		0.409	-0.0217		0.312	-0.0585		0.393	-0.0329
0.312	-0.00035		0.392	-0.0036		0.328	-0.0426		0.408	-0.0217		0.313	-0.0583		0.392	-0.0329
0.313	-0.000276		0.392	-0.00364		0.329	-0.0424		0.407	-0.0218		0.314	-0.0582		0.391	-0.033
0.314	-0.000167		0.391	-0.00366		0.33	-0.0423		0.406	-0.0218		0.315	-0.058		0.39	-0.0331
0.315	-0.000111		0.39	-0.00368		0.331	-0.0421		0.405	-0.0219		0.316	-0.0578		0.389	-0.0331
0.316	-4.57e-05		0.388	-0.0037		0.332	-0.042		0.404	-0.0219		0.317	-0.0577		0.388	-0.0332
0.317	4.97e-05		0.388	-0.00372		0.333	-0.0419		0.403	-0.0219		0.318	-0.0575		0.387	-0.0333
0.318	0.000126		0.387	-0.00376		0.334	-0.0418		0.402	-0.022		0.319	-0.0574		0.386	-0.0333
0.319	0.000198		0.385	-0.0038		0.335	-0.0416		0.401	-0.022		0.32	-0.0572		0.385	-0.0334
0.32	0.000271		0.384	-0.00379		0.336	-0.0415		0.4	-0.0221		0.321	-0.057		0.384	-0.0335
0.321	0.000324		0.384	-0.00385		0.337	-0.0414		0.399	-0.0221		0.322	-0.0569		0.383	-0.0336
0.322	0.000417		0.382	-0.00385		0.338	-0.0412		0.398	-0.0222		0.323	-0.0567		0.382	-0.0337
0.323	0.000483		0.381	-0.0039		0.339	-0.0411		0.397	-0.0222		0.324	-0.0566		0.381	-0.0338
0.324	0.000516		0.38	-0.00392		0.34	-0.041		0.396	-0.0223		0.325	-0.0564		0.38	-0.0339
0.325	0.000614		0.379	-0.00394		0.341	-0.0408		0.395	-0.0223		0.326	-0.0564		0.379	-0.034
0.326	0.000688		0.379	-0.00397		0.342	-0.0407		0.394	-0.0223		0.327	-0.0562		0.378	-0.034
0.327	0.000728		0.378	-0.00401		0.343	-0.0406		0.393	-0.0224		0.328	-0.056		0.377	-0.0341
0.328	0.000786		0.376	-0.00403		0.344	-0.0405		0.392	-0.0224		0.329	-0.0559		0.376	-0.0342
0.329	0.00082		0.375	-0.00407		0.345	-0.0404		0.391	-0.0225		0.33	-0.0557		0.375	-0.0343
0.33	0.000893		0.375	-0.0041		0.346	-0.0402		0.39	-0.0225		0.331	-0.0556		0.374	-0.0344
0.331	0.000943		0.373	-0.00415		0.347	-0.0401		0.389	-0.0226		0.332	-0.0554		0.373	-0.0345
0.332	0.000983		0.372	-0.00418		0.348	-0.04		0.388	-0.0226		0.333	-0.0553		0.372	-0.0346
0.333	0.00106		0.371	-0.0042		0.349	-0.0399		0.387	-0.0227		0.334	-0.0551		0.371	-0.0347
0.334	0.00115		0.37	-0.00424		0.35	-0.0398		0.386	-0.0227		0.335	-0.0549		0.37	-0.0348
0.335	0.00116		0.37	-0.00428		0.351	-0.0396		0.385	-0.0227		0.336	-0.0548		0.369	-0.0349
0.336	0.0012		0.369	-0.0043		0.352	-0.0395		0.384	-0.0228		0.337	-0.0546		0.368	-0.0349
0.337	0.00123		0.367	-0.00436		0.353	-0.0394		0.383	-0.0228		0.338	-0.0545		0.367	-0.0351
0.338	0.00131		0.367	-0.00439		0.354	-0.0393		0.382	-0.0229		0.339	-0.0543		0.366	-0.0351
0.339	0.00137		0.365	-0.00445		0.355	-0.0392		0.381	-0.0229		0.34	-0.0541		0.365	-0.0352
0.34	0.0014		0.364	-0.00447		0.356	-0.0391		0.38	-0.023		0.341	-0.054		0.364	-0.0353
0.341	0.00145		0.364	-0.00451		0.357	-0.0389		0.379	-0.023		0.342	-0.0538		0.363	-0.0354
0.342	0.0015		0.363	-0.00455		0.358	-0.0388		0.378	-0.0231		0.343	-0.0537		0.362	-0.0355
0.343	0.00152		0.361	-0.0046		0.359	-0.0387		0.377	-0.0231		0.344	-0.0536		0.361	-0.0356
0.344	0.00158		0.36	-0.00464		0.36	-0.0386		0.376	-0.0231		0.345	-0.0534		0.36	-0.0357
0.345	0.00161		0.359	-0.0047		0.361	-0.0385		0.375	-0.0232		0.346	-0.0532		0.359	-0.0358
0.346	0.0017		0.358	-0.00473		0.362	-0.0384		0.374	-0.0232		0.347	-0.053		0.358	-0.0359
0.347	0.00173		0.357	-0.0048		0.363	-0.0383		0.373	-0.0233		0.348	-0.0529		0.357	-0.036
0.348	0.00173		0.357	-0.00484		0.364	-0.0381		0.372	-0.0233		0.349	-0.0527		0.356	-0.0361
0.349	0.00177		0.355	-0.00487		0.365	-0.038		0.371	-0.0234		0.35	-0.0525		0.355	-0.0362
0.35	0.00183		0.354	-0.00494		0.366	-0.0379		0.37	-0.0234		0.351	-0.0524		0.354	-0.0363
0.351	0.00183		0.353	-0.005		0.366	-0.0378		0.369	-0.0235		0.352	-0.0523		0.353	-0.0364
0.352	0.00191		0.353	-0.00504		0.367	-0.0378		0.368	-0.0235		0.353	-0.0523		0.353	-0.0364
0.352	0.00177		0.352	-0.00489		0.367	-0.0396		0.367	-0.0236		0.352	-0.0534		0.353	-0.0355
0.351	-0.0035		0.353	-0.000858		0.365	-0.0401		0.367	-0.0235		0.351	-0.0537		0.354	-0.0352
0.35	-0.00366		0.354	-0.000455		0.365	-0.0403		0.367	-0.0209		0.35	-0.0539		0.355	-0.035
0.35	-0.00387		0.355	-0.000202		0.363	-0.0405		0.368	-0.0202		0.349	-0.0541		0.356	-0.0348
0.348	-0.00397		0.356	-3.32e-05		0.363	-0.0406		0.369	-0.02		0.348	-0.0542		0.357	-0.0346
0.347	-0.00405		0.357	0.00013		0.361	-0.0408		0.37	-0.0198		0.347	-0.0543		0.358	-0.0345
0.346	-0.00417		0.358	0.000259		0.36	-0.0409		0.371	-0.0196		0.346	-0.0545		0.359	-0.0343
0.345	-0.00422		0.359	0.000377		0.36	-0.0409		0.372	-0.0195		0.345	-0.0546		0.36	-0.0342
0.344	-0.00427		0.36	0.000492		0.359	-0.041		0.373	-0.0194		0.344	-0.0548		0.361	-0.0341
0.343	-0.00437		0.361	0.000573		0.358	-0.0411		0.374	-0.0192		0.343	-0.0549		0.362	-0.0339
0.342	-0.00441		0.362	0.00068		0.356	-0.0412		0.375	-0.0191		0.342	-0.055		0.363	-0.0338
0.342	-0.00449		0.363	0.000751		0.355	-0.0412		0.376	-0.019		0.341	-0.0552		0.364	-0.0337
0.341	-0.00455		0.364	0.000805		0.354	-0.0413		0.377	-0.0189		0.34	-0.0553		0.365	-0.0336
0.339	-0.0046		0.365	0.000903		0.354	-0.0414		0.378	-0.0188		0.339	-0.0554		0.366	-0.0335
0.338	-0.00468		0.366	0.000958		0.352	-0.0414		0.379	-0.0187		0.338	-0.0555		0.367	-0.0333
0.337	-0.00474		0.367	0.00103		0.352	-0.0415		0.38	-0.0186		0.337	-0.0556		0.368	-0.0332
0.336	-0.00477		0.368	0.00109		0.35	-0.0415		0.381	-0.0185		0.336	-0.0558		0.369	-0.0331
0.335	-0.00486		0.369	0.00114		0.35	-0.0416		0.382	-0.0184		0.335	-0.0558		0.37	-0.0329
0.334	-0.0049		0.37	0.00121		0.348	-0.0417		0.383	-0.0183		0.334	-0.0559		0.371	-0.0328
0.334	-0.005		0.371	0.00126		0.347	-0.0417		0.384	-0.0182		0.333	-0.0561		0.372	-0.0327
0.333	-0.00505		0.372	0.00129		0.346	-0.0418		0.385	-0.0181		0.332	-0.0562		0.373	-0.0326
0.332	-0.00511		0.373	0.00137		0.345	-0.0418		0.386	-0.018		0.331	-0.0563		0.374	-0.0324
0.331	-0.00517		0.374	0.00141		0.345	-0.0418		0.387	-0.0179		0.33	-0.0564		0.375	-0.0323
0.33	-0.00523		0.375	0.00144		0.343	-0.0419		0.388	-0.0178		0.329	-0.0565		0.376	-0.0322
0.329	-0.00529		0.376	0.00149		0.343	-0.0419		0.389	-0.0177		0.328	-0.0566		0.377	-0.032
0.328	-0.00535		0.377	0.00153		0.342	-0.042		0.39	-0.0177		0.327	-0.0567		0.378	-0.0319
0.327	-0.00542		0.378	0.00158		0.34	-0.042		0.391	-0.0176		0.326	-0.0568		0.379	-0.0318
0.326	-0.00551		0.379	0.0016		0.34	-0.042		0.392	-0.0175		0.325	-0.0569		0.38	-0.0316
0.325	-0.0056		0.38	0.00164		0.339	-0.0421		0.393	-0.0174		0.324	-0.057		0.381	-0.0315
0.324	-0.00563		0.381	0.00169		0.338	-0.0421		0.394	-0.0173		0.323	-0.0571		0.382	-0.0314
0.323	-0.00573		0.382	0.00172		0.337	-0.0422		0.395	-0.0173		0.322	-0.0572		0.383	-0.0313
0.322	-0.00582		0.383	0.00176		0.335	-0.0422		0.396	-0.0172		0.321	-0.0574		0.384	-0.0312
0.321	-0.00586		0.384	0.00179		0.334	-0.0422		0.397	-0.0171		0.32	-0.0575		0.385	-0.0311
0.32	-0.00596		0.385	0.00182		0.334	-0.0423		0.398	-0.017		0.319	-0.0576		0.386	-0.031
0.319	-0.00601		0.386	0.00186		0.333	-0.0423		0.399	-0.0169		0.318	-0.0577		0.387	-0.0309
0.318	-0.00611		0.387	0.0019		0.331	-0.0424		0.4	-0.0169		0.317	-0.0578		0.388	-0.0308
0.317	-0.0062		0.388	0.0019		0.331	-0.0424		0.401	-0.0168		0.316	-0.0579		0.389	-0.0307
0.315	-0.00627		0.389	0.00194		0.329	-0.0424		0.402	-0.0167		0.315	-0.058		0.39	-0.0306
0.314	-0.00639		0.39	0.00198		0.328	-0.0425		0.403	-0.0166		0.314	-0.0582		0.391	-0.0305
0.314	-0.00646		0.391	0.002		0.328	-0.0425		0.404	-0.0165		0.313	-0.0583		0.392	-0.0304
0.313	-0.00653		0.392	0.00203		0.326	-0.0426		0.405	-0.0165		0.312	-0.0584		0.393	-0.0303
0.312	-0.00664		0.393	0.00204		0.326	-0.0426		0.406	-0.0164		0.311	-0.0585		0.394	-0.0302
0.31	-0.00672		0.394	0.00208		0.325	-0.0426		0.407	-0.0163		0.31	-0.0587		0.395	-0.0301
0.31	-0.00684		0.395	0.00212		0.323	-0.0427		0.408	-0.0163		0.309	-0.0588		0.396	-0.0301
0.309	-0.00695		0.396	0.0021		0.323	-0.0427		0.409	-0.0162		0.308	-0.0589		0.397	-0.03
0.308	-0.00702		0.397	0.00216		0.322	-0.0427		0.41	-0.0161		0.307	-0.059		0.398	-0.0299
0.307	-0.00712		0.398	0.00217		0.321	-0.0428		0.411	-0.016		0.306	-0.0592		0.399	-0.0298
0.306	-0.00723		0.399	0.00218		0.319	-0.0428		0.412	-0.016		0.305	-0.0593		0.4	-0.0297
0.305	-0.00732		0.4	0.00222		0.318	-0.0429		0.413	-0.0159		0.304	-0.0594		0.401	-0.0296
0.304	-0.00744		0.401	0.00223		0.318	-0.0429		0.414	-0.0158		0.303	-0.0595		0.402	-0.0295
0.302	-0.00755		0.402	0.00227		0.317	-0.043		0.415	-0.0157		0.302	-0.0597		0.403	-0.0294
0.301	-0.00766		0.403	0.00229		0.316	-0.043		0.416	-0.0157		0.301	-0.0598		0.404	-0.0293
0.301	-0.00778		0.404	0.00228		0.315	-0.043		0.417	-0.0156		0.3	-0.0599		0.405	-0.0291
0.3	-0.00787		0.405	0.00233		0.313	-0.0431		0.418	-0.0155		0.299	-0.0601		0.406	-0.029
0.298	-0.00802		0.406	0.00233		0.312	-0.0431		0.419	-0.0155		0.298	-0.0602		0.407	-0.029
0.298	-0.00813		0.407	0.00235		0.312	-0.0432		0.42	-0.0154		0.297	-0.0603		0.408	-0.0289
0.296	-0.00824		0.408	0.00238		0.31	-0.0432		0.421	-0.0153		0.296	-0.0605		0.409	-0.0288
0.296	-0.00837		0.409	0.00238		0.309	-0.0432		0.422	-0.0153		0.295	-0.0606		0.41	-0.0287
0.295	-0.00849		0.41	0.00242		0.308	-0.0433		0.423	-0.0152		0.294	-0.0607		0.411	-0.0286
0.294	-0.00864		0.411	0.00244		0.308	-0.0433		0.424	-0.0151		0.293	-0.0609		0.412	-0.0285
0.293	-0.00877		0.412	0.00244		0.307	-0.0434		0.425	-0.0151		0.292	-0.0611		0.413	-0.0284
0.292	-0.00888		0.413	0.00246		0.306	-0.0434		0.426	-0.015		0.291	-0.0612		0.414	-0.0283
0.291	-0.00903		0.414	0.00247		0.305	-0.0434		0.427	-0.0149		0.29	-0.0613		0.415	-0.0282
0.29	-0.00917		0.415	0.0025		0.304	-0.0435		0.428	-0.0149		0.289	-0.0615		0.416	-0.0281
0.289	-0.00929		0.416	0.0025		0.303	-0.0435		0.429	-0.0148		0.288	-0.0616		0.417	-0.028
0.287	-0.00945		0.417	0.00252		0.302	-0.0436		0.43	-0.0147		0.287	-0.0617		0.418	-0.0279
0.286	-0.0096		0.418	0.00254		0.301	-0.0436		0.431	-0.0147		0.286	-0.0619		0.419	-0.0279
0.286	-0.00975		0.419	0.00256		0.3	-0.0437		0.432	-0.0146		0.285	-0.062		0.42	-0.0277
0.285	-0.00989		0.42	0.00257		0.299	-0.0438		0.433	-0.0145		0.284	-0.0622		0.421	-0.0277
0.284	-0.0101		0.421	0.00258		0.298	-0.0438		0.434	-0.0145		0.283	-0.0623		0.422	-0.0276
0.283	-0.0102		0.422	0.0026		0.297	-0.0439		0.435	-0.0144		0.282	-0.0624		0.423	-0.0275
0.281	-0.0104		0.423	0.0026		0.296	-0.0439		0.436	-0.0144		0.281	-0.0626		0.424	-0.0274
0.281	-0.0105		0.424	0.00263		0.295	-0.0439		0.437	-0.0143		0.28	-0.0628		0.425	-0.0274
0.279	-0.0107		0.425	0.00263		0.293	-0.044		0.438	-0.0142		0.279	-0.0629		0.426	-0.0273
0.279	-0.0108		0.426	0.00265		0.293	-0.0441		0.439	-0.0141		0.278	-0.063		0.427	-0.0272
0.278	-0.011		0.427	0.00267		0.292	-0.0441		0.44	-0.0141		0.277	-0.0632		0.428	-0.0271
0.277	-0.0112		0.428	0.00265		0.291	-0.0442		0.441	-0.014		0.276	-0.0633		0.429	-0.0271
0.275	-0.0114		0.429	0.00268		0.29	-0.0442		0.442	-0.0139		0.275	-0.0635		0.43	-0.0269
0.275	-0.0116		0.43	0.00269		0.289	-0.0443		0.443	-0.0139		0.274	-0.0636		0.431	-0.0269
0.274	-0.0117		0.431	0.0027		0.288	-0.0443		0.444	-0.0138		0.273	-0.0638		0.432	-0.0268
0.272	-0.0119		0.432	0.00272		0.287	-0.0444		0.445	-0.0138		0.272	-0.0639		0.433	-0.0267
0.272	-0.0121		0.433	0.00273		0.285	-0.0444		0.446	-0.0137		0.271	-0.0641		0.434	-0.0266
0.271	-0.0123		0.434	0.00275		0.285	-0.0445		0.447	-0.0136		0.27	-0.0642		0.435	-0.0265
0.269	-0.0125		0.435	0.00276		0.284	-0.0446		0.448	-0.0136		0.269	-0.0643		0.436	-0.0265
0.269	-0.0127		0.436	0.00275		0.283	-0.0446		0.449	-0.0135		0.268	-0.0644		0.437	-0.0264
0.268	-0.0129		0.437	0.00279		0.282	-0.0447		0.45	-0.0134		0.267	-0.0646		0.438	-0.0263
0.267	-0.0131		0.438	0.00279		0.281	-0.0448		0.451	-0.0134		0.266	-0.0647		0.439	-0.0262
0.265	-0.0133		0.439	0.00279		0.28	-0.0448		0.452	-0.0133		0.265	-0.0648		0.44	-0.0261
0.264	-0.0135		0.44	0.0028		0.279	-0.0449		0.453	-0.0133		0.264	-0.065		0.441	-0.0261
0.264	-0.0137		0.441	0.00281		0.278	-0.045		0.454	-0.0132		0.263	-0.0651		0.442	-0.026
0.263	-0.0139		0.442	0.00283		0.277	-0.045		0.455	-0.0131		0.262	-0.0652		0.443	-0.0259
0.262	-0.0142		0.443	0.00285		0.276	-0.0451		0.456	-0.0131		0.261	-0.0654		0.444	-0.0258
0.261	-0.0144		0.444	0.00283		0.275	-0.0452		0.457	-0.013		0.26	-0.0655		0.445	-0.0257
0.259	-0.0146		0.445	0.00285		0.274	-0.0452		0.458	-0.0129		0.259	-0.0657		0.446	-0.0257
0.259	-0.0149		0.446	0.00287		0.273	-0.0453		0.459	-0.0129		0.258	-0.0659		0.447	-0.0256
0.257	-0.0151		0.447	0.00288		0.272	-0.0453		0.46	-0.0128		0.257	-0.066		0.448	-0.0255
0.256	-0.0153		0.448	0.00289		0.271	-0.0454		0.461	-0.0128		0.256	-0.0662		0.449	-0.0254
0.255	-0.0155		0.449	0.00289		0.27	-0.0455		0.462	-0.0127		0.255	-0.0663		0.45	-0.0253
0.254	-0.0158		0.45	0.00293		0.269	-0.0455		0.463	-0.0126		0.254	-0.0665		0.451	-0.0253
0.253	-0.016		0.451	0.00292		0.268	-0.0456		0.464	-0.0125		0.253	-0.0666		0.452	-0.0252
0.253	-0.0163		0.452	0.00293		0.267	-0.0456		0.465	-0.0125		0.253	-0.0667		0.453	-0.0252
0.252	-0.0161		0.452	0.00287		0.268	-0.0438		0.466	-0.0124		0.253	-0.0652		0.452	-0.0261
0.252	-0.0149		0.451	-0.00131		0.269	-0.0432		0.467	-0.0121		0.254	-0.0647		0.451	-0.0263
0.253	-0.0109		0.45	-0.00166		0.27	-0.0429		0.467	-0.013		0.255	-0.0643		0.45	-0.0263
0.254	-0.0104		0.449	-0.00189		0.271	-0.0426		0.466	-0.0154		0.256	-0.064		0.449	-0.0264
0.255	-0.00998		0.449	-0.002		0.272	-0.0423		0.465	-0.0161		0.257	-0.0638		0.448	-0.0265
0.256	-0.00958		0.447	-0.00213		0.273	-0.0421		0.464	-0.0163		0.258	-0.0634		0.447	-0.0265
0.257	-0.00922		0.447	-0.00221		0.274	-0.0418		0.463	-0.0164		0.259	-0.0631		0.446	-0.0266
0.258	-0.00888		0.445	-0.00231		0.275	-0.0416		0.462	-0.0166		0.26	-0.0629		0.445	-0.0266
0.259	-0.00855		0.445	-0.00235		0.276	-0.0414		0.461	-0.0166		0.261	-0.0626		0.444	-0.0267
0.26	-0.00827		0.443	-0.00241		0.277	-0.0411		0.46	-0.0168		0.262	-0.0624		0.443	-0.0267
0.261	-0.00795		0.442	-0.00248		0.278	-0.0409		0.459	-0.0168		0.263	-0.0621		0.442	-0.0268
0.262	-0.00766		0.441	-0.00253		0.279	-0.0407		0.458	-0.0169		0.264	-0.0619		0.441	-0.0269
0.263	-0.00742		0.44	-0.00255		0.28	-0.0405		0.457	-0.017		0.265	-0.0617		0.44	-0.0269
0.264	-0.00716		0.44	-0.0026		0.281	-0.0404		0.456	-0.0171		0.266	-0.0614		0.439	-0.0269
0.265	-0.0069		0.438	-0.00262		0.282	-0.0402		0.455	-0.0171		0.267	-0.0613		0.438	-0.027
0.266	-0.00665		0.437	-0.00267		0.283	-0.04		0.454	-0.0172		0.268	-0.0611		0.437	-0.0271
0.267	-0.00637		0.436	-0.0027		0.284	-0.0398		0.453	-0.0173		0.269	-0.0609		0.436	-0.0271
0.268	-0.00618		0.436	-0.00271		0.285	-0.0396		0.452	-0.0173		0.27	-0.0606		0.435	-0.0272
0.269	-0.00596		0.434	-0.00275		0.286	-0.0395		0.451	-0.0174		0.271	-0.0604		0.434	-0.0273
0.27	-0.00574		0.433	-0.00279		0.287	-0.0393		0.45	-0.0175		0.272	-0.0602		0.433	-0.0273
0.271	-0.00554		0.432	-0.00277		0.288	-0.0391		0.449	-0.0175		0.273	-0.06		0.432	-0.0274
0.272	-0.00532		0.431	-0.00282		0.289	-0.0389		0.448	-0.0176		0.274	-0.0598		0.431	-0.0274
0.273	-0.00512		0.43	-0.00283		0.29	-0.0388		0.447	-0.0176		0.275	-0.0596		0.43	-0.0275
0.274	-0.00491		0.429	-0.00285		0.291	-0.0388		0.446	-0.0177		0.276	-0.0594		0.429	-0.0275
0.275	-0.00473		0.428	-0.00289		0.292	-0.0387		0.445	-0.0177		0.277	-0.0593		0.428	-0.0276
0.276	-0.00458		0.427	-0.0029		0.293	-0.0386		0.444	-0.0178		0.278	-0.0591		0.427	-0.0276
0.277	-0.00439		0.426	-0.00292		0.294	-0.0384		0.443	-0.0178		0.279	-0.0589		0.426	-0.0277
0.278	-0.00418		0.426	-0.00293		0.295	-0.0383		0.442	-0.0179		0.28	-0.0587		0.425	-0.0277
0.279	-0.00405		0.424	-0.00295		0.296	-0.0381		0.441	-0.0179		0.281	-0.0585		0.424	-0.0277
0.28	-0.00386		0.423	-0.00298		0.297	-0.038		0.44	-0.018		0.282	-0.0584		0.423	-0.0278
0.281	-0.0037		0.422	-0.00298		0.298	-0.0379		0.439	-0.0181		0.283	-0.0582		0.422	-0.0279
0.282	-0.00352		0.421	-0.00302		0.299	-0.0377		0.438	-0.0181		0.284	-0.058		0.421	-0.0279
0.283	-0.00338		0.42	-0.00303		0.3	-0.0376		0.437	-0.0181		0.285	-0.0578		0.42	-0.028
0.284	-0.00323		0.419	-0.00303		0.301	-0.0374		0.436	-0.0182		0.286	-0.0576		0.419	-0.028
0.285	-0.00309		0.418	-0.00307		0.302	-0.0373		0.435	-0.0182		0.287	-0.0575		0.418	-0.0281
0.286	-0.00293		0.417	-0.00308		0.303	-0.0371		0.434	-0.0183		0.288	-0.0573		0.417	-0.0282
0.287	-0.00282		0.416	-0.00308		0.304	-0.037		0.433	-0.0183		0.289	-0.0571		0.416	-0.0282
0.288	-0.00266		0.415	-0.00312		0.305	-0.0369		0.432	-0.0184		0.29	-0.057		0.415	-0.0283
0.289	-0.00255		0.414	-0.00312		0.306	-0.0368		0.431	-0.0184		0.291	-0.0568		0.414	-0.0284
0.29	-0.0024		0.413	-0.00316		0.307	-0.0369		0.43	-0.0185		0.292	-0.0567		0.413	-0.0284
0.291	-0.00227		0.412	-0.00315		0.308	-0.0368		0.429	-0.0185		0.293	-0.0565		0.412	-0.0285
0.292	-0.00216		0.412	-0.00318		0.309	-0.0367		0.428	-0.0186		0.294	-0.0563		0.411	-0.0285
0.293	-0.00202		0.411	-0.00322		0.31	-0.0366		0.427	-0.0186		0.295	-0.0562		0.41	-0.0286
0.294	-0.0019		0.41	-0.00322		0.311	-0.0364		0.426	-0.0187		0.296	-0.056		0.409	-0.0286
0.295	-0.00183		0.408	-0.00323		0.311	-0.0363		0.425	-0.0187		0.297	-0.0558		0.408	-0.0287
0.296	-0.00166		0.408	-0.00325		0.313	-0.0362		0.424	-0.0188		0.298	-0.0557		0.407	-0.0288
0.297	-0.00158		0.407	-0.00326		0.313	-0.0361		0.423	-0.0188		0.299	-0.0555		0.406	-0.0289
0.298	-0.00142		0.406	-0.00329		0.315	-0.0359		0.422	-0.0189		0.3	-0.0554		0.405	-0.0289
0.299	-0.00134		0.405	-0.00329		0.315	-0.0358		0.421	-0.0189		0.301	-0.0552		0.404	-0.029
0.3	-0.00126		0.404	-0.00331		0.316	-0.0357		0.42	-0.019		0.302	-0.055		0.403	-0.0291
0.301	-0.00114		0.402	-0.00334		0.318	-0.0356		0.419	-0.019		0.303	-0.0548		0.402	-0.0291
0.302	-0.00105		0.402	-0.00337		0.318	-0.0355		0.418	-0.0191		0.304	-0.0547		0.401	-0.0292
0.303	-0.000945		0.401	-0.00336		0.32	-0.0354		0.417	-0.0191		0.305	-0.0545		0.4	-0.0293
0.304	-0.000839		0.4	-0.00339		0.321	-0.0353		0.416	-0.0191		0.306	-0.0544		0.399	-0.0293
0.305	-0.000754		0.399	-0.0034		0.321	-0.0351		0.415	-0.0192		0.307	-0.0542		0.398	-0.0295
0.306	-0.000666		0.398	-0.00345		0.322	-0.035		0.414	-0.0192		0.308	-0.054		0.397	-0.0295
0.307	-0.000597		0.396	-0.00346		0.323	-0.0349		0.413	-0.0193		0.309	-0.0539		0.396	-0.0296
0.308	-0.000514		0.396	-0.00347		0.325	-0.0348		0.412	-0.0193		0.31	-0.0538		0.395	-0.0297
0.309	-0.000389		0.394	-0.0035		0.326	-0.0347		0.411	-0.0194		0.311	-0.0536		0.394	-0.0298
0.31	-0.000302		0.393	-0.00353		0.326	-0.0346		0.41	-0.0194		0.312	-0.0535		0.393	-0.0298
0.311	-0.000255		0.392	-0.00352		0.327	-0.0345		0.409	-0.0195		0.313	-0.0533		0.392	-0.0299
0.312	-0.000188		0.391	-0.00357		0.328	-0.0344		0.408	-0.0195		0.314	-0.0532		0.391	-0.03
0.313	-0.000125		0.39	-0.00358		0.33	-0.0343		0.407	-0.0196		0.315	-0.053		0.39	-0.0301
0.314	-1.07e-05		0.389	-0.00361		0.33	-0.0342		0.406	-0.0196		0.316	-0.0529		0.389	-0.0301
0.315	5.12e-05		0.389	-0.00364		0.332	-0.0341		0.405	-0.0197		0.317	-0.0527		0.388	-0.0303
0.316	0.00013		0.387	-0.00365		0.332	-0.034		0.404	-0.0197		0.318	-0.0526		0.387	-0.0303
0.317	0.000194		0.387	-0.00369		0.333	-0.0339		0.403	-0.0197		0.319	-0.0525		0.386	-0.0304
0.318	0.000279		0.386	-0.00373		0.334	-0.0338		0.402	-0.0198		0.32	-0.0524		0.385	-0.0305
0.319	0.000309		0.384	-0.00372		0.335	-0.0337		0.401	-0.0198		0.321	-0.0522		0.384	-0.0306
0.32	0.000395		0.384	-0.00377		0.336	-0.0336		0.4	-0.0199		0.322	-0.0521		0.383	-0.0307
0.321	0.000468		0.382	-0.00378		0.337	-0.0335		0.399	-0.0199		0.323	-0.0519		0.382	-0.0308
0.322	0.00055		0.381	-0.00382		0.338	-0.0335		0.398	-0.02		0.324	-0.0518		0.381	-0.0309
0.323	0.000602		0.38	-0.00385		0.34	-0.0334		0.397	-0.02		0.325	-0.0516		0.38	-0.031
0.324	0.000644		0.379	-0.00386		0.34	-0.0333		0.396	-0.0201		0.326	-0.0515		0.379	-0.0311
0.325	0.000717		0.378	-0.00388		0.341	-0.0332		0.395	-0.0201		0.327	-0.0514		0.378	-0.0311
0.326	0.00078		0.377	-0.00394		0.342	-0.0331		0.394	-0.0202		0.328	-0.0512		0.377	-0.0312
0.327	0.000819		0.377	-0.00394		0.344	-0.033		0.393	-0.0202		0.329	-0.0511		0.376	-0.0313
0.328	0.000853		0.376	-0.00399		0.345	-0.0329		0.392	-0.0202		0.33	-0.051		0.375	-0.0314
0.329	0.000925		0.374	-0.00401		0.345	-0.0328		0.391	-0.0203		0.331	-0.0508		0.374	-0.0315
0.33	0.000997		0.373	-0.00406		0.347	-0.0328		0.39	-0.0203		0.332	-0.0507		0.373	-0.0316
0.331	0.00104		0.372	-0.0041		0.347	-0.0327		0.389	-0.0204		0.333	-0.0506		0.372	-0.0317
0.332	0.00107		0.372	-0.00411		0.348	-0.0326		0.388	-0.0204		0.334	-0.0504		0.371	-0.0318
0.333	0.00117		0.371	-0.00416		0.349	-0.0325		0.387	-0.0205		0.335	-0.0503		0.37	-0.0319
0.334	0.00122		0.369	-0.00421		0.35	-0.0324		0.386	-0.0205		0.336	-0.0502		0.369	-0.0319
0.335	0.00125		0.368	-0.00422		0.352	-0.0323		0.385	-0.0206		0.337	-0.0501		0.368	-0.0321
0.336	0.00131		0.368	-0.00426		0.352	-0.0322		0.384	-0.0206		0.338	-0.05		0.367	-0.0321
0.337	0.00134		0.366	-0.0043		0.353	-0.0322		0.383	-0.0207		0.339	-0.0498		0.366	-0.0322
0.338	0.00139		0.365	-0.00434		0.354	-0.0321		0.382	-0.0207		0.34	-0.0497		0.365	-0.0323
0.339	0.00144		0.365	-0.00438		0.355	-0.032		0.381	-0.0208		0.341	-0.0496		0.364	-0.0323
0.34	0.00148		0.364	-0.00443		0.356	-0.0319		0.38	-0.0208		0.342	-0.0494		0.363	-0.0324
0.341	0.00153		0.363	-0.00446		0.357	-0.0318		0.379	-0.0208		0.343	-0.0493		0.362	-0.0325
0.342	0.00158		0.361	-0.00451		0.358	-0.0318		0.378	-0.0209		0.344	-0.0491		0.361	-0.0326
0.343	0.00161		0.36	-0.00454		0.359	-0.0317		0.377	-0.0209		0.345	-0.049		0.36	-0.0327
0.344	0.00163		0.359	-0.0046		0.36	-0.0316		0.376	-0.021		0.346	-0.0488		0.359	-0.0327
0.345	0.00168		0.358	-0.00463		0.362	-0.0315		0.375	-0.021		0.347	-0.0487		0.358	-0.0329
0.346	0.00173		0.357	-0.0047		0.362	-0.0314		0.374	-0.0211		0.348	-0.0486		0.357	-0.033
0.347	0.00178		0.356	-0.00474		0.363	-0.0314		0.373	-0.0211		0.349	-0.0484		0.356	-0.0331
0.348	0.00179		0.355	-0.00477		0.364	-0.0313		0.372	-0.0212		0.35	-0.0483		0.355	-0.0332
0.349	0.00185		0.354	-0.00483		0.365	-0.0312		0.371	-0.0212		0.351	-0.0482		0.354	-0.0333
0.35	0.00187		0.353	-0.0049		0.366	-0.0311		0.37	-0.0213		0.352	-0.0481		0.353	-0.0334
0.351	0.00189		0.353	-0.00492		0.367	-0.0311		0.369	-0.0213		0.353	-0.0482		0.353	-0.0334
0.352	0.00195		0.352	-0.00482		0.366	-0.0329		0.368	-0.0214		0.352	-0.0493		0.353	-0.0325
0.352	0.00195		0.353	-0.000789		0.365	-0.0333		0.367	-0.0214		0.351	-0.0496		0.354	-0.0322
0.351	-0.00346		0.354	-0.000409		0.364	-0.0336		0.367	-0.0214		0.35	-0.0497		0.355	-0.032
0.351	-0.00359		0.355	-0.00015		0.363	-0.0337		0.367	-0.0188		0.349	-0.0498		0.356	-0.0318
0.349	-0.00379		0.356	4.78e-06		0.362	-0.0338		0.368	-0.0181		0.348	-0.05		0.357	-0.0317
0.348	-0.00387		0.357	0.00018		0.361	-0.0339		0.369	-0.0179		0.347	-0.0501		0.358	-0.0316
0.348	-0.00397		0.358	0.000297		0.36	-0.034		0.37	-0.0177		0.346	-0.0503		0.359	-0.0315
0.346	-0.00407		0.359	0.000409		0.359	-0.0341		0.371	-0.0176		0.345	-0.0504		0.36	-0.0314
0.345	-0.00415		0.36	0.000531		0.358	-0.0342		0.372	-0.0175		0.344	-0.0505		0.361	-0.0312
0.344	-0.00418		0.361	0.000603		0.357	-0.0343		0.373	-0.0174		0.343	-0.0506		0.362	-0.0311
0.343	-0.00427		0.362	0.000701		0.356	-0.0344		0.374	-0.0172		0.342	-0.0508		0.363	-0.031
0.342	-0.00431		0.363	0.000784		0.355	-0.0344		0.375	-0.0171		0.341	-0.0509		0.364	-0.0309
0.341	-0.0044		0.364	0.000836		0.354	-0.0345		0.376	-0.0171		0.34	-0.051		0.365	-0.0308
0.341	-0.00444		0.365	0.000923		0.353	-0.0346		0.377	-0.0169		0.339	-0.0511		0.366	-0.0306
0.339	-0.00449		0.366	0.000984		0.352	-0.0346		0.378	-0.0169		0.338	-0.0512		0.367	-0.0305
0.338	-0.00457		0.367	0.00105		0.351	-0.0347		0.379	-0.0168		0.337	-0.0514		0.368	-0.0305
0.337	-0.00463		0.368	0.0011		0.35	-0.0347		0.38	-0.0167		0.336	-0.0515		0.369	-0.0303
0.336	-0.00467		0.369	0.00116		0.349	-0.0348		0.381	-0.0166		0.335	-0.0516		0.37	-0.0302
0.335	-0.00474		0.37	0.00122		0.348	-0.0348		0.382	-0.0165		0.334	-0.0517		0.371	-0.0301
0.334	-0.00478		0.371	0.00126		0.347	-0.0349		0.383	-0.0164		0.333	-0.0518		0.372	-0.03
0.334	-0.00487		0.372	0.00131		0.346	-0.0349		0.384	-0.0163		0.332	-0.0519		0.373	-0.0299
0.333	-0.00492		0.373	0.00136		0.345	-0.035		0.385	-0.0163		0.331	-0.052		0.374	-0.0298
0.332	-0.00497		0.374	0.00141		0.344	-0.035		0.386	-0.0162		0.33	-0.0522		0.375	-0.0297
0.331	-0.00505		0.375	0.00145		0.343	-0.0351		0.387	-0.0161		0.329	-0.0523		0.376	-0.0296
0.33	-0.00511		0.376	0.00149		0.342	-0.0351		0.388	-0.016		0.328	-0.0524		0.377	-0.0295
0.329	-0.00515		0.377	0.00153		0.341	-0.0352		0.389	-0.016		0.327	-0.0525		0.378	-0.0294
0.328	-0.0052		0.378	0.00158		0.34	-0.0352		0.39	-0.0159		0.326	-0.0526		0.379	-0.0294
0.327	-0.00527		0.379	0.0016		0.339	-0.0353		0.391	-0.0158		0.325	-0.053		0.38	-0.0293
0.326	-0.00537		0.38	0.00164		0.338	-0.0353		0.392	-0.0157		0.324	-0.0531		0.381	-0.0291
0.325	-0.00544		0.381	0.00168		0.337	-0.0354		0.393	-0.0157		0.323	-0.0531		0.382	-0.029
0.324	-0.00548		0.382	0.00171		0.336	-0.0354		0.394	-0.0156		0.322	-0.0532		0.383	-0.029
0.323	-0.00556		0.383	0.00175		0.335	-0.0355		0.395	-0.0155		0.321	-0.0533		0.384	-0.0288
0.322	-0.00565		0.384	0.00179		0.334	-0.0355		0.396	-0.0155		0.32	-0.0535		0.385	-0.0288
0.321	-0.00569		0.385	0.0018		0.333	-0.0356		0.397	-0.0154		0.319	-0.0535		0.386	-0.0287
0.32	-0.00578		0.386	0.00187		0.332	-0.0356		0.398	-0.0154		0.318	-0.0537		0.387	-0.0286
0.319	-0.00586		0.387	0.00188		0.331	-0.0356		0.399	-0.0153		0.317	-0.0538		0.388	-0.0285
0.318	-0.00594		0.388	0.00189		0.33	-0.0357		0.4	-0.0152		0.316	-0.0539		0.389	-0.0284
0.317	-0.00602		0.389	0.00194		0.329	-0.0357		0.401	-0.0151		0.315	-0.054		0.39	-0.0283
0.316	-0.00608		0.39	0.00196		0.328	-0.0358		0.402	-0.0151		0.314	-0.0541		0.391	-0.0282
0.315	-0.00617		0.391	0.00198		0.327	-0.0358		0.403	-0.015		0.313	-0.0543		0.392	-0.0281
0.314	-0.00627		0.392	0.00201		0.326	-0.0359		0.404	-0.0149		0.312	-0.0544		0.393	-0.0281
0.313	-0.00633		0.393	0.00204		0.325	-0.0359		0.405	-0.0149		0.311	-0.0545		0.394	-0.0279
0.312	-0.00643		0.394	0.00206		0.324	-0.036		0.406	-0.0148		0.31	-0.0546		0.395	-0.0279
0.311	-0.0065		0.395	0.0021		0.323	-0.036		0.407	-0.0147		0.309	-0.0548		0.396	-0.0278
0.31	-0.00661		0.396	0.0021		0.322	-0.0361		0.408	-0.0147		0.308	-0.0549		0.397	-0.0277
0.309	-0.00671		0.397	0.00214		0.321	-0.0361		0.409	-0.0146		0.307	-0.055		0.398	-0.0276
0.307	-0.00677		0.398	0.00215		0.32	-0.0362		0.41	-0.0146		0.306	-0.055		0.399	-0.0275
0.307	-0.00689		0.399	0.00218		0.319	-0.0362		0.411	-0.0145		0.305	-0.0551		0.4	-0.0274
0.306	-0.00699		0.4	0.0022		0.318	-0.0362		0.412	-0.0144		0.304	-0.0551		0.401	-0.0273
0.305	-0.00705		0.401	0.00223		0.317	-0.0363		0.413	-0.0144		0.303	-0.0552		0.402	-0.0273
0.303	-0.00719		0.402	0.00224		0.316	-0.0363		0.414	-0.0143		0.302	-0.0553		0.403	-0.0272
0.302	-0.00727		0.403	0.00228		0.315	-0.0364		0.415	-0.0142		0.301	-0.0555		0.404	-0.0271
0.302	-0.0074		0.404	0.00227		0.314	-0.0365		0.416	-0.0142		0.3	-0.0555		0.405	-0.0271
0.3	-0.00749		0.405	0.00231		0.313	-0.0365		0.417	-0.0141		0.299	-0.0556		0.406	-0.027
0.3	-0.0076		0.406	0.00232		0.312	-0.0365		0.418	-0.0141		0.298	-0.0557		0.407	-0.0269
0.299	-0.00772		0.407	0.00234		0.311	-0.0366		0.419	-0.014		0.297	-0.0558		0.408	-0.0268
0.298	-0.00783		0.408	0.00236		0.31	-0.0366		0.42	-0.0139		0.296	-0.0559		0.409	-0.0267
0.297	-0.00795		0.409	0.00236		0.309	-0.0367		0.421	-0.0139		0.295	-0.056		0.41	-0.0266
0.295	-0.00808		0.41	0.00241		0.308	-0.0367		0.422	-0.0138		0.294	-0.0561		0.411	-0.0266
0.295	-0.00818		0.411	0.00242		0.307	-0.0368		0.423	-0.0138		0.293	-0.0562		0.412	-0.0264
0.293	-0.00832		0.412	0.00242		0.306	-0.0369		0.424	-0.0137		0.292	-0.0564		0.413	-0.0264
0.293	-0.00844		0.413	0.00245		0.305	-0.0369		0.425	-0.0136		0.291	-0.0564		0.414	-0.0263
0.292	-0.00855		0.414	0.00245		0.304	-0.037		0.426	-0.0136		0.29	-0.0566		0.415	-0.0262
0.291	-0.00869		0.415	0.00247		0.303	-0.037		0.427	-0.0135		0.289	-0.0567		0.416	-0.0261
0.29	-0.00883		0.416	0.00248		0.303	-0.0371		0.428	-0.0135		0.288	-0.0568		0.417	-0.026
0.289	-0.00895		0.417	0.00249		0.301	-0.0371		0.429	-0.0134		0.287	-0.0569		0.418	-0.026
0.288	-0.00908		0.418	0.00252		0.3	-0.0372		0.43	-0.0133		0.286	-0.057		0.419	-0.0259
0.287	-0.00922		0.419	0.00253		0.299	-0.0372		0.431	-0.0133		0.285	-0.0571		0.42	-0.0258
0.286	-0.00937		0.42	0.00252		0.298	-0.0373		0.432	-0.0132		0.284	-0.0572		0.421	-0.0257
0.285	-0.00951		0.421	0.00256		0.297	-0.0373		0.433	-0.0132		0.283	-0.0574		0.422	-0.0256
0.284	-0.00964		0.422	0.00257		0.296	-0.0374		0.434	-0.0131		0.282	-0.0575		0.423	-0.0256
0.283	-0.00981		0.423	0.00257		0.295	-0.0374		0.435	-0.0131		0.281	-0.0576		0.424	-0.0255
0.282	-0.00996		0.424	0.0026		0.294	-0.0375		0.436	-0.013		0.28	-0.0577		0.425	-0.0254
0.281	-0.0101		0.425	0.0026		0.293	-0.0375		0.437	-0.0129		0.279	-0.0578		0.426	-0.0253
0.279	-0.0103		0.426	0.00262		0.292	-0.0376		0.438	-0.0129		0.278	-0.058		0.427	-0.0252
0.279	-0.0104		0.427	0.00264		0.291	-0.0377		0.439	-0.0128		0.277	-0.0581		0.428	-0.0252
0.277	-0.0106		0.428	0.00263		0.29	-0.0377		0.44	-0.0128		0.276	-0.0582		0.429	-0.0251
0.277	-0.0107		0.429	0.00266		0.289	-0.0378		0.441	-0.0127		0.275	-0.0584		0.43	-0.025
0.275	-0.0109		0.43	0.00266		0.288	-0.0378		0.442	-0.0126		0.274	-0.0585		0.431	-0.025
0.275	-0.0111		0.431	0.00266		0.288	-0.0379		0.443	-0.0126		0.273	-0.0586		0.432	-0.0249
0.273	-0.0113		0.432	0.00269		0.286	-0.038		0.444	-0.0125		0.272	-0.0587		0.433	-0.0248
0.273	-0.0114		0.433	0.00269		0.285	-0.038		0.445	-0.0125		0.271	-0.0589		0.434	-0.0247
0.272	-0.0116		0.434	0.00272		0.285	-0.0381		0.446	-0.0124		0.27	-0.059		0.435	-0.0247
0.27	-0.0118		0.435	0.00273		0.283	-0.0382		0.447	-0.0124		0.269	-0.0591		0.436	-0.0246
0.27	-0.012		0.436	0.00271		0.282	-0.0382		0.448	-0.0123		0.268	-0.0592		0.437	-0.0245
0.269	-0.0122		0.437	0.00276		0.281	-0.0383		0.449	-0.0122		0.267	-0.0594		0.438	-0.0245
0.268	-0.0123		0.438	0.00275		0.28	-0.0383		0.45	-0.0122		0.266	-0.0595		0.439	-0.0244
0.267	-0.0125		0.439	0.00276		0.279	-0.0384		0.451	-0.0121		0.265	-0.0597		0.44	-0.0243
0.266	-0.0127		0.44	0.00278		0.278	-0.0385		0.452	-0.0121		0.264	-0.0598		0.441	-0.0243
0.264	-0.0129		0.441	0.00278		0.277	-0.0385		0.453	-0.012		0.263	-0.0599		0.442	-0.0242
0.263	-0.0132		0.442	0.0028		0.276	-0.0386		0.454	-0.012		0.262	-0.0602		0.443	-0.0241
0.262	-0.0133		0.443	0.00281		0.275	-0.0387		0.455	-0.0119		0.261	-0.0604		0.444	-0.024
0.261	-0.0136		0.444	0.0028		0.274	-0.0387		0.456	-0.0119		0.26	-0.0606		0.445	-0.0239
0.261	-0.0138		0.445	0.00282		0.273	-0.0388		0.457	-0.0118		0.259	-0.0606		0.446	-0.0239
0.26	-0.014		0.446	0.00283		0.272	-0.0389		0.458	-0.0117		0.258	-0.0607		0.447	-0.0238
0.259	-0.0142		0.447	0.00285		0.271	-0.0389		0.459	-0.0117		0.257	-0.0609		0.448	-0.0237
0.257	-0.0144		0.448	0.00285		0.27	-0.039		0.46	-0.0116		0.256	-0.061		0.449	-0.0237
0.256	-0.0146		0.449	0.00286		0.269	-0.0391		0.461	-0.0116		0.255	-0.0611		0.45	-0.0236
0.255	-0.0148		0.45	0.0029		0.269	-0.0391		0.462	-0.0115		0.254	-0.0612		0.451	-0.0235
0.254	-0.0151		0.451	0.0029		0.268	-0.0392		0.463	-0.0115		0.253	-0.0613		0.452	-0.0234
0.253	-0.0153		0.452	0.00289		0.267	-0.0392		0.464	-0.0114		0.253	-0.0614		0.453	-0.0235
0.253	-0.0156		0.453	0.00291		0.268	-0.0375		0.465	-0.0113		0.253	-0.06		0.452	-0.0243
0.252	-0.0154		0.454	0.00291		0.269	-0.037		0.466	-0.0113		0.254	-0.0595		0.451	-0.0245
0.252	-0.0141		0.455	0.00293		0.27	-0.0367		0.467	-0.0109		0.255	-0.0592		0.45	-0.0246
0.253	-0.0102		0.456	0.00293		0.271	-0.0364		0.467	-0.012		0.256	-0.059		0.449	-0.0247
0.254	-0.00971		0.457	0.00294		0.272	-0.0362		0.466	-0.0142		0.257	-0.0587		0.448	-0.0247
0.255	-0.00931		0.458	0.00297		0.273	-0.036		0.465	-0.0149		0.258	-0.0586		0.447	-0.0248
0.256	-0.00892		0.459	0.00297		0.274	-0.0358		0.464	-0.0151		0.259	-0.0583		0.446	-0.0248
0.257	-0.00858		0.46	0.00297		0.274	-0.0356		0.463	-0.0153		0.26	-0.0581		0.445	-0.0248
0.258	-0.00826		0.461	0.00298		0.275	-0.0354		0.462	-0.0154		0.261	-0.0579		0.444	-0.0249
0.259	-0.00794		0.462	0.003		0.276	-0.0352		0.461	-0.0155		0.262	-0.0577		0.443	-0.025
0.26	-0.00768		0.463	0.00299		0.277	-0.0351		0.46	-0.0156		0.263	-0.0576		0.442	-0.025
0.261	-0.00738		0.464	0.00302		0.279	-0.0349		0.459	-0.0156		0.264	-0.0573		0.441	-0.0251
0.262	-0.00711		0.465	0.00302		0.28	-0.0347		0.458	-0.0158		0.265	-0.0571		0.44	-0.0251
0.263	-0.00689		0.466	0.00303		0.28	-0.0346		0.457	-0.0158		0.266	-0.0569		0.439	-0.0252
0.264	-0.00662		0.467	0.00305		0.282	-0.0344		0.456	-0.0159		0.267	-0.0567		0.438	-0.0252
0.265	-0.0064		0.468	0.00303		0.283	-0.0343		0.455	-0.016		0.268	-0.0565		0.437	-0.0253
0.266	-0.00613		0.469	0.00307		0.283	-0.0341		0.454	-0.016		0.269	-0.0563		0.436	-0.0253
0.267	-0.00593		0.47	0.00307		0.285	-0.034		0.453	-0.0161		0.27	-0.0562		0.435	-0.0254
0.268	-0.00572		0.471	0.00307		0.286	-0.0338		0.452	-0.0162		0.271	-0.056		0.434	-0.0254
0.269	-0.00548		0.472	0.00309		0.286	-0.0337		0.451	-0.0162		0.272	-0.0558		0.433	-0.0255
0.27	-0.00527		0.473	0.00308		0.287	-0.0336		0.45	-0.0163		0.273	-0.0557		0.432	-0.0255
0.271	-0.00509		0.474	0.00311		0.289	-0.0334		0.449	-0.0163		0.274	-0.0555		0.431	-0.0256
0.272	-0.00489		0.475	0.00313		0.289	-0.0333		0.448	-0.0164		0.275	-0.0554		0.43	-0.0256
0.273	-0.00473		0.476	0.00311		0.29	-0.0332		0.447	-0.0164		0.276	-0.0552		0.429	-0.0257
0.274	-0.00452		0.477	0.00314		0.292	-0.033		0.446	-0.0165		0.277	-0.055		0.428	-0.0257
0.275	-0.00436		0.478	0.00313		0.293	-0.0329		0.445	-0.0166		0.278	-0.0548		0.427	-0.0258
0.276	-0.00419		0.479	0.00315		0.293	-0.0328		0.444	-0.0166		0.279	-0.0547		0.426	-0.0258
0.277	-0.00402		0.48	0.00316		0.294	-0.0327		0.443	-0.0167		0.28	-0.0545		0.425	-0.0259
0.278	-0.00384		0.481	0.00315		0.295	-0.0326		0.442	-0.0167		0.281	-0.0544		0.424	-0.026
0.279	-0.00371		0.482	0.00317		0.297	-0.0324		0.441	-0.0168		0.282	-0.0542		0.423	-0.026
0.28	-0.00353		0.483	0.00319		0.297	-0.0323		0.44	-0.0168		0.283	-0.0541		0.422	-0.0261
0.281	-0.00338		0.484	0.00318		0.298	-0.0322		0.439	-0.0169		0.284	-0.0539		0.421	-0.0262
0.282	-0.0032		0.485	0.00321		0.3	-0.0321		0.438	-0.0169		0.285	-0.0538		0.42	-0.0262
0.283	-0.00307		0.486	0.00321		0.3	-0.032		0.437	-0.017		0.286	-0.0536		0.419	-0.0263
0.284	-0.00295		0.487	0.00322		0.302	-0.0319		0.436	-0.017		0.287	-0.0534		0.418	-0.0263
0.285	-0.00283		0.488	0.00323		0.303	-0.0318		0.435	-0.0171		0.288	-0.0533		0.417	-0.0264
0.286	-0.00267		0.489	0.00324		0.303	-0.0317		0.434	-0.0171		0.289	-0.0531		0.416	-0.0265
0.287	-0.00255		0.49	0.00326		0.305	-0.0316		0.433	-0.0172		0.29	-0.053		0.415	-0.0265
0.288	-0.0024		0.491	0.00327		0.306	-0.0315		0.432	-0.0172		0.291	-0.0529		0.414	-0.0266
0.289	-0.00229		0.492	0.00325		0.307	-0.0313		0.431	-0.0173		0.292	-0.0527		0.413	-0.0267
0.29	-0.00215		0.493	0.00328		0.307	-0.0313		0.43	-0.0173		0.293	-0.0526		0.412	-0.0267
0.291	-0.00205		0.494	0.00329		0.308	-0.0311		0.429	-0.0173		0.294	-0.0524		0.411	-0.0268
0.292	-0.00193		0.495	0.0033		0.309	-0.0311		0.428	-0.0174		0.295	-0.0523		0.41	-0.0269
0.293	-0.00181		0.496	0.0033		0.31	-0.031		0.427	-0.0174		0.296	-0.0521		0.409	-0.027
0.294	-0.00166		0.497	0.00331		0.311	-0.0309		0.426	-0.0175		0.297	-0.052		0.408	-0.027
0.295	-0.0016		0.498	0.00334		0.312	-0.0308		0.425	-0.0175		0.298	-0.0519		0.407	-0.0271
0.296	-0.00146		0.499	0.00334		0.313	-0.0307		0.424	-0.0176		0.299	-0.0517		0.406	-0.0272
0.297	-0.00137		0.5	0.00334		0.314	-0.0306		0.423	-0.0176		0.3	-0.0516		0.405	-0.0272
0.298	-0.00126		0.501	0.00337		0.315	-0.0305		0.422	-0.0177		0.301	-0.0514		0.404	-0.0273
0.299	-0.00117		0.502	0.00337		0.316	-0.0304		0.421	-0.0177		0.302	-0.0513		0.403	-0.0273
0.3	-0.00106		0.503	0.00338		0.317	-0.0303		0.42	-0.0178		0.303	-0.0512		0.402	-0.0274
0.301	-0.000966		0.504	0.00339		0.318	-0.0302		0.419	-0.0178		0.304	-0.051		0.401	-0.0275
0.302	-0.000874		0.505	0.00339		0.319	-0.0301		0.418	-0.0179		0.305	-0.0509		0.4	-0.0275
0.303	-0.0008		0.506	0.00341		0.32	-0.03		0.417	-0.0179		0.306	-0.0508		0.399	-0.0276
0.304	-0.000692		0.507	0.00343		0.321	-0.0299		0.416	-0.0179		0.307	-0.0506		0.398	-0.0277
0.305	-0.000606		0.508	0.00342		0.322	-0.0299		0.415	-0.018		0.308	-0.0505		0.397	-0.0277
0.306	-0.000489		0.509	0.00344		0.323	-0.0298		0.414	-0.018		0.309	-0.0504		0.396	-0.0278
0.307	-0.000415		0.51	0.00345		0.324	-0.0297		0.413	-0.0181		0.31	-0.0502		0.395	-0.0279
0.308	-0.000362		0.511	0.00345		0.325	-0.0296		0.412	-0.0181		0.311	-0.0501		0.394	-0.028
0.309	-0.000246		0.512	0.00347		0.326	-0.0295		0.411	-0.0182		0.312	-0.0499		0.393	-0.0281
0.31	-0.000189		0.513	0.00347		0.327	-0.0294		0.41	-0.0182		0.313	-0.0498		0.392	-0.0281
0.311	-0.000113		0.514	0.00351		0.328	-0.0294		0.409	-0.0182		0.314	-0.0497		0.391	-0.0282
0.312	-2.97e-05		0.515	0.00352		0.329	-0.0293		0.408	-0.0183		0.315	-0.0495		0.39	-0.0283
0.313	3.27e-05		0.516	0.0035		0.33	-0.0292		0.407	-0.0183		0.316	-0.0494		0.389	-0.0284
0.314	0.00013		0.517	0.00353		0.331	-0.0291		0.406	-0.0184		0.317	-0.0493		0.388	-0.0285
0.315	0.000182		0.518	0.00353		0.332	-0.029		0.405	-0.0184		0.318	-0.0492		0.387	-0.0285
0.316	0.000253		0.519	0.00354		0.333	-0.029		0.404	-0.0185		0.319	-0.049		0.386	-0.0286
0.317	0.000337		0.52	0.00356		0.334	-0.0289		0.403	-0.0185		0.32	-0.0489		0.385	-0.0287
0.318	0.000405		0.521	0.00356		0.335	-0.0288		0.402	-0.0185		0.321	-0.0488		0.384	-0.0288
0.319	0.000448		0.522	0.00359		0.336	-0.0287		0.401	-0.0186		0.322	-0.0487		0.383	-0.0288
0.32	0.000523		0.523	0.00359		0.337	-0.0287		0.4	-0.0186		0.323	-0.0485		0.382	-0.0289
0.321	0.000565		0.524	0.0036		0.338	-0.0286		0.399	-0.0187		0.324	-0.0484		0.381	-0.029
0.322	0.000661		0.525	0.00362		0.339	-0.0286		0.398	-0.0187		0.325	-0.0483		0.38	-0.0291
0.323	0.000701		0.526	0.00362		0.34	-0.0285		0.397	-0.0188		0.326	-0.0482		0.379	-0.0292
0.324	0.000754		0.527	0.00364		0.341	-0.0284		0.396	-0.0188		0.327	-0.048		0.378	-0.0293
0.325	0.000813		0.528	0.00365		0.342	-0.0284		0.395	-0.0188		0.328	-0.048		0.377	-0.0293
0.326	0.000885		0.529	0.00365		0.343	-0.0283		0.394	-0.0189		0.329	-0.0478		0.376	-0.0294
0.327	0.000919		0.53	0.00368		0.344	-0.0282		0.393	-0.0189		0.33	-0.0477		0.375	-0.0295
0.328	0.000954		0.531	0.00369		0.345	-0.0282		0.392	-0.019		0.331	-0.0476		0.374	-0.0296
0.329	0.00102		0.532	0.00369		0.346	-0.0281		0.391	-0.019		0.332	-0.0475		0.373	-0.0297
0.33	0.00111		0.533	0.00369		0.347	-0.0281		0.39	-0.0191		0.333	-0.0474		0.372	-0.0298
0.331	0.00115		0.534	0.00372		0.348	-0.028		0.389	-0.0191		0.334	-0.0472		0.371	-0.0299
0.332	0.00119		0.535	0.00373		0.349	-0.0279		0.388	-0.0192		0.335	-0.0471		0.37	-0.0299
0.333	0.00123		0.536	0.00374		0.35	-0.0279		0.387	-0.0192		0.336	-0.047		0.369	-0.03
0.334	0.0013		0.537	0.00375		0.351	-0.0278		0.386	-0.0193		0.337	-0.0469		0.368	-0.0301
0.335	0.00132		0.538	0.00377		0.352	-0.0277		0.385	-0.0193		0.338	-0.0468		0.367	-0.0302
0.336	0.00138		0.539	0.0038		0.353	-0.0276		0.384	-0.0193		0.339	-0.0466		0.366	-0.0303
0.337	0.00142		0.54	0.00379		0.354	-0.0276		0.383	-0.0194		0.34	-0.0465		0.365	-0.0304
0.338	0.00147		0.541	0.0038		0.355	-0.0275		0.382	-0.0194		0.341	-0.0464		0.364	-0.0304
0.339	0.00151		0.542	0.00383		0.356	-0.0274		0.381	-0.0195		0.342	-0.0463		0.363	-0.0305
0.34	0.00153		0.543	0.00383		0.357	-0.0274		0.38	-0.0195		0.343	-0.0462		0.362	-0.0306
0.341	0.00159		0.544	0.00384		0.358	-0.0273		0.379	-0.0195		0.344	-0.0461		0.361	-0.0307
0.342	0.00165		0.545	0.00386		0.359	-0.0272		0.378	-0.0196		0.345	-0.046		0.36	-0.0308
0.343	0.00166		0.546	0.00388		0.36	-0.0271		0.377	-0.0196		0.346	-0.0458		0.359	-0.0308
0.344	0.00172		0.547	0.0039		0.361	-0.0271		0.376	-0.0197		0.347	-0.0457		0.358	-0.0309
0.345	0.00172		0.548	0.00389		0.362	-0.027		0.375	-0.0197		0.348	-0.0456		0.357	-0.031
0.346	0.00178		0.549	0.00393		0.363	-0.0269		0.374	-0.0198		0.349	-0.0455		0.356	-0.031
0.347	0.00185		0.55	0.00392		0.364	-0.0269		0.373	-0.0198		0.35	-0.0454		0.355	-0.0311
0.348	0.00184		0.551	0.00395		0.365	-0.0268		0.372	-0.0199		0.351	-0.0453		0.354	-0.0311
0.349	0.0019		0.552	0.00398		0.366	-0.0267		0.371	-0.0199		0.352	-0.0452		0.353	-0.0312
0.35	0.00192		0.552	0.00392		0.367	-0.0267		0.37	-0.0199		0.353	-0.0452		0.353	-0.0312
0.351	0.00192		0.552	-0.000856		0.366	-0.0285		0.369	-0.02		0.352	-0.0463		0.353	-0.0303
0.352	0.002		0.55	-0.00131		0.365	-0.0289		0.368	-0.02		0.351	-0.0466		0.354	-0.03
0.352	0.00195		0.549	-0.00159		0.364	-0.0291		0.367	-0.0201		0.35	-0.0467		0.355	-0.0299
0.351	-0.0034		0.548	-0.0018		0.363	-0.0293		0.367	-0.02		0.349	-0.0469		0.356	-0.0297
0.351	-0.00354		0.547	-0.00193		0.362	-0.0294		0.367	-0.0175		0.348	-0.047		0.357	-0.0296
0.35	-0.00372		0.546	-0.00207		0.361	-0.0295		0.368	-0.0168		0.347	-0.0472		0.358	-0.0295
0.348	-0.00384		0.545	-0.00218		0.36	-0.0296		0.369	-0.0166		0.346	-0.0473		0.359	-0.0294
0.347	-0.00391		0.544	-0.00225		0.359	-0.0296		0.37	-0.0165		0.345	-0.0475		0.36	-0.0293
0.346	-0.00401		0.543	-0.00235		0.358	-0.0297		0.371	-0.0163		0.344	-0.0476		0.361	-0.0292
0.346	-0.00407		0.542	-0.00242		0.357	-0.0298		0.372	-0.0162		0.343	-0.0477		0.362	-0.0291
0.345	-0.0041		0.541	-0.00249		0.356	-0.0299		0.373	-0.0161		0.342	-0.0478		0.363	-0.029
0.343	-0.0042		0.54	-0.00254		0.355	-0.0299		0.374	-0.016		0.341	-0.048		0.364	-0.0288
0.342	-0.00424		0.539	-0.00257		0.354	-0.03		0.375	-0.0159		0.34	-0.048		0.365	-0.0288
0.341	-0.00432		0.538	-0.00265		0.353	-0.0301		0.376	-0.0158		0.339	-0.0482		0.366	-0.0286
0.34	-0.00438		0.537	-0.0027		0.352	-0.0301		0.377	-0.0157		0.338	-0.0483		0.367	-0.0285
0.339	-0.00442		0.536	-0.00271		0.351	-0.0302		0.378	-0.0156		0.337	-0.0484		0.368	-0.0284
0.338	-0.00448		0.535	-0.00275		0.35	-0.0302		0.379	-0.0155		0.336	-0.0485		0.369	-0.0283
0.337	-0.00454		0.534	-0.00277		0.349	-0.0303		0.38	-0.0155		0.335	-0.0486		0.37	-0.0282
0.336	-0.00459		0.533	-0.00281		0.348	-0.0303		0.381	-0.0154		0.334	-0.0487		0.371	-0.0281
0.335	-0.00465		0.532	-0.00282		0.347	-0.0304		0.382	-0.0153		0.333	-0.0488		0.372	-0.0281
0.334	-0.00469		0.531	-0.00286		0.346	-0.0304		0.383	-0.0152		0.332	-0.0489		0.373	-0.028
0.334	-0.00478		0.53	-0.00289		0.345	-0.0305		0.384	-0.0152		0.331	-0.049		0.374	-0.0279
0.333	-0.00483		0.529	-0.00292		0.344	-0.0305		0.385	-0.0151		0.33	-0.0491		0.375	-0.0278
0.332	-0.00487		0.528	-0.00291		0.343	-0.0306		0.386	-0.015		0.329	-0.0492		0.376	-0.0277
0.331	-0.00494		0.527	-0.00294		0.342	-0.0306		0.387	-0.015		0.328	-0.0493		0.377	-0.0276
0.33	-0.00501		0.526	-0.00296		0.341	-0.0306		0.388	-0.0149		0.327	-0.0495		0.378	-0.0275
0.329	-0.00502		0.525	-0.00299		0.34	-0.0307		0.389	-0.0148		0.326	-0.0496		0.379	-0.0274
0.328	-0.00509		0.524	-0.003		0.339	-0.0307		0.39	-0.0148		0.325	-0.0497		0.38	-0.0274
0.327	-0.00517		0.523	-0.00299		0.338	-0.0308		0.391	-0.0153		0.324	-0.0498		0.381	-0.0273
0.326	-0.00526		0.522	-0.00301		0.337	-0.0308		0.392	-0.0155		0.323	-0.0499		0.382	-0.0272
0.325	-0.00531		0.521	-0.00303		0.336	-0.0309		0.393	-0.0146		0.322	-0.05		0.383	-0.0271
0.324	-0.00536		0.52	-0.00302		0.335	-0.0309		0.394	-0.0145		0.321	-0.0501		0.384	-0.027
0.323	-0.00544		0.519	-0.00304		0.334	-0.0309		0.395	-0.0144		0.32	-0.0502		0.385	-0.027
0.322	-0.00553		0.518	-0.00305		0.333	-0.031		0.396	-0.0143		0.319	-0.0504		0.386	-0.0269
0.321	-0.00557		0.517	-0.00307		0.332	-0.031		0.397	-0.0143		0.318	-0.0505		0.387	-0.0268
0.32	-0.00566		0.516	-0.00308		0.331	-0.0311		0.398	-0.0142		0.317	-0.0506		0.388	-0.0267
0.319	-0.00572		0.515	-0.00307		0.33	-0.0311		0.399	-0.0142		0.316	-0.0507		0.389	-0.0266
0.318	-0.0058		0.514	-0.00309		0.329	-0.0312		0.4	-0.0141		0.315	-0.0509		0.39	-0.0266
0.317	-0.00588		0.513	-0.00311		0.328	-0.0312		0.401	-0.014		0.314	-0.051		0.391	-0.0265
0.316	-0.00593		0.512	-0.00309		0.327	-0.0313		0.402	-0.014		0.313	-0.0511		0.392	-0.0264
0.315	-0.00602		0.511	-0.00311		0.326	-0.0313		0.403	-0.0139		0.312	-0.0512		0.393	-0.0263
0.314	-0.00611		0.51	-0.0031		0.325	-0.0314		0.404	-0.0138		0.311	-0.0513		0.394	-0.0262
0.313	-0.00618		0.509	-0.00312		0.324	-0.0314		0.405	-0.0138		0.31	-0.0514		0.395	-0.0262
0.312	-0.00626		0.508	-0.00312		0.323	-0.0315		0.406	-0.0137		0.309	-0.0515		0.396	-0.0261
0.311	-0.00635		0.507	-0.00311		0.322	-0.0315		0.407	-0.0137		0.308	-0.0516		0.397	-0.026
0.31	-0.00643		0.506	-0.00313		0.321	-0.0315		0.408	-0.0136		0.307	-0.0518		0.398	-0.0259
0.309	-0.00655		0.505	-0.00313		0.32	-0.0316		0.409	-0.0135		0.306	-0.0519		0.399	-0.0258
0.308	-0.00661		0.504	-0.00312		0.319	-0.0316		0.41	-0.0135		0.305	-0.0519		0.4	-0.0258
0.307	-0.0067		0.503	-0.00314		0.318	-0.0317		0.411	-0.0134		0.304	-0.052		0.401	-0.0257
0.306	-0.00681		0.502	-0.00313		0.317	-0.0317		0.412	-0.0134		0.303	-0.0522		0.402	-0.0256
0.305	-0.00687		0.501	-0.00314		0.316	-0.0318		0.413	-0.0133		0.302	-0.0523		0.403	-0.0255
0.304	-0.007		0.5	-0.00315		0.315	-0.0318		0.414	-0.0132		0.301	-0.0524		0.404	-0.0254
0.302	-0.00709		0.499	-0.00314		0.314	-0.0319		0.415	-0.0132		0.3	-0.0525		0.405	-0.0254
0.302	-0.00721		0.498	-0.00315		0.313	-0.0319		0.416	-0.0131		0.299	-0.0526		0.406	-0.0253
0.301	-0.0073		0.497	-0.00315		0.312	-0.032		0.417	-0.0131		0.298	-0.0527		0.407	-0.0252
0.3	-0.00738		0.496	-0.00315		0.311	-0.032		0.418	-0.013		0.297	-0.0528		0.408	-0.0252
0.299	-0.00751		0.495	-0.00314		0.31	-0.0321		0.419	-0.013		0.296	-0.0529		0.409	-0.0251
0.298	-0.00763		0.494	-0.00314		0.309	-0.0321		0.42	-0.0129		0.295	-0.053		0.41	-0.025
0.297	-0.00772		0.493	-0.00316		0.308	-0.0322		0.421	-0.0128		0.294	-0.0532		0.411	-0.0249
0.296	-0.00785		0.492	-0.00315		0.307	-0.0322		0.422	-0.0128		0.293	-0.0533		0.412	-0.0248
0.295	-0.00793		0.491	-0.00314		0.306	-0.0323		0.423	-0.0127		0.292	-0.0534		0.413	-0.0248
0.294	-0.00808		0.49	-0.00316		0.305	-0.0323		0.424	-0.0127		0.291	-0.0535		0.414	-0.0247
0.293	-0.0082		0.49	-0.00317		0.304	-0.0324		0.425	-0.0126		0.29	-0.0536		0.415	-0.0246
0.292	-0.00829		0.488	-0.00315		0.303	-0.0324		0.426	-0.0126		0.289	-0.0538		0.416	-0.0245
0.291	-0.00844		0.488	-0.00317		0.302	-0.0325		0.427	-0.0125		0.288	-0.0539		0.417	-0.0244
0.29	-0.00856		0.487	-0.00316		0.301	-0.0325		0.428	-0.0125		0.287	-0.054		0.418	-0.0244
0.289	-0.00867		0.486	-0.00317		0.3	-0.0326		0.429	-0.0124		0.286	-0.0541		0.419	-0.0243
0.288	-0.00882		0.485	-0.00316		0.299	-0.0326		0.43	-0.0123		0.285	-0.0542		0.42	-0.0242
0.287	-0.00894		0.483	-0.00315		0.298	-0.0327		0.431	-0.0123		0.284	-0.0543		0.421	-0.0241
0.286	-0.00909		0.483	-0.00317		0.297	-0.0327		0.432	-0.0122		0.283	-0.0545		0.422	-0.0241
0.285	-0.00922		0.482	-0.00316		0.296	-0.0328		0.433	-0.0122		0.282	-0.0546		0.423	-0.024
0.284	-0.00935		0.481	-0.00316		0.295	-0.0328		0.434	-0.0121		0.281	-0.0547		0.424	-0.0239
0.283	-0.00952		0.479	-0.00317		0.294	-0.0329		0.435	-0.0121		0.28	-0.0548		0.425	-0.0239
0.282	-0.00966		0.478	-0.00316		0.293	-0.0329		0.436	-0.012		0.279	-0.055		0.426	-0.0238
0.281	-0.00978		0.478	-0.00316		0.292	-0.033		0.437	-0.012		0.278	-0.0551		0.427	-0.0237
0.279	-0.00995		0.476	-0.00318		0.291	-0.0331		0.438	-0.0119		0.277	-0.0552		0.428	-0.0237
0.278	-0.0101		0.475	-0.00316		0.29	-0.0331		0.439	-0.0118		0.276	-0.0553		0.429	-0.0236
0.278	-0.0103		0.475	-0.00319		0.289	-0.0332		0.44	-0.0118		0.275	-0.0555		0.43	-0.0236
0.277	-0.0104		0.473	-0.00319		0.288	-0.0332		0.441	-0.0117		0.274	-0.0556		0.431	-0.0235
0.276	-0.0105		0.473	-0.00317		0.287	-0.0333		0.442	-0.0117		0.273	-0.0557		0.432	-0.0234
0.275	-0.0107		0.472	-0.00319		0.286	-0.0333		0.443	-0.0116		0.272	-0.0558		0.433	-0.0234
0.274	-0.0109		0.47	-0.00317		0.285	-0.0334		0.444	-0.0116		0.271	-0.056		0.434	-0.0233
0.273	-0.0111		0.47	-0.0032		0.284	-0.0335		0.445	-0.0115		0.27	-0.0561		0.435	-0.0232
0.272	-0.0112		0.468	-0.00319		0.283	-0.0335		0.446	-0.0115		0.269	-0.0563		0.436	-0.0231
0.271	-0.0114		0.467	-0.00318		0.282	-0.0336		0.447	-0.0114		0.268	-0.0564		0.437	-0.023
0.27	-0.0116		0.467	-0.00319		0.281	-0.0336		0.448	-0.0114		0.267	-0.0565		0.438	-0.023
0.269	-0.0118		0.466	-0.0032		0.28	-0.0337		0.449	-0.0113		0.266	-0.0567		0.439	-0.0229
0.268	-0.0119		0.464	-0.00317		0.279	-0.0338		0.45	-0.0112		0.265	-0.0567		0.44	-0.0228
0.267	-0.0121		0.464	-0.0032		0.278	-0.0338		0.451	-0.0112		0.264	-0.0569		0.441	-0.0228
0.266	-0.0123		0.463	-0.00319		0.277	-0.0339		0.452	-0.0111		0.263	-0.057		0.442	-0.0227
0.264	-0.0125		0.462	-0.00321		0.276	-0.034		0.453	-0.0111		0.262	-0.0571		0.443	-0.0226
0.264	-0.0127		0.461	-0.0032		0.275	-0.034		0.454	-0.011		0.261	-0.0573		0.444	-0.0225
0.263	-0.0129		0.459	-0.0032		0.274	-0.0341		0.455	-0.011		0.26	-0.0574		0.445	-0.0225
0.262	-0.0131		0.458	-0.00321		0.273	-0.0341		0.456	-0.0109		0.259	-0.0575		0.446	-0.0224
0.261	-0.0133		0.457	-0.00322		0.272	-0.0342		0.457	-0.0109		0.258	-0.0577		0.447	-0.0223
0.259	-0.0135		0.457	-0.00321		0.271	-0.0343		0.458	-0.0108		0.257	-0.0578		0.448	-0.0223
0.259	-0.0137		0.455	-0.00321		0.27	-0.0343		0.459	-0.0108		0.256	-0.0579		0.449	-0.0222
0.258	-0.014		0.454	-0.00321		0.269	-0.0344		0.46	-0.0107		0.255	-0.0581		0.45	-0.0221
0.256	-0.0141		0.454	-0.00322		0.268	-0.0345		0.461	-0.0107		0.254	-0.0582		0.451	-0.0221
0.255	-0.0144		0.452	-0.00323		0.267	-0.0345		0.462	-0.0106		0.253	-0.0583		0.452	-0.022
0.255	-0.0146		0.452	-0.00321		0.266	-0.0346		0.463	-0.0105		0.252	-0.0584		0.453	-0.0219
0.254	-0.0148		0.45	-0.00323		0.265	-0.0347		0.464	-0.0105		0.251	-0.0586		0.454	-0.0218
0.252	-0.015		0.449	-0.00326		0.264	-0.0347		0.465	-0.0104		0.25	-0.0587		0.455	-0.0218
0.251	-0.0153		0.448	-0.00323		0.263	-0.0348		0.466	-0.0104		0.249	-0.0589		0.456	-0.0217
0.25	-0.0156		0.447	-0.00325		0.262	-0.0349		0.467	-0.0103		0.248	-0.059		0.457	-0.0217
0.248	-0.0159		0.447	-0.00324		0.261	-0.0349		0.468	-0.0103		0.247	-0.0591		0.458	-0.0216
0.247	-0.0161		0.446	-0.00325		0.26	-0.035		0.469	-0.0102		0.246	-0.0593		0.459	-0.0215
0.246	-0.0163		0.444	-0.00324		0.259	-0.0351		0.47	-0.0102		0.245	-0.0594		0.46	-0.0215
0.245	-0.0165		0.444	-0.00325		0.258	-0.0351		0.471	-0.0101		0.244	-0.0596		0.461	-0.0214
0.244	-0.0168		0.442	-0.00326		0.257	-0.0352		0.472	-0.0101		0.243	-0.0597		0.462	-0.0213
0.243	-0.017		0.441	-0.00328		0.256	-0.0353		0.474	-0.01		0.242	-0.0598		0.463	-0.0213
0.242	-0.0173		0.44	-0.00327		0.255	-0.0353		0.475	-0.0098		0.241	-0.06		0.464	-0.0212
0.241	-0.0175		0.439	-0.00327		0.254	-0.0354		0.476	-0.00976		0.24	-0.0601		0.465	-0.0211
0.24	-0.0178		0.438	-0.00328		0.253	-0.0355		0.477	-0.0097		0.239	-0.0603		0.466	-0.0211
0.239	-0.0181		0.437	-0.00329		0.252	-0.0355		0.478	-0.00964		0.238	-0.0604		0.467	-0.021
0.238	-0.0183		0.436	-0.00331		0.251	-0.0356		0.479	-0.00959		0.237	-0.0606		0.468	-0.0209
0.237	-0.0186		0.435	-0.0033		0.25	-0.0357		0.48	-0.00954		0.236	-0.0607		0.469	-0.0208
0.236	-0.0188		0.434	-0.00331		0.249	-0.0358		0.481	-0.00947		0.235	-0.0609		0.47	-0.0208
0.235	-0.019		0.433	-0.00333		0.248	-0.0358		0.482	-0.00943		0.234	-0.061		0.471	-0.0207
0.234	-0.0193		0.432	-0.00331		0.247	-0.0359		0.483	-0.00937		0.233	-0.0611		0.472	-0.0206
0.233	-0.0196		0.431	-0.00333		0.246	-0.036		0.484	-0.00932		0.232	-0.0612		0.473	-0.0206
0.232	-0.0199		0.431	-0.00333		0.245	-0.036		0.485	-0.00927		0.231	-0.0614		0.474	-0.0205
0.231	-0.0201		0.43	-0.00333		0.244	-0.0361		0.486	-0.00921		0.23	-0.0615		0.475	-0.0205
0.23	-0.0204		0.428	-0.00335		0.243	-0.0362		0.487	-0.00916		0.229	-0.0617		0.476	-0.0204
0.229	-0.0207		0.427	-0.00335		0.242	-0.0363		0.488	-0.00911		0.228	-0.0618		0.477	-0.0203
0.228	-0.0209		0.426	-0.00336		0.241	-0.0363		0.489	-0.00905		0.227	-0.0619		0.478	-0.0203
0.227	-0.0211		0.425	-0.00338		0.24	-0.0364		0.49	-0.009		0.226	-0.0621		0.479	-0.0202
0.226	-0.0215		0.424	-0.00337		0.239	-0.0365		0.491	-0.00894		0.225	-0.0622		0.48	-0.0201
0.225	-0.0217		0.423	-0.0034		0.238	-0.0366		0.492	-0.00889		0.224	-0.0624		0.481	-0.0201
0.224	-0.022		0.422	-0.00339		0.237	-0.0367		0.493	-0.00883		0.223	-0.0625		0.482	-0.02
0.223	-0.0222		0.421	-0.00341		0.236	-0.0367		0.494	-0.00877		0.222	-0.0626		0.483	-0.02
0.222	-0.0225		0.421	-0.00342		0.235	-0.0368		0.495	-0.00872		0.221	-0.0627		0.484	-0.0199
0.221	-0.0228		0.419	-0.00341		0.234	-0.0369		0.496	-0.00867		0.22	-0.0629		0.485	-0.0198
0.22	-0.023		0.418	-0.00343		0.233	-0.037		0.497	-0.00861		0.219	-0.063		0.486	-0.0198
0.219	-0.0233		0.417	-0.00345		0.232	-0.037		0.498	-0.00857		0.218	-0.0632		0.487	-0.0197
0.218	-0.0236		0.416	-0.00344		0.231	-0.0371		0.499	-0.0085		0.217	-0.0633		0.488	-0.0196
0.217	-0.0239		0.415	-0.00346		0.23	-0.0372		0.5	-0.00845		0.216	-0.0635		0.489	-0.0196
0.216	-0.0242		0.414	-0.00345		0.229	-0.0373		0.501	-0.0084		0.215	-0.0636		0.49	-0.0195
0.215	-0.0244		0.413	-0.00348		0.229	-0.0374		0.502	-0.00833		0.214	-0.0638		0.491	-0.0195
0.214	-0.0247		0.412	-0.00349		0.228	-0.0374		0.503	-0.00828		0.213	-0.0639		0.492	-0.0194
0.213	-0.0249		0.412	-0.00349		0.226	-0.0375		0.504	-0.00823		0.212	-0.0642		0.493	-0.0193
0.212	-0.0252		0.411	-0.00352		0.226	-0.0376		0.505	-0.00817		0.211	-0.0643		0.494	-0.0193
0.211	-0.0255		0.41	-0.00352		0.225	-0.0377		0.506	-0.00813		0.21	-0.0644		0.495	-0.0192
0.21	-0.0257		0.409	-0.00352		0.224	-0.0378		0.507	-0.00805		0.209	-0.0645		0.496	-0.0192
0.209	-0.026		0.408	-0.00356		0.222	-0.0378		0.508	-0.008		0.208	-0.0647		0.497	-0.0191
0.208	-0.0263		0.407	-0.00355		0.222	-0.0379		0.509	-0.00796		0.207	-0.0649		0.498	-0.019
0.207	-0.0265		0.406	-0.00358		0.22	-0.038		0.51	-0.00789		0.206	-0.0651		0.499	-0.019
0.206	-0.0268		0.405	-0.00358		0.219	-0.0381		0.511	-0.00783		0.205	-0.0652		0.5	-0.0189
0.205	-0.0271		0.404	-0.0036		0.218	-0.0381		0.512	-0.00779		0.204	-0.0653		0.501	-0.0189
0.204	-0.0273		0.403	-0.00362		0.218	-0.0382		0.513	-0.00771		0.203	-0.0655		0.502	-0.0188
0.203	-0.0276		0.401	-0.00364		0.217	-0.0383		0.514	-0.00768		0.202	-0.0656		0.503	-0.0187
0.202	-0.0278		0.4	-0.00364		0.216	-0.0384		0.515	-0.0076		0.201	-0.0658		0.504	-0.0187
0.201	-0.0281		0.399	-0.00366		0.215	-0.0385		0.516	-0.00755		0.2	-0.0659		0.505	-0.0186
0.2	-0.0283		0.399	-0.00367		0.214	-0.0385		0.517	-0.0075		0.199	-0.066		0.506	-0.0186
0.199	-0.0286		0.398	-0.00369		0.212	-0.0386		0.518	-0.00744		0.198	-0.0662		0.507	-0.0185
0.198	-0.0288		0.397	-0.00371		0.211	-0.0387		0.519	-0.00737		0.197	-0.0663		0.508	-0.0184
0.197	-0.0291		0.396	-0.00373		0.211	-0.0388		0.52	-0.00732		0.196	-0.0665		0.509	-0.0184
0.196	-0.0294		0.394	-0.00375		0.209	-0.0389		0.521	-0.00726		0.195	-0.0666		0.51	-0.0183
0.195	-0.0295		0.393	-0.00378		0.208	-0.0389		0.522	-0.00722		0.194	-0.0668		0.511	-0.0183
0.194	-0.0298		0.392	-0.00377		0.207	-0.039		0.523	-0.00714		0.193	-0.0669		0.512	-0.0182
0.193	-0.03		0.391	-0.00381		0.206	-0.0391		0.524	-0.00709		0.192	-0.0671		0.513	-0.0181
0.192	-0.0302		0.391	-0.00383		0.205	-0.0392		0.525	-0.00703		0.191	-0.0672		0.514	-0.0181
0.191	-0.0305		0.389	-0.00384		0.204	-0.0393		0.526	-0.00696		0.19	-0.0674		0.515	-0.018
0.19	-0.0307		0.388	-0.00388		0.203	-0.0393		0.527	-0.00691		0.189	-0.0675		0.516	-0.0179
0.189	-0.0309		0.387	-0.00388		0.203	-0.0394		0.528	-0.00685		0.188	-0.0677		0.517	-0.0179
0.188	-0.0311		0.387	-0.00391		0.201	-0.0395		0.529	-0.00679		0.187	-0.0679		0.518	-0.0178
0.187	-0.0313		0.386	-0.00396		0.2	-0.0396		0.53	-0.00673		0.186	-0.068		0.519	-0.0177
0.186	-0.0316		0.385	-0.00394		0.2	-0.0397		0.531	-0.00667		0.185	-0.0682		0.52	-0.0176
0.185	-0.0317		0.384	-0.00398		0.198	-0.0397		0.532	-0.0066		0.184	-0.0683		0.521	-0.0176
0.184	-0.0319		0.382	-0.00399		0.197	-0.0398		0.533	-0.00655		0.183	-0.0685		0.522	-0.0175
0.183	-0.0321		0.381	-0.00404		0.196	-0.0399		0.534	-0.00648		0.182	-0.0687		0.523	-0.0175
0.182	-0.0323		0.381	-0.00406		0.195	-0.04		0.535	-0.00642		0.181	-0.0688		0.524	-0.0174
0.181	-0.0326		0.379	-0.00407		0.195	-0.0401		0.536	-0.00636		0.18	-0.069		0.525	-0.0173
0.18	-0.0328		0.378	-0.00409		0.193	-0.0401		0.537	-0.00629		0.179	-0.0691		0.526	-0.0173
0.179	-0.0329		0.377	-0.00415		0.193	-0.0402		0.538	-0.00624		0.178	-0.0693		0.527	-0.0172
0.178	-0.0331		0.376	-0.00415		0.191	-0.0403		0.539	-0.00618		0.177	-0.0694		0.528	-0.0171
0.177	-0.0333		0.375	-0.0042		0.191	-0.0404		0.54	-0.00611		0.176	-0.0696		0.529	-0.0171
0.176	-0.0335		0.375	-0.00422		0.19	-0.0404		0.541	-0.00604		0.175	-0.0698		0.53	-0.017
0.175	-0.0336		0.373	-0.00426		0.189	-0.0405		0.542	-0.00597		0.174	-0.0701		0.531	-0.017
0.174	-0.0338		0.372	-0.0043		0.187	-0.0406		0.543	-0.00591		0.173	-0.0703		0.532	-0.0169
0.173	-0.034		0.372	-0.00432		0.186	-0.0407		0.544	-0.00585		0.172	-0.0704		0.533	-0.0168
0.172	-0.0341		0.371	-0.00436		0.185	-0.0407		0.545	-0.00576		0.171	-0.0706		0.534	-0.0167
0.171	-0.0343		0.37	-0.00439		0.185	-0.0408		0.546	-0.00572		0.17	-0.0707		0.535	-0.0167
0.17	-0.0344		0.368	-0.00442		0.183	-0.0409		0.547	-0.00564		0.169	-0.0709		0.536	-0.0166
0.169	-0.0346		0.368	-0.00446		0.183	-0.041		0.548	-0.00557		0.168	-0.0711		0.537	-0.0165
0.168	-0.0348		0.366	-0.00449		0.182	-0.0411		0.549	-0.00551		0.167	-0.0712		0.538	-0.0164
0.167	-0.0349		0.366	-0.00454		0.181	-0.0412		0.55	-0.00543		0.166	-0.0714		0.539	-0.0164
0.166	-0.0351		0.364	-0.00458		0.18	-0.0413		0.551	-0.00536		0.165	-0.0715		0.54	-0.0163
0.165	-0.0352		0.364	-0.00461		0.178	-0.0413		0.552	-0.00529		0.164	-0.0717		0.541	-0.0163
0.164	-0.0354		0.362	-0.00467		0.177	-0.0414		0.553	-0.00523		0.163	-0.0718		0.542	-0.0162
0.163	-0.0355		0.361	-0.0047		0.177	-0.0415		0.554	-0.00516		0.162	-0.072		0.543	-0.0161
0.162	-0.0357		0.36	-0.00473		0.176	-0.0415		0.555	-0.00507		0.161	-0.0721		0.544	-0.016
0.161	-0.0358		0.359	-0.00479		0.175	-0.0416		0.556	-0.005		0.16	-0.0722		0.545	-0.0159
0.16	-0.0359		0.359	-0.00482		0.173	-0.0417		0.557	-0.00494		0.159	-0.0724		0.546	-0.0159
0.159	-0.0361		0.357	-0.00488		0.173	-0.0417		0.558	-0.00484		0.158	-0.0726		0.547	-0.0158
0.158	-0.0362		0.356	-0.00493		0.172	-0.0418		0.559	-0.00478		0.157	-0.0727		0.548	-0.0158
0.157	-0.0363		0.356	-0.00497		0.171	-0.0419		0.56	-0.0047		0.156	-0.0728		0.549	-0.0157
0.156	-0.0365		0.354	-0.00502		0.169	-0.042		0.561	-0.00462		0.155	-0.0729		0.55	-0.0156
0.155	-0.0365		0.353	-0.00509		0.169	-0.042		0.562	-0.00455		0.154	-0.0731		0.551	-0.0156
0.154	-0.0367		0.353	-0.00511		0.168	-0.0421		0.563	-0.00446		0.153	-0.0733		0.552	-0.0155
0.153	-0.0368		0.352	-0.005		0.167	-0.0421		0.564	-0.00439		0.153	-0.0733		0.552	-0.0154
0.152	-0.0369		0.353	-0.000927		0.168	-0.0402		0.565	-0.00431		0.153	-0.0715		0.552	-0.0168
0.152	-0.0367		0.354	-0.000526		0.169	-0.0396		0.566	-0.00423		0.154	-0.0708		0.551	-0.0172
0.152	-0.0318		0.355	-0.000259		0.17	-0.0392		0.567	-0.00416		0.155	-0.0703		0.55	-0.0173
0.153	-0.0306		0.356	-9.02e-05		0.171	-0.0388		0.566	-0.00748		0.156	-0.07		0.549	-0.0175
0.154	-0.0296		0.357	8.39e-05		0.172	-0.0385		0.565	-0.00841		0.157	-0.0696		0.548	-0.0176
0.155	-0.0289		0.358	0.00022		0.173	-0.0382		0.564	-0.00872		0.158	-0.0692		0.547	-0.0176
0.156	-0.0281		0.359	0.000329		0.174	-0.0379		0.563	-0.00891		0.159	-0.0689		0.546	-0.0177
0.157	-0.0274		0.36	0.000454		0.175	-0.0377		0.562	-0.00911		0.16	-0.0685		0.545	-0.0178
0.158	-0.0268		0.361	0.000532		0.176	-0.0374		0.561	-0.00926		0.161	-0.0682		0.544	-0.0179
0.159	-0.0263		0.362	0.000637		0.177	-0.0372		0.56	-0.0094		0.162	-0.0679		0.543	-0.0179
0.16	-0.0257		0.363	0.000722		0.178	-0.0369		0.559	-0.00954		0.163	-0.0675		0.542	-0.018
0.161	-0.0251		0.364	0.000778		0.179	-0.0367		0.558	-0.00967		0.164	-0.0672		0.541	-0.018
0.162	-0.0246		0.365	0.00087		0.179	-0.0365		0.557	-0.00979		0.165	-0.0669		0.54	-0.0181
0.163	-0.0241		0.366	0.000925		0.181	-0.0363		0.556	-0.0099		0.166	-0.0666		0.539	-0.0181
0.164	-0.0236		0.367	0.000989		0.182	-0.0361		0.555	-0.01		0.167	-0.0664		0.538	-0.0182
0.165	-0.0232		0.368	0.00107		0.183	-0.0359		0.554	-0.0101		0.168	-0.0662		0.537	-0.0182
0.166	-0.0227		0.369	0.0011		0.184	-0.0357		0.553	-0.0102		0.169	-0.0659		0.536	-0.0183
0.167	-0.0223		0.37	0.00119		0.185	-0.0355		0.552	-0.0103		0.17	-0.0658		0.535	-0.0183
0.168	-0.0219		0.371	0.00123		0.186	-0.0354		0.551	-0.0104		0.171	-0.0654		0.534	-0.0183
0.169	-0.0215		0.372	0.00127		0.187	-0.0352		0.55	-0.0105		0.172	-0.0652		0.533	-0.0184
0.17	-0.0211		0.373	0.00134		0.187	-0.035		0.549	-0.0106		0.173	-0.065		0.532	-0.0184
0.171	-0.0207		0.374	0.00137		0.189	-0.0348		0.548	-0.0107		0.174	-0.0647		0.531	-0.0185
0.172	-0.0203		0.375	0.00141		0.19	-0.0347		0.547	-0.0108		0.175	-0.0645		0.53	-0.0185
0.173	-0.02		0.376	0.00146		0.191	-0.0345		0.546	-0.0109		0.176	-0.0643		0.529	-0.0185
0.174	-0.0196		0.377	0.00149		0.192	-0.0344		0.545	-0.011		0.177	-0.064		0.528	-0.0186
0.175	-0.0193		0.378	0.00155		0.192	-0.0342		0.544	-0.011		0.178	-0.0637		0.527	-0.0186
0.176	-0.0189		0.379	0.00157		0.194	-0.0341		0.543	-0.0111		0.179	-0.0635		0.526	-0.0186
0.177	-0.0186		0.38	0.00161		0.195	-0.0339		0.542	-0.0112		0.18	-0.0634		0.525	-0.0187
0.178	-0.0183		0.381	0.00165		0.196	-0.0338		0.541	-0.0113		0.181	-0.0632		0.524	-0.0187
0.179	-0.0179		0.382	0.00169		0.197	-0.0336		0.54	-0.0113		0.182	-0.063		0.523	-0.0187
0.18	-0.0176		0.383	0.00173		0.197	-0.0335		0.539	-0.0114		0.183	-0.0628		0.522	-0.0188
0.181	-0.0173		0.384	0.00176		0.198	-0.0333		0.538	-0.0115		0.184	-0.0626		0.521	-0.0188
0.182	-0.017		0.385	0.00179		0.2	-0.0332		0.537	-0.0116		0.185	-0.0625		0.52	-0.0189
0.183	-0.0167		0.386	0.00185		0.201	-0.0331		0.536	-0.0116		0.186	-0.0622		0.519	-0.0189
0.184	-0.0164		0.387	0.00186		0.202	-0.0329		0.535	-0.0117		0.187	-0.0621		0.518	-0.0189
0.185	-0.0161		0.388	0.00188		0.203	-0.0328		0.534	-0.0118		0.188	-0.0618		0.517	-0.019
0.186	-0.0158		0.389	0.00191		0.203	-0.0327		0.533	-0.0118		0.189	-0.0617		0.516	-0.019
0.187	-0.0156		0.39	0.00194		0.205	-0.0325		0.532	-0.0119		0.19	-0.0615		0.515	-0.019
0.188	-0.0153		0.391	0.00198		0.205	-0.0324		0.531	-0.012		0.191	-0.0613		0.514	-0.0191
0.189	-0.015		0.392	0.00199		0.206	-0.0323		0.53	-0.012		0.192	-0.0611		0.513	-0.0191
0.19	-0.0147		0.393	0.00201		0.207	-0.0321		0.529	-0.0121		0.193	-0.0609		0.512	-0.0191
0.191	-0.0145		0.394	0.00204		0.208	-0.032		0.528	-0.0121		0.194	-0.0607		0.511	-0.0192
0.192	-0.0142		0.395	0.00208		0.21	-0.0319		0.527	-0.0122		0.195	-0.0606		0.51	-0.0192
0.193	-0.014		0.396	0.00208		0.211	-0.0318		0.526	-0.0123		0.196	-0.0604		0.509	-0.0193
0.194	-0.0137		0.397	0.00213		0.212	-0.0317		0.525	-0.0123		0.197	-0.0602		0.508	-0.0193
0.195	-0.0135		0.398	0.00214		0.212	-0.0315		0.524	-0.0124		0.198	-0.06		0.507	-0.0193
0.196	-0.0132		0.399	0.00215		0.214	-0.0314		0.523	-0.0125		0.199	-0.0598		0.506	-0.0194
0.197	-0.013		0.4	0.00219		0.215	-0.0313		0.522	-0.0125		0.2	-0.0596		0.505	-0.0194
0.198	-0.0128		0.401	0.0022		0.215	-0.0312		0.521	-0.0126		0.201	-0.0594		0.504	-0.0194
0.199	-0.0125		0.402	0.00224		0.216	-0.0311		0.52	-0.0126		0.202	-0.0593		0.503	-0.0195
0.2	-0.0123		0.403	0.00226		0.218	-0.031		0.519	-0.0127		0.203	-0.0591		0.502	-0.0195
0.201	-0.0121		0.404	0.00225		0.218	-0.0309		0.518	-0.0128		0.204	-0.0589		0.501	-0.0196
0.202	-0.0118		0.405	0.00228		0.219	-0.0308		0.517	-0.0128		0.205	-0.0588		0.5	-0.0196
0.203	-0.0117		0.406	0.0023		0.22	-0.0307		0.516	-0.0129		0.206	-0.0586		0.499	-0.0196
0.204	-0.0114		0.407	0.00231		0.221	-0.0306		0.515	-0.0129		0.207	-0.0585		0.498	-0.0197
0.205	-0.0111		0.408	0.00233		0.222	-0.0304		0.514	-0.013		0.208	-0.0583		0.497	-0.0197
0.206	-0.011		0.409	0.00235		0.223	-0.0304		0.513	-0.013		0.209	-0.0581		0.496	-0.0198
0.207	-0.0108		0.41	0.00238		0.224	-0.0303		0.512	-0.0131		0.21	-0.058		0.495	-0.0198
0.208	-0.0106		0.411	0.0024		0.226	-0.0302		0.511	-0.0131		0.211	-0.0578		0.494	-0.0198
0.209	-0.0103		0.412	0.0024		0.227	-0.03		0.51	-0.0132		0.212	-0.0576		0.493	-0.0199
0.21	-0.0101		0.413	0.00242		0.227	-0.0299		0.509	-0.0133		0.213	-0.0575		0.492	-0.0199
0.211	-0.00988		0.414	0.00244		0.229	-0.0299		0.508	-0.0133		0.214	-0.0573		0.491	-0.02
0.213	-0.00936		0.415	0.00245		0.23	-0.0298		0.507	-0.0134		0.215	-0.0571		0.49	-0.02
0.214	-0.00913		0.416	0.00247		0.23	-0.0297		0.506	-0.0134		0.216	-0.057		0.489	-0.0201
0.215	-0.00894		0.417	0.00247		0.231	-0.0296		0.505	-0.0135		0.217	-0.0568		0.488	-0.0201
0.216	-0.00879		0.418	0.0025		0.232	-0.0295		0.504	-0.0135		0.218	-0.0567		0.487	-0.0202
0.217	-0.00859		0.419	0.00251		0.233	-0.0294		0.503	-0.0136		0.219	-0.0567		0.486	-0.0202
0.218	-0.00839		0.42	0.00252		0.234	-0.0293		0.502	-0.0136		0.22	-0.0566		0.485	-0.0203
0.219	-0.00824		0.421	0.00253		0.235	-0.0292		0.501	-0.0137		0.221	-0.0564		0.484	-0.0203
0.22	-0.00805		0.422	0.00255		0.236	-0.0291		0.5	-0.0137		0.222	-0.0563		0.483	-0.0203
0.221	-0.00788		0.423	0.00256		0.237	-0.029		0.499	-0.0138		0.223	-0.0561		0.482	-0.0204
0.222	-0.00768		0.424	0.00258		0.238	-0.0289		0.498	-0.0138		0.224	-0.0559		0.481	-0.0204
0.223	-0.00754		0.425	0.00259		0.239	-0.0288		0.497	-0.0139		0.225	-0.0558		0.48	-0.0205
0.224	-0.00736		0.426	0.00261		0.24	-0.0287		0.496	-0.0139		0.226	-0.0556		0.479	-0.0205
0.225	-0.00719		0.427	0.00261		0.241	-0.0286		0.495	-0.014		0.227	-0.0555		0.478	-0.0206
0.226	-0.00703		0.428	0.00261		0.242	-0.0285		0.494	-0.014		0.228	-0.0554		0.477	-0.0206
0.227	-0.0069		0.429	0.00264		0.243	-0.0285		0.493	-0.0141		0.229	-0.0552		0.476	-0.0207
0.228	-0.00669		0.43	0.00263		0.244	-0.0284		0.492	-0.0141		0.23	-0.0551		0.475	-0.0207
0.229	-0.00655		0.431	0.00265		0.245	-0.0283		0.491	-0.0142		0.231	-0.0549		0.474	-0.0208
0.23	-0.00637		0.432	0.00266		0.246	-0.0282		0.49	-0.0142		0.232	-0.0549		0.473	-0.0208
0.231	-0.00621		0.433	0.00267		0.247	-0.0281		0.489	-0.0143		0.233	-0.0547		0.472	-0.0209
0.232	-0.00609		0.434	0.00269		0.248	-0.028		0.488	-0.0143		0.234	-0.0546		0.471	-0.0209
0.233	-0.00593		0.435	0.00271		0.249	-0.0279		0.487	-0.0143		0.235	-0.0544		0.47	-0.021
0.234	-0.00578		0.436	0.00269		0.25	-0.0278		0.486	-0.0144		0.236	-0.0543		0.469	-0.021
0.235	-0.00564		0.437	0.00273		0.251	-0.0277		0.485	-0.0144		0.237	-0.0542		0.468	-0.0211
0.236	-0.00551		0.438	0.00274		0.252	-0.0276		0.484	-0.0145		0.238	-0.054		0.467	-0.0211
0.237	-0.00537		0.439	0.00274		0.253	-0.0276		0.483	-0.0145		0.239	-0.0539		0.466	-0.0212
0.238	-0.00521		0.44	0.00275		0.254	-0.0275		0.482	-0.0146		0.24	-0.0538		0.465	-0.0212
0.239	-0.00506		0.441	0.00275		0.255	-0.0274		0.481	-0.0146		0.241	-0.0537		0.464	-0.0213
0.24	-0.00495		0.442	0.00278		0.256	-0.0273		0.48	-0.0147		0.242	-0.0536		0.463	-0.0214
0.241	-0.00478		0.443	0.00279		0.257	-0.0272		0.479	-0.0147		0.243	-0.0534		0.462	-0.0214
0.242	-0.00465		0.444	0.00277		0.258	-0.0272		0.478	-0.0148		0.244	-0.0533		0.461	-0.0214
0.243	-0.00456		0.445	0.00279		0.259	-0.0271		0.477	-0.0148		0.245	-0.0532		0.46	-0.0215
0.244	-0.00441		0.446	0.0028		0.26	-0.027		0.476	-0.0148		0.246	-0.053		0.459	-0.0215
0.245	-0.00429		0.447	0.00282		0.261	-0.0269		0.475	-0.0149		0.247	-0.0529		0.458	-0.0216
0.246	-0.00414		0.448	0.00282		0.262	-0.0269		0.474	-0.0149		0.248	-0.0528		0.457	-0.0217
0.247	-0.00401		0.449	0.00283		0.263	-0.0268		0.473	-0.015		0.249	-0.0526		0.456	-0.0217
0.248	-0.00392		0.45	0.00286		0.264	-0.0267		0.472	-0.015		0.25	-0.0525		0.455	-0.0218
0.249	-0.00377		0.451	0.00286		0.265	-0.0266		0.471	-0.0151		0.251	-0.0524		0.454	-0.0218
0.25	-0.00178		0.452	0.00284		0.266	-0.0265		0.47	-0.0151		0.252	-0.0523		0.453	-0.0219
0.252	-0.00387		0.453	0.00287		0.267	-0.0264		0.469	-0.0152		0.253	-0.0522		0.452	-0.0219
0.253	-0.00328		0.454	0.00287		0.268	-0.0263		0.468	-0.0152		0.254	-0.052		0.451	-0.022
0.254	-0.00329		0.455	0.00288		0.269	-0.0263		0.467	-0.0152		0.255	-0.0519		0.45	-0.0221
0.255	-0.00318		0.456	0.00288		0.27	-0.0262		0.466	-0.0153		0.256	-0.0518		0.449	-0.0221
0.257	-0.00293		0.457	0.00289		0.271	-0.0261		0.465	-0.0153		0.257	-0.0517		0.448	-0.0222
0.258	-0.0027		0.458	0.00292		0.272	-0.026		0.464	-0.0154		0.258	-0.0516		0.447	-0.0223
0.259	-0.00259		0.459	0.00293		0.273	-0.0259		0.463	-0.0154		0.259	-0.0514		0.446	-0.0223
0.26	-0.00247		0.46	0.00292		0.274	-0.0259		0.462	-0.0155		0.26	-0.0513		0.445	-0.0223
0.261	-0.0024		0.461	0.00293		0.275	-0.0258		0.461	-0.0155		0.261	-0.0512		0.444	-0.0224
0.262	-0.00229		0.462	0.00295		0.276	-0.0257		0.46	-0.0155		0.262	-0.0511		0.443	-0.0225
0.263	-0.00222		0.463	0.00296		0.277	-0.0256		0.459	-0.0156		0.263	-0.0509		0.442	-0.0225
0.264	-0.0021		0.464	0.00296		0.278	-0.0256		0.458	-0.0156		0.264	-0.0508		0.441	-0.0226
0.265	-0.00199		0.465	0.00297		0.279	-0.0255		0.457	-0.0157		0.265	-0.0507		0.44	-0.0227
0.266	-0.00189		0.466	0.00298		0.28	-0.0254		0.456	-0.0157		0.266	-0.0506		0.439	-0.0227
0.267	-0.0018		0.467	0.003		0.281	-0.0253		0.455	-0.0157		0.267	-0.0505		0.438	-0.0228
0.268	-0.00173		0.468	0.00298		0.282	-0.0253		0.454	-0.0158		0.268	-0.0504		0.437	-0.0228
0.269	-0.00166		0.469	0.00301		0.283	-0.0252		0.453	-0.0158		0.269	-0.0503		0.436	-0.0229
0.27	-0.00153		0.47	0.00301		0.284	-0.0251		0.452	-0.0159		0.27	-0.0502		0.435	-0.0229
0.271	-0.00146		0.471	0.00302		0.285	-0.0251		0.451	-0.0159		0.271	-0.05		0.434	-0.023
0.272	-0.00137		0.472	0.00303		0.286	-0.025		0.45	-0.0159		0.272	-0.0499		0.433	-0.023
0.273	-0.00129		0.473	0.00304		0.287	-0.0249		0.449	-0.016		0.273	-0.0498		0.432	-0.0231
0.274	-0.00123		0.474	0.00306		0.288	-0.0249		0.448	-0.016		0.274	-0.0497		0.431	-0.0232
0.275	-0.00113		0.475	0.00308		0.289	-0.0248		0.447	-0.0161		0.275	-0.0496		0.43	-0.0233
0.276	-0.00107		0.476	0.00305		0.29	-0.0247		0.446	-0.0161		0.276	-0.0494		0.429	-0.0233
0.277	-0.000976		0.477	0.00308		0.291	-0.0247		0.445	-0.0161		0.277	-0.0493		0.428	-0.0234
0.278	-0.000901		0.478	0.00308		0.292	-0.0246		0.444	-0.0162		0.278	-0.0492		0.427	-0.0234
0.279	-0.000817		0.479	0.00309		0.293	-0.0245		0.443	-0.0162		0.279	-0.049		0.426	-0.0235
0.28	-0.000748		0.48	0.0031		0.294	-0.0245		0.442	-0.0163		0.28	-0.0489		0.425	-0.0236
0.281	-0.000688		0.481	0.00309		0.295	-0.0244		0.441	-0.0163		0.281	-0.0488		0.424	-0.0236
0.282	-0.000606		0.482	0.00309		0.296	-0.0243		0.44	-0.0163		0.282	-0.0486		0.423	-0.0237
0.283	-0.000497		0.483	0.00313		0.297	-0.0243		0.439	-0.0164		0.283	-0.0485		0.422	-0.0238
0.284	-0.000448		0.484	0.00312		0.298	-0.0242		0.438	-0.0164		0.284	-0.0484		0.421	-0.0238
0.285	-0.000402		0.485	0.00313		0.299	-0.0241		0.437	-0.0164		0.285	-0.0483		0.42	-0.0239
0.286	-0.000321		0.486	0.00314		0.3	-0.0241		0.436	-0.0165		0.286	-0.0482		0.419	-0.024
0.287	-0.000255		0.487	0.00316		0.301	-0.024		0.435	-0.0165		0.287	-0.0481		0.418	-0.0241
0.288	-0.000179		0.488	0.00317		0.302	-0.024		0.434	-0.0166		0.288	-0.048		0.417	-0.0241
0.289	-0.000112		0.489	0.00316		0.303	-0.0239		0.433	-0.0166		0.289	-0.0478		0.416	-0.0242
0.29	-5.83e-05		0.49	0.00318		0.304	-0.0238		0.432	-0.0166		0.29	-0.0477		0.415	-0.0243
0.291	9.14e-06		0.491	0.00319		0.305	-0.0238		0.431	-0.0167		0.291	-0.0476		0.414	-0.0243
0.292	7.71e-05		0.492	0.00316		0.306	-0.0237		0.43	-0.0167		0.292	-0.0475		0.413	-0.0244
0.293	0.000111		0.493	0.00319		0.307	-0.0237		0.429	-0.0168		0.293	-0.0474		0.412	-0.0245
0.294	0.000191		0.494	0.00321		0.308	-0.0236		0.428	-0.0168		0.294	-0.0473		0.411	-0.0245
0.295	0.000251		0.495	0.00321		0.309	-0.0236		0.427	-0.0168		0.295	-0.0472		0.41	-0.0246
0.296	0.000301		0.496	0.00321		0.31	-0.0235		0.426	-0.0169		0.296	-0.0471		0.409	-0.0247
0.297	0.000373		0.497	0.00323		0.311	-0.0235		0.425	-0.0169		0.297	-0.047		0.408	-0.0247
0.298	0.000404		0.498	0.00325		0.312	-0.0234		0.424	-0.0169		0.298	-0.0468		0.407	-0.0248
0.299	0.000481		0.499	0.00326		0.313	-0.0233		0.423	-0.017		0.299	-0.0467		0.406	-0.0249
0.3	0.000553		0.5	0.00324		0.314	-0.0233		0.422	-0.017		0.3	-0.0466		0.405	-0.025
0.301	0.00056		0.501	0.00329		0.315	-0.0232		0.421	-0.0171		0.301	-0.0465		0.404	-0.025
0.302	0.000651		0.502	0.00327		0.316	-0.0232		0.42	-0.0171		0.302	-0.0464		0.403	-0.0251
0.303	0.000674		0.503	0.00329		0.317	-0.0231		0.419	-0.0171		0.303	-0.0463		0.402	-0.0252
0.304	0.000715		0.504	0.00329		0.318	-0.0231		0.418	-0.0172		0.304	-0.0462		0.401	-0.0252
0.305	0.000782		0.505	0.0033		0.319	-0.023		0.417	-0.0172		0.305	-0.0461		0.4	-0.0253
0.306	0.00084		0.506	0.00332		0.32	-0.023		0.416	-0.0172		0.306	-0.046		0.399	-0.0254
0.307	0.000897		0.507	0.00333		0.321	-0.0229		0.415	-0.0173		0.307	-0.0459		0.398	-0.0254
0.308	0.000958		0.508	0.00333		0.322	-0.0228		0.414	-0.0173		0.308	-0.0458		0.397	-0.0255
0.309	0.00096		0.509	0.00335		0.323	-0.0228		0.413	-0.0174		0.309	-0.0456		0.396	-0.0256
0.31	0.00101		0.51	0.00336		0.324	-0.0227		0.412	-0.0174		0.31	-0.0456		0.395	-0.0257
0.311	0.00107		0.511	0.00337		0.325	-0.0227		0.411	-0.0174		0.311	-0.0454		0.394	-0.0258
0.312	0.00112		0.512	0.00337		0.326	-0.0226		0.41	-0.0175		0.312	-0.0454		0.393	-0.0258
0.313	0.00117		0.513	0.00338		0.327	-0.0226		0.409	-0.0175		0.313	-0.0452		0.392	-0.0259
0.314	0.00119		0.514	0.00343		0.328	-0.0225		0.408	-0.0175		0.314	-0.0451		0.391	-0.026
0.315	0.00125		0.515	0.00342		0.329	-0.0225		0.407	-0.0176		0.315	-0.045		0.39	-0.0261
0.316	0.00129		0.516	0.0034		0.33	-0.0224		0.406	-0.0176		0.316	-0.0449		0.389	-0.0261
0.317	0.0013		0.517	0.00342		0.331	-0.0224		0.405	-0.0177		0.317	-0.0448		0.388	-0.0262
0.318	0.00136		0.518	0.00344		0.332	-0.0223		0.404	-0.0177		0.318	-0.0447		0.387	-0.0263
0.319	0.00141		0.519	0.00345		0.333	-0.0223		0.403	-0.0177		0.319	-0.0446		0.386	-0.0264
0.32	0.00144		0.52	0.00345		0.334	-0.0222		0.402	-0.0178		0.32	-0.0445		0.385	-0.0265
0.321	0.0015		0.521	0.00347		0.335	-0.0222		0.401	-0.0178		0.321	-0.0444		0.384	-0.0265
0.322	0.0015		0.522	0.00349		0.336	-0.0221		0.4	-0.0179		0.322	-0.0443		0.383	-0.0266
0.323	0.00155		0.523	0.00351		0.337	-0.0221		0.399	-0.0179		0.323	-0.0442		0.382	-0.0267
0.324	0.0016		0.524	0.00349		0.338	-0.0221		0.398	-0.0179		0.324	-0.044		0.381	-0.0268
0.325	0.00161		0.525	0.00352		0.339	-0.022		0.397	-0.018		0.325	-0.044		0.38	-0.0269
0.326	0.00164		0.526	0.00354		0.34	-0.0219		0.396	-0.018		0.326	-0.0439		0.379	-0.027
0.327	0.00169		0.527	0.00353		0.341	-0.0219		0.395	-0.0181		0.327	-0.0438		0.378	-0.0271
0.328	0.0017		0.528	0.00355		0.342	-0.0218		0.394	-0.0181		0.328	-0.0437		0.377	-0.0272
0.329	0.00177		0.529	0.00356		0.343	-0.0218		0.393	-0.0181		0.329	-0.0435		0.376	-0.0272
0.33	0.00177		0.53	0.00359		0.344	-0.0218		0.392	-0.0182		0.33	-0.0434		0.375	-0.0273
0.331	0.00183		0.531	0.0036		0.345	-0.0217		0.391	-0.0182		0.331	-0.0433		0.374	-0.0274
0.332	0.00186		0.532	0.00358		0.346	-0.0217		0.39	-0.0182		0.332	-0.0432		0.373	-0.0275
0.333	0.00186		0.533	0.00359		0.347	-0.0216		0.389	-0.0183		0.333	-0.0431		0.372	-0.0275
0.334	0.00193		0.534	0.00362		0.348	-0.0216		0.388	-0.0183		0.334	-0.043		0.371	-0.0276
0.335	0.00193		0.535	0.00363		0.349	-0.0215		0.387	-0.0184		0.335	-0.0429		0.37	-0.0277
0.336	0.00197		0.536	0.00365		0.35	-0.0215		0.386	-0.0184		0.336	-0.0428		0.369	-0.0278
0.337	0.002		0.537	0.00366		0.351	-0.0214		0.385	-0.0184		0.337	-0.0427		0.368	-0.0279
0.338	0.00202		0.538	0.00368		0.352	-0.0214		0.384	-0.0185		0.338	-0.0426		0.367	-0.028
0.339	0.00205		0.539	0.00371		0.353	-0.0213		0.383	-0.0185		0.339	-0.0425		0.366	-0.028
0.34	0.00208		0.54	0.00368		0.354	-0.0213		0.382	-0.0186		0.34	-0.0424		0.365	-0.0282
0.341	0.00209		0.541	0.00373		0.355	-0.0212		0.381	-0.0186		0.341	-0.0423		0.364	-0.0282
0.342	0.00213		0.542	0.00373		0.356	-0.0212		0.38	-0.0186		0.342	-0.0422		0.363	-0.0283
0.343	0.00216		0.543	0.00375		0.357	-0.0211		0.379	-0.0187		0.343	-0.0421		0.362	-0.0284
0.344	0.00218		0.544	0.00376		0.358	-0.0211		0.378	-0.0187		0.344	-0.042		0.361	-0.0285
0.345	0.00221		0.545	0.00376		0.359	-0.021		0.377	-0.0188		0.345	-0.0419		0.36	-0.0286
0.346	0.00221		0.546	0.00379		0.36	-0.021		0.376	-0.0188		0.346	-0.0418		0.359	-0.0287
0.347	0.00228		0.547	0.00381		0.361	-0.021		0.375	-0.0188		0.347	-0.0417		0.358	-0.0288
0.348	0.00229		0.548	0.0038		0.362	-0.0209		0.374	-0.0189		0.348	-0.0416		0.357	-0.0289
0.349	0.00229		0.549	0.00383		0.363	-0.0209		0.373	-0.0189		0.349	-0.0415		0.356	-0.0289
0.35	0.00232		0.55	0.00385		0.364	-0.0208		0.372	-0.019		0.35	-0.0414		0.355	-0.029
0.351	0.00233		0.551	0.00386		0.365	-0.0208		0.371	-0.019		0.351	-0.0413		0.354	-0.0291
0.352	0.00236		0.552	0.0039		0.366	-0.0207		0.37	-0.019		0.352	-0.0412		0.353	-0.0292
0.352	0.00229		0.552	0.00384		0.367	-0.0207		0.369	-0.0191		0.353	-0.0413		0.353	-0.0291
0.351	-0.00308		0.551	-0.000899		0.366	-0.0225		0.368	-0.0191		0.352	-0.0424		0.353	-0.0282
0.35	-0.00322		0.55	-0.00134		0.365	-0.023		0.367	-0.0192		0.351	-0.0427		0.354	-0.0279
0.349	-0.00342		0.549	-0.00163		0.364	-0.0232		0.367	-0.0191		0.35	-0.0429		0.355	-0.0277
0.348	-0.00353		0.548	-0.00182		0.363	-0.0233		0.367	-0.0163		0.349	-0.0431		0.356	-0.0276
0.348	-0.0036		0.547	-0.00195		0.362	-0.0234		0.368	-0.0156		0.348	-0.0432		0.357	-0.0276
0.346	-0.0037		0.546	-0.00209		0.361	-0.0235		0.369	-0.0154		0.347	-0.0434		0.358	-0.0274
0.345	-0.00376		0.545	-0.0022		0.36	-0.0236		0.37	-0.0152		0.346	-0.0435		0.359	-0.0273
0.344	-0.0038		0.544	-0.00227		0.359	-0.0237		0.371	-0.0151		0.345	-0.0436		0.36	-0.0272
0.343	-0.00386		0.543	-0.00235		0.358	-0.0238		0.372	-0.015		0.344	-0.0437		0.361	-0.0271
0.343	-0.0039		0.542	-0.00242		0.357	-0.0238		0.373	-0.0149		0.343	-0.0438		0.362	-0.027
0.342	-0.00399		0.542	-0.00249		0.356	-0.0239		0.374	-0.0148		0.342	-0.044		0.363	-0.0269
0.34	-0.00404		0.54	-0.00254		0.355	-0.0239		0.375	-0.0147		0.341	-0.0441		0.364	-0.0268
0.339	-0.00407		0.539	-0.00259		0.354	-0.024		0.376	-0.0146		0.34	-0.0442		0.365	-0.0267
0.338	-0.00412		0.538	-0.00265		0.353	-0.0241		0.377	-0.0145		0.339	-0.0443		0.366	-0.0266
0.337	-0.00417		0.537	-0.00268		0.352	-0.0241		0.378	-0.0144		0.338	-0.0444		0.367	-0.0265
0.336	-0.0042		0.536	-0.00271		0.351	-0.0242		0.379	-0.0143		0.337	-0.0445		0.368	-0.0264
0.335	-0.00427		0.535	-0.00276		0.35	-0.0242		0.38	-0.0142		0.336	-0.0446		0.369	-0.0263
0.334	-0.00431		0.534	-0.00278		0.349	-0.0243		0.381	-0.0142		0.335	-0.0447		0.37	-0.0263
0.333	-0.00436		0.533	-0.00283		0.348	-0.0243		0.382	-0.0141		0.334	-0.0448		0.371	-0.0262
0.333	-0.00441		0.532	-0.00282		0.347	-0.0244		0.383	-0.014		0.333	-0.0449		0.372	-0.0261
0.332	-0.00445		0.531	-0.00285		0.346	-0.0244		0.384	-0.0139		0.332	-0.045		0.373	-0.026
0.331	-0.00449		0.53	-0.00288		0.345	-0.0245		0.385	-0.0138		0.331	-0.0451		0.374	-0.0259
0.33	-0.00456		0.529	-0.00292		0.344	-0.0245		0.386	-0.0138		0.33	-0.0453		0.375	-0.0258
0.329	-0.00458		0.528	-0.00291		0.343	-0.0245		0.387	-0.0137		0.329	-0.0453		0.376	-0.0257
0.328	-0.00461		0.527	-0.00295		0.342	-0.0246		0.388	-0.0136		0.328	-0.0454		0.377	-0.0256
0.327	-0.00468		0.526	-0.00296		0.341	-0.0246		0.389	-0.0136		0.327	-0.0455		0.378	-0.0256
0.326	-0.00476		0.525	-0.003		0.34	-0.0247		0.39	-0.0135		0.326	-0.0457		0.379	-0.0255
0.325	-0.00479		0.524	-0.00299		0.339	-0.0247		0.391	-0.0134		0.325	-0.0458		0.38	-0.0254
0.324	-0.00482		0.523	-0.00299		0.338	-0.0247		0.392	-0.0134		0.324	-0.0459		0.381	-0.0254
0.323	-0.0049		0.522	-0.00303		0.337	-0.0248		0.393	-0.0133		0.323	-0.046		0.382	-0.0252
0.322	-0.00497		0.521	-0.00303		0.336	-0.0248		0.394	-0.0132		0.322	-0.0461		0.383	-0.0252
0.321	-0.00498		0.52	-0.00303		0.335	-0.0249		0.395	-0.0132		0.321	-0.0462		0.384	-0.0251
0.32	-0.00504		0.519	-0.00304		0.334	-0.0249		0.396	-0.0131		0.32	-0.0463		0.385	-0.025
0.319	-0.00511		0.518	-0.00304		0.333	-0.0249		0.397	-0.013		0.319	-0.0464		0.386	-0.0249
0.318	-0.00516		0.517	-0.00307		0.332	-0.025		0.398	-0.013		0.318	-0.0465		0.387	-0.0249
0.317	-0.00522		0.516	-0.00306		0.331	-0.025		0.399	-0.0129		0.317	-0.0466		0.388	-0.0248
0.316	-0.00527		0.515	-0.00307		0.33	-0.0251		0.4	-0.0129		0.316	-0.0467		0.389	-0.0247
0.315	-0.00535		0.514	-0.00308		0.329	-0.0251		0.401	-0.0128		0.315	-0.0468		0.39	-0.0246
0.314	-0.0054		0.513	-0.00309		0.328	-0.0251		0.402	-0.0127		0.314	-0.0469		0.391	-0.0246
0.313	-0.00545		0.512	-0.00309		0.327	-0.0252		0.403	-0.0127		0.313	-0.047		0.392	-0.0245
0.312	-0.00552		0.511	-0.00309		0.326	-0.0252		0.404	-0.0126		0.312	-0.0471		0.393	-0.0244
0.311	-0.00558		0.511	-0.0031		0.325	-0.0253		0.405	-0.0126		0.311	-0.0472		0.394	-0.0243
0.31	-0.00568		0.509	-0.00311		0.324	-0.0253		0.406	-0.0125		0.31	-0.0473		0.395	-0.0243
0.308	-0.00573		0.508	-0.0031		0.323	-0.0253		0.407	-0.0124		0.309	-0.0474		0.396	-0.0242
0.308	-0.00579		0.508	-0.00311		0.322	-0.0254		0.408	-0.0124		0.308	-0.0475		0.397	-0.0241
0.307	-0.00586		0.506	-0.00311		0.321	-0.0254		0.409	-0.0123		0.307	-0.0476		0.398	-0.0241
0.306	-0.00594		0.505	-0.00312		0.32	-0.0255		0.41	-0.0123		0.306	-0.0477		0.399	-0.024
0.305	-0.00598		0.505	-0.00311		0.319	-0.0255		0.411	-0.0122		0.305	-0.0478		0.4	-0.0239
0.304	-0.00608		0.503	-0.00311		0.318	-0.0255		0.412	-0.0121		0.304	-0.0479		0.401	-0.0239
0.303	-0.00613		0.502	-0.00311		0.317	-0.0256		0.413	-0.0121		0.303	-0.048		0.402	-0.0238
0.302	-0.00623		0.501	-0.00314		0.316	-0.0256		0.414	-0.012		0.302	-0.0482		0.403	-0.0237
0.301	-0.00631		0.5	-0.00315		0.315	-0.0257		0.415	-0.012		0.301	-0.0482		0.404	-0.0237
0.3	-0.00636		0.499	-0.00313		0.314	-0.0257		0.416	-0.0119		0.3	-0.0484		0.405	-0.0236
0.299	-0.00646		0.498	-0.00313		0.313	-0.0257		0.417	-0.0118		0.299	-0.0485		0.406	-0.0235
0.298	-0.00654		0.497	-0.00314		0.312	-0.0258		0.418	-0.0118		0.298	-0.0486		0.407	-0.0234
0.297	-0.0066		0.496	-0.00313		0.311	-0.0258		0.419	-0.0118		0.297	-0.0487		0.408	-0.0233
0.296	-0.00671		0.495	-0.00313		0.31	-0.0258		0.42	-0.0117		0.296	-0.0488		0.409	-0.0232
0.295	-0.00679		0.494	-0.00313		0.309	-0.0259		0.421	-0.0116		0.295	-0.0489		0.41	-0.0231
0.294	-0.00687		0.493	-0.00314		0.308	-0.0259		0.422	-0.0116		0.294	-0.049		0.411	-0.0231
0.293	-0.00696		0.492	-0.00314		0.307	-0.026		0.423	-0.0115		0.293	-0.049		0.412	-0.023
0.292	-0.00702		0.491	-0.00312		0.306	-0.026		0.424	-0.0115		0.292	-0.0492		0.413	-0.023
0.291	-0.00716		0.49	-0.00315		0.305	-0.0261		0.425	-0.0114		0.291	-0.0493		0.414	-0.0229
0.29	-0.00726		0.49	-0.00314		0.304	-0.0261		0.426	-0.0114		0.29	-0.0493		0.415	-0.0228
0.289	-0.00733		0.489	-0.00312		0.303	-0.0262		0.427	-0.0113		0.289	-0.0494		0.416	-0.0228
0.288	-0.00745		0.488	-0.00316		0.302	-0.0262		0.428	-0.0113		0.288	-0.0495		0.417	-0.0227
0.287	-0.00752		0.487	-0.00314		0.301	-0.0263		0.429	-0.0112		0.287	-0.0496		0.418	-0.0226
0.286	-0.00764		0.485	-0.00316		0.3	-0.0263		0.43	-0.0111		0.286	-0.0497		0.419	-0.0225
0.285	-0.00774		0.485	-0.00314		0.299	-0.0263		0.431	-0.0111		0.285	-0.0498		0.42	-0.0225
0.283	-0.00784		0.484	-0.00313		0.298	-0.0264		0.432	-0.011		0.284	-0.0499		0.421	-0.0224
0.283	-0.00798		0.482	-0.00315		0.297	-0.0264		0.433	-0.011		0.283	-0.05		0.422	-0.0223
0.281	-0.00809		0.481	-0.00314		0.296	-0.0265		0.434	-0.0109		0.282	-0.0502		0.423	-0.0223
0.281	-0.00817		0.481	-0.00314		0.295	-0.0265		0.435	-0.0109		0.281	-0.0502		0.424	-0.0223
0.28	-0.00828		0.48	-0.00315		0.294	-0.0266		0.436	-0.0109		0.28	-0.0504		0.425	-0.0222
0.279	-0.00838		0.478	-0.00314		0.293	-0.0266		0.437	-0.0108		0.279	-0.0505		0.426	-0.0221
0.278	-0.00853		0.477	-0.00315		0.292	-0.0267		0.438	-0.0107		0.278	-0.0506		0.427	-0.022
0.277	-0.00863		0.476	-0.00315		0.291	-0.0267		0.439	-0.0107		0.277	-0.0507		0.428	-0.022
0.275	-0.00875		0.476	-0.00315		0.29	-0.0268		0.44	-0.0106		0.276	-0.0508		0.429	-0.0219
0.275	-0.00887		0.474	-0.00317		0.289	-0.0268		0.441	-0.0106		0.275	-0.0509		0.43	-0.0219
0.274	-0.009		0.474	-0.00317		0.288	-0.0269		0.442	-0.0105		0.274	-0.051		0.431	-0.0218
0.273	-0.00911		0.473	-0.00316		0.287	-0.0269		0.443	-0.0105		0.273	-0.0511		0.432	-0.0218
0.272	-0.00927		0.472	-0.00316		0.286	-0.027		0.444	-0.0104		0.272	-0.0512		0.433	-0.0217
0.271	-0.00938		0.47	-0.00315		0.285	-0.027		0.445	-0.0104		0.271	-0.0513		0.434	-0.0216
0.27	-0.00954		0.47	-0.00317		0.284	-0.0271		0.446	-0.0103		0.27	-0.0514		0.435	-0.0216
0.269	-0.00964		0.468	-0.00317		0.283	-0.0271		0.447	-0.0103		0.269	-0.0515		0.436	-0.0215
0.268	-0.00975		0.468	-0.00316		0.282	-0.0272		0.448	-0.0102		0.268	-0.0516		0.437	-0.0214
0.267	-0.00992		0.466	-0.00318		0.281	-0.0272		0.449	-0.0102		0.267	-0.0517		0.438	-0.0214
0.266	-0.0101		0.466	-0.00318		0.28	-0.0273		0.45	-0.0101		0.266	-0.0519		0.439	-0.0213
0.265	-0.0102		0.465	-0.00316		0.279	-0.0273		0.451	-0.0101		0.265	-0.052		0.44	-0.0212
0.264	-0.0103		0.464	-0.00316		0.278	-0.0274		0.452	-0.01		0.264	-0.0521		0.441	-0.0212
0.262	-0.0105		0.463	-0.00317		0.277	-0.0274		0.453	-0.00996		0.263	-0.0522		0.442	-0.0211
0.262	-0.0106		0.462	-0.00319		0.276	-0.0275		0.454	-0.0099		0.262	-0.0523		0.443	-0.0211
0.261	-0.0108		0.46	-0.00319		0.275	-0.0275		0.455	-0.00984		0.261	-0.0524		0.444	-0.021
0.26	-0.0109		0.46	-0.00317		0.274	-0.0276		0.456	-0.00981		0.26	-0.0525		0.445	-0.021
0.259	-0.0111		0.458	-0.00319		0.273	-0.0277		0.457	-0.00975		0.259	-0.0526		0.446	-0.0209
0.257	-0.0113		0.457	-0.0032		0.272	-0.0277		0.458	-0.0097		0.258	-0.0527		0.447	-0.0208
0.256	-0.0114		0.456	-0.00318		0.271	-0.0278		0.459	-0.00966		0.257	-0.0529		0.448	-0.0208
0.256	-0.0116		0.455	-0.00319		0.27	-0.0278		0.46	-0.0096		0.256	-0.053		0.449	-0.0207
0.255	-0.0117		0.455	-0.00319		0.269	-0.0279		0.461	-0.00956		0.255	-0.0531		0.45	-0.0207
0.254	-0.0119		0.453	-0.0032		0.268	-0.0279		0.462	-0.0095		0.254	-0.0532		0.451	-0.0206
0.253	-0.0121		0.452	-0.00321		0.267	-0.028		0.463	-0.00944		0.253	-0.0533		0.452	-0.0205
0.251	-0.0122		0.451	-0.0032		0.266	-0.028		0.464	-0.0094		0.252	-0.0534		0.453	-0.0205
0.25	-0.0125		0.451	-0.00322		0.265	-0.0281		0.465	-0.00934		0.251	-0.0535		0.454	-0.0204
0.248	-0.0127		0.449	-0.00323		0.264	-0.0281		0.466	-0.00929		0.25	-0.0536		0.455	-0.0203
0.247	-0.0128		0.448	-0.00321		0.263	-0.0282		0.467	-0.00925		0.249	-0.0537		0.456	-0.0203
0.246	-0.013		0.447	-0.00323		0.262	-0.0283		0.468	-0.00919		0.248	-0.0538		0.457	-0.0202
0.245	-0.0132		0.447	-0.00323		0.261	-0.0283		0.469	-0.00915		0.247	-0.054		0.458	-0.0202
0.244	-0.0134		0.446	-0.00323		0.26	-0.0284		0.47	-0.00908		0.246	-0.0541		0.459	-0.0201
0.243	-0.0135		0.444	-0.00323		0.259	-0.0284		0.471	-0.00905		0.245	-0.0542		0.46	-0.02
0.242	-0.0137		0.443	-0.00323		0.258	-0.0285		0.472	-0.009		0.244	-0.0543		0.461	-0.02
0.241	-0.0139		0.443	-0.00325		0.257	-0.0285		0.473	-0.00894		0.243	-0.0544		0.462	-0.0199
0.24	-0.0141		0.442	-0.00326		0.256	-0.0286		0.474	-0.0089		0.242	-0.0545		0.463	-0.0199
0.239	-0.0143		0.44	-0.00324		0.255	-0.0287		0.475	-0.00885		0.241	-0.0546		0.464	-0.0198
0.238	-0.0145		0.439	-0.00327		0.254	-0.0287		0.476	-0.0088		0.24	-0.0547		0.465	-0.0198
0.237	-0.0147		0.438	-0.00325		0.253	-0.0288		0.477	-0.00875		0.239	-0.0549		0.466	-0.0197
0.236	-0.0149		0.437	-0.00329		0.252	-0.0288		0.478	-0.00869		0.238	-0.055		0.467	-0.0196
0.235	-0.0151		0.436	-0.00328		0.251	-0.0289		0.479	-0.00864		0.237	-0.0551		0.468	-0.0196
0.234	-0.0153		0.436	-0.00328		0.25	-0.029		0.48	-0.0086		0.236	-0.0552		0.469	-0.0195
0.233	-0.0155		0.435	-0.00329		0.249	-0.029		0.481	-0.00854		0.235	-0.0553		0.47	-0.0195
0.232	-0.0157		0.433	-0.00331		0.248	-0.0291		0.482	-0.00848		0.234	-0.0554		0.471	-0.0194
0.231	-0.0159		0.432	-0.0033		0.247	-0.0291		0.483	-0.00845		0.233	-0.0555		0.472	-0.0194
0.23	-0.0161		0.431	-0.00331		0.246	-0.0292		0.484	-0.00839		0.232	-0.0557		0.473	-0.0193
0.229	-0.0163		0.43	-0.00331		0.245	-0.0293		0.485	-0.00835		0.231	-0.0557		0.474	-0.0193
0.228	-0.0165		0.429	-0.00332		0.244	-0.0293		0.486	-0.00829		0.23	-0.0559		0.475	-0.0192
0.227	-0.0167		0.428	-0.00333		0.243	-0.0294		0.487	-0.00825		0.229	-0.056		0.476	-0.0192
0.226	-0.0169		0.427	-0.00333		0.242	-0.0295		0.488	-0.0082		0.228	-0.0561		0.477	-0.0191
0.225	-0.0171		0.426	-0.00335		0.241	-0.0295		0.489	-0.00814		0.227	-0.0562		0.478	-0.0191
0.224	-0.0173		0.426	-0.00337		0.24	-0.0296		0.49	-0.00809		0.226	-0.0563		0.479	-0.019
0.223	-0.0175		0.424	-0.00335		0.239	-0.0296		0.491	-0.00805		0.225	-0.0564		0.48	-0.0189
0.222	-0.0177		0.423	-0.00339		0.238	-0.0297		0.492	-0.00798		0.224	-0.0565		0.481	-0.0189
0.221	-0.0179		0.422	-0.00338		0.237	-0.0298		0.493	-0.00795		0.223	-0.0566		0.482	-0.0188
0.22	-0.0182		0.421	-0.00339		0.236	-0.0299		0.494	-0.00787		0.222	-0.0568		0.483	-0.0188
0.219	-0.0183		0.42	-0.0034		0.235	-0.0299		0.495	-0.00783		0.221	-0.0569		0.484	-0.0187
0.218	-0.0186		0.419	-0.0034		0.234	-0.03		0.496	-0.00779		0.22	-0.057		0.485	-0.0187
0.217	-0.0188		0.418	-0.00342		0.233	-0.03		0.497	-0.00773		0.219	-0.0571		0.486	-0.0186
0.216	-0.019		0.417	-0.00344		0.232	-0.0301		0.498	-0.00768		0.218	-0.0572		0.487	-0.0186
0.215	-0.0192		0.416	-0.00342		0.231	-0.0302		0.499	-0.00764		0.217	-0.0574		0.488	-0.0185
0.214	-0.0194		0.415	-0.00345		0.23	-0.0302		0.5	-0.00757		0.216	-0.0575		0.489	-0.0185
0.213	-0.0196		0.414	-0.00346		0.229	-0.0303		0.501	-0.00754		0.215	-0.0576		0.49	-0.0184
0.212	-0.0198		0.413	-0.00348		0.228	-0.0304		0.502	-0.00748		0.214	-0.0577		0.491	-0.0184
0.211	-0.02		0.412	-0.00348		0.227	-0.0304		0.503	-0.00743		0.213	-0.0578		0.492	-0.0183
0.21	-0.0202		0.412	-0.00348		0.226	-0.0305		0.504	-0.00738		0.212	-0.058		0.493	-0.0183
0.209	-0.0204		0.411	-0.00353		0.225	-0.0306		0.505	-0.00732		0.211	-0.0581		0.494	-0.0182
0.208	-0.0207		0.41	-0.00354		0.224	-0.0306		0.506	-0.00728		0.21	-0.0582		0.495	-0.0182
0.207	-0.0208		0.409	-0.00352		0.223	-0.0307		0.507	-0.00722		0.209	-0.0584		0.496	-0.0181
0.206	-0.0211		0.408	-0.00355		0.222	-0.0307		0.508	-0.00717		0.208	-0.0585		0.497	-0.018
0.205	-0.0213		0.406	-0.00355		0.221	-0.0308		0.509	-0.00712		0.207	-0.0586		0.498	-0.018
0.204	-0.0215		0.406	-0.00359		0.22	-0.0309		0.51	-0.00706		0.206	-0.0587		0.499	-0.0179
0.203	-0.0217		0.405	-0.00359		0.219	-0.0309		0.511	-0.00701		0.205	-0.0588		0.5	-0.0179
0.202	-0.0219		0.404	-0.00359		0.218	-0.031		0.512	-0.00696		0.204	-0.0589		0.501	-0.0178
0.201	-0.0221		0.403	-0.00363		0.217	-0.031		0.513	-0.00691		0.203	-0.059		0.502	-0.0178
0.2	-0.0223		0.402	-0.00364		0.216	-0.0311		0.514	-0.00686		0.202	-0.0592		0.503	-0.0177
0.199	-0.0225		0.401	-0.00363		0.215	-0.0312		0.515	-0.0068		0.201	-0.0593		0.504	-0.0177
0.198	-0.0227		0.4	-0.00367		0.214	-0.0312		0.516	-0.00674		0.2	-0.0595		0.505	-0.0176
0.197	-0.0229		0.398	-0.00367		0.213	-0.0313		0.517	-0.0067		0.199	-0.0596		0.506	-0.0176
0.196	-0.0231		0.397	-0.00371		0.212	-0.0314		0.518	-0.00664		0.198	-0.0597		0.507	-0.0175
0.195	-0.0233		0.397	-0.00371		0.211	-0.0315		0.519	-0.00658		0.197	-0.0599		0.508	-0.0174
0.194	-0.0234		0.396	-0.00373		0.21	-0.0315		0.52	-0.00654		0.196	-0.0599		0.509	-0.0174
0.193	-0.0237		0.395	-0.00376		0.209	-0.0316		0.521	-0.00648		0.195	-0.06		0.51	-0.0173
0.192	-0.0238		0.393	-0.00378		0.208	-0.0317		0.522	-0.00642		0.194	-0.0602		0.511	-0.0173
0.191	-0.024		0.392	-0.00378		0.207	-0.0317		0.523	-0.00638		0.193	-0.0603		0.512	-0.0172
0.19	-0.0242		0.392	-0.00381		0.206	-0.0318		0.524	-0.00632		0.192	-0.0604		0.513	-0.0171
0.189	-0.0244		0.391	-0.00383		0.205	-0.0318		0.525	-0.00626		0.191	-0.0605		0.514	-0.0171
0.188	-0.0246		0.389	-0.00386		0.204	-0.0319		0.526	-0.0062		0.19	-0.0606		0.515	-0.017
0.187	-0.0248		0.388	-0.00387		0.203	-0.032		0.527	-0.00615		0.189	-0.0608		0.516	-0.017
0.186	-0.025		0.388	-0.00389		0.202	-0.032		0.528	-0.0061		0.188	-0.0608		0.517	-0.0169
0.185	-0.0251		0.387	-0.00391		0.201	-0.0321		0.529	-0.00604		0.187	-0.061		0.518	-0.0168
0.184	-0.0253		0.386	-0.00396		0.2	-0.0322		0.53	-0.00598		0.186	-0.0611		0.519	-0.0168
0.183	-0.0255		0.385	-0.00395		0.199	-0.0323		0.531	-0.00593		0.185	-0.0612		0.52	-0.0167
0.182	-0.0257		0.383	-0.00399		0.198	-0.0323		0.532	-0.00585		0.184	-0.0614		0.521	-0.0167
0.181	-0.0259		0.383	-0.004		0.197	-0.0324		0.533	-0.00581		0.183	-0.0615		0.522	-0.0166
0.18	-0.026		0.382	-0.00404		0.196	-0.0325		0.534	-0.00574		0.182	-0.0616		0.523	-0.0165
0.179	-0.0262		0.38	-0.00406		0.195	-0.0325		0.535	-0.00569		0.181	-0.0617		0.524	-0.0164
0.178	-0.0264		0.38	-0.00408		0.194	-0.0326		0.536	-0.00564		0.18	-0.0618		0.525	-0.0164
0.177	-0.0265		0.378	-0.0041		0.193	-0.0327		0.537	-0.00556		0.179	-0.062		0.526	-0.0163
0.176	-0.0267		0.378	-0.00416		0.192	-0.0327		0.538	-0.00552		0.178	-0.0621		0.527	-0.0163
0.175	-0.0268		0.376	-0.00415		0.191	-0.0328		0.539	-0.00546		0.177	-0.0622		0.528	-0.0162
0.174	-0.027		0.375	-0.00421		0.19	-0.0329		0.54	-0.00539		0.176	-0.0623		0.529	-0.0162
0.173	-0.0271		0.374	-0.00423		0.189	-0.033		0.541	-0.00534		0.175	-0.0624		0.53	-0.0161
0.172	-0.0273		0.373	-0.00427		0.188	-0.033		0.542	-0.00526		0.174	-0.0625		0.531	-0.0161
0.171	-0.0275		0.373	-0.00431		0.187	-0.0331		0.543	-0.00521		0.173	-0.0627		0.532	-0.016
0.17	-0.0276		0.371	-0.00432		0.186	-0.0332		0.544	-0.00515		0.172	-0.0628		0.533	-0.0159
0.169	-0.0278		0.371	-0.00436		0.185	-0.0332		0.545	-0.00507		0.171	-0.0629		0.534	-0.0158
0.168	-0.028		0.369	-0.0044		0.184	-0.0333		0.546	-0.00501		0.17	-0.063		0.535	-0.0158
0.167	-0.0281		0.368	-0.00442		0.183	-0.0334		0.547	-0.00496		0.169	-0.0632		0.536	-0.0157
0.166	-0.0282		0.368	-0.00446		0.182	-0.0334		0.548	-0.00489		0.168	-0.0633		0.537	-0.0157
0.165	-0.0284		0.367	-0.00449		0.181	-0.0335		0.549	-0.00483		0.167	-0.0634		0.538	-0.0156
0.164	-0.0285		0.365	-0.00455		0.18	-0.0336		0.55	-0.00475		0.166	-0.0635		0.539	-0.0156
0.163	-0.0287		0.365	-0.00459		0.179	-0.0336		0.551	-0.00469		0.165	-0.0636		0.54	-0.0155
0.162	-0.0288		0.363	-0.00462		0.178	-0.0337		0.552	-0.00463		0.164	-0.0638		0.541	-0.0154
0.161	-0.029		0.363	-0.00466		0.177	-0.0338		0.553	-0.00456		0.163	-0.0639		0.542	-0.0153
0.16	-0.0291		0.361	-0.00471		0.176	-0.0338		0.554	-0.00449		0.162	-0.064		0.543	-0.0153
0.159	-0.0292		0.36	-0.00474		0.175	-0.0339		0.555	-0.00442		0.161	-0.0641		0.544	-0.0152
0.158	-0.0294		0.36	-0.0048		0.174	-0.034		0.556	-0.00434		0.16	-0.0643		0.545	-0.0152
0.157	-0.0295		0.358	-0.00483		0.173	-0.0341		0.557	-0.00428		0.159	-0.0644		0.546	-0.0151
0.156	-0.0296		0.358	-0.0049		0.172	-0.0342		0.558	-0.00419		0.158	-0.0645		0.547	-0.015
0.155	-0.0298		0.356	-0.00493		0.171	-0.0343		0.559	-0.00413		0.157	-0.0646		0.548	-0.015
0.154	-0.0299		0.355	-0.00497		0.17	-0.0344		0.56	-0.00406		0.156	-0.0647		0.549	-0.0149
0.153	-0.03		0.354	-0.00504		0.169	-0.0345		0.561	-0.00398		0.155	-0.0649		0.55	-0.0149
0.152	-0.0301		0.354	-0.0051		0.168	-0.0345		0.562	-0.0039		0.154	-0.065		0.551	-0.0148
0.151	-0.03		0.353	-0.00511		0.167	-0.0346		0.563	-0.00383		0.153	-0.0651		0.552	-0.0147
0.152	-0.0252		0.352	-0.00508		0.167	-0.0345		0.564	-0.00376		0.153	-0.0651		0.553	-0.0148
0.153	-0.0241		0.353	-0.000945		0.168	-0.0328		0.565	-0.00368		0.153	-0.0635		0.552	-0.016
0.154	-0.0234		0.354	-0.000548		0.168	-0.0323		0.566	-0.00361		0.154	-0.0629		0.551	-0.0163
0.155	-0.0228		0.355	-0.000279		0.169	-0.032		0.566	-0.0036		0.155	-0.0625		0.55	-0.0165
0.156	-0.0222		0.356	-0.000106		0.171	-0.0317		0.566	-0.00687		0.156	-0.0622		0.549	-0.0166
0.157	-0.0217		0.357	5.96e-05		0.171	-0.0315		0.565	-0.00777		0.157	-0.0619		0.548	-0.0167
0.158	-0.0212		0.358	0.000192		0.172	-0.0313		0.564	-0.00807		0.158	-0.0616		0.547	-0.0168
0.159	-0.0207		0.359	0.000319		0.173	-0.0311		0.563	-0.00825		0.159	-0.0613		0.546	-0.0169
0.16	-0.0203		0.36	0.000425		0.174	-0.0309		0.562	-0.00843		0.16	-0.0611		0.545	-0.0169
0.161	-0.0199		0.361	0.00051		0.175	-0.0307		0.561	-0.00858		0.161	-0.0608		0.544	-0.017
0.162	-0.0195		0.362	0.000615		0.176	-0.0305		0.56	-0.00871		0.162	-0.0606		0.543	-0.0171
0.163	-0.0192		0.363	0.000698		0.177	-0.0304		0.559	-0.00884		0.163	-0.0604		0.542	-0.0171
0.164	-0.0188		0.364	0.00075		0.178	-0.0302		0.558	-0.00897		0.164	-0.0601		0.541	-0.0172
0.165	-0.0185		0.365	0.000834		0.179	-0.03		0.557	-0.00908		0.165	-0.0599		0.54	-0.0172
0.166	-0.0181		0.366	0.000913		0.18	-0.0299		0.556	-0.00919		0.166	-0.0597		0.539	-0.0173
0.167	-0.0177		0.367	0.000965		0.181	-0.0298		0.555	-0.00928		0.167	-0.0595		0.538	-0.0174
0.168	-0.0174		0.368	0.00104		0.182	-0.0296		0.554	-0.00939		0.168	-0.0593		0.537	-0.0174
0.169	-0.0171		0.369	0.00108		0.183	-0.0295		0.553	-0.00947		0.169	-0.0591		0.536	-0.0175
0.17	-0.0168		0.37	0.00116		0.184	-0.0293		0.552	-0.00956		0.17	-0.0589		0.535	-0.0175
0.171	-0.0165		0.371	0.00121		0.185	-0.0292		0.551	-0.00966		0.171	-0.0587		0.534	-0.0176
0.172	-0.0161		0.372	0.00124		0.186	-0.0291		0.55	-0.00975		0.172	-0.0585		0.533	-0.0176
0.173	-0.0159		0.373	0.00132		0.187	-0.0289		0.549	-0.00983		0.173	-0.0583		0.532	-0.0176
0.174	-0.0156		0.374	0.00135		0.188	-0.0288		0.548	-0.00991		0.174	-0.0581		0.531	-0.0177
0.175	-0.0153		0.375	0.00139		0.189	-0.0287		0.547	-0.00999		0.175	-0.058		0.53	-0.0177
0.176	-0.0151		0.376	0.00145		0.19	-0.0286		0.546	-0.0101		0.176	-0.0578		0.529	-0.0177
0.177	-0.0148		0.377	0.00147		0.191	-0.0284		0.545	-0.0102		0.177	-0.0576		0.528	-0.0178
0.178	-0.0146		0.378	0.00153		0.192	-0.0283		0.544	-0.0102		0.178	-0.0575		0.527	-0.0178
0.179	-0.0143		0.379	0.00154		0.193	-0.0282		0.543	-0.0103		0.179	-0.0573		0.526	-0.0179
0.18	-0.0141		0.38	0.00159		0.194	-0.0281		0.542	-0.0104		0.18	-0.0571		0.525	-0.0179
0.181	-0.0138		0.381	0.00164		0.195	-0.028		0.541	-0.0104		0.181	-0.057		0.524	-0.018
0.182	-0.0136		0.382	0.00167		0.196	-0.0278		0.54	-0.0105		0.182	-0.0568		0.523	-0.018
0.183	-0.0133		0.383	0.00171		0.197	-0.0278		0.539	-0.0106		0.183	-0.0566		0.522	-0.018
0.184	-0.0131		0.384	0.00174		0.198	-0.0277		0.538	-0.0106		0.184	-0.0565		0.521	-0.0181
0.185	-0.0129		0.385	0.00177		0.199	-0.0275		0.537	-0.0107		0.185	-0.0563		0.52	-0.0181
0.186	-0.0126		0.386	0.00183		0.2	-0.0274		0.536	-0.0108		0.186	-0.0562		0.519	-0.0181
0.187	-0.0124		0.387	0.00184		0.201	-0.0273		0.535	-0.0109		0.187	-0.056		0.518	-0.0182
0.188	-0.0122		0.388	0.00186		0.202	-0.0272		0.534	-0.0109		0.188	-0.0559		0.517	-0.0182
0.189	-0.012		0.389	0.0019		0.203	-0.0271		0.533	-0.011		0.189	-0.0557		0.516	-0.0183
0.19	-0.0118		0.39	0.00193		0.204	-0.027		0.532	-0.011		0.19	-0.0556		0.515	-0.0183
0.191	-0.0115		0.391	0.00194		0.205	-0.0269		0.531	-0.0111		0.191	-0.0555		0.514	-0.0183
0.192	-0.0114		0.392	0.00198		0.206	-0.0268		0.53	-0.0112		0.192	-0.0554		0.513	-0.0184
0.193	-0.0111		0.393	0.00201		0.207	-0.0267		0.529	-0.0112		0.193	-0.0552		0.512	-0.0184
0.194	-0.0109		0.394	0.00203		0.208	-0.0267		0.528	-0.0113		0.194	-0.0551		0.511	-0.0185
0.195	-0.0108		0.395	0.00206		0.209	-0.0265		0.527	-0.0113		0.195	-0.0549		0.51	-0.0185
0.196	-0.0105		0.396	0.00207		0.21	-0.0265		0.526	-0.0114		0.196	-0.0548		0.509	-0.0186
0.197	-0.0103		0.397	0.0021		0.211	-0.0264		0.525	-0.0114		0.197	-0.0546		0.508	-0.0186
0.198	-0.0102		0.398	0.00212		0.212	-0.0263		0.524	-0.0115		0.198	-0.0545		0.507	-0.0186
0.199	-0.00984		0.399	0.00214		0.213	-0.0262		0.523	-0.0115		0.199	-0.0544		0.506	-0.0187
0.201	-0.00941		0.4	0.00217		0.214	-0.0261		0.522	-0.0116		0.2	-0.0542		0.505	-0.0187
0.202	-0.00925		0.401	0.00218		0.215	-0.026		0.521	-0.0117		0.201	-0.0541		0.504	-0.0187
0.203	-0.0091		0.402	0.00221		0.216	-0.0259		0.52	-0.0117		0.202	-0.0539		0.503	-0.0188
0.204	-0.00889		0.403	0.00223		0.217	-0.0258		0.519	-0.0118		0.203	-0.0538		0.502	-0.0188
0.205	-0.00871		0.404	0.00224		0.218	-0.0258		0.518	-0.0118		0.204	-0.0536		0.501	-0.0188
0.206	-0.00851		0.405	0.00226		0.219	-0.0257		0.517	-0.0119		0.205	-0.0535		0.5	-0.0189
0.207	-0.00836		0.406	0.00228		0.22	-0.0256		0.516	-0.0119		0.206	-0.0534		0.499	-0.0189
0.208	-0.00819		0.407	0.00229		0.221	-0.0255		0.515	-0.012		0.207	-0.0532		0.498	-0.019
0.209	-0.00802		0.408	0.00232		0.222	-0.0254		0.514	-0.0121		0.208	-0.0531		0.497	-0.019
0.21	-0.00786		0.409	0.00233		0.223	-0.0254		0.513	-0.0121		0.209	-0.053		0.496	-0.0191
0.211	-0.0077		0.41	0.00235		0.224	-0.0253		0.512	-0.0121		0.21	-0.0528		0.495	-0.0191
0.212	-0.00753		0.411	0.00239		0.225	-0.0252		0.511	-0.0122		0.211	-0.0527		0.494	-0.0192
0.213	-0.00738		0.412	0.00236		0.226	-0.0251		0.51	-0.0122		0.212	-0.0526		0.493	-0.0192
0.214	-0.00722		0.413	0.00242		0.227	-0.0251		0.509	-0.0123		0.213	-0.0524		0.492	-0.0192
0.215	-0.00706		0.414	0.00241		0.228	-0.025		0.508	-0.0123		0.214	-0.0523		0.491	-0.0193
0.216	-0.00692		0.415	0.00242		0.229	-0.0249		0.507	-0.0124		0.215	-0.0522		0.49	-0.0193
0.217	-0.00673		0.416	0.00245		0.23	-0.0248		0.506	-0.0124		0.216	-0.0521		0.489	-0.0194
0.218	-0.00658		0.417	0.00244		0.231	-0.0248		0.505	-0.0125		0.217	-0.0519		0.488	-0.0194
0.219	-0.00647		0.418	0.00249		0.232	-0.0247		0.504	-0.0125		0.218	-0.0518		0.487	-0.0194
0.22	-0.00631		0.419	0.00249		0.233	-0.0246		0.503	-0.0126		0.219	-0.0517		0.486	-0.0195
0.221	-0.00616		0.42	0.00249		0.234	-0.0245		0.502	-0.0126		0.22	-0.0516		0.485	-0.0195
0.222	-0.006		0.421	0.00251		0.235	-0.0244		0.501	-0.0127		0.221	-0.0515		0.484	-0.0196
0.223	-0.00587		0.422	0.00253		0.236	-0.0244		0.5	-0.0127		0.222	-0.0513		0.483	-0.0196
0.224	-0.00575		0.423	0.00254		0.237	-0.0243		0.499	-0.0128		0.223	-0.0512		0.482	-0.0197
0.225	-0.00564		0.424	0.00256		0.238	-0.0242		0.498	-0.0128		0.224	-0.0511		0.481	-0.0197
0.226	-0.00546		0.425	0.00257		0.239	-0.0241		0.497	-0.0129		0.225	-0.051		0.48	-0.0198
0.227	-0.00536		0.426	0.00259		0.24	-0.0241		0.496	-0.0129		0.226	-0.0509		0.479	-0.0198
0.228	-0.00521		0.427	0.0026		0.241	-0.024		0.495	-0.013		0.227	-0.0507		0.478	-0.0199
0.229	-0.00512		0.428	0.00259		0.242	-0.0239		0.494	-0.013		0.228	-0.0506		0.477	-0.0199
0.23	-0.00495		0.429	0.00262		0.243	-0.0239		0.493	-0.013		0.229	-0.0505		0.476	-0.02
0.231	-0.00481		0.43	0.00261		0.244	-0.0238		0.492	-0.0131		0.23	-0.0504		0.475	-0.02
0.232	-0.00473		0.431	0.00264		0.245	-0.0237		0.491	-0.0131		0.231	-0.0503		0.474	-0.0201
0.233	-0.00457		0.432	0.00263		0.246	-0.0236		0.49	-0.0132		0.232	-0.0501		0.473	-0.0201
0.234	-0.00445		0.433	0.00266		0.247	-0.0236		0.489	-0.0132		0.233	-0.05		0.472	-0.0201
0.235	-0.00435		0.434	0.00267		0.248	-0.0235		0.488	-0.0133		0.234	-0.0499		0.471	-0.0202
0.236	-0.00424		0.435	0.00269		0.249	-0.0234		0.487	-0.0133		0.235	-0.0498		0.47	-0.0202
0.237	-0.00414		0.436	0.00268		0.25	-0.0234		0.486	-0.0134		0.236	-0.0497		0.469	-0.0203
0.238	-0.004		0.437	0.00271		0.251	-0.0233		0.485	-0.0134		0.237	-0.0495		0.468	-0.0204
0.239	-0.00386		0.438	0.00271		0.252	-0.0232		0.484	-0.0135		0.238	-0.0494		0.467	-0.0204
0.24	-0.00377		0.439	0.00272		0.253	-0.0232		0.483	-0.0135		0.239	-0.0493		0.466	-0.0205
0.241	-0.00363		0.44	0.00272		0.254	-0.0231		0.482	-0.0135		0.24	-0.0492		0.465	-0.0205
0.242	-0.00354		0.441	0.00274		0.255	-0.023		0.481	-0.0136		0.241	-0.0491		0.464	-0.0206
0.243	-0.00345		0.442	0.00275		0.256	-0.023		0.48	-0.0136		0.242	-0.049		0.463	-0.0206
0.244	-0.00332		0.443	0.00276		0.257	-0.0229		0.479	-0.0137		0.243	-0.0489		0.462	-0.0206
0.245	-0.00324		0.444	0.00275		0.258	-0.0229		0.478	-0.0137		0.244	-0.0488		0.461	-0.0207
0.246	-0.00311		0.445	0.00277		0.259	-0.0228		0.477	-0.0138		0.245	-0.0487		0.46	-0.0207
0.247	-0.00301		0.446	0.00279		0.26	-0.0227		0.476	-0.0138		0.246	-0.0486		0.459	-0.0208
0.248	-0.00292		0.447	0.00279		0.261	-0.0227		0.475	-0.0138		0.247	-0.0485		0.458	-0.0209
0.249	-0.00281		0.448	0.00281		0.262	-0.0226		0.474	-0.0139		0.248	-0.0484		0.457	-0.0209
0.25	-0.00082		0.449	0.0028		0.263	-0.0225		0.473	-0.0139		0.249	-0.0483		0.456	-0.021
0.252	-0.00294		0.45	0.00283		0.264	-0.0225		0.472	-0.014		0.25	-0.0482		0.455	-0.021
0.253	-0.00239		0.451	0.00284		0.265	-0.0224		0.471	-0.014		0.251	-0.0481		0.454	-0.0211
0.254	-0.00242		0.452	0.00282		0.266	-0.0224		0.47	-0.014		0.252	-0.0479		0.453	-0.0211
0.255	-0.00237		0.453	0.00285		0.267	-0.0223		0.469	-0.0141		0.253	-0.0479		0.452	-0.0212
0.257	-0.00208		0.454	0.00285		0.268	-0.0222		0.468	-0.0141		0.254	-0.0477		0.451	-0.0212
0.258	-0.00191		0.455	0.00286		0.269	-0.0222		0.467	-0.0142		0.255	-0.0476		0.45	-0.0213
0.259	-0.00181		0.456	0.00286		0.27	-0.0221		0.466	-0.0142		0.256	-0.0475		0.449	-0.0213
0.26	-0.00173		0.457	0.00288		0.271	-0.0221		0.465	-0.0142		0.257	-0.0474		0.448	-0.0214
0.261	-0.00168		0.458	0.0029		0.272	-0.022		0.464	-0.0143		0.258	-0.0473		0.447	-0.0215
0.262	-0.00159		0.459	0.0029		0.273	-0.022		0.463	-0.0143		0.259	-0.0472		0.446	-0.0215
0.263	-0.00152		0.46	0.00289		0.274	-0.0219		0.462	-0.0144		0.26	-0.0471		0.445	-0.0216
0.264	-0.00143		0.461	0.00291		0.275	-0.0218		0.461	-0.0144		0.261	-0.047		0.444	-0.0216
0.265	-0.00134		0.462	0.00291		0.276	-0.0218		0.46	-0.0145		0.262	-0.0469		0.443	-0.0217
0.266	-0.00127		0.463	0.00292		0.277	-0.0217		0.459	-0.0145		0.263	-0.0468		0.442	-0.0217
0.267	-0.00119		0.464	0.00294		0.278	-0.0217		0.458	-0.0145		0.264	-0.0467		0.441	-0.0218
0.268	-0.00111		0.465	0.00294		0.279	-0.0216		0.457	-0.0146		0.265	-0.0466		0.44	-0.0219
0.269	-0.00107		0.466	0.00295		0.28	-0.0216		0.456	-0.0146		0.266	-0.0465		0.439	-0.0219
0.27	-0.00096		0.467	0.00296		0.281	-0.0215		0.455	-0.0147		0.267	-0.0464		0.438	-0.022
0.271	-0.000913		0.468	0.00296		0.282	-0.0215		0.454	-0.0147		0.268	-0.0463		0.437	-0.022
0.272	-0.000848		0.469	0.00298		0.283	-0.0214		0.453	-0.0147		0.269	-0.0462		0.436	-0.0221
0.273	-0.000767		0.47	0.00299		0.284	-0.0214		0.452	-0.0148		0.27	-0.0461		0.435	-0.0221
0.274	-0.000716		0.471	0.00299		0.285	-0.0213		0.451	-0.0148		0.271	-0.046		0.434	-0.0222
0.275	-0.000628		0.472	0.00299		0.286	-0.0213		0.45	-0.0149		0.272	-0.0459		0.433	-0.0223
0.276	-0.000577		0.473	0.003		0.287	-0.0212		0.449	-0.0149		0.273	-0.0458		0.432	-0.0223
0.277	-0.000521		0.474	0.00302		0.288	-0.0212		0.448	-0.0149		0.274	-0.0457		0.431	-0.0224
0.278	-0.000443		0.475	0.00304		0.289	-0.0211		0.447	-0.015		0.275	-0.0456		0.43	-0.0224
0.279	-0.00037		0.476	0.00303		0.29	-0.021		0.446	-0.015		0.276	-0.0455		0.429	-0.0225
0.28	-0.000312		0.477	0.00304		0.291	-0.021		0.445	-0.0151		0.277	-0.0454		0.428	-0.0226
0.281	-0.00025		0.478	0.00304		0.292	-0.0209		0.444	-0.0151		0.278	-0.0453		0.427	-0.0226
0.282	-0.000201		0.479	0.00306		0.293	-0.0209		0.443	-0.0151		0.279	-0.0452		0.426	-0.0227
0.283	-9.92e-05		0.48	0.00306		0.294	-0.0208		0.442	-0.0152		0.28	-0.0451		0.425	-0.0228
0.284	-5.58e-05		0.481	0.00306		0.295	-0.0208		0.441	-0.0152		0.281	-0.045		0.424	-0.0228
0.285	-1.93e-05		0.482	0.00307		0.296	-0.0208		0.44	-0.0153		0.282	-0.0449		0.423	-0.0229
0.286	5.48e-05		0.483	0.00309		0.297	-0.0207		0.439	-0.0153		0.283	-0.0448		0.422	-0.0229
0.287	9.82e-05		0.484	0.00308		0.298	-0.0207		0.438	-0.0153		0.284	-0.0447		0.421	-0.023
0.288	0.000157		0.485	0.0031		0.299	-0.0206		0.437	-0.0154		0.285	-0.0446		0.42	-0.023
0.289	0.000229		0.486	0.00311		0.3	-0.0206		0.436	-0.0154		0.286	-0.0445		0.419	-0.0231
0.29	0.00028		0.487	0.0031		0.301	-0.0205		0.435	-0.0154		0.287	-0.0444		0.418	-0.0232
0.291	0.000336		0.488	0.00314		0.302	-0.0204		0.434	-0.0155		0.288	-0.0443		0.417	-0.0232
0.292	0.000402		0.489	0.00312		0.303	-0.0204		0.433	-0.0155		0.289	-0.0442		0.416	-0.0233
0.293	0.00042		0.49	0.00314		0.304	-0.0204		0.432	-0.0156		0.29	-0.0441		0.415	-0.0234
0.294	0.000486		0.491	0.00316		0.305	-0.0203		0.431	-0.0156		0.291	-0.044		0.414	-0.0234
0.295	0.000543		0.492	0.00313		0.306	-0.0203		0.43	-0.0157		0.292	-0.0439		0.413	-0.0235
0.296	0.000596		0.493	0.00316		0.307	-0.0202		0.429	-0.0157		0.293	-0.0438		0.412	-0.0235
0.297	0.00064		0.494	0.00318		0.308	-0.0202		0.428	-0.0157		0.294	-0.0437		0.411	-0.0236
0.298	0.000676		0.495	0.00318		0.309	-0.0201		0.427	-0.0158		0.295	-0.0436		0.41	-0.0237
0.299	0.000733		0.496	0.00319		0.31	-0.0201		0.426	-0.0158		0.296	-0.0435		0.409	-0.0238
0.3	0.000808		0.497	0.00319		0.311	-0.02		0.425	-0.0159		0.297	-0.0434		0.408	-0.0238
0.301	0.00081		0.498	0.00321		0.312	-0.02		0.424	-0.0159		0.298	-0.0433		0.407	-0.0239
0.302	0.000879		0.499	0.00323		0.313	-0.02		0.423	-0.0159		0.299	-0.0432		0.406	-0.024
0.303	0.000917		0.5	0.00322		0.314	-0.0199		0.422	-0.016		0.3	-0.0431		0.405	-0.024
0.304	0.00095		0.501	0.00325		0.315	-0.0199		0.421	-0.016		0.301	-0.043		0.404	-0.0241
0.305	0.000998		0.502	0.00325		0.316	-0.0198		0.42	-0.016		0.302	-0.0429		0.403	-0.0242
0.306	0.00104		0.503	0.00326		0.317	-0.0198		0.419	-0.0161		0.303	-0.0428		0.402	-0.0242
0.307	0.0011		0.504	0.00326		0.318	-0.0197		0.418	-0.0161		0.304	-0.0427		0.401	-0.0243
0.308	0.00117		0.505	0.00326		0.319	-0.0197		0.417	-0.0162		0.305	-0.0426		0.4	-0.0244
0.309	0.00116		0.506	0.00329		0.32	-0.0196		0.416	-0.0162		0.306	-0.0425		0.399	-0.0244
0.31	0.00123		0.507	0.0033		0.321	-0.0196		0.415	-0.0162		0.307	-0.0424		0.398	-0.0245
0.311	0.00124		0.508	0.00329		0.322	-0.0195		0.414	-0.0163		0.308	-0.0423		0.397	-0.0246
0.312	0.00128		0.509	0.00331		0.323	-0.0195		0.413	-0.0163		0.309	-0.0422		0.396	-0.0247
0.313	0.00134		0.51	0.00332		0.324	-0.0195		0.412	-0.0164		0.31	-0.0421		0.395	-0.0247
0.314	0.00137		0.511	0.00334		0.325	-0.0194		0.411	-0.0164		0.311	-0.042		0.394	-0.0248
0.315	0.00141		0.512	0.00334		0.326	-0.0194		0.41	-0.0164		0.312	-0.0419		0.393	-0.0248
0.316	0.00145		0.513	0.00334		0.327	-0.0193		0.409	-0.0165		0.313	-0.0419		0.392	-0.0248
0.317	0.00145		0.514	0.00338		0.328	-0.0193		0.408	-0.0165		0.314	-0.0417		0.391	-0.0249
0.318	0.00151		0.515	0.00339		0.329	-0.0193		0.407	-0.0166		0.315	-0.0417		0.39	-0.025
0.319	0.00155		0.516	0.00338		0.33	-0.0192		0.406	-0.0166		0.316	-0.0416		0.389	-0.0251
0.32	0.00158		0.517	0.00339		0.331	-0.0192		0.405	-0.0166		0.317	-0.0415		0.388	-0.0251
0.321	0.00163		0.518	0.0034		0.332	-0.0191		0.404	-0.0167		0.318	-0.0414		0.387	-0.0252
0.322	0.00163		0.519	0.00342		0.333	-0.0191		0.403	-0.0167		0.319	-0.0413		0.386	-0.0253
0.323	0.00168		0.52	0.00343		0.334	-0.0191		0.402	-0.0167		0.32	-0.0412		0.385	-0.0253
0.324	0.00172		0.521	0.00342		0.335	-0.019		0.401	-0.0168		0.321	-0.0412		0.384	-0.0254
0.325	0.00172		0.522	0.00345		0.336	-0.019		0.4	-0.0168		0.322	-0.0411		0.383	-0.0255
0.326	0.00178		0.523	0.00347		0.337	-0.0189		0.399	-0.0169		0.323	-0.041		0.382	-0.0256
0.327	0.0018		0.524	0.00345		0.338	-0.0189		0.398	-0.0169		0.324	-0.0409		0.381	-0.0257
0.328	0.00183		0.525	0.00349		0.339	-0.0189		0.397	-0.0169		0.325	-0.0408		0.38	-0.0257
0.329	0.00186		0.526	0.0035		0.34	-0.0188		0.396	-0.017		0.326	-0.0407		0.379	-0.0258
0.33	0.00187		0.527	0.00351		0.341	-0.0188		0.395	-0.017		0.327	-0.0406		0.378	-0.0259
0.331	0.00193		0.528	0.00352		0.342	-0.0188		0.394	-0.0171		0.328	-0.0405		0.377	-0.026
0.332	0.00196		0.529	0.00352		0.343	-0.0187		0.393	-0.0171		0.329	-0.0404		0.376	-0.026
0.333	0.00195		0.53	0.00354		0.344	-0.0187		0.392	-0.0171		0.33	-0.0404		0.375	-0.0261
0.334	0.00201		0.531	0.00357		0.345	-0.0186		0.391	-0.0172		0.331	-0.0403		0.374	-0.0262
0.335	0.00202		0.532	0.00355		0.346	-0.0186		0.39	-0.0172		0.332	-0.0402		0.373	-0.0263
0.336	0.00204		0.533	0.00356		0.347	-0.0186		0.389	-0.0172		0.333	-0.0401		0.372	-0.0264
0.337	0.00209		0.534	0.00358		0.348	-0.0185		0.388	-0.0173		0.334	-0.04		0.371	-0.0264
0.338	0.00209		0.535	0.0036		0.349	-0.0185		0.387	-0.0173		0.335	-0.0399		0.37	-0.0265
0.339	0.00213		0.536	0.00362		0.35	-0.0184		0.386	-0.0174		0.336	-0.0398		0.369	-0.0266
0.34	0.00216		0.537	0.00362		0.351	-0.0184		0.385	-0.0174		0.337	-0.0397		0.368	-0.0267
0.341	0.00216		0.538	0.00365		0.352	-0.0184		0.384	-0.0174		0.338	-0.0397		0.367	-0.0268
0.342	0.0022		0.539	0.00367		0.353	-0.0183		0.383	-0.0175		0.339	-0.0396		0.366	-0.0269
0.343	0.00222		0.54	0.00365		0.354	-0.0183		0.382	-0.0175		0.34	-0.0395		0.365	-0.0269
0.344	0.00225		0.541	0.00369		0.355	-0.0183		0.381	-0.0175		0.341	-0.0394		0.364	-0.027
0.345	0.00227		0.542	0.00369		0.356	-0.0182		0.38	-0.0176		0.342	-0.0393		0.363	-0.0271
0.346	0.0023		0.543	0.00371		0.357	-0.0182		0.379	-0.0176		0.343	-0.0392		0.362	-0.0272
0.347	0.00233		0.544	0.00372		0.358	-0.0181		0.378	-0.0177		0.344	-0.0391		0.361	-0.0273
0.348	0.00233		0.545	0.00374		0.359	-0.0181		0.377	-0.0177		0.345	-0.039		0.36	-0.0274
0.349	0.00233		0.546	0.00376		0.36	-0.0181		0.376	-0.0177		0.346	-0.0389		0.359	-0.0275
0.35	0.00238		0.547	0.00378		0.361	-0.018		0.375	-0.0178		0.347	-0.0388		0.358	-0.0276
0.351	0.00238		0.548	0.00377		0.362	-0.018		0.374	-0.0178		0.348	-0.0387		0.357	-0.0276
0.352	0.00246		0.549	0.0038		0.363	-0.0179		0.373	-0.0179		0.349	-0.0386		0.356	-0.0278
0.352	0.00226		0.55	0.00381		0.364	-0.0179		0.372	-0.0179		0.35	-0.0386		0.355	-0.0279
0.351	-0.00303		0.551	0.00382		0.365	-0.0179		0.371	-0.0179		0.351	-0.0385		0.354	-0.028
0.351	-0.00318		0.552	0.00386		0.366	-0.0178		0.37	-0.018		0.352	-0.0384		0.353	-0.0281
0.349	-0.00339		0.552	0.00378		0.367	-0.0178		0.369	-0.018		0.353	-0.0384		0.353	-0.0281
0.349	-0.00348		0.551	-0.000897		0.366	-0.0196		0.368	-0.0181		0.352	-0.0396		0.353	-0.0271
0.348	-0.00354		0.55	-0.00135		0.365	-0.0201		0.367	-0.0181		0.351	-0.0399		0.354	-0.0269
0.346	-0.00365		0.549	-0.00163		0.364	-0.0203		0.367	-0.018		0.35	-0.0401		0.355	-0.0268
0.345	-0.0037		0.548	-0.00182		0.363	-0.0204		0.367	-0.0152		0.349	-0.0403		0.356	-0.0266
0.344	-0.00375		0.547	-0.00195		0.362	-0.0205		0.368	-0.0146		0.348	-0.0404		0.357	-0.0265
0.343	-0.0038		0.546	-0.00208		0.361	-0.0206		0.369	-0.0144		0.347	-0.0406		0.358	-0.0264
0.342	-0.00387		0.545	-0.0022		0.36	-0.0207		0.37	-0.0142		0.346	-0.0407		0.359	-0.0263
0.341	-0.00393		0.544	-0.00226		0.359	-0.0208		0.371	-0.0141		0.345	-0.0408		0.36	-0.0262
0.34	-0.00397		0.543	-0.00236		0.358	-0.0209		0.372	-0.014		0.344	-0.0409		0.361	-0.0261
0.339	-0.00401		0.542	-0.00242		0.357	-0.0209		0.373	-0.0139		0.343	-0.041		0.362	-0.0259
0.338	-0.00405		0.541	-0.00249		0.356	-0.021		0.374	-0.0138		0.342	-0.0411		0.363	-0.0259
0.337	-0.0041		0.54	-0.00254		0.355	-0.021		0.375	-0.0137		0.341	-0.0412		0.364	-0.0258
0.336	-0.00412		0.539	-0.00258		0.354	-0.0211		0.376	-0.0136		0.34	-0.0413		0.365	-0.0257
0.335	-0.00418		0.538	-0.00264		0.353	-0.0212		0.377	-0.0135		0.339	-0.0414		0.366	-0.0256
0.334	-0.00422		0.537	-0.00268		0.352	-0.0212		0.378	-0.0134		0.338	-0.0415		0.367	-0.0255
0.334	-0.0043		0.536	-0.00269		0.351	-0.0213		0.379	-0.0133		0.337	-0.0416		0.368	-0.0254
0.333	-0.00434		0.535	-0.00275		0.35	-0.0213		0.38	-0.0133		0.336	-0.0417		0.369	-0.0253
0.332	-0.00436		0.534	-0.00276		0.349	-0.0214		0.381	-0.0132		0.335	-0.0418		0.37	-0.0252
0.331	-0.00439		0.533	-0.00282		0.348	-0.0214		0.382	-0.0131		0.334	-0.0419		0.371	-0.0251
0.33	-0.00446		0.532	-0.00282		0.347	-0.0215		0.383	-0.013		0.333	-0.042		0.372	-0.025
0.329	-0.00448		0.531	-0.00284		0.346	-0.0215		0.384	-0.013		0.332	-0.0421		0.373	-0.0249
0.328	-0.00454		0.53	-0.00288		0.345	-0.0216		0.385	-0.0129		0.331	-0.0422		0.374	-0.0248
0.327	-0.00458		0.529	-0.0029		0.344	-0.0216		0.386	-0.0128		0.33	-0.0422		0.375	-0.0248
0.326	-0.00465		0.528	-0.0029		0.343	-0.0217		0.387	-0.0128		0.329	-0.0423		0.376	-0.0247
0.325	-0.00469		0.527	-0.00293		0.342	-0.0217		0.388	-0.0127		0.328	-0.0424		0.377	-0.0246
0.324	-0.00471		0.526	-0.00294		0.341	-0.0217		0.389	-0.0127		0.327	-0.0425		0.378	-0.0245
0.323	-0.00477		0.525	-0.00298		0.34	-0.0218		0.39	-0.0126		0.326	-0.0426		0.379	-0.0245
0.321	-0.00485		0.524	-0.00298		0.339	-0.0218		0.391	-0.0125		0.325	-0.0427		0.38	-0.0244
0.321	-0.00486		0.523	-0.00299		0.338	-0.0219		0.392	-0.0125		0.324	-0.0428		0.381	-0.0243
0.32	-0.00493		0.522	-0.00299		0.337	-0.0219		0.393	-0.0124		0.323	-0.0429		0.382	-0.0242
0.319	-0.00497		0.521	-0.00301		0.336	-0.022		0.394	-0.0123		0.322	-0.043		0.383	-0.0242
0.318	-0.00503		0.52	-0.00302		0.335	-0.022		0.395	-0.0123		0.321	-0.0431		0.384	-0.0241
0.317	-0.00509		0.519	-0.00303		0.334	-0.0221		0.396	-0.0122		0.32	-0.0432		0.385	-0.024
0.316	-0.00511		0.518	-0.00303		0.333	-0.0221		0.397	-0.0122		0.319	-0.0433		0.386	-0.0239
0.315	-0.00522		0.517	-0.00305		0.332	-0.0221		0.398	-0.0121		0.318	-0.0434		0.387	-0.0239
0.314	-0.00526		0.516	-0.00306		0.331	-0.0222		0.399	-0.012		0.317	-0.0434		0.388	-0.0238
0.313	-0.00529		0.515	-0.00306		0.33	-0.0222		0.4	-0.012		0.316	-0.0435		0.389	-0.0237
0.312	-0.00536		0.514	-0.00307		0.329	-0.0223		0.401	-0.0119		0.315	-0.0436		0.39	-0.0237
0.311	-0.0054		0.513	-0.00309		0.328	-0.0223		0.402	-0.0119		0.314	-0.0437		0.391	-0.0236
0.31	-0.00551		0.512	-0.00306		0.327	-0.0224		0.403	-0.0118		0.313	-0.0438		0.392	-0.0235
0.309	-0.00557		0.511	-0.00309		0.326	-0.0224		0.404	-0.0118		0.312	-0.0439		0.393	-0.0235
0.308	-0.00559		0.51	-0.00308		0.325	-0.0224		0.405	-0.0117		0.311	-0.044		0.394	-0.0234
0.307	-0.00567		0.509	-0.0031		0.324	-0.0225		0.406	-0.0116		0.31	-0.0441		0.395	-0.0233
0.306	-0.00574		0.508	-0.00309		0.323	-0.0225		0.407	-0.0116		0.309	-0.0442		0.396	-0.0232
0.305	-0.00576		0.507	-0.00308		0.322	-0.0226		0.408	-0.0115		0.308	-0.0443		0.397	-0.0232
0.303	-0.00586		0.506	-0.0031		0.321	-0.0226		0.409	-0.0115		0.307	-0.0444		0.398	-0.0231
0.303	-0.00594		0.505	-0.00311		0.32	-0.0227		0.41	-0.0114		0.306	-0.0444		0.399	-0.023
0.302	-0.006		0.504	-0.00309		0.319	-0.0227		0.411	-0.0114		0.305	-0.0445		0.4	-0.023
0.301	-0.00607		0.503	-0.0031		0.318	-0.0228		0.412	-0.0113		0.304	-0.0446		0.401	-0.0229
0.3	-0.00612		0.502	-0.0031		0.317	-0.0228		0.413	-0.0113		0.303	-0.0447		0.402	-0.0228
0.299	-0.00621		0.501	-0.00312		0.316	-0.0229		0.414	-0.0112		0.302	-0.0448		0.403	-0.0228
0.298	-0.0063		0.5	-0.00313		0.315	-0.0229		0.415	-0.0112		0.301	-0.0449		0.404	-0.0227
0.296	-0.00635		0.499	-0.00311		0.314	-0.0229		0.416	-0.0111		0.3	-0.045		0.405	-0.0226
0.296	-0.00644		0.498	-0.00312		0.313	-0.023		0.417	-0.0111		0.299	-0.0451		0.406	-0.0225
0.295	-0.00652		0.497	-0.00313		0.312	-0.023		0.418	-0.011		0.298	-0.0452		0.407	-0.0225
0.293	-0.00662		0.496	-0.00311		0.311	-0.0231		0.419	-0.011		0.297	-0.0453		0.408	-0.0224
0.293	-0.00668		0.495	-0.00313		0.31	-0.0231		0.42	-0.0109		0.296	-0.0453		0.409	-0.0223
0.292	-0.00673		0.494	-0.00312		0.309	-0.0232		0.421	-0.0109		0.295	-0.0455		0.41	-0.0223
0.291	-0.00686		0.493	-0.00314		0.308	-0.0232		0.422	-0.0108		0.294	-0.0455		0.411	-0.0222
0.29	-0.00693		0.492	-0.00313		0.307	-0.0232		0.423	-0.0108		0.293	-0.0456		0.412	-0.0222
0.289	-0.00701		0.491	-0.00311		0.306	-0.0233		0.424	-0.0107		0.292	-0.0457		0.413	-0.0221
0.288	-0.0071		0.49	-0.00314		0.305	-0.0233		0.425	-0.0107		0.291	-0.0458		0.414	-0.022
0.287	-0.00719		0.49	-0.00313		0.304	-0.0234		0.426	-0.0106		0.29	-0.0459		0.415	-0.022
0.286	-0.0073		0.488	-0.00313		0.303	-0.0234		0.427	-0.0106		0.289	-0.046		0.416	-0.0219
0.285	-0.00738		0.488	-0.00314		0.302	-0.0235		0.428	-0.0105		0.288	-0.0461		0.417	-0.0218
0.284	-0.00747		0.487	-0.00313		0.301	-0.0235		0.429	-0.0105		0.287	-0.0462		0.418	-0.0218
0.283	-0.00761		0.485	-0.00314		0.3	-0.0236		0.43	-0.0104		0.286	-0.0463		0.419	-0.0217
0.282	-0.00768		0.485	-0.00313		0.299	-0.0236		0.431	-0.0104		0.285	-0.0464		0.42	-0.0216
0.281	-0.00777		0.484	-0.00314		0.298	-0.0237		0.432	-0.0103		0.284	-0.0465		0.421	-0.0216
0.28	-0.00787		0.483	-0.00314		0.297	-0.0237		0.433	-0.0103		0.283	-0.0466		0.422	-0.0215
0.279	-0.00796		0.482	-0.00313		0.296	-0.0238		0.434	-0.0102		0.282	-0.0467		0.423	-0.0215
0.277	-0.00808		0.481	-0.00313		0.295	-0.0238		0.435	-0.0102		0.281	-0.0467		0.424	-0.0214
0.277	-0.00816		0.479	-0.00314		0.294	-0.0239		0.436	-0.0101		0.28	-0.0469		0.425	-0.0213
0.276	-0.00828		0.479	-0.00313		0.293	-0.0239		0.437	-0.0101		0.279	-0.0469		0.426	-0.0213
0.274	-0.0084		0.478	-0.00314		0.292	-0.024		0.438	-0.01		0.278	-0.047		0.427	-0.0212
0.274	-0.00853		0.477	-0.00315		0.291	-0.024		0.439	-0.00996		0.277	-0.0471		0.428	-0.0212
0.273	-0.00861		0.476	-0.00315		0.29	-0.0241		0.44	-0.00992		0.276	-0.0472		0.429	-0.0211
0.272	-0.00874		0.474	-0.00315		0.289	-0.0241		0.441	-0.00987		0.275	-0.0473		0.43	-0.0211
0.271	-0.00884		0.474	-0.00317		0.288	-0.0242		0.442	-0.00981		0.274	-0.0475		0.431	-0.021
0.27	-0.00899		0.473	-0.00314		0.287	-0.0242		0.443	-0.00977		0.273	-0.0482		0.432	-0.0209
0.269	-0.0091		0.472	-0.00315		0.286	-0.0243		0.444	-0.00972		0.272	-0.0484		0.433	-0.0209
0.268	-0.00919		0.471	-0.00315		0.285	-0.0243		0.445	-0.00967		0.271	-0.0485		0.434	-0.0208
0.267	-0.00934		0.47	-0.00315		0.284	-0.0244		0.446	-0.00962		0.27	-0.0486		0.435	-0.0208
0.266	-0.00946		0.468	-0.00317		0.283	-0.0244		0.447	-0.00957		0.269	-0.0487		0.436	-0.0207
0.264	-0.00956		0.468	-0.00315		0.282	-0.0245		0.448	-0.00953		0.268	-0.0488		0.437	-0.0206
0.264	-0.00971		0.466	-0.00316		0.281	-0.0245		0.449	-0.00947		0.267	-0.0489		0.438	-0.0206
0.262	-0.00982		0.466	-0.00318		0.28	-0.0246		0.45	-0.00942		0.266	-0.0489		0.439	-0.0205
0.261	-0.00997		0.464	-0.00316		0.279	-0.0246		0.451	-0.00938		0.265	-0.049		0.44	-0.0205
0.261	-0.0101		0.464	-0.00316		0.278	-0.0247		0.452	-0.00933		0.264	-0.0491		0.441	-0.0204
0.26	-0.0102		0.463	-0.00316		0.277	-0.0247		0.453	-0.00929		0.263	-0.0492		0.442	-0.0203
0.259	-0.0104		0.461	-0.00318		0.276	-0.0248		0.454	-0.00923		0.262	-0.0493		0.443	-0.0203
0.257	-0.0105		0.46	-0.00318		0.275	-0.0248		0.455	-0.00917		0.261	-0.0494		0.444	-0.0202
0.256	-0.0106		0.459	-0.00317		0.274	-0.0249		0.456	-0.00914		0.26	-0.0495		0.445	-0.0202
0.255	-0.0108		0.459	-0.00318		0.273	-0.0249		0.457	-0.00908		0.259	-0.0496		0.446	-0.0201
0.254	-0.011		0.457	-0.00319		0.272	-0.025		0.458	-0.00903		0.258	-0.0497		0.447	-0.02
0.254	-0.0111		0.456	-0.00317		0.271	-0.0251		0.459	-0.009		0.257	-0.0498		0.448	-0.02
0.252	-0.0112		0.456	-0.00319		0.27	-0.0251		0.46	-0.00893		0.256	-0.0498		0.449	-0.0199
0.251	-0.0114		0.455	-0.00317		0.269	-0.0252		0.461	-0.0089		0.255	-0.0499		0.45	-0.0199
0.25	-0.0116		0.454	-0.0032		0.268	-0.0252		0.462	-0.00884		0.254	-0.05		0.451	-0.0198
0.248	-0.0117		0.452	-0.00319		0.267	-0.0253		0.463	-0.00879		0.253	-0.0501		0.452	-0.0197
0.247	-0.0119		0.451	-0.00318		0.266	-0.0253		0.464	-0.00875		0.252	-0.0502		0.453	-0.0197
0.246	-0.012		0.451	-0.0032		0.265	-0.0254		0.465	-0.00869		0.251	-0.0503		0.454	-0.0196
0.245	-0.0122		0.45	-0.00322		0.264	-0.0254		0.466	-0.00865		0.25	-0.0504		0.455	-0.0196
0.244	-0.0124		0.448	-0.0032		0.263	-0.0255		0.467	-0.0086		0.249	-0.0505		0.456	-0.0195
0.243	-0.0125		0.447	-0.00322		0.262	-0.0256		0.468	-0.00854		0.248	-0.0506		0.457	-0.0195
0.242	-0.0127		0.446	-0.0032		0.261	-0.0256		0.469	-0.00851		0.247	-0.0507		0.458	-0.0194
0.241	-0.0128		0.446	-0.00323		0.26	-0.0257		0.47	-0.00845		0.246	-0.0508		0.459	-0.0193
0.24	-0.013		0.444	-0.00322		0.259	-0.0257		0.471	-0.00841		0.245	-0.0509		0.46	-0.0193
0.239	-0.0132		0.443	-0.00322		0.258	-0.0258		0.472	-0.00836		0.244	-0.051		0.461	-0.0192
0.238	-0.0133		0.443	-0.00324		0.257	-0.0258		0.473	-0.0083		0.243	-0.0511		0.462	-0.0192
0.237	-0.0135		0.442	-0.00325		0.256	-0.0259		0.474	-0.00826		0.242	-0.0512		0.463	-0.0191
0.236	-0.0137		0.44	-0.00324		0.255	-0.0259		0.475	-0.00821		0.241	-0.0513		0.464	-0.019
0.235	-0.0138		0.439	-0.00325		0.254	-0.026		0.476	-0.00816		0.24	-0.0514		0.465	-0.019
0.234	-0.014		0.439	-0.00325		0.253	-0.026		0.477	-0.00811		0.239	-0.0515		0.466	-0.0189
0.233	-0.0142		0.437	-0.00328		0.252	-0.0261		0.478	-0.00805		0.238	-0.0516		0.467	-0.0189
0.232	-0.0144		0.436	-0.00328		0.251	-0.0262		0.479	-0.00801		0.237	-0.0517		0.468	-0.0188
0.231	-0.0145		0.435	-0.00327		0.25	-0.0262		0.48	-0.00797		0.236	-0.0518		0.469	-0.0187
0.23	-0.0147		0.435	-0.00328		0.249	-0.0263		0.481	-0.0079		0.235	-0.0519		0.47	-0.0187
0.229	-0.0149		0.434	-0.0033		0.248	-0.0263		0.482	-0.00787		0.234	-0.052		0.471	-0.0186
0.228	-0.015		0.432	-0.00327		0.247	-0.0264		0.483	-0.00782		0.233	-0.0521		0.472	-0.0186
0.227	-0.0152		0.431	-0.00331		0.246	-0.0265		0.484	-0.00777		0.232	-0.0522		0.473	-0.0185
0.226	-0.0154		0.43	-0.00331		0.245	-0.0265		0.485	-0.00772		0.231	-0.0523		0.474	-0.0184
0.225	-0.0155		0.429	-0.0033		0.244	-0.0266		0.486	-0.00767		0.23	-0.0524		0.475	-0.0184
0.224	-0.0157		0.428	-0.00332		0.243	-0.0266		0.487	-0.00762		0.229	-0.0524		0.476	-0.0183
0.223	-0.0159		0.427	-0.00331		0.242	-0.0267		0.488	-0.00758		0.228	-0.0526		0.477	-0.0183
0.222	-0.0161		0.426	-0.00334		0.241	-0.0267		0.489	-0.00752		0.227	-0.0526		0.478	-0.0183
0.221	-0.0163		0.425	-0.00335		0.24	-0.0268		0.49	-0.00747		0.226	-0.0528		0.479	-0.0182
0.22	-0.0165		0.425	-0.00335		0.239	-0.0269		0.491	-0.00742		0.225	-0.0529		0.48	-0.0182
0.219	-0.0166		0.423	-0.00337		0.238	-0.0269		0.492	-0.00737		0.224	-0.0529		0.481	-0.0181
0.218	-0.0168		0.422	-0.00337		0.237	-0.027		0.493	-0.00733		0.223	-0.0531		0.482	-0.018
0.217	-0.017		0.421	-0.00338		0.236	-0.027		0.494	-0.00726		0.222	-0.0532		0.483	-0.018
0.216	-0.0171		0.42	-0.00339		0.235	-0.0271		0.495	-0.00722		0.221	-0.0533		0.484	-0.0179
0.215	-0.0173		0.419	-0.0034		0.234	-0.0272		0.496	-0.00719		0.22	-0.0534		0.485	-0.0179
0.214	-0.0175		0.418	-0.00342		0.233	-0.0272		0.497	-0.00712		0.219	-0.0535		0.486	-0.0178
0.213	-0.0177		0.417	-0.00343		0.232	-0.0273		0.498	-0.00707		0.218	-0.0536		0.487	-0.0177
0.212	-0.0179		0.416	-0.00342		0.231	-0.0273		0.499	-0.00702		0.217	-0.0537		0.488	-0.0177
0.211	-0.0181		0.415	-0.00345		0.23	-0.0274		0.5	-0.00697		0.216	-0.0538		0.489	-0.0176
0.21	-0.0182		0.414	-0.00344		0.229	-0.0274		0.501	-0.00693		0.215	-0.0539		0.49	-0.0176
0.209	-0.0184		0.413	-0.00347		0.228	-0.0275		0.502	-0.00687		0.214	-0.054		0.491	-0.0175
0.208	-0.0186		0.412	-0.00347		0.227	-0.0275		0.503	-0.00682		0.213	-0.0542		0.492	-0.0175
0.207	-0.0188		0.412	-0.00348		0.226	-0.0276		0.504	-0.00678		0.212	-0.0542		0.493	-0.0174
0.206	-0.0189		0.411	-0.0035		0.225	-0.0277		0.505	-0.00671		0.211	-0.0543		0.494	-0.0173
0.205	-0.0191		0.41	-0.00352		0.224	-0.0277		0.506	-0.00668		0.21	-0.0545		0.495	-0.0173
0.204	-0.0193		0.409	-0.00352		0.223	-0.0278		0.507	-0.00662		0.209	-0.0545		0.496	-0.0172
0.203	-0.0194		0.408	-0.00353		0.222	-0.0278		0.508	-0.00657		0.208	-0.0547		0.497	-0.0172
0.202	-0.0196		0.407	-0.00354		0.221	-0.0279		0.509	-0.00652		0.207	-0.0548		0.498	-0.0171
0.201	-0.0198		0.406	-0.00358		0.22	-0.028		0.51	-0.00647		0.206	-0.0549		0.499	-0.017
0.2	-0.02		0.405	-0.00358		0.219	-0.028		0.511	-0.00641		0.205	-0.055		0.5	-0.017
0.199	-0.0202		0.403	-0.00358		0.218	-0.0281		0.512	-0.00637		0.204	-0.0551		0.501	-0.0169
0.198	-0.0203		0.403	-0.00361		0.217	-0.0281		0.513	-0.00631		0.203	-0.0552		0.502	-0.0169
0.197	-0.0205		0.402	-0.00363		0.216	-0.0282		0.514	-0.00626		0.202	-0.0553		0.503	-0.0169
0.196	-0.0206		0.401	-0.00363		0.215	-0.0282		0.515	-0.00622		0.201	-0.0554		0.504	-0.0168
0.195	-0.0208		0.4	-0.00365		0.214	-0.0283		0.516	-0.00616		0.2	-0.0555		0.505	-0.0167
0.194	-0.021		0.398	-0.00367		0.213	-0.0284		0.517	-0.00612		0.199	-0.0556		0.506	-0.0167
0.193	-0.0211		0.398	-0.0037		0.212	-0.0284		0.518	-0.00605		0.198	-0.0558		0.507	-0.0166
0.192	-0.0213		0.396	-0.00371		0.211	-0.0285		0.519	-0.006		0.197	-0.0559		0.508	-0.0166
0.191	-0.0215		0.395	-0.00372		0.21	-0.0285		0.52	-0.00596		0.196	-0.056		0.509	-0.0165
0.19	-0.0216		0.395	-0.00374		0.209	-0.0286		0.521	-0.0059		0.195	-0.0561		0.51	-0.0164
0.189	-0.0218		0.393	-0.00378		0.208	-0.0287		0.522	-0.00585		0.194	-0.0561		0.511	-0.0164
0.188	-0.022		0.393	-0.00377		0.207	-0.0287		0.523	-0.0058		0.193	-0.0562		0.512	-0.0163
0.187	-0.0221		0.392	-0.00381		0.206	-0.0288		0.524	-0.00574		0.192	-0.0563		0.513	-0.0163
0.186	-0.0223		0.39	-0.00383		0.205	-0.0288		0.525	-0.0057		0.191	-0.0564		0.514	-0.0162
0.185	-0.0224		0.39	-0.00385		0.204	-0.0289		0.526	-0.00563		0.19	-0.0565		0.515	-0.0162
0.184	-0.0226		0.388	-0.00387		0.203	-0.029		0.527	-0.00558		0.189	-0.0566		0.516	-0.0161
0.183	-0.0227		0.387	-0.00388		0.202	-0.029		0.528	-0.00553		0.188	-0.0567		0.517	-0.016
0.182	-0.0229		0.387	-0.00391		0.201	-0.0291		0.529	-0.00547		0.187	-0.0568		0.518	-0.016
0.181	-0.023		0.385	-0.00396		0.2	-0.0292		0.53	-0.00542		0.186	-0.0569		0.519	-0.0159
0.18	-0.0232		0.385	-0.00395		0.199	-0.0292		0.531	-0.00537		0.185	-0.057		0.52	-0.0159
0.179	-0.0233		0.383	-0.00399		0.198	-0.0293		0.532	-0.0053		0.184	-0.0571		0.521	-0.0158
0.178	-0.0235		0.383	-0.00401		0.197	-0.0294		0.533	-0.00526		0.183	-0.0573		0.522	-0.0157
0.177	-0.0236		0.381	-0.00404		0.196	-0.0294		0.534	-0.00519		0.182	-0.0574		0.523	-0.0157
0.176	-0.0237		0.38	-0.00407		0.195	-0.0295		0.535	-0.00513		0.181	-0.0575		0.524	-0.0156
0.175	-0.0239		0.38	-0.00407		0.194	-0.0295		0.536	-0.0051		0.18	-0.0577		0.525	-0.0156
0.174	-0.024		0.379	-0.00411		0.193	-0.0296		0.537	-0.00503		0.179	-0.0577		0.526	-0.0155
0.173	-0.0242		0.378	-0.00415		0.192	-0.0297		0.538	-0.00498		0.178	-0.0579		0.527	-0.0155
0.172	-0.0244		0.377	-0.00416		0.191	-0.0297		0.539	-0.00492		0.177	-0.058		0.528	-0.0154
0.171	-0.0245		0.375	-0.00421		0.19	-0.0298		0.54	-0.00486		0.176	-0.0581		0.529	-0.0153
0.17	-0.0246		0.375	-0.00423		0.189	-0.0299		0.541	-0.00481		0.175	-0.0582		0.53	-0.0153
0.169	-0.0247		0.373	-0.00428		0.188	-0.0299		0.542	-0.00474		0.174	-0.0583		0.531	-0.0152
0.168	-0.0249		0.372	-0.0043		0.187	-0.03		0.543	-0.00468		0.173	-0.0585		0.532	-0.0152
0.167	-0.0251		0.371	-0.00433		0.186	-0.0301		0.544	-0.00463		0.172	-0.0586		0.533	-0.0151
0.166	-0.0252		0.37	-0.00438		0.185	-0.0301		0.545	-0.00455		0.171	-0.0587		0.534	-0.0151
0.165	-0.0253		0.369	-0.00442		0.184	-0.0302		0.546	-0.0045		0.17	-0.0588		0.535	-0.015
0.164	-0.0254		0.369	-0.00443		0.183	-0.0302		0.547	-0.00445		0.169	-0.0588		0.536	-0.0149
0.163	-0.0256		0.367	-0.00448		0.182	-0.0303		0.548	-0.00438		0.168	-0.059		0.537	-0.0149
0.162	-0.0257		0.366	-0.0045		0.181	-0.0304		0.549	-0.00432		0.167	-0.0591		0.538	-0.0148
0.161	-0.0258		0.365	-0.00458		0.18	-0.0304		0.55	-0.00425		0.166	-0.0592		0.539	-0.0148
0.16	-0.026		0.364	-0.00459		0.179	-0.0305		0.551	-0.0042		0.165	-0.0593		0.54	-0.0147
0.159	-0.0261		0.363	-0.00464		0.178	-0.0306		0.552	-0.00413		0.164	-0.0594		0.541	-0.0147
0.158	-0.0262		0.362	-0.00468		0.177	-0.0306		0.553	-0.00407		0.163	-0.0595		0.542	-0.0146
0.157	-0.0264		0.361	-0.00473		0.176	-0.0307		0.554	-0.004		0.162	-0.0596		0.543	-0.0145
0.156	-0.0265		0.36	-0.00476		0.175	-0.0308		0.555	-0.00394		0.161	-0.0597		0.544	-0.0145
0.155	-0.0267		0.359	-0.0048		0.174	-0.0308		0.556	-0.00387		0.16	-0.0598		0.545	-0.0144
0.154	-0.0268		0.358	-0.00485		0.173	-0.0309		0.557	-0.00381		0.159	-0.0599		0.546	-0.0144
0.153	-0.0269		0.357	-0.0049		0.172	-0.0309		0.558	-0.00371		0.158	-0.06		0.547	-0.0143
0.152	-0.0271		0.356	-0.00494		0.171	-0.031		0.559	-0.00366		0.157	-0.0601		0.548	-0.0142
0.151	-0.0269		0.355	-0.00499		0.17	-0.0311		0.56	-0.0036		0.156	-0.0602		0.549	-0.0142
0.152	-0.0221		0.355	-0.00504		0.169	-0.0311		0.561	-0.00352		0.155	-0.0603		0.55	-0.0141
0.153	-0.0212		0.354	-0.0051		0.168	-0.0312		0.562	-0.00346		0.154	-0.0604		0.551	-0.0141
0.154	-0.0205		0.353	-0.00513		0.167	-0.0312		0.563	-0.00338		0.153	-0.0606		0.552	-0.014
0.155	-0.02		0.352	-0.00503		0.167	-0.0312		0.564	-0.00331		0.153	-0.0606		0.553	-0.014
0.156	-0.0195		0.353	-0.000981		0.167	-0.0296		0.565	-0.00324		0.153	-0.0589		0.552	-0.0153
0.157	-0.019		0.354	-0.00057		0.168	-0.0291		0.566	-0.00317		0.154	-0.0584		0.551	-0.0155
0.158	-0.0187		0.355	-0.000316		0.169	-0.0288		0.566	-0.00313		0.155	-0.0581		0.55	-0.0157
0.159	-0.0182		0.356	-0.000136		0.17	-0.0286		0.566	-0.00643		0.156	-0.0578		0.549	-0.0158
0.16	-0.0179		0.357	2.55e-05		0.171	-0.0284		0.565	-0.00732		0.157	-0.0575		0.548	-0.0159
0.161	-0.0175		0.358	0.000162		0.172	-0.0282		0.564	-0.0076		0.158	-0.0573		0.547	-0.016
0.162	-0.0171		0.359	0.00027		0.173	-0.028		0.563	-0.00778		0.159	-0.057		0.546	-0.016
0.163	-0.0168		0.36	0.000406		0.174	-0.0278		0.562	-0.00796		0.16	-0.0568		0.545	-0.0161
0.164	-0.0165		0.361	0.000475		0.175	-0.0277		0.561	-0.0081		0.161	-0.0566		0.544	-0.0162
0.165	-0.0162		0.362	0.000582		0.176	-0.0275		0.56	-0.00823		0.162	-0.0564		0.543	-0.0162
0.166	-0.0159		0.363	0.000673		0.177	-0.0274		0.559	-0.00836		0.163	-0.0562		0.542	-0.0163
0.167	-0.0156		0.364	0.000722		0.178	-0.0272		0.558	-0.00848		0.164	-0.056		0.541	-0.0163
0.168	-0.0153		0.365	0.000822		0.179	-0.0271		0.557	-0.00859		0.165	-0.0559		0.54	-0.0164
0.169	-0.015		0.366	0.000878		0.18	-0.027		0.556	-0.00869		0.166	-0.0557		0.539	-0.0165
0.17	-0.0148		0.367	0.000942		0.181	-0.0269		0.555	-0.00878		0.167	-0.0555		0.538	-0.0165
0.171	-0.0145		0.368	0.00102		0.182	-0.0267		0.554	-0.00889		0.168	-0.0554		0.537	-0.0166
0.172	-0.0142		0.369	0.00106		0.183	-0.0266		0.553	-0.00897		0.169	-0.0552		0.536	-0.0166
0.173	-0.014		0.37	0.00112		0.184	-0.0265		0.552	-0.00906		0.17	-0.055		0.535	-0.0166
0.174	-0.0138		0.371	0.0012		0.185	-0.0264		0.551	-0.00916		0.171	-0.0549		0.534	-0.0167
0.175	-0.0135		0.372	0.00121		0.186	-0.0263		0.55	-0.00924		0.172	-0.0547		0.533	-0.0167
0.176	-0.0133		0.373	0.0013		0.187	-0.0262		0.549	-0.00932		0.173	-0.0546		0.532	-0.0168
0.177	-0.013		0.374	0.00132		0.188	-0.026		0.548	-0.0094		0.174	-0.0544		0.531	-0.0168
0.178	-0.0128		0.375	0.00138		0.189	-0.0259		0.547	-0.00947		0.175	-0.0542		0.53	-0.0169
0.179	-0.0126		0.376	0.00141		0.19	-0.0258		0.546	-0.00956		0.176	-0.0541		0.529	-0.0169
0.18	-0.0123		0.377	0.00146		0.191	-0.0257		0.545	-0.00964		0.177	-0.0539		0.528	-0.0169
0.181	-0.0121		0.378	0.00152		0.192	-0.0256		0.544	-0.0097		0.178	-0.0538		0.527	-0.017
0.182	-0.012		0.379	0.00153		0.193	-0.0255		0.543	-0.00978		0.179	-0.0536		0.526	-0.017
0.183	-0.0117		0.38	0.00156		0.194	-0.0254		0.542	-0.00985		0.18	-0.0535		0.525	-0.0171
0.184	-0.0115		0.381	0.00161		0.195	-0.0253		0.541	-0.00991		0.181	-0.0533		0.524	-0.0171
0.185	-0.0113		0.382	0.00165		0.196	-0.0252		0.54	-0.00998		0.182	-0.0532		0.523	-0.0171
0.186	-0.0111		0.383	0.00168		0.197	-0.0252		0.539	-0.01		0.183	-0.053		0.522	-0.0172
0.187	-0.0109		0.384	0.00171		0.198	-0.0251		0.538	-0.0101		0.184	-0.0529		0.521	-0.0172
0.188	-0.0108		0.385	0.00175		0.199	-0.025		0.537	-0.0102		0.185	-0.0528		0.52	-0.0173
0.189	-0.0106		0.386	0.0018		0.2	-0.0249		0.536	-0.0102		0.186	-0.0526		0.519	-0.0173
0.19	-0.0104		0.387	0.00183		0.201	-0.0248		0.535	-0.0103		0.187	-0.0525		0.518	-0.0173
0.191	-0.0101		0.388	0.00184		0.202	-0.0247		0.534	-0.0104		0.188	-0.0524		0.517	-0.0174
0.193	-0.00964		0.389	0.00187		0.203	-0.0246		0.533	-0.0104		0.189	-0.0522		0.516	-0.0174
0.194	-0.00945		0.39	0.00191		0.204	-0.0245		0.532	-0.0105		0.19	-0.0522		0.515	-0.0175
0.195	-0.0093		0.391	0.00193		0.205	-0.0244		0.531	-0.0105		0.191	-0.052		0.514	-0.0175
0.196	-0.00913		0.392	0.00195		0.206	-0.0243		0.53	-0.0106		0.192	-0.0519		0.513	-0.0175
0.197	-0.00896		0.393	0.00198		0.207	-0.0243		0.529	-0.0107		0.193	-0.0517		0.512	-0.0176
0.198	-0.00878		0.394	0.00202		0.208	-0.0242		0.528	-0.0107		0.194	-0.0516		0.511	-0.0176
0.199	-0.00861		0.395	0.00205		0.209	-0.0241		0.527	-0.0108		0.195	-0.0515		0.51	-0.0177
0.2	-0.00846		0.396	0.00205		0.21	-0.024		0.526	-0.0108		0.196	-0.0513		0.509	-0.0177
0.201	-0.00828		0.397	0.00209		0.211	-0.024		0.525	-0.0109		0.197	-0.0512		0.508	-0.0178
0.202	-0.00812		0.398	0.0021		0.212	-0.0239		0.524	-0.011		0.198	-0.0511		0.507	-0.0178
0.203	-0.00799		0.399	0.00212		0.213	-0.0238		0.523	-0.011		0.199	-0.051		0.506	-0.0179
0.204	-0.00782		0.4	0.00216		0.214	-0.0237		0.522	-0.0111		0.2	-0.0509		0.505	-0.0179
0.205	-0.00768		0.401	0.00217		0.215	-0.0237		0.521	-0.0111		0.201	-0.0507		0.504	-0.0179
0.206	-0.00749		0.402	0.0022		0.216	-0.0236		0.52	-0.0112		0.202	-0.0506		0.503	-0.018
0.207	-0.00735		0.403	0.00222		0.217	-0.0235		0.519	-0.0112		0.203	-0.0505		0.502	-0.018
0.208	-0.00725		0.404	0.00222		0.218	-0.0234		0.518	-0.0113		0.204	-0.0504		0.501	-0.0181
0.209	-0.00709		0.405	0.00225		0.219	-0.0234		0.517	-0.0113		0.205	-0.0503		0.5	-0.0181
0.21	-0.00692		0.406	0.00227		0.22	-0.0233		0.516	-0.0114		0.206	-0.0501		0.499	-0.0182
0.211	-0.00679		0.407	0.00229		0.221	-0.0232		0.515	-0.0114		0.207	-0.05		0.498	-0.0182
0.212	-0.00663		0.408	0.00231		0.222	-0.0232		0.514	-0.0115		0.208	-0.0499		0.497	-0.0183
0.213	-0.00651		0.409	0.00231		0.223	-0.0231		0.513	-0.0115		0.209	-0.0498		0.496	-0.0183
0.214	-0.00635		0.41	0.00236		0.224	-0.023		0.512	-0.0116		0.21	-0.0497		0.495	-0.0183
0.215	-0.00622		0.411	0.00238		0.225	-0.023		0.511	-0.0116		0.211	-0.0496		0.494	-0.0184
0.216	-0.00611		0.412	0.00236		0.226	-0.0229		0.51	-0.0117		0.212	-0.0495		0.493	-0.0184
0.217	-0.00596		0.413	0.00239		0.227	-0.0228		0.509	-0.0117		0.213	-0.0494		0.492	-0.0185
0.218	-0.00581		0.414	0.0024		0.228	-0.0228		0.508	-0.0118		0.214	-0.0492		0.491	-0.0185
0.219	-0.00572		0.415	0.00242		0.229	-0.0227		0.507	-0.0118		0.215	-0.0492		0.49	-0.0186
0.22	-0.00558		0.416	0.00243		0.23	-0.0226		0.506	-0.0119		0.216	-0.049		0.489	-0.0186
0.221	-0.00547		0.417	0.00244		0.231	-0.0226		0.505	-0.0119		0.217	-0.049		0.488	-0.0186
0.222	-0.00531		0.418	0.00248		0.232	-0.0225		0.504	-0.0119		0.218	-0.0488		0.487	-0.0187
0.223	-0.0052		0.419	0.00249		0.233	-0.0224		0.503	-0.012		0.219	-0.0487		0.486	-0.0188
0.224	-0.00509		0.42	0.00248		0.234	-0.0224		0.502	-0.0121		0.22	-0.0486		0.485	-0.0188
0.225	-0.00497		0.421	0.00251		0.235	-0.0223		0.501	-0.0121		0.221	-0.0485		0.484	-0.0189
0.226	-0.00483		0.422	0.00252		0.236	-0.0222		0.5	-0.0121		0.222	-0.0484		0.483	-0.0189
0.227	-0.00473		0.423	0.00253		0.237	-0.0222		0.499	-0.0122		0.223	-0.0483		0.482	-0.019
0.228	-0.00459		0.424	0.00255		0.238	-0.0221		0.498	-0.0122		0.224	-0.0482		0.481	-0.019
0.229	-0.00448		0.425	0.00255		0.239	-0.0221		0.497	-0.0123		0.225	-0.0481		0.48	-0.019
0.23	-0.00436		0.426	0.00257		0.24	-0.022		0.496	-0.0123		0.226	-0.048		0.479	-0.0191
0.231	-0.00424		0.427	0.00259		0.241	-0.0219		0.495	-0.0124		0.227	-0.0479		0.478	-0.0192
0.232	-0.00415		0.428	0.00259		0.242	-0.0219		0.494	-0.0124		0.228	-0.0478		0.477	-0.0192
0.233	-0.00404		0.429	0.00261		0.243	-0.0218		0.493	-0.0125		0.229	-0.0477		0.476	-0.0193
0.234	-0.00392		0.43	0.00261		0.244	-0.0217		0.492	-0.0125		0.23	-0.0477		0.475	-0.0193
0.235	-0.00384		0.431	0.00262		0.245	-0.0217		0.491	-0.0125		0.231	-0.0475		0.474	-0.0194
0.236	-0.00372		0.432	0.00263		0.246	-0.0216		0.49	-0.0126		0.232	-0.0475		0.473	-0.0194
0.237	-0.00362		0.433	0.00264		0.247	-0.0216		0.489	-0.0126		0.233	-0.0474		0.472	-0.0195
0.238	-0.0035		0.434	0.00265		0.248	-0.0215		0.488	-0.0127		0.234	-0.0473		0.471	-0.0195
0.239	-0.00341		0.435	0.00269		0.249	-0.0214		0.487	-0.0127		0.235	-0.0472		0.47	-0.0196
0.24	-0.0033		0.436	0.00266		0.25	-0.0214		0.486	-0.0128		0.236	-0.0471		0.469	-0.0196
0.241	-0.00321		0.437	0.00271		0.251	-0.0213		0.485	-0.0128		0.237	-0.047		0.468	-0.0197
0.242	-0.00309		0.438	0.0027		0.252	-0.0213		0.484	-0.0129		0.238	-0.0469		0.467	-0.0197
0.243	-0.00302		0.439	0.0027		0.253	-0.0212		0.483	-0.0129		0.239	-0.0468		0.466	-0.0198
0.244	-0.0029		0.44	0.00272		0.254	-0.0212		0.482	-0.0129		0.24	-0.0468		0.465	-0.0198
0.245	-0.00282		0.441	0.00272		0.255	-0.0211		0.481	-0.013		0.241	-0.0467		0.464	-0.0199
0.246	-0.00272		0.442	0.00274		0.256	-0.021		0.48	-0.013		0.242	-0.0466		0.463	-0.0199
0.247	-0.00263		0.443	0.00275		0.257	-0.021		0.479	-0.0131		0.243	-0.0465		0.462	-0.02
0.248	-0.00256		0.444	0.00274		0.258	-0.0209		0.478	-0.0131		0.244	-0.0464		0.461	-0.02
0.249	-0.00245		0.445	0.00277		0.259	-0.0209		0.477	-0.0131		0.245	-0.0463		0.46	-0.0201
0.25	-0.000458		0.446	0.00277		0.26	-0.0208		0.476	-0.0132		0.246	-0.0462		0.459	-0.0201
0.252	-0.00259		0.447	0.00278		0.261	-0.0208		0.475	-0.0132		0.247	-0.0461		0.458	-0.0202
0.253	-0.00208		0.448	0.00279		0.262	-0.0207		0.474	-0.0133		0.248	-0.046		0.457	-0.0202
0.254	-0.00214		0.449	0.00278		0.263	-0.0206		0.473	-0.0133		0.249	-0.0459		0.456	-0.0203
0.255	-0.00204		0.45	0.00284		0.264	-0.0206		0.472	-0.0133		0.25	-0.0459		0.455	-0.0203
0.257	-0.00189		0.451	0.00282		0.265	-0.0205		0.471	-0.0134		0.251	-0.0457		0.454	-0.0204
0.258	-0.00164		0.452	0.00282		0.266	-0.0205		0.47	-0.0134		0.252	-0.0457		0.453	-0.0204
0.259	-0.00154		0.453	0.00284		0.267	-0.0204		0.469	-0.0135		0.253	-0.0456		0.452	-0.0205
0.26	-0.00146		0.454	0.00283		0.268	-0.0204		0.468	-0.0135		0.254	-0.0455		0.451	-0.0206
0.261	-0.00141		0.455	0.00284		0.269	-0.0203		0.467	-0.0135		0.255	-0.0454		0.45	-0.0206
0.262	-0.00131		0.456	0.00285		0.27	-0.0203		0.466	-0.0136		0.256	-0.0453		0.449	-0.0207
0.263	-0.00126		0.457	0.00286		0.271	-0.0202		0.465	-0.0136		0.257	-0.0452		0.448	-0.0207
0.264	-0.00117		0.458	0.00288		0.272	-0.0202		0.464	-0.0137		0.258	-0.0451		0.447	-0.0208
0.265	-0.00109		0.459	0.00289		0.273	-0.0201		0.463	-0.0137		0.259	-0.045		0.446	-0.0208
0.266	-0.00106		0.46	0.00288		0.274	-0.0201		0.462	-0.0138		0.26	-0.0449		0.445	-0.0209
0.267	-0.000957		0.461	0.0029		0.275	-0.02		0.461	-0.0138		0.261	-0.0448		0.444	-0.0209
0.268	-0.000882		0.462	0.00291		0.276	-0.02		0.46	-0.0138		0.262	-0.0447		0.443	-0.021
0.269	-0.000847		0.463	0.00292		0.277	-0.0199		0.459	-0.0138		0.263	-0.0447		0.442	-0.0211
0.27	-0.000742		0.464	0.00292		0.278	-0.0199		0.458	-0.0139		0.264	-0.0446		0.441	-0.0211
0.271	-0.000677		0.465	0.00292		0.279	-0.0198		0.457	-0.0139		0.265	-0.0445		0.44	-0.0212
0.272	-0.000607		0.466	0.00294		0.28	-0.0198		0.456	-0.014		0.266	-0.0443		0.439	-0.0212
0.273	-0.00054		0.467	0.00296		0.281	-0.0197		0.455	-0.014		0.267	-0.0443		0.438	-0.0213
0.274	-0.000491		0.468	0.00295		0.282	-0.0197		0.454	-0.0141		0.268	-0.0442		0.437	-0.0213
0.275	-0.000424		0.469	0.00297		0.283	-0.0196		0.453	-0.0141		0.269	-0.0441		0.436	-0.0214
0.276	-0.000365		0.47	0.00297		0.284	-0.0196		0.452	-0.0141		0.27	-0.044		0.435	-0.0214
0.277	-0.000302		0.471	0.00297		0.285	-0.0195		0.451	-0.0142		0.271	-0.0439		0.434	-0.0215
0.278	-0.000233		0.472	0.00298		0.286	-0.0194		0.45	-0.0142		0.272	-0.0438		0.433	-0.0216
0.279	-0.000178		0.473	0.00299		0.287	-0.0194		0.449	-0.0142		0.273	-0.0437		0.432	-0.0216
0.28	-0.000119		0.474	0.003		0.288	-0.0194		0.448	-0.0143		0.274	-0.0436		0.431	-0.0217
0.281	-5.62e-05		0.475	0.00303		0.289	-0.0193		0.447	-0.0143		0.275	-0.0435		0.43	-0.0218
0.282	-1.17e-05		0.476	0.003		0.29	-0.0193		0.446	-0.0144		0.276	-0.0434		0.429	-0.0218
0.283	6.72e-05		0.477	0.00302		0.291	-0.0192		0.445	-0.0144		0.277	-0.0433		0.428	-0.0219
0.284	0.000126		0.478	0.00304		0.292	-0.0192		0.444	-0.0144		0.278	-0.0432		0.427	-0.0219
0.285	0.00014		0.479	0.00303		0.293	-0.0191		0.443	-0.0145		0.279	-0.0431		0.426	-0.022
0.286	0.000219		0.48	0.00305		0.294	-0.0191		0.442	-0.0145		0.28	-0.043		0.425	-0.022
0.287	0.000272		0.481	0.00305		0.295	-0.019		0.441	-0.0146		0.281	-0.0429		0.424	-0.0221
0.288	0.000341		0.482	0.00305		0.296	-0.019		0.44	-0.0146		0.282	-0.0428		0.423	-0.0222
0.289	0.000391		0.483	0.00308		0.297	-0.0189		0.439	-0.0146		0.283	-0.0428		0.422	-0.0222
0.29	0.00043		0.484	0.00306		0.298	-0.0189		0.438	-0.0147		0.284	-0.0427		0.421	-0.0223
0.291	0.000477		0.485	0.00309		0.299	-0.0188		0.437	-0.0147		0.285	-0.0426		0.42	-0.0224
0.292	0.000548		0.486	0.00308		0.3	-0.0188		0.436	-0.0147		0.286	-0.0425		0.419	-0.0224
0.293	0.000566		0.487	0.0031		0.301	-0.0187		0.435	-0.0148		0.287	-0.0424		0.418	-0.0225
0.294	0.000627		0.488	0.00312		0.302	-0.0187		0.434	-0.0148		0.288	-0.0423		0.417	-0.0226
0.295	0.00068		0.489	0.00311		0.303	-0.0186		0.433	-0.0148		0.289	-0.0422		0.416	-0.0226
0.296	0.000743		0.49	0.00313		0.304	-0.0186		0.432	-0.0149		0.29	-0.0421		0.415	-0.0227
0.297	0.000787		0.491	0.00315		0.305	-0.0185		0.431	-0.0149		0.291	-0.042		0.414	-0.0228
0.298	0.000805		0.492	0.00312		0.306	-0.0185		0.43	-0.015		0.292	-0.0419		0.413	-0.0228
0.299	0.000877		0.493	0.00316		0.307	-0.0185		0.429	-0.015		0.293	-0.0419		0.412	-0.0229
0.3	0.000923		0.494	0.00316		0.308	-0.0184		0.428	-0.015		0.294	-0.0417		0.411	-0.0229
0.301	0.000943		0.495	0.00315		0.309	-0.0184		0.427	-0.0151		0.295	-0.0417		0.41	-0.023
0.302	0.000987		0.496	0.00318		0.31	-0.0183		0.426	-0.0151		0.296	-0.0416		0.409	-0.0231
0.303	0.00103		0.497	0.00317		0.311	-0.0183		0.425	-0.0151		0.297	-0.0415		0.408	-0.0231
0.304	0.00107		0.498	0.0032		0.312	-0.0182		0.424	-0.0152		0.298	-0.0414		0.407	-0.0232
0.305	0.00112		0.499	0.00321		0.313	-0.0182		0.423	-0.0152		0.299	-0.0413		0.406	-0.0232
0.306	0.00115		0.5	0.00319		0.314	-0.0181		0.422	-0.0153		0.3	-0.0412		0.405	-0.0233
0.307	0.0012		0.501	0.00324		0.315	-0.0181		0.421	-0.0153		0.301	-0.0411		0.404	-0.0234
0.308	0.00126		0.502	0.00323		0.316	-0.018		0.42	-0.0153		0.302	-0.0411		0.403	-0.0234
0.309	0.00126		0.503	0.00324		0.317	-0.018		0.419	-0.0154		0.303	-0.041		0.402	-0.0235
0.31	0.00131		0.504	0.00325		0.318	-0.018		0.418	-0.0154		0.304	-0.0409		0.401	-0.0236
0.311	0.00134		0.505	0.00325		0.319	-0.0179		0.417	-0.0154		0.305	-0.0408		0.4	-0.0236
0.312	0.0014		0.506	0.00327		0.32	-0.0179		0.416	-0.0155		0.306	-0.0407		0.399	-0.0237
0.313	0.00144		0.507	0.00328		0.321	-0.0178		0.415	-0.0155		0.307	-0.0406		0.398	-0.0238
0.314	0.00145		0.508	0.00327		0.322	-0.0178		0.414	-0.0156		0.308	-0.0405		0.397	-0.0239
0.315	0.0015		0.509	0.00331		0.323	-0.0178		0.413	-0.0156		0.309	-0.0404		0.396	-0.0239
0.316	0.00153		0.51	0.0033		0.324	-0.0177		0.412	-0.0156		0.31	-0.0404		0.395	-0.024
0.317	0.00155		0.511	0.00331		0.325	-0.0177		0.411	-0.0157		0.311	-0.0403		0.394	-0.0241
0.318	0.00159		0.512	0.00332		0.326	-0.0176		0.41	-0.0157		0.312	-0.0402		0.393	-0.0241
0.319	0.00162		0.513	0.00332		0.327	-0.0176		0.409	-0.0157		0.313	-0.0401		0.392	-0.0242
0.32	0.00167		0.514	0.00336		0.328	-0.0176		0.408	-0.0158		0.314	-0.04		0.391	-0.0243
0.321	0.00172		0.515	0.00337		0.329	-0.0175		0.407	-0.0158		0.315	-0.04		0.39	-0.0243
0.322	0.00173		0.516	0.00335		0.33	-0.0175		0.406	-0.0159		0.316	-0.0398		0.389	-0.0244
0.323	0.00176		0.517	0.00337		0.331	-0.0174		0.405	-0.0159		0.317	-0.0398		0.388	-0.0244
0.324	0.00178		0.518	0.00339		0.332	-0.0174		0.404	-0.0159		0.318	-0.0397		0.387	-0.0245
0.325	0.00181		0.519	0.00339		0.333	-0.0174		0.403	-0.016		0.319	-0.0396		0.386	-0.0246
0.326	0.00185		0.52	0.00341		0.334	-0.0173		0.402	-0.016		0.32	-0.0395		0.385	-0.0247
0.327	0.00187		0.521	0.00341		0.335	-0.0173		0.401	-0.016		0.321	-0.0394		0.384	-0.0247
0.328	0.0019		0.522	0.00344		0.336	-0.0172		0.4	-0.0161		0.322	-0.0394		0.383	-0.0248
0.329	0.00194		0.523	0.00345		0.337	-0.0172		0.399	-0.0161		0.323	-0.0393		0.382	-0.0249
0.33	0.00195		0.524	0.00343		0.338	-0.0172		0.398	-0.0162		0.324	-0.0392		0.381	-0.025
0.331	0.00198		0.525	0.00346		0.339	-0.0171		0.397	-0.0162		0.325	-0.0391		0.38	-0.025
0.332	0.00203		0.526	0.00348		0.34	-0.0171		0.396	-0.0162		0.326	-0.039		0.379	-0.0251
0.333	0.00203		0.527	0.00348		0.341	-0.017		0.395	-0.0163		0.327	-0.039		0.378	-0.0252
0.334	0.00207		0.528	0.00349		0.342	-0.017		0.394	-0.0163		0.328	-0.0389		0.377	-0.0253
0.335	0.00209		0.529	0.0035		0.343	-0.017		0.393	-0.0163		0.329	-0.0388		0.376	-0.0253
0.336	0.00211		0.53	0.00353		0.344	-0.0169		0.392	-0.0164		0.33	-0.0387		0.375	-0.0254
0.337	0.00214		0.531	0.00354		0.345	-0.0169		0.391	-0.0164		0.331	-0.0386		0.374	-0.0255
[truncated: 85,095 more rows]
