# Supplementary material for: Substrate Selection for Fundamental Studies of Electrocatalysts and Photoelectrodes: Inert Potential Windows in Acidic, Neutral, and Basic Electrolyte
Source: PLoS One. 2014 Oct 30;9(10):e107942. doi: 10.1371/journal.pone.0107942 (PMC4214636; doi:10.1371/journal.pone.0107942)
Supplement: File S6 — Electrochemical activity data for stainless steel 304 (SS 304) as displayed in Figure 7 . (XLSX) [file pone.0107942.s006.xlsx]

## Sheet: SS 304
SUPPORTING INFORMATION
Substrate Selection for Fundamental Studies of Electrocatalysts and Photoelectrodes: Inert Potential Windows in Acidic, Neutral, and Basic Electrolyte
Jesse D. Benck, Blaise A. Pinaud, Yelena Gorlin, and Thomas F. Jaramillo
Department of Chemical Engineering, Stanford University
Electrochemical Data for Stainless Steel (SS) 304 Substrate
0.1 M Sulfuric Acid						0.1 M Sodium Acetate						0.1 M Sodium Hydroxide
Cathodic Sweeps			Anodic Sweeps			Cathodic Sweeps			Anodic Sweeps			Cathodic Sweeps			Anodic Sweeps
Potential vs. RHE	Current Density		Potential vs. RHE	Current Density		Potential vs. RHE	Current Density		Potential vs. RHE	Current Density		Potential vs. RHE	Current Density		Potential vs. RHE	Current Density
(V)	(mA/cm2electrode)		(V)	(mA/cm2electrode)		(V)	(mA/cm2electrode)		(V)	(mA/cm2electrode)		(V)	(mA/cm2electrode)		(V)	(mA/cm2electrode)
0.348	-0.0148		0.356	0.073		0.363	-0.0183		0.371	-0.0193		0.349	-0.0511		0.357	-0.0378
0.346	-0.00974		0.356	0.0512		0.363	-0.0142		0.371	-0.0102		0.349	-0.0347		0.357	-0.0271
0.343	-0.00645		0.357	0.0326		0.362	-0.00993		0.372	-0.00647		0.348	-0.022		0.358	-0.0181
0.34	-0.00636		0.358	0.0252		0.361	-0.00794		0.374	-0.00405		0.347	-0.0174		0.359	-0.0142
0.336	-0.00594		0.359	0.0212		0.36	-0.00675		0.375	-0.00266		0.346	-0.015		0.36	-0.012
0.333	-0.00563		0.36	0.0186		0.358	-0.00578		0.376	-0.00209		0.345	-0.0136		0.361	-0.0105
0.33	-0.00548		0.361	0.0168		0.357	-0.0052		0.377	-0.00165		0.344	-0.0127		0.362	-0.00947
0.327	-0.00533		0.362	0.0156		0.356	-0.0049		0.378	-0.00132		0.343	-0.012		0.363	-0.00866
0.324	-0.00524		0.363	0.0145		0.355	-0.00467		0.379	-0.00104		0.342	-0.0116		0.365	-0.00783
0.321	-0.0052		0.364	0.0138		0.354	-0.00446		0.38	-0.000819		0.341	-0.0113		0.366	-0.00703
0.318	-0.00517		0.365	0.0132		0.353	-0.00431		0.382	-0.000651		0.34	-0.011		0.367	-0.00664
0.315	-0.00516		0.366	0.0126		0.352	-0.0042		0.383	-0.000338		0.339	-0.0108		0.368	-0.00629
0.311	-0.00517		0.367	0.0122		0.351	-0.00409		0.384	-0.000252		0.338	-0.0107		0.369	-0.00599
0.308	-0.00517		0.368	0.0118		0.35	-0.004		0.385	-0.000121		0.337	-0.0106		0.37	-0.00572
0.305	-0.0052		0.369	0.0115		0.349	-0.00392		0.386	-4.1e-05		0.336	-0.0105		0.371	-0.00548
0.302	-0.00523		0.37	0.0113		0.348	-0.00387		0.387	8.44e-05		0.335	-0.0105		0.372	-0.00526
0.299	-0.00526		0.371	0.011		0.347	-0.00379		0.388	0.000117		0.334	-0.0105		0.373	-0.00506
0.296	-0.00531		0.372	0.0108		0.346	-0.00376		0.389	0.000203		0.333	-0.0105		0.374	-0.00488
0.293	-0.00534		0.373	0.0106		0.345	-0.00373		0.39	0.000268		0.332	-0.0105		0.375	-0.00471
0.29	-0.0054		0.374	0.0104		0.344	-0.00369		0.391	0.000316		0.331	-0.0106		0.376	-0.00454
0.287	-0.00545		0.375	0.0103		0.343	-0.00367		0.392	0.000368		0.33	-0.0106		0.377	-0.0044
0.284	-0.0055		0.376	0.0102		0.342	-0.00365		0.393	0.000414		0.329	-0.0107		0.378	-0.00427
0.281	-0.00556		0.377	0.0101		0.341	-0.00363		0.394	0.000459		0.328	-0.0107		0.379	-0.00413
0.278	-0.00562		0.378	0.00994		0.34	-0.00363		0.395	0.000501		0.327	-0.0108		0.38	-0.00401
0.274	-0.00567		0.379	0.00983		0.339	-0.00363		0.396	0.00053		0.326	-0.0109		0.381	-0.0039
0.271	-0.00574		0.381	0.00975		0.338	-0.00361		0.397	0.00057		0.325	-0.011		0.382	-0.00378
0.268	-0.00579		0.382	0.00968		0.337	-0.00361		0.398	0.000599		0.324	-0.0111		0.383	-0.00369
0.265	-0.00586		0.383	0.00955		0.336	-0.00359		0.399	0.00063		0.323	-0.0112		0.384	-0.00359
0.262	-0.00592		0.384	0.0095		0.335	-0.00362		0.4	0.000664		0.322	-0.0113		0.385	-0.00349
0.259	-0.00598		0.385	0.00943		0.334	-0.00361		0.401	0.000679		0.321	-0.0115		0.386	-0.00341
0.256	-0.00605		0.386	0.00939		0.333	-0.00362		0.402	0.000711		0.32	-0.0116		0.387	-0.00331
0.253	-0.0061		0.387	0.00934		0.332	-0.00363		0.403	0.000726		0.319	-0.0117		0.388	-0.00322
0.252	-0.00579		0.388	0.00929		0.331	-0.00363		0.404	0.000744		0.318	-0.0118		0.389	-0.00316
0.254	-0.00197		0.389	0.00925		0.33	-0.00364		0.405	0.000756		0.317	-0.012		0.39	-0.00307
0.257	-0.00122		0.39	0.0092		0.329	-0.00365		0.406	0.000793		0.316	-0.0121		0.391	-0.00301
0.26	-0.000784		0.391	0.00917		0.328	-0.00367		0.407	0.00079		0.315	-0.0123		0.392	-0.00294
0.263	-0.00044		0.392	0.00913		0.327	-0.00368		0.408	0.000819		0.314	-0.0124		0.393	-0.00287
0.266	-0.000177		0.393	0.00911		0.326	-0.0037		0.409	0.000829		0.313	-0.0126		0.394	-0.00281
0.269	2.64e-05		0.394	0.00908		0.325	-0.00371		0.41	0.000841		0.312	-0.0128		0.395	-0.00274
0.272	0.000217		0.395	0.00905		0.324	-0.00374		0.411	0.000858		0.311	-0.0129		0.396	-0.00267
0.275	0.000352		0.396	0.00902		0.323	-0.00375		0.412	0.000848		0.31	-0.0131		0.397	-0.00262
0.278	0.000489		0.397	0.00901		0.322	-0.00377		0.413	0.000874		0.309	-0.0133		0.398	-0.00256
0.281	0.000602		0.398	0.00899		0.321	-0.00379		0.414	0.000893		0.308	-0.0134		0.399	-0.0025
0.285	0.000698		0.399	0.00896		0.32	-0.0038		0.415	0.00089		0.307	-0.0136		0.4	-0.00245
0.288	0.000795		0.4	0.00894		0.319	-0.00383		0.416	0.000915		0.306	-0.0138		0.401	-0.0024
0.291	0.000881		0.401	0.00892		0.318	-0.00386		0.417	0.000918		0.305	-0.014		0.402	-0.00235
0.294	0.000938		0.402	0.00891		0.317	-0.00387		0.418	0.000921		0.304	-0.0142		0.403	-0.00229
0.297	0.001		0.403	0.00889		0.316	-0.0039		0.419	0.000943		0.303	-0.0144		0.404	-0.00224
0.3	0.00105		0.404	0.00888		0.315	-0.00394		0.42	0.000936		0.302	-0.0146		0.405	-0.0022
0.303	0.0011		0.405	0.0089		0.314	-0.00396		0.421	0.00095		0.301	-0.0148		0.406	-0.00215
0.306	0.00115		0.406	0.00885		0.313	-0.004		0.422	0.000958		0.3	-0.015		0.407	-0.00211
0.309	0.00119		0.407	0.00885		0.312	-0.00402		0.423	0.000954		0.299	-0.0152		0.408	-0.00206
0.312	0.00124		0.408	0.00884		0.311	-0.00405		0.424	0.000971		0.298	-0.0154		0.409	-0.00202
0.315	0.00127		0.409	0.00884		0.31	-0.00409		0.425	0.000986		0.297	-0.0156		0.41	-0.00199
0.318	0.0013		0.41	0.00883		0.309	-0.0041		0.426	0.000968		0.296	-0.0159		0.411	-0.00193
0.322	0.00134		0.411	0.00883		0.308	-0.00414		0.427	0.00099		0.295	-0.016		0.412	-0.00189
0.325	0.00136		0.412	0.00881		0.307	-0.00416		0.428	0.00098		0.294	-0.0163		0.413	-0.00187
0.328	0.00138		0.413	0.00882		0.306	-0.0042		0.429	0.000988		0.293	-0.0165		0.414	-0.00182
0.331	0.00144		0.414	0.00879		0.305	-0.00424		0.43	0.000996		0.292	-0.0167		0.415	-0.00179
0.334	0.00144		0.415	0.00881		0.304	-0.00426		0.431	0.000996		0.291	-0.017		0.416	-0.00174
0.337	0.00146		0.416	0.00879		0.303	-0.0043		0.432	0.001		0.29	-0.0172		0.417	-0.00171
0.34	0.00148		0.417	0.0088		0.302	-0.00433		0.433	0.001		0.289	-0.0175		0.418	-0.00168
0.343	0.00149		0.418	0.00881		0.301	-0.00436		0.434	0.001		0.288	-0.0177		0.419	-0.00164
0.346	0.00151		0.419	0.00878		0.3	-0.0044		0.435	0.00102		0.287	-0.0179		0.42	-0.0016
0.349	0.00152		0.42	0.0088		0.299	-0.00443		0.436	0.00101		0.286	-0.0182		0.421	-0.00158
0.351	0.00153		0.421	0.00881		0.298	-0.00447		0.437	0.00101		0.285	-0.0185		0.422	-0.00154
0.352	0.00153		0.422	0.00877		0.297	-0.00453		0.438	0.00105		0.284	-0.0187		0.423	-0.00151
0.35	-0.00155		0.423	0.00879		0.296	-0.00454		0.439	0.00101		0.283	-0.019		0.424	-0.00148
0.347	-0.00188		0.424	0.00878		0.295	-0.0046		0.44	0.00102		0.282	-0.0192		0.425	-0.00144
0.344	-0.00207		0.425	0.00879		0.294	-0.00464		0.441	0.00103		0.281	-0.0195		0.426	-0.00142
0.341	-0.00222		0.426	0.00879		0.293	-0.00467		0.442	0.00102		0.28	-0.0198		0.427	-0.00139
0.338	-0.00233		0.427	0.00879		0.292	-0.00472		0.443	0.00103		0.279	-0.02		0.428	-0.00135
0.335	-0.00243		0.428	0.0088		0.291	-0.00475		0.444	0.00102		0.278	-0.0203		0.429	-0.00134
0.332	-0.00256		0.429	0.00879		0.29	-0.0048		0.445	0.00102		0.277	-0.0206		0.43	-0.0013
0.329	-0.0026		0.43	0.00878		0.289	-0.00484		0.446	0.00103		0.276	-0.0209		0.431	-0.00127
0.326	-0.00269		0.431	0.00882		0.288	-0.00487		0.447	0.00103		0.275	-0.0212		0.432	-0.00125
0.323	-0.00275		0.432	0.0088		0.287	-0.00494		0.448	0.00104		0.274	-0.0214		0.433	-0.00122
0.319	-0.00282		0.433	0.0088		0.286	-0.00496		0.449	0.00103		0.273	-0.0217		0.434	-0.0012
0.316	-0.0029		0.434	0.00881		0.285	-0.00503		0.45	0.00103		0.272	-0.022		0.435	-0.00116
0.313	-0.00295		0.435	0.0088		0.284	-0.0051		0.451	0.00104		0.271	-0.0223		0.436	-0.00114
0.31	-0.00302		0.436	0.00881		0.283	-0.00512		0.452	0.00103		0.27	-0.0226		0.437	-0.00113
0.307	-0.00308		0.437	0.00881		0.282	-0.00516		0.453	0.00103		0.269	-0.0229		0.438	-0.00109
0.304	-0.00314		0.438	0.00881		0.281	-0.00522		0.454	0.00103		0.268	-0.0232		0.439	-0.00108
0.301	-0.00322		0.439	0.00882		0.28	-0.00526		0.455	0.00102		0.267	-0.0235		0.44	-0.00105
0.298	-0.00327		0.44	0.00881		0.279	-0.00532		0.456	0.00103		0.266	-0.0238		0.441	-0.00101
0.295	-0.00335		0.441	0.00882		0.278	-0.00537		0.457	0.00103		0.265	-0.0241		0.443	-0.00115
0.292	-0.00343		0.442	0.00882		0.277	-0.00542		0.458	0.00103		0.264	-0.0244		0.444	-0.000857
0.289	-0.00348		0.443	0.00883		0.276	-0.00548		0.459	0.00103		0.263	-0.0248		0.445	-0.00107
0.286	-0.00356		0.444	0.00885		0.275	-0.00553		0.46	0.00103		0.262	-0.0251		0.446	-0.000715
0.282	-0.00363		0.445	0.00885		0.274	-0.00558		0.461	0.00102		0.261	-0.0254		0.448	-0.00088
0.279	-0.0037		0.446	0.00884		0.273	-0.00564		0.462	0.00103		0.26	-0.0257		0.449	-0.000849
0.276	-0.00379		0.447	0.00885		0.272	-0.00568		0.463	0.00103		0.259	-0.0261		0.45	-0.000829
0.273	-0.00386		0.448	0.00885		0.271	-0.00576		0.464	0.00103		0.258	-0.0264		0.451	-0.000807
0.27	-0.00396		0.449	0.00884		0.27	-0.00581		0.465	0.00103		0.257	-0.0267		0.452	-0.00102
0.267	-0.00404		0.45	0.00887		0.269	-0.00585		0.466	0.00102		0.256	-0.027		0.453	-0.000615
0.264	-0.00414		0.451	0.00886		0.268	-0.00591		0.467	0.00103		0.255	-0.0273		0.453	-0.000578
0.261	-0.00424		0.452	0.00889		0.267	-0.00595		0.467	0.00103		0.254	-0.0277		0.452	-0.00185
0.258	-0.00434		0.452	0.00879		0.267	-0.00599		0.466	-0.000406		0.253	-0.0278		0.451	-0.00287
0.255	-0.00444		0.452	0.0082		0.268	-0.0037		0.464	-0.000763		0.253	-0.0277		0.45	-0.00293
0.253	-0.00451		0.452	0.00556		0.269	-0.00318		0.463	-0.000952		0.254	-0.0245		0.449	-0.003
0.252	-0.00421		0.45	0.00535		0.27	-0.00295		0.462	-0.000799		0.255	-0.0236		0.448	-0.00306
0.254	-0.000706		0.45	0.00512		0.271	-0.00276		0.461	-0.000945		0.256	-0.0231		0.447	-0.0031
0.257	-0.00017		0.449	0.00494		0.272	-0.00258		0.46	-0.000942		0.257	-0.0226		0.446	-0.00315
0.26	0.000116		0.448	0.0048		0.273	-0.00245		0.459	-0.000967		0.258	-0.0221		0.445	-0.0032
0.263	0.000341		0.447	0.00468		0.274	-0.00233		0.458	-0.000985		0.259	-0.0217		0.444	-0.00323
0.266	0.000507		0.446	0.00456		0.275	-0.00222		0.457	-0.00102		0.26	-0.0213		0.443	-0.00327
0.269	0.000631		0.445	0.00445		0.276	-0.0021		0.456	-0.00102		0.261	-0.0209		0.442	-0.00331
0.272	0.000758		0.444	0.00435		0.277	-0.00203		0.455	-0.00105		0.262	-0.0205		0.441	-0.00335
0.275	0.000843		0.442	0.00427		0.278	-0.00194		0.454	-0.00106		0.263	-0.0201		0.44	-0.00338
0.278	0.00093		0.442	0.0042		0.279	-0.00187		0.453	-0.00108		0.264	-0.0198		0.439	-0.00341
0.282	0.00101		0.441	0.00412		0.28	-0.00178		0.452	-0.0011		0.265	-0.0194		0.438	-0.00345
0.285	0.00106		0.44	0.00405		0.281	-0.0017		0.451	-0.00111		0.266	-0.0191		0.437	-0.00348
0.288	0.00113		0.438	0.00398		0.282	-0.00163		0.45	-0.00113		0.267	-0.0188		0.436	-0.00351
0.291	0.00119		0.438	0.00391		0.283	-0.00156		0.449	-0.00114		0.268	-0.0185		0.435	-0.00354
0.294	0.00123		0.437	0.00386		0.284	-0.0015		0.448	-0.00115		0.269	-0.0181		0.434	-0.00358
0.297	0.00128		0.436	0.0038		0.285	-0.00141		0.447	-0.00117		0.27	-0.0178		0.433	-0.0036
0.3	0.0013		0.435	0.00372		0.286	-0.00137		0.446	-0.00119		0.271	-0.0175		0.432	-0.00364
0.303	0.00134		0.434	0.00369		0.287	-0.00131		0.445	-0.00119		0.272	-0.0172		0.431	-0.00366
0.306	0.00137		0.433	0.00362		0.288	-0.00124		0.444	-0.00121		0.273	-0.0169		0.43	-0.0037
0.309	0.00141		0.432	0.00358		0.289	-0.0012		0.443	-0.00121		0.274	-0.0166		0.429	-0.00373
0.312	0.00144		0.431	0.00352		0.29	-0.00115		0.442	-0.00123		0.275	-0.0164		0.428	-0.00376
0.315	0.00146		0.43	0.00348		0.291	-0.0011		0.441	-0.00125		0.276	-0.0161		0.427	-0.00379
0.318	0.00148		0.429	0.00344		0.292	-0.00105		0.44	-0.00125		0.277	-0.0158		0.426	-0.00381
0.322	0.00151		0.428	0.00339		0.293	-0.000997		0.439	-0.00128		0.278	-0.0156		0.425	-0.00385
0.325	0.00153		0.427	0.00335		0.294	-0.000952		0.438	-0.0013		0.279	-0.0153		0.424	-0.00388
0.328	0.00155		0.426	0.00332		0.295	-0.000918		0.437	-0.00129		0.28	-0.015		0.423	-0.0039
0.331	0.00159		0.425	0.00326		0.296	-0.000813		0.436	-0.00132		0.281	-0.0148		0.422	-0.00395
0.334	0.00159		0.423	0.00322		0.297	-0.000762		0.435	-0.00131		0.282	-0.0145		0.421	-0.00397
0.337	0.0016		0.423	0.00319		0.298	-0.000736		0.434	-0.00133		0.283	-0.0143		0.42	-0.004
0.34	0.00162		0.422	0.00314		0.299	-0.000689		0.433	-0.00135		0.284	-0.0141		0.419	-0.00403
0.343	0.00163		0.421	0.00312		0.3	-0.000653		0.432	-0.00135		0.285	-0.0138		0.418	-0.00407
0.346	0.00165		0.42	0.00307		0.301	-0.00062		0.431	-0.00137		0.286	-0.0136		0.417	-0.0041
0.349	0.00166		0.419	0.00302		0.302	-0.000566		0.43	-0.00137		0.287	-0.0134		0.416	-0.00415
0.351	0.00167		0.418	0.00301		0.303	-0.000552		0.429	-0.00138		0.288	-0.0131		0.415	-0.00415
0.352	0.00164		0.417	0.00296		0.304	-0.000505		0.428	-0.00141		0.289	-0.0129		0.414	-0.0042
0.35	-0.00137		0.415	0.00295		0.305	-0.000461		0.427	-0.00141		0.29	-0.0127		0.413	-0.00423
0.347	-0.00169		0.414	0.0029		0.306	-0.000447		0.426	-0.00142		0.291	-0.0125		0.412	-0.00426
0.344	-0.00187		0.414	0.00287		0.307	-0.000402		0.425	-0.00145		0.292	-0.0123		0.411	-0.0043
0.341	-0.00201		0.413	0.00284		0.308	-0.000371		0.424	-0.00144		0.293	-0.0121		0.41	-0.00433
0.338	-0.00212		0.412	0.0028		0.309	-0.000346		0.423	-0.00146		0.294	-0.0119		0.409	-0.00436
0.335	-0.00222		0.411	0.00277		0.31	-0.000274		0.422	-0.00147		0.295	-0.0117		0.408	-0.0044
0.332	-0.00234		0.41	0.00274		0.311	-0.000285		0.421	-0.00148		0.296	-0.0115		0.407	-0.00442
0.329	-0.00238		0.408	0.00271		0.312	-0.000244		0.42	-0.0015		0.297	-0.0113		0.406	-0.00447
0.326	-0.00246		0.407	0.00268		0.313	-0.000223		0.419	-0.0015		0.298	-0.0111		0.405	-0.0045
0.323	-0.00251		0.407	0.00265		0.314	-0.000193		0.418	-0.00152		0.299	-0.0109		0.404	-0.00453
0.319	-0.00258		0.406	0.00261		0.315	-0.000157		0.417	-0.00154		0.3	-0.0107		0.403	-0.00458
0.316	-0.00265		0.405	0.00259		0.316	-0.000138		0.416	-0.00154		0.301	-0.0105		0.402	-0.00461
0.313	-0.0027		0.404	0.00257		0.317	-0.000108		0.415	-0.00156		0.302	-0.0104		0.401	-0.00465
0.31	-0.00276		0.403	0.00252		0.318	-7.08e-05		0.414	-0.00157		0.303	-0.0102		0.4	-0.00469
0.307	-0.00282		0.402	0.00252		0.32	-4.13e-05		0.413	-0.00158		0.304	-0.01		0.399	-0.00472
0.304	-0.00287		0.401	0.00248		0.321	-2.33e-05		0.412	-0.00157		0.305	-0.00981		0.398	-0.00476
0.301	-0.00294		0.4	0.00246		0.322	-9.73e-06		0.411	-0.00161		0.307	-0.00943		0.397	-0.00479
0.298	-0.00298		0.399	0.00242		0.323	3.48e-05		0.41	-0.00162		0.308	-0.00926		0.396	-0.00483
0.295	-0.00305		0.398	0.0024		0.324	8.14e-05		0.409	-0.00163		0.309	-0.00909		0.395	-0.00487
0.292	-0.00313		0.397	0.00238		0.325	0.00011		0.408	-0.00164		0.31	-0.00895		0.394	-0.00491
0.289	-0.00316		0.396	0.00235		0.326	0.000119		0.407	-0.00166		0.311	-0.00878		0.393	-0.00495
0.286	-0.00324		0.394	0.00232		0.327	0.000126		0.406	-0.00167		0.312	-0.00862		0.392	-0.00499
0.282	-0.0033		0.394	0.00231		0.328	0.000146		0.405	-0.00168		0.313	-0.00849		0.391	-0.00503
0.279	-0.00335		0.393	0.00226		0.329	0.000172		0.404	-0.0017		0.314	-0.0083		0.39	-0.00508
0.276	-0.00343		0.392	0.00225		0.331	-0.000169		0.403	-0.00171		0.315	-0.00818		0.389	-0.00511
0.273	-0.00349		0.39	0.00223		0.332	0.000454		0.402	-0.00173		0.316	-0.00805		0.388	-0.00516
0.27	-0.00357		0.39	0.00219		0.334	0.000204		0.401	-0.00174		0.317	-0.00789		0.387	-0.0052
0.267	-0.00365		0.389	0.00218		0.335	0.000292		0.4	-0.00175		0.318	-0.00776		0.386	-0.00524
0.264	-0.00372		0.388	0.00215		0.336	0.000312		0.399	-0.00178		0.319	-0.00762		0.385	-0.00529
0.261	-0.00381		0.387	0.00212		0.337	0.000396		0.398	-0.00178		0.32	-0.00747		0.384	-0.00533
0.258	-0.0039		0.386	0.00211		0.339	0.000328		0.397	-0.00179		0.321	-0.00736		0.383	-0.00537
0.255	-0.00398		0.385	0.00208		0.34	0.000371		0.396	-0.00182		0.322	-0.00721		0.382	-0.00542
0.253	-0.00405		0.384	0.00206		0.341	0.000388		0.395	-0.00182		0.323	-0.00709		0.381	-0.00546
0.252	-0.00375		0.383	0.00203		0.342	0.0004		0.394	-0.00184		0.324	-0.00696		0.38	-0.00551
0.254	-0.000361		0.382	0.002		0.343	0.000424		0.393	-0.00186		0.325	-0.00683		0.379	-0.00556
0.257	0.000123		0.381	0.00199		0.344	0.000441		0.392	-0.00187		0.326	-0.00672		0.378	-0.0056
0.26	0.000372		0.38	0.00193		0.345	0.000454		0.391	-0.00189		0.327	-0.00658		0.377	-0.00566
0.263	0.000565		0.379	0.00195		0.346	0.000466		0.39	-0.00191		0.328	-0.00647		0.376	-0.00571
0.266	0.00071		0.378	0.00192		0.347	0.000483		0.389	-0.00192		0.329	-0.00635		0.375	-0.00574
0.269	0.000812		0.377	0.00189		0.348	0.000487		0.388	-0.00194		0.33	-0.00623		0.374	-0.0058
0.272	0.000924		0.376	0.00186		0.349	0.00052		0.386	-0.00194		0.331	-0.00612		0.373	-0.00584
0.275	0.000991		0.375	0.00186		0.35	0.00052		0.385	-0.00198		0.332	-0.00601		0.372	-0.0059
0.278	0.00107		0.374	0.00183		0.351	0.00053		0.384	-0.002		0.333	-0.0059		0.371	-0.00595
0.281	0.00114		0.373	0.00181		0.352	0.000554		0.383	-0.00202		0.333	-0.00579		0.37	-0.006
0.285	0.00118		0.372	0.00179		0.353	0.000546		0.382	-0.00204		0.335	-0.00568		0.369	-0.00605
0.288	0.00124		0.371	0.00176		0.354	0.000573		0.381	-0.00205		0.336	-0.00557		0.368	-0.00611
0.291	0.0013		0.37	0.00175		0.355	0.000589		0.38	-0.00207		0.337	-0.00548		0.367	-0.00615
0.294	0.00132		0.369	0.00172		0.356	0.000593		0.379	-0.00209		0.338	-0.00537		0.366	-0.00621
0.297	0.00137		0.368	0.0017		0.357	0.000621		0.378	-0.0021		0.338	-0.00529		0.365	-0.00628
0.3	0.00138		0.367	0.00168		0.358	0.000619		0.377	-0.00212		0.339	-0.00518		0.364	-0.00633
0.303	0.00142		0.366	0.00166		0.359	0.000627		0.376	-0.00213		0.34	-0.00507		0.363	-0.00638
0.306	0.00145		0.365	0.00163		0.36	0.000646		0.375	-0.00216		0.342	-0.00499		0.362	-0.00643
0.309	0.00148		0.363	0.00161		0.361	0.000653		0.374	-0.00218		0.342	-0.00487		0.361	-0.0065
0.312	0.00151		0.363	0.00159		0.362	0.00067		0.373	-0.00219		0.344	-0.00478		0.36	-0.00656
0.315	0.00152		0.362	0.00159		0.363	0.000675		0.372	-0.00221		0.344	-0.0047		0.359	-0.0066
0.318	0.00155		0.361	0.00155		0.364	0.000674		0.371	-0.00222		0.345	-0.00461		0.358	-0.00668
0.322	0.00157		0.36	0.00154		0.365	0.000694		0.37	-0.00225		0.347	-0.00451		0.357	-0.00672
0.325	0.00158		0.359	0.00152		0.366	0.000696		0.369	-0.00226		0.347	-0.00443		0.356	-0.00679
0.328	0.00161		0.358	0.00149		0.367	0.000708		0.368	-0.00228		0.348	-0.00433		0.355	-0.00686
0.331	0.00165		0.357	0.00148		0.367	0.000694		0.367	-0.00232		0.35	-0.00426		0.354	-0.00692
0.334	0.00164		0.356	0.00146		0.367	0.000625		0.367	-0.0023		0.35	-0.00417		0.353	-0.00694
0.337	0.00166		0.355	0.00141		0.366	-0.00111		0.368	-0.000252		0.351	-0.00407		0.353	-0.00692
0.34	0.00167		0.354	0.00143		0.365	-0.00147		0.369	0.000149		0.352	-0.00402		0.354	-0.00433
0.343	0.00168		0.353	0.00138		0.364	-0.00158		0.37	0.000319		0.353	-0.00396		0.355	-0.00405
0.346	0.0017		0.352	0.00137		0.363	-0.00165		0.371	0.000523		0.352	-0.0065		0.356	-0.00386
0.349	0.00171		0.353	0.00471		0.362	-0.0017		0.372	0.000594		0.351	-0.00677		0.357	-0.00371
0.351	0.00172		0.354	0.00494		0.361	-0.00177		0.373	0.000635		0.35	-0.00696		0.358	-0.00358
0.352	0.00171		0.355	0.00514		0.36	-0.0018		0.374	0.000691		0.349	-0.00713		0.359	-0.00347
0.35	-0.00129		0.356	0.00527		0.359	-0.00185		0.375	0.000721		0.348	-0.00728		0.36	-0.00337
0.347	-0.00159		0.357	0.00536		0.358	-0.00188		0.376	0.000774		0.347	-0.0074		0.361	-0.00329
0.344	-0.00177		0.358	0.00546		0.357	-0.00192		0.377	0.00081		0.346	-0.00754		0.362	-0.0032
0.341	-0.00191		0.359	0.00552		0.356	-0.00196		0.378	0.000829		0.345	-0.00766		0.363	-0.00312
0.338	-0.00202		0.36	0.00558		0.355	-0.002		0.379	0.00087		0.344	-0.00778		0.364	-0.00305
0.335	-0.00211		0.361	0.00565		0.354	-0.00202		0.38	0.000888		0.343	-0.00792		0.365	-0.00296
0.332	-0.00223		0.362	0.00569		0.353	-0.00205		0.381	0.000911		0.342	-0.00802		0.366	-0.0029
0.329	-0.00227		0.363	0.00574		0.352	-0.00209		0.382	0.000935		0.341	-0.00815		0.367	-0.00285
0.326	-0.00234		0.364	0.0058		0.351	-0.00211		0.383	0.000947		0.34	-0.00827		0.368	-0.00278
0.323	-0.0024		0.365	0.00582		0.35	-0.00215		0.384	0.000973		0.339	-0.00839		0.369	-0.00273
0.319	-0.00246		0.366	0.00586		0.349	-0.00218		0.385	0.000988		0.338	-0.00848		0.37	-0.00267
0.316	-0.00252		0.367	0.00591		0.348	-0.0022		0.386	0.00101		0.337	-0.00862		0.371	-0.00261
0.313	-0.00257		0.368	0.00595		0.347	-0.00223		0.387	0.00103		0.336	-0.00874		0.372	-0.00257
0.31	-0.00263		0.369	0.00598		0.346	-0.00225		0.388	0.00103		0.335	-0.00887		0.373	-0.00251
0.307	-0.00269		0.37	0.00599		0.345	-0.00229		0.389	0.00104		0.334	-0.00899		0.374	-0.00247
0.304	-0.00273		0.371	0.00603		0.344	-0.00231		0.39	0.00106		0.333	-0.00912		0.375	-0.00242
0.301	-0.0028		0.372	0.00606		0.343	-0.00234		0.391	0.00106		0.332	-0.00924		0.376	-0.00237
0.298	-0.00284		0.373	0.00608		0.342	-0.00238		0.392	0.00107		0.331	-0.00936		0.377	-0.00232
0.295	-0.0029		0.374	0.00612		0.341	-0.0024		0.393	0.00109		0.33	-0.00949		0.378	-0.00227
0.292	-0.00297		0.375	0.00613		0.34	-0.00243		0.394	0.00109		0.329	-0.00962		0.379	-0.00224
0.289	-0.003		0.376	0.00618		0.339	-0.00245		0.395	0.0011		0.328	-0.00975		0.38	-0.0022
0.286	-0.00307		0.377	0.00619		0.338	-0.00248		0.396	0.00111		0.327	-0.00988		0.381	-0.00215
0.282	-0.00313		0.378	0.00621		0.337	-0.00251		0.397	0.00112		0.326	-0.01		0.382	-0.00212
0.279	-0.00318		0.379	0.00623		0.336	-0.00256		0.398	0.00113		0.325	-0.0101		0.383	-0.00208
0.276	-0.00325		0.38	0.00628		0.335	-0.00256		0.399	0.00113		0.324	-0.0103		0.384	-0.00204
0.273	-0.0033		0.381	0.00628		0.334	-0.00259		0.4	0.00113		0.323	-0.0104		0.385	-0.002
0.27	-0.00337		0.382	0.00631		0.333	-0.00262		0.401	0.00115		0.322	-0.0106		0.386	-0.00197
0.267	-0.00345		0.383	0.00633		0.332	-0.00265		0.402	0.00115		0.321	-0.0107		0.387	-0.00193
0.264	-0.00351		0.384	0.00635		0.331	-0.00268		0.403	0.00115		0.32	-0.0108		0.388	-0.00189
0.261	-0.0036		0.385	0.00638		0.33	-0.00271		0.404	0.00115		0.319	-0.011		0.389	-0.00186
0.258	-0.00367		0.386	0.00638		0.329	-0.00274		0.405	0.00116		0.318	-0.0111		0.39	-0.00183
0.255	-0.00375		0.387	0.00643		0.328	-0.00277		0.406	0.00117		0.317	-0.0113		0.391	-0.0018
0.252	-0.00381		0.388	0.00642		0.327	-0.0028		0.407	0.00117		0.316	-0.0114		0.392	-0.00176
0.249	-0.00391		0.389	0.00646		0.326	-0.00283		0.408	0.00117		0.315	-0.0116		0.393	-0.00173
0.246	-0.00401		0.39	0.00648		0.325	-0.00285		0.409	0.00118		0.315	-0.0117		0.394	-0.0017
0.242	-0.00412		0.391	0.00649		0.324	-0.00289		0.41	0.00117		0.314	-0.0119		0.395	-0.00167
0.239	-0.00421		0.392	0.00651		0.323	-0.00293		0.411	0.00118		0.312	-0.012		0.396	-0.00165
0.236	-0.00433		0.393	0.00655		0.322	-0.00295		0.412	0.00115		0.312	-0.0122		0.397	-0.0016
0.233	-0.00443		0.394	0.00654		0.321	-0.00298		0.413	0.00119		0.311	-0.0123		0.398	-0.00159
0.23	-0.00454		0.395	0.00658		0.32	-0.00301		0.414	0.00118		0.309	-0.0125		0.399	-0.00155
0.227	-0.00466		0.396	0.00659		0.319	-0.00304		0.415	0.00119		0.309	-0.0127		0.399	-0.00152
0.224	-0.00476		0.397	0.00659		0.318	-0.00308		0.416	0.00119		0.307	-0.0128		0.401	-0.0015
0.221	-0.00488		0.398	0.00663		0.317	-0.00311		0.417	0.00119		0.306	-0.013		0.402	-0.00147
0.218	-0.005		0.399	0.00665		0.316	-0.00314		0.418	0.00119		0.306	-0.0132		0.403	-0.00143
0.215	-0.00511		0.4	0.00666		0.315	-0.00318		0.419	0.00119		0.305	-0.0133		0.404	-0.00142
0.212	-0.00526		0.401	0.00669		0.314	-0.00321		0.42	0.00119		0.303	-0.0135		0.405	-0.0014
0.209	-0.00536		0.402	0.00669		0.313	-0.00325		0.421	0.00119		0.303	-0.0137		0.406	-0.00137
0.205	-0.00546		0.403	0.00672		0.312	-0.00328		0.422	0.00119		0.301	-0.0139		0.407	-0.00135
0.202	-0.00559		0.404	0.00674		0.311	-0.00332		0.423	0.00119		0.3	-0.0141		0.408	-0.00132
0.199	-0.00569		0.405	0.00674		0.31	-0.00337		0.424	0.00119		0.3	-0.0142		0.409	-0.0013
0.196	-0.00581		0.406	0.0068		0.309	-0.00339		0.425	0.00121		0.298	-0.0144		0.41	-0.00127
0.193	-0.00591		0.407	0.00679		0.308	-0.00342		0.426	0.00119		0.297	-0.0146		0.411	-0.00124
0.19	-0.00602		0.408	0.00682		0.307	-0.00347		0.427	0.00119		0.297	-0.0148		0.412	-0.00123
0.187	-0.00612		0.409	0.00683		0.306	-0.0035		0.428	0.0012		0.295	-0.015		0.413	-0.0012
0.184	-0.00622		0.41	0.00685		0.305	-0.00354		0.429	0.00119		0.295	-0.0152		0.414	-0.00119
0.181	-0.00631		0.411	0.00687		0.304	-0.00359		0.43	0.0012		0.294	-0.0154		0.415	-0.00117
0.178	-0.00641		0.412	0.00688		0.303	-0.00362		0.431	0.00119		0.293	-0.0156		0.416	-0.00112
0.175	-0.00649		0.413	0.00689		0.302	-0.00367		0.432	0.00119		0.292	-0.0158		0.417	-0.00111
0.172	-0.0066		0.414	0.00692		0.301	-0.0037		0.433	0.00119		0.291	-0.016		0.418	-0.00109
0.168	-0.00668		0.415	0.00693		0.3	-0.00375		0.434	0.00119		0.289	-0.0162		0.419	-0.00107
0.165	-0.00675		0.416	0.00695		0.299	-0.0038		0.435	0.00119		0.289	-0.0164		0.42	-0.00106
0.162	-0.00683		0.417	0.00697		0.298	-0.00383		0.436	0.0012		0.288	-0.0166		0.421	-0.00103
0.159	-0.00692		0.418	0.00698		0.297	-0.00389		0.437	0.00118		0.286	-0.0168		0.422	-0.00101
0.156	-0.00697		0.419	0.00702		0.296	-0.00392		0.438	0.00121		0.286	-0.017		0.423	-0.000986
0.153	-0.00704		0.42	0.00702		0.295	-0.00396		0.439	0.00119		0.284	-0.0172		0.424	-0.000972
0.152	-0.00706		0.421	0.00705		0.294	-0.00401		0.44	0.00118		0.284	-0.0175		0.425	-0.00116
0.154	-0.00262		0.422	0.00707		0.293	-0.00404		0.441	0.00119		0.283	-0.0177		0.427	-0.000767
0.157	-0.00177		0.423	0.00707		0.292	-0.0041		0.442	0.00118		0.282	-0.0179		0.427	-0.00095
0.16	-0.00121		0.424	0.0071		0.291	-0.00414		0.443	0.00118		0.281	-0.0181		0.428	-0.000874
0.163	-0.000805		0.425	0.00712		0.29	-0.00418		0.444	0.00119		0.28	-0.0184		0.429	-0.000855
0.166	-0.000501		0.426	0.00712		0.289	-0.00425		0.445	0.00117		0.279	-0.0186		0.43	-0.000848
0.169	-0.000236		0.427	0.00716		0.288	-0.00428		0.446	0.00118		0.278	-0.0188		0.432	-0.000827
0.172	1.57e-05		0.428	0.00717		0.287	-0.00434		0.447	0.00118		0.277	-0.0191		0.432	-0.000813
0.176	0.000171		0.429	0.00718		0.286	-0.00439		0.448	0.00117		0.276	-0.0193		0.433	-0.000779
0.179	0.000342		0.43	0.0072		0.285	-0.00444		0.449	0.00118		0.275	-0.0196		0.434	-0.000782
0.182	0.000467		0.431	0.00722		0.284	-0.00452		0.45	0.00117		0.273	-0.0199		0.435	-0.000749
0.185	0.000618		0.432	0.00726		0.283	-0.00455		0.451	0.00117		0.272	-0.0202		0.436	-0.000742
0.188	0.000728		0.433	0.00728		0.282	-0.0046		0.452	0.00117		0.271	-0.0205		0.437	-0.000728
0.191	0.000821		0.434	0.00727		0.281	-0.00467		0.453	0.00116		0.27	-0.0207		0.438	-0.000695
0.194	0.000927		0.435	0.0073		0.28	-0.00472		0.454	0.00117		0.269	-0.021		0.439	-0.000695
0.197	0.001		0.436	0.00732		0.279	-0.00478		0.455	0.00117		0.268	-0.0212		0.44	-0.000676
0.2	0.00108		0.437	0.00732		0.278	-0.00482		0.456	0.00116		0.267	-0.0215		0.441	-0.000629
0.203	0.00116		0.438	0.00736		0.277	-0.00488		0.457	0.00117		0.266	-0.0217		0.442	-0.000659
0.206	0.00121		0.439	0.00737		0.276	-0.00495		0.458	0.00115		0.265	-0.022		0.443	-0.000615
0.209	0.00128		0.44	0.00739		0.275	-0.005		0.459	0.00117		0.264	-0.0223		0.444	-0.000603
0.213	0.00135		0.441	0.00741		0.274	-0.00505		0.46	0.00116		0.263	-0.0225		0.445	-0.000592
0.216	0.00139		0.442	0.00741		0.273	-0.00512		0.461	0.00115		0.262	-0.0228		0.446	-0.000571
0.219	0.00144		0.443	0.00745		0.272	-0.00519		0.462	0.00115		0.261	-0.0231		0.447	-0.000566
0.222	0.00148		0.444	0.00747		0.271	-0.00524		0.463	0.00116		0.26	-0.0233		0.448	-0.000545
0.225	0.00152		0.445	0.00748		0.27	-0.00529		0.464	0.00114		0.259	-0.0236		0.449	-0.000523
0.228	0.00156		0.446	0.00751		0.269	-0.00537		0.465	0.00115		0.258	-0.0239		0.45	-0.000523
0.231	0.0016		0.447	0.00751		0.268	-0.00543		0.466	0.00115		0.257	-0.0242		0.451	-0.000495
0.234	0.00163		0.448	0.00754		0.267	-0.00545		0.467	0.00115		0.256	-0.0245		0.452	-0.000482
0.237	0.00167		0.449	0.00755		0.267	-0.00551		0.467	0.00114		0.255	-0.0247		0.453	-0.000468
0.24	0.0017		0.45	0.00757		0.268	-0.00329		0.467	-0.000439		0.254	-0.025		0.453	-0.000477
0.243	0.00173		0.451	0.0076		0.269	-0.00282		0.465	-0.000453		0.253	-0.0252		0.452	-0.00168
0.246	0.00176		0.452	0.00761		0.27	-0.0026		0.464	-0.000745		0.253	-0.0251		0.451	-0.00257
0.249	0.00178		0.452	0.00754		0.271	-0.00245		0.462	-0.000769		0.254	-0.0219		0.45	-0.00264
0.253	0.00178		0.452	0.00696		0.272	-0.0023		0.461	-0.000917		0.255	-0.0212		0.449	-0.00271
0.256	0.00183		0.451	0.00445		0.273	-0.0022		0.46	-0.000771		0.256	-0.0207		0.448	-0.00276
0.259	0.00185		0.451	0.00432		0.274	-0.00209		0.459	-0.000909		0.257	-0.0203		0.447	-0.00281
0.262	0.00188		0.45	0.00412		0.275	-0.00201		0.458	-0.000895		0.258	-0.0199		0.446	-0.00286
0.265	0.00189		0.449	0.004		0.276	-0.00191		0.457	-0.000928		0.259	-0.0195		0.445	-0.0029
0.268	0.00192		0.448	0.00388		0.277	-0.00183		0.456	-0.000938		0.26	-0.0191		0.444	-0.00294
0.271	0.00195		0.447	0.0038		0.278	-0.00176		0.455	-0.000964		0.261	-0.0188		0.443	-0.00297
0.274	0.00195		0.446	0.00371		0.279	-0.00169		0.454	-0.000982		0.262	-0.0185		0.442	-0.00301
0.277	0.00199		0.444	0.00365		0.28	-0.00161		0.453	-0.000993		0.263	-0.0181		0.441	-0.00306
0.28	0.00198		0.444	0.00356		0.281	-0.00156		0.452	-0.00102		0.264	-0.0178		0.44	-0.00308
0.283	0.00201		0.443	0.00351		0.282	-0.00149		0.451	-0.00103		0.265	-0.0175		0.439	-0.00311
0.286	0.00203		0.442	0.00347		0.283	-0.00143		0.45	-0.00105		0.266	-0.0172		0.438	-0.00315
0.289	0.00203		0.441	0.00341		0.284	-0.00137		0.449	-0.00106		0.267	-0.017		0.437	-0.00317
0.293	0.00207		0.44	0.00336		0.285	-0.00129		0.448	-0.00107		0.268	-0.0167		0.436	-0.00321
0.296	0.00207		0.438	0.00331		0.286	-0.00126		0.447	-0.00109		0.269	-0.0164		0.435	-0.00324
0.299	0.00207		0.438	0.00326		0.287	-0.00121		0.446	-0.0011		0.27	-0.0161		0.434	-0.00328
0.302	0.0021		0.437	0.00323		0.288	-0.00116		0.445	-0.00111		0.271	-0.0159		0.433	-0.0033
0.305	0.00209		0.436	0.00318		0.289	-0.00112		0.444	-0.00113		0.272	-0.0156		0.432	-0.00333
0.308	0.00211		0.435	0.00315		0.29	-0.00107		0.443	-0.00114		0.273	-0.0154		0.431	-0.00335
0.311	0.00212		0.434	0.00312		0.291	-0.00102		0.442	-0.00115		0.274	-0.0151		0.43	-0.00339
0.314	0.00213		0.433	0.00306		0.292	-0.000974		0.441	-0.00117		0.275	-0.0149		0.429	-0.00341
0.317	0.00215		0.432	0.00303		0.292	-0.000936		0.44	-0.00117		0.276	-0.0146		0.428	-0.00344
0.32	0.00215		0.431	0.00299		0.294	-0.00102		0.439	-0.00119		0.277	-0.0144		0.427	-0.00348
0.323	0.00216		0.43	0.00296		0.295	-0.000717		0.438	-0.00121		0.278	-0.0142		0.426	-0.0035
0.326	0.00218		0.429	0.00294		0.296	-0.000817		0.437	-0.00121		0.279	-0.0139		0.425	-0.00353
0.33	0.00217		0.428	0.00289		0.297	-0.000711		0.436	-0.00124		0.28	-0.0137		0.424	-0.00356
0.333	0.0022		0.427	0.00287		0.298	-0.000708		0.435	-0.00122		0.281	-0.0135		0.423	-0.00358
0.336	0.0022		0.426	0.00285		0.299	-0.000649		0.434	-0.00125		0.282	-0.0133		0.422	-0.00362
0.339	0.0022		0.425	0.0028		0.3	-0.000618		0.433	-0.00127		0.283	-0.0131		0.421	-0.00365
0.342	0.00222		0.424	0.00279		0.301	-0.000592		0.432	-0.00126		0.284	-0.0129		0.42	-0.00367
0.345	0.00222		0.423	0.00274		0.302	-0.000547		0.431	-0.00128		0.285	-0.0126		0.419	-0.00371
0.348	0.00222		0.422	0.00271		0.303	-0.000516		0.43	-0.00129		0.286	-0.0125		0.418	-0.00373
0.351	0.00223		0.421	0.0027		0.304	-0.000481		0.429	-0.0013		0.287	-0.0122		0.417	-0.00377
0.352	0.00219		0.42	0.00266		0.305	-0.000451		0.428	-0.00132		0.288	-0.012		0.416	-0.00382
0.35	-0.000961		0.419	0.00262		0.306	-0.000424		0.427	-0.00132		0.289	-0.0118		0.415	-0.00382
0.347	-0.0013		0.417	0.00263		0.307	-0.000382		0.426	-0.00134		0.29	-0.0117		0.414	-0.00385
0.344	-0.00152		0.417	0.00258		0.308	-0.000355		0.425	-0.00136		0.291	-0.0115		0.413	-0.00388
0.341	-0.00168		0.416	0.00256		0.309	-0.000327		0.424	-0.00135		0.292	-0.0113		0.412	-0.00391
0.338	-0.0018		0.415	0.00254		0.31	-0.000264		0.423	-0.00138		0.293	-0.0111		0.411	-0.00395
0.335	-0.00191		0.414	0.00251		0.311	-0.000278		0.422	-0.00138		0.294	-0.0109		0.41	-0.00397
0.332	-0.00203		0.413	0.00248		0.312	-0.000237		0.421	-0.00139		0.295	-0.0108		0.409	-0.00401
0.329	-0.00208		0.411	0.00246		0.313	-0.000199		0.42	-0.00141		0.296	-0.0106		0.408	-0.00404
0.326	-0.00216		0.411	0.00243		0.314	-0.000185		0.419	-0.00141		0.297	-0.0104		0.407	-0.00406
0.323	-0.00222		0.41	0.00241		0.315	-0.000156		0.418	-0.00143		0.298	-0.0103		0.406	-0.0041
0.319	-0.00228		0.409	0.00239		0.316	-0.000128		0.417	-0.00144		0.299	-0.0101		0.405	-0.00412
0.316	-0.00235		0.408	0.00236		0.317	-0.000108		0.416	-0.00145		0.3	-0.00994		0.404	-0.00416
0.313	-0.0024		0.406	0.00235		0.318	-8e-05		0.415	-0.00147		0.301	-0.00967		0.403	-0.0042
0.31	-0.00246		0.406	0.00229		0.32	-4.12e-05		0.414	-0.00147		0.302	-0.00944		0.402	-0.00423
0.307	-0.00251		0.404	0.0023		0.321	-3.87e-05		0.413	-0.00149		0.303	-0.00923		0.401	-0.00426
0.304	-0.00254		0.404	0.00228		0.322	-1.16e-05		0.412	-0.00147		0.304	-0.00908		0.4	-0.0043
0.301	-0.00261		0.402	0.00224		0.323	4.16e-05		0.411	-0.00152		0.305	-0.00892		0.399	-0.00432
0.298	-0.00264		0.402	0.00224		0.324	8.05e-05		0.41	-0.00152		0.306	-0.00879		0.398	-0.00436
0.295	-0.00269		0.401	0.0022		0.325	9.44e-05		0.409	-0.00153		0.307	-0.00863		0.397	-0.0044
0.292	-0.00276		0.4	0.00219		0.326	9.98e-05		0.408	-0.00154		0.308	-0.00849		0.396	-0.00443
0.289	-0.00277		0.398	0.00215		0.327	0.000116		0.407	-0.00156		0.309	-0.00836		0.395	-0.00446
0.286	-0.00283		0.398	0.00214		0.328	0.000139		0.406	-0.00157		0.31	-0.0082		0.394	-0.0045
0.282	-0.00286		0.396	0.00213		0.329	0.000167		0.405	-0.00158		0.311	-0.00808		0.393	-0.00454
0.279	-0.0029		0.396	0.0021		0.331	-0.000162		0.404	-0.0016		0.312	-0.00795		0.392	-0.00458
0.276	-0.00295		0.395	0.00207		0.332	0.000446		0.403	-0.0016		0.313	-0.00778		0.391	-0.00461
0.273	-0.00298		0.394	0.00207		0.334	0.000219		0.402	-0.00162		0.314	-0.00768		0.39	-0.00466
0.27	-0.00303		0.392	0.00201		0.335	0.000283		0.401	-0.00164		0.315	-0.00755		0.389	-0.00468
0.267	-0.00307		0.392	0.00202		0.336	0.000313		0.4	-0.00164		0.316	-0.00742		0.388	-0.00473
0.264	-0.00311		0.39	0.00199		0.337	0.000391		0.399	-0.00167		0.317	-0.0073		0.387	-0.00477
0.261	-0.00316		0.389	0.00197		0.339	0.000331		0.398	-0.00167		0.318	-0.00717		0.386	-0.0048
0.258	-0.00319		0.388	0.00196		0.34	0.000362		0.397	-0.00168		0.319	-0.00704		0.385	-0.00484
0.255	-0.00323		0.388	0.00192		0.341	0.00039		0.396	-0.0017		0.32	-0.00694		0.384	-0.00489
0.252	-0.00324		0.387	0.0019		0.342	0.000402		0.395	-0.00171		0.321	-0.00681		0.383	-0.00492
0.249	-0.0033		0.386	0.00189		0.343	0.000419		0.394	-0.00173		0.322	-0.0067		0.382	-0.00496
0.246	-0.00335		0.384	0.00186		0.344	0.000433		0.393	-0.00174		0.323	-0.00658		0.381	-0.005
0.242	-0.0034		0.384	0.00186		0.345	0.000452		0.392	-0.00175		0.324	-0.00646		0.38	-0.00504
0.239	-0.00344		0.383	0.00182		0.346	0.000459		0.391	-0.00177		0.325	-0.00637		0.379	-0.00509
0.236	-0.00348		0.382	0.00181		0.347	0.000477		0.39	-0.00179		0.326	-0.00623		0.378	-0.00513
0.233	-0.00353		0.381	0.00178		0.348	0.000486		0.389	-0.00179		0.327	-0.00613		0.377	-0.00519
0.23	-0.00357		0.38	0.00174		0.349	0.000516		0.388	-0.00182		0.328	-0.00604		0.376	-0.00522
0.227	-0.00362		0.379	0.00174		0.35	0.000516		0.387	-0.00183		0.329	-0.00592		0.375	-0.00526
0.224	-0.00366		0.378	0.00173		0.351	0.000531		0.386	-0.00186		0.33	-0.00582		0.374	-0.00531
0.221	-0.00371		0.377	0.00171		0.352	0.000553		0.385	-0.00185		0.331	-0.00572		0.373	-0.00535
0.218	-0.00376		0.376	0.00167		0.353	0.000554		0.384	-0.00186		0.332	-0.00561		0.372	-0.0054
0.215	-0.00382		0.374	0.00168		0.354	0.000567		0.383	-0.00189		0.333	-0.00553		0.371	-0.00545
0.212	-0.00389		0.374	0.00165		0.355	0.000588		0.382	-0.0019		0.334	-0.00541		0.37	-0.00549
0.209	-0.00393		0.373	0.00162		0.356	0.000595		0.381	-0.00191		0.335	-0.00532		0.369	-0.00555
0.206	-0.00397		0.372	0.00162		0.357	0.000612		0.38	-0.00193		0.336	-0.00524		0.368	-0.00559
0.202	-0.00404		0.371	0.00158		0.358	0.000621		0.379	-0.00195		0.337	-0.00513		0.367	-0.00564
0.199	-0.00409		0.37	0.00158		0.359	0.000626		0.378	-0.00196		0.338	-0.00505		0.366	-0.0057
0.196	-0.00415		0.369	0.00155		0.36	0.00064		0.376	-0.00197		0.339	-0.00496		0.365	-0.00575
0.193	-0.00422		0.368	0.00153		0.361	0.000646		0.375	-0.00201		0.34	-0.00486		0.364	-0.0058
0.19	-0.00428		0.367	0.00151		0.362	0.000669		0.374	-0.00204		0.341	-0.00477		0.363	-0.00586
0.187	-0.00436		0.366	0.00149		0.363	0.000674		0.373	-0.00205		0.342	-0.00467		0.362	-0.0059
0.184	-0.00443		0.365	0.00148		0.364	0.000679		0.372	-0.00207		0.343	-0.0046		0.361	-0.00596
0.181	-0.0045		0.364	0.00144		0.365	0.000693		0.371	-0.00208		0.344	-0.00452		0.36	-0.00602
0.178	-0.00459		0.363	0.00143		0.366	0.000696		0.37	-0.00211		0.345	-0.00442		0.359	-0.00606
0.175	-0.00466		0.362	0.00142		0.367	0.000703		0.369	-0.00211		0.346	-0.00435		0.358	-0.00613
0.172	-0.00476		0.361	0.0014		0.367	0.000693		0.368	-0.00214		0.347	-0.00426		0.357	-0.00618
0.168	-0.00484		0.36	0.00138		0.367	0.000627		0.367	-0.00217		0.348	-0.00418		0.356	-0.00624
0.165	-0.00492		0.359	0.00136		0.366	-0.0011		0.367	-0.00215		0.349	-0.00411		0.355	-0.00629
0.162	-0.00502		0.358	0.00133		0.365	-0.00144		0.368	-0.000124		0.35	-0.00402		0.354	-0.00636
0.159	-0.00513		0.357	0.00132		0.364	-0.00154		0.369	0.000266		0.351	-0.00393		0.353	-0.00639
0.156	-0.00521		0.355	0.0013		0.363	-0.00161		0.37	0.000432		0.352	-0.00388		0.353	-0.00636
0.153	-0.00531		0.355	0.00126		0.362	-0.00166		0.371	0.000671		0.353	-0.00384		0.354	-0.00382
0.152	-0.00538		0.353	0.00128		0.361	-0.00173		0.372	0.000628		0.353	-0.00385		0.355	-0.00356
0.154	-0.00128		0.353	0.00123		0.36	-0.00176		0.373	0.000744		0.352	-0.00633		0.356	-0.00339
0.157	-0.000681		0.352	0.0012		0.359	-0.0018		0.375	0.000779		0.351	-0.00659		0.357	-0.00325
0.16	-0.000313		0.353	0.00449		0.358	-0.00185		0.376	0.000818		0.35	-0.00677		0.358	-0.00314
0.163	-4.4e-05		0.354	0.0047		0.357	-0.00187		0.376	0.000844		0.349	-0.00693		0.359	-0.00304
0.166	0.000166		0.355	0.0049		0.356	-0.00192		0.377	0.000888		0.348	-0.00707		0.36	-0.00294
0.169	0.000349		0.356	0.00502		0.355	-0.00195		0.378	0.000902		0.347	-0.0072		0.361	-0.00287
0.172	0.000531		0.357	0.0051		0.354	-0.00197		0.38	0.000942		0.346	-0.00732		0.362	-0.0028
0.176	0.000631		0.358	0.0052		0.353	-0.00201		0.381	0.000959		0.345	-0.00744		0.363	-0.00272
0.179	0.000751		0.359	0.00526		0.352	-0.00204		0.381	0.000971		0.344	-0.00755		0.363	-0.00266
0.182	0.000841		0.36	0.00532		0.351	-0.00206		0.383	0.000997		0.343	-0.00768		0.365	-0.00258
0.185	0.000942		0.361	0.00539		0.35	-0.0021		0.383	0.00102		0.342	-0.00778		0.366	-0.00253
0.188	0.00102		0.362	0.00542		0.349	-0.00212		0.385	0.00102		0.341	-0.0079		0.367	-0.00249
0.191	0.00108		0.363	0.00549		0.348	-0.00215		0.386	0.00105		0.34	-0.00801		0.368	-0.00242
0.194	0.00116		0.364	0.00553		0.347	-0.00218		0.387	0.00106		0.339	-0.00811		0.369	-0.00237
0.197	0.00121		0.365	0.00555		0.346	-0.0022		0.387	0.00107		0.339	-0.0082		0.37	-0.00233
0.2	0.00127		0.366	0.0056		0.345	-0.00224		0.389	0.00109		0.337	-0.00833		0.371	-0.00227
0.203	0.00133		0.367	0.00562		0.344	-0.00226		0.39	0.00108		0.336	-0.00845		0.372	-0.00224
0.206	0.00136		0.368	0.00568		0.343	-0.00228		0.391	0.00111		0.335	-0.00856		0.373	-0.00218
0.209	0.00141		0.369	0.00569		0.342	-0.00231		0.391	0.00111		0.334	-0.00867		0.374	-0.00215
0.213	0.00147		0.37	0.00572		0.341	-0.00233		0.393	0.00112		0.333	-0.00879		0.375	-0.00211
0.216	0.0015		0.371	0.00576		0.34	-0.00237		0.393	0.00113		0.332	-0.00891		0.376	-0.00206
0.219	0.00153		0.372	0.00577		0.338	-0.0024		0.395	0.00113		0.331	-0.00901		0.377	-0.00202
0.222	0.00158		0.373	0.00581		0.338	-0.00242		0.395	0.00114		0.33	-0.00915		0.378	-0.00197
0.225	0.0016		0.374	0.00583		0.337	-0.00245		0.396	0.00115		0.329	-0.00925		0.379	-0.00194
0.228	0.00163		0.375	0.00585		0.336	-0.00249		0.398	0.00115		0.328	-0.00937		0.38	-0.00191
0.231	0.00166		0.376	0.00589		0.335	-0.0025		0.398	0.00116		0.328	-0.00949		0.381	-0.00186
0.234	0.00169		0.377	0.00591		0.334	-0.00253		0.4	0.00117		0.326	-0.00961		0.382	-0.00184
0.237	0.00172		0.378	0.00593		0.333	-0.00256		0.4	0.00116		0.325	-0.00975		0.383	-0.0018
0.24	0.00174		0.379	0.00596		0.332	-0.00258		0.401	0.00118		0.324	-0.00986		0.384	-0.00177
0.243	0.00177		0.38	0.00598		0.331	-0.00261		0.402	0.00118		0.323	-0.00998		0.385	-0.00174
0.246	0.0018		0.381	0.00599		0.33	-0.00263		0.404	0.00118		0.322	-0.0101		0.386	-0.0017
0.249	0.00181		0.382	0.00601		0.329	-0.00267		0.405	0.00119		0.321	-0.0102		0.387	-0.00167
0.253	0.00181		0.383	0.00604		0.328	-0.0027		0.405	0.00118		0.32	-0.0104		0.388	-0.00164
0.256	0.00185		0.384	0.00606		0.327	-0.00273		0.407	0.00119		0.319	-0.0105		0.389	-0.00161
0.259	0.00187		0.385	0.00607		0.326	-0.00275		0.407	0.0012		0.318	-0.0106		0.39	-0.00158
0.262	0.0019		0.386	0.0061		0.325	-0.00278		0.408	0.00119		0.317	-0.0108		0.391	-0.00155
0.265	0.00191		0.387	0.00612		0.324	-0.00281		0.409	0.0012		0.316	-0.0109		0.392	-0.00152
0.268	0.00194		0.388	0.00614		0.323	-0.00285		0.411	0.0012		0.315	-0.011		0.393	-0.0015
0.271	0.00196		0.389	0.00614		0.322	-0.00288		0.411	0.0012		0.314	-0.0112		0.394	-0.00146
0.274	0.00196		0.39	0.00618		0.321	-0.00291		0.412	0.00118		0.314	-0.0113		0.395	-0.00144
0.277	0.00199		0.391	0.00619		0.32	-0.00294		0.413	0.00122		0.312	-0.0114		0.396	-0.00141
0.28	0.00199		0.392	0.0062		0.319	-0.00297		0.414	0.0012		0.311	-0.0116		0.397	-0.00138
0.283	0.00202		0.393	0.00625		0.318	-0.003		0.415	0.00121		0.31	-0.0117		0.398	-0.00136
0.286	0.00204		0.394	0.00623		0.317	-0.00303		0.416	0.00121		0.309	-0.0119		0.399	-0.00133
0.289	0.00203		0.395	0.00627		0.316	-0.00306		0.417	0.00122		0.309	-0.012		0.4	-0.0013
0.293	0.00208		0.396	0.00628		0.315	-0.0031		0.418	0.00121		0.307	-0.0122		0.4	-0.00128
0.296	0.00207		0.397	0.00629		0.314	-0.00314		0.419	0.00121		0.307	-0.0123		0.402	-0.00126
0.299	0.00208		0.398	0.00632		0.313	-0.00317		0.42	0.00122		0.305	-0.0125		0.403	-0.00122
0.302	0.00211		0.399	0.00634		0.312	-0.0032		0.421	0.00121		0.304	-0.0126		0.403	-0.00122
0.305	0.0021		0.4	0.00635		0.311	-0.00324		0.422	0.00121		0.304	-0.0128		0.405	-0.00119
0.308	0.00212		0.401	0.00638		0.31	-0.00329		0.423	0.00122		0.302	-0.013		0.406	-0.00117
0.311	0.00214		0.402	0.00637		0.309	-0.00331		0.424	0.00121		0.302	-0.0131		0.407	-0.00115
0.314	0.00214		0.403	0.0064		0.308	-0.00334		0.425	0.00123		0.301	-0.0133		0.408	-0.00112
0.317	0.00216		0.404	0.00642		0.307	-0.00338		0.426	0.00121		0.3	-0.0134		0.409	-0.0011
0.32	0.00217		0.405	0.00643		0.306	-0.00342		0.427	0.00121		0.299	-0.0136		0.41	-0.00108
0.323	0.00218		0.406	0.00647		0.305	-0.00346		0.428	0.00122		0.298	-0.0138		0.411	-0.00104
0.326	0.00219		0.407	0.00647		0.304	-0.00351		0.429	0.00121		0.297	-0.0139		0.411	-0.00105
0.33	0.0022		0.408	0.00649		0.303	-0.00353		0.43	0.00121		0.295	-0.0141		0.413	-0.00101
0.333	0.00222		0.409	0.00651		0.302	-0.00357		0.431	0.00122		0.294	-0.0143		0.414	-0.000996
0.336	0.00222		0.41	0.00652		0.301	-0.00361		0.432	0.00121		0.293	-0.0145		0.415	-0.000978
0.339	0.00223		0.411	0.00654		0.3	-0.00365		0.433	0.00122		0.292	-0.0147		0.416	-0.000933
0.342	0.00225		0.412	0.00655		0.299	-0.00371		0.434	0.00121		0.292	-0.0148		0.417	-0.00107
0.345	0.00225		0.413	0.00657		0.298	-0.00373		0.435	0.00121		0.29	-0.015		0.418	-0.00089
0.348	0.00226		0.414	0.00659		0.297	-0.00379		0.436	0.00122		0.29	-0.0152		0.419	-0.000961
0.351	0.00227		0.415	0.0066		0.296	-0.00383		0.437	0.00121		0.289	-0.0154		0.42	-0.000791
0.352	0.00224		0.416	0.00662		0.295	-0.00386		0.438	0.00123		0.288	-0.0156		0.421	-0.000903
0.35	-0.000899		0.417	0.00664		0.294	-0.00392		0.439	0.00121		0.286	-0.0158		0.422	-0.000783
0.347	-0.00124		0.418	0.00665		0.293	-0.00396		0.44	0.0012		0.286	-0.016		0.423	-0.000842
0.344	-0.00145		0.419	0.00668		0.292	-0.004		0.441	0.00121		0.285	-0.0162		0.424	-0.000782
0.341	-0.00161		0.42	0.00669		0.291	-0.00405		0.443	0.00121		0.284	-0.0163		0.425	-0.000773
0.338	-0.00172		0.421	0.00669		0.29	-0.0041		0.443	0.0012		0.283	-0.0165		0.426	-0.000767
0.335	-0.00183		0.422	0.00673		0.289	-0.00415		0.444	0.00121		0.282	-0.0167		0.427	-0.000732
0.332	-0.00195		0.423	0.00673		0.288	-0.0042		0.445	0.0012		0.281	-0.0169		0.428	-0.000721
0.329	-0.00199		0.424	0.00675		0.287	-0.00425		0.446	0.0012		0.279	-0.0171		0.429	-0.00071
0.326	-0.00207		0.425	0.00677		0.286	-0.0043		0.447	0.00121		0.279	-0.0173		0.43	-0.000679
0.323	-0.00213		0.426	0.00678		0.285	-0.00434		0.448	0.0012		0.278	-0.0176		0.431	-0.000684
0.319	-0.00218		0.427	0.0068		0.284	-0.00441		0.449	0.0012		0.277	-0.0178		0.432	-0.000649
0.316	-0.00225		0.428	0.00682		0.283	-0.00445		0.45	0.00121		0.276	-0.018		0.433	-0.000638
0.313	-0.00229		0.429	0.00683		0.282	-0.00449		0.451	0.00119		0.275	-0.0182		0.434	-0.000626
0.31	-0.00235		0.43	0.00685		0.281	-0.00455		0.452	0.0012		0.274	-0.0184		0.435	-0.000598
0.307	-0.0024		0.431	0.00687		0.28	-0.00461		0.453	0.00119		0.273	-0.0186		0.436	-0.000598
0.304	-0.00243		0.432	0.00691		0.279	-0.00466		0.454	0.00119		0.272	-0.0189		0.437	-0.000575
0.301	-0.00249		0.433	0.00692		0.278	-0.00472		0.455	0.00119		0.271	-0.0191		0.438	-0.000551
0.298	-0.00252		0.434	0.00691		0.277	-0.00478		0.456	0.00118		0.27	-0.0193		0.439	-0.000555
0.295	-0.00257		0.435	0.00694		0.276	-0.00484		0.457	0.00119		0.269	-0.0195		0.44	-0.000522
0.292	-0.00262		0.436	0.00695		0.275	-0.00489		0.458	0.00118		0.267	-0.0198		0.441	-0.000499
0.289	-0.00264		0.437	0.00696		0.274	-0.00495		0.459	0.00119		0.266	-0.0201		0.442	-0.000514
0.286	-0.00269		0.438	0.00699		0.273	-0.005		0.46	0.00119		0.265	-0.0204		0.443	-0.000473
0.282	-0.00273		0.439	0.007		0.272	-0.00508		0.461	0.00118		0.264	-0.0206		0.444	-0.000474
0.279	-0.00276		0.44	0.00702		0.271	-0.00513		0.462	0.00118		0.263	-0.0209		0.445	-0.000452
0.276	-0.0028		0.441	0.00705		0.27	-0.0052		0.463	0.00119		0.262	-0.0211		0.446	-0.000432
0.273	-0.00282		0.442	0.00704		0.269	-0.00526		0.464	0.00117		0.261	-0.0214		0.447	-0.000437
0.27	-0.00287		0.443	0.00708		0.268	-0.00532		0.465	0.00118		0.26	-0.0216		0.448	-0.000408
0.267	-0.0029		0.444	0.00709		0.267	-0.00536		0.466	0.00117		0.259	-0.0218		0.449	-0.000395
0.264	-0.00294		0.445	0.00711		0.267	-0.00536		0.467	0.00117		0.258	-0.0221		0.45	-0.000394
0.261	-0.00298		0.446	0.00713		0.268	-0.00322		0.467	-0.000413		0.257	-0.0224		0.451	-0.000359
0.258	-0.00301		0.447	0.00714		0.269	-0.00277		0.465	-0.000429		0.256	-0.0226		0.452	-0.000357
0.255	-0.00304		0.448	0.00717		0.27	-0.00257		0.463	-0.000708		0.255	-0.0228		0.453	-0.000335
0.252	-0.00305		0.449	0.00718		0.271	-0.00242		0.462	-0.000745		0.254	-0.0231		0.453	-0.000337
0.249	-0.0031		0.45	0.00719		0.272	-0.00228		0.461	-0.000888		0.253	-0.0232		0.453	-0.000346
0.246	-0.00315		0.451	0.00722		0.273	-0.00219		0.46	-0.000807		0.253	-0.0232		0.452	-0.00149
0.242	-0.00319		0.452	0.00723		0.274	-0.00208		0.459	-0.000848		0.254	-0.02		0.451	-0.00243
0.239	-0.00322		0.452	0.00718		0.275	-0.002		0.458	-0.000882		0.255	-0.0193		0.45	-0.0025
0.236	-0.00326		0.452	0.00671		0.276	-0.00191		0.457	-0.000902		0.256	-0.0189		0.449	-0.00256
0.233	-0.00331		0.451	0.00413		0.277	-0.00184		0.456	-0.000914		0.257	-0.0185		0.448	-0.00262
0.23	-0.00333		0.451	0.00401		0.278	-0.00176		0.455	-0.000942		0.258	-0.0181		0.447	-0.00266
0.227	-0.00337		0.449	0.00384		0.279	-0.00169		0.454	-0.000955		0.259	-0.0178		0.446	-0.00272
0.224	-0.00341		0.449	0.0037		0.28	-0.00163		0.453	-0.000969		0.26	-0.0175		0.445	-0.00275
0.221	-0.00345		0.448	0.00361		0.281	-0.00157		0.452	-0.000993		0.261	-0.0171		0.444	-0.00279
0.218	-0.0035		0.446	0.00353		0.282	-0.00151		0.451	-0.001		0.262	-0.0168		0.443	-0.00283
0.215	-0.00353		0.446	0.00345		0.283	-0.00145		0.45	-0.00102		0.263	-0.0166		0.442	-0.00286
0.212	-0.00359		0.444	0.00339		0.284	-0.00139		0.449	-0.00104		0.264	-0.0163		0.441	-0.00291
0.209	-0.00363		0.444	0.00332		0.285	-0.00132		0.448	-0.00105		0.265	-0.016		0.44	-0.00294
0.206	-0.00366		0.443	0.00327		0.286	-0.00128		0.447	-0.00107		0.266	-0.0157		0.439	-0.00296
0.202	-0.00372		0.442	0.00324		0.287	-0.00124		0.446	-0.00108		0.267	-0.0155		0.438	-0.003
0.199	-0.00376		0.441	0.00317		0.288	-0.00118		0.445	-0.00108		0.268	-0.0152		0.437	-0.00302
0.196	-0.00381		0.44	0.00314		0.289	-0.00113		0.444	-0.00111		0.269	-0.015		0.436	-0.00305
0.193	-0.00387		0.439	0.0031		0.29	-0.00109		0.443	-0.00111		0.27	-0.0147		0.435	-0.00309
0.19	-0.00391		0.437	0.00304		0.291	-0.00103		0.442	-0.00112		0.271	-0.0145		0.434	-0.00312
0.187	-0.00397		0.437	0.00302		0.292	-0.001		0.441	-0.00114		0.272	-0.0143		0.433	-0.00314
0.184	-0.00404		0.436	0.00298		0.293	-0.00095		0.44	-0.00114		0.273	-0.0141		0.432	-0.00317
0.181	-0.00408		0.435	0.00294		0.294	-0.00104		0.439	-0.00116		0.274	-0.0138		0.431	-0.0032
0.178	-0.00416		0.434	0.00291		0.295	-0.000748		0.438	-0.00119		0.275	-0.0136		0.43	-0.00322
0.175	-0.00421		0.433	0.00286		0.296	-0.000826		0.437	-0.00118		0.276	-0.0134		0.429	-0.00325
0.172	-0.0043		0.432	0.00284		0.297	-0.000728		0.436	-0.00121		0.277	-0.0132		0.428	-0.00328
0.168	-0.00437		0.431	0.0028		0.298	-0.000725		0.435	-0.0012		0.278	-0.013		0.427	-0.00331
0.165	-0.00443		0.43	0.00278		0.299	-0.000676		0.434	-0.00122		0.279	-0.0128		0.426	-0.00333
0.162	-0.00452		0.428	0.00275		0.3	-0.000638		0.433	-0.00123		0.28	-0.0126		0.425	-0.00336
0.159	-0.00461		0.428	0.00272		0.301	-0.000612		0.432	-0.00124		0.281	-0.0124		0.424	-0.0034
0.156	-0.00468		0.427	0.00269		0.302	-0.000568		0.431	-0.00126		0.282	-0.0122		0.423	-0.00342
0.153	-0.00477		0.426	0.00267		0.303	-0.000538		0.43	-0.00126		0.283	-0.012		0.422	-0.00345
0.152	-0.00481		0.425	0.00264		0.304	-0.000513		0.429	-0.00127		0.284	-0.0118		0.421	-0.00347
0.154	-0.000881		0.424	0.00261		0.305	-0.000467		0.428	-0.00129		0.285	-0.0116		0.42	-0.0035
0.157	-0.000357		0.423	0.00259		0.306	-0.000454		0.427	-0.00129		0.286	-0.0114		0.419	-0.00353
0.16	-2.96e-05		0.422	0.00255		0.307	-0.00041		0.426	-0.00131		0.287	-0.0113		0.418	-0.00355
0.163	0.000204		0.421	0.00253		0.308	-0.000382		0.425	-0.00133		0.288	-0.0111		0.417	-0.00359
0.166	0.000384		0.42	0.00251		0.309	-0.000356		0.424	-0.00132		0.289	-0.0109		0.416	-0.00364
0.169	0.000542		0.419	0.00246		0.31	-0.000297		0.423	-0.00134		0.29	-0.0107		0.415	-0.00363
0.172	0.000705		0.417	0.00247		0.311	-0.000305		0.422	-0.00135		0.291	-0.0105		0.414	-0.00367
0.176	0.000785		0.417	0.00244		0.312	-0.000268		0.421	-0.00136		0.292	-0.0104		0.413	-0.0037
0.179	0.000885		0.416	0.00241		0.313	-0.000233		0.42	-0.00138		0.293	-0.0102		0.412	-0.00372
0.182	0.000965		0.414	0.00239		0.314	-0.000215		0.419	-0.00138		0.294	-0.0101		0.411	-0.00376
0.185	0.00104		0.414	0.00236		0.315	-0.000184		0.418	-0.00139		0.295	-0.00992		0.41	-0.00378
0.188	0.00112		0.413	0.00235		0.316	-0.000148		0.417	-0.00141		0.296	-0.00974		0.409	-0.00382
0.191	0.00117		0.412	0.00231		0.317	-0.000139		0.416	-0.00141		0.297	-0.00961		0.408	-0.00385
0.194	0.00123		0.411	0.00229		0.318	-0.0001		0.415	-0.00143		0.298	-0.00934		0.407	-0.00387
0.197	0.00129		0.409	0.00228		0.32	-6.69e-05		0.414	-0.00144		0.299	-0.00909		0.406	-0.00391
0.2	0.00133		0.409	0.00225		0.321	-7.37e-05		0.413	-0.00146		0.3	-0.00892		0.405	-0.00393
0.203	0.00138		0.408	0.00224		0.322	-5.3e-05		0.412	-0.00143		0.301	-0.00879		0.404	-0.00396
0.206	0.00141		0.407	0.00221		0.323	1.44e-05		0.411	-0.00147		0.302	-0.00865		0.403	-0.00401
0.209	0.00145		0.406	0.00217		0.324	6.67e-05		0.41	-0.00148		0.303	-0.00852		0.402	-0.00402
0.213	0.00151		0.404	0.00217		0.325	7.98e-05		0.409	-0.0015		0.304	-0.00838		0.401	-0.00406
0.216	0.00152		0.403	0.00215		0.326	7.33e-05		0.408	-0.0015		0.305	-0.00824		0.4	-0.0041
0.219	0.00156		0.403	0.00212		0.327	8.19e-05		0.407	-0.00152		0.306	-0.00812		0.399	-0.00412
0.222	0.0016		0.402	0.00211		0.328	0.000115		0.406	-0.00153		0.307	-0.00796		0.398	-0.00416
0.225	0.00161		0.401	0.00208		0.329	0.000153		0.405	-0.00154		0.308	-0.00784		0.397	-0.00418
0.228	0.00165		0.399	0.00207		0.33	0.000179		0.404	-0.00156		0.309	-0.00772		0.396	-0.00422
0.231	0.00167		0.399	0.00204		0.331	0.000189		0.403	-0.00156		0.31	-0.00759		0.395	-0.00426
0.234	0.0017		0.398	0.00202		0.333	-3.21e-05		0.402	-0.00158		0.311	-0.00747		0.394	-0.00429
0.237	0.00173		0.397	0.00202		0.334	0.000249		0.401	-0.00159		0.312	-0.00736		0.393	-0.00432
0.24	0.00174		0.395	0.00197		0.335	0.00018		0.4	-0.0016		0.313	-0.0072		0.392	-0.00436
0.243	0.00178		0.395	0.00197		0.337	0.000319		0.399	-0.00162		0.314	-0.00711		0.391	-0.00439
0.246	0.0018		0.393	0.00194		0.338	0.000311		0.398	-0.00163		0.315	-0.00699		0.39	-0.00444
0.249	0.00181		0.393	0.00191		0.339	0.000384		0.397	-0.00164		0.316	-0.00688		0.389	-0.00446
0.253	0.00181		0.392	0.00191		0.341	0.000329		0.396	-0.00166		0.317	-0.00676		0.388	-0.00451
0.256	0.00185		0.391	0.00188		0.342	0.000386		0.395	-0.00166		0.318	-0.00665		0.387	-0.00454
0.259	0.00187		0.39	0.00186		0.343	0.000386		0.394	-0.00168		0.319	-0.00653		0.386	-0.00457
0.262	0.00189		0.389	0.00185		0.344	0.000411		0.393	-0.0017		0.32	-0.00644		0.385	-0.00461
0.265	0.0019		0.388	0.00182		0.345	0.00043		0.392	-0.0017		0.321	-0.00632		0.384	-0.00466
0.268	0.00193		0.387	0.0018		0.346	0.000431		0.391	-0.00173		0.322	-0.00622		0.383	-0.00468
0.271	0.00195		0.386	0.00179		0.347	0.000461		0.39	-0.00174		0.323	-0.00612		0.382	-0.00473
0.274	0.00196		0.385	0.00177		0.348	0.00046		0.389	-0.00174		0.324	-0.006		0.381	-0.00477
0.277	0.00198		0.384	0.00175		0.349	0.000494		0.388	-0.00177		0.325	-0.00592		0.38	-0.00481
0.28	0.00198		0.383	0.00173		0.35	0.000489		0.387	-0.00177		0.326	-0.0058		0.379	-0.00485
0.283	0.00201		0.382	0.00171		0.351	0.000504		0.386	-0.0018		0.327	-0.0057		0.378	-0.00489
0.286	0.00202		0.381	0.00169		0.352	0.000532		0.385	-0.00181		0.328	-0.00562		0.377	-0.00494
0.289	0.00204		0.38	0.00165		0.353	0.000531		0.384	-0.00181		0.329	-0.00551		0.376	-0.00498
0.293	0.00207		0.379	0.00165		0.354	0.000548		0.383	-0.00184		0.33	-0.00541		0.375	-0.00501
0.296	0.00207		0.378	0.00163		0.355	0.000572		0.382	-0.00184		0.331	-0.00533		0.374	-0.00506
0.299	0.00208		0.377	0.00161		0.356	0.000563		0.381	-0.00186		0.332	-0.00523		0.373	-0.0051
0.302	0.00209		0.376	0.00159		0.357	0.000588		0.38	-0.00188		0.333	-0.00515		0.372	-0.00515
0.305	0.0021		0.375	0.00158		0.358	0.000597		0.379	-0.00189		0.334	-0.00505		0.371	-0.0052
0.308	0.00211		0.374	0.00155		0.359	0.00061		0.378	-0.0019		0.335	-0.00496		0.37	-0.00524
0.311	0.00213		0.373	0.00154		0.36	0.000633		0.377	-0.00192		0.336	-0.00489		0.369	-0.00529
0.314	0.00214		0.372	0.00152		0.361	0.000629		0.376	-0.00193		0.337	-0.00479		0.368	-0.00534
0.317	0.00215		0.371	0.00149		0.362	0.000654		0.375	-0.00195		0.338	-0.00472		0.367	-0.00538
0.32	0.00217		0.37	0.0015		0.363	0.000661		0.373	-0.00196		0.339	-0.00464		0.366	-0.00543
0.323	0.00217		0.369	0.00146		0.364	0.00066		0.372	-0.002		0.34	-0.00453		0.365	-0.00549
0.326	0.00219		0.368	0.00145		0.365	0.000679		0.371	-0.00202		0.341	-0.00446		0.364	-0.00554
0.33	0.00219		0.367	0.00143		0.366	0.000687		0.37	-0.00204		0.342	-0.00437		0.363	-0.00559
0.333	0.00222		0.366	0.0014		0.367	0.000693		0.369	-0.00206		0.343	-0.0043		0.362	-0.00563
0.336	0.00223		0.365	0.0014		0.367	0.000682		0.368	-0.00207		0.344	-0.00422		0.361	-0.0057
0.339	0.00223		0.364	0.00136		0.367	0.000613		0.367	-0.00211		0.345	-0.00414		0.36	-0.00574
0.342	0.00225		0.363	0.00135		0.366	-0.00102		0.367	-0.0021		0.346	-0.00407		0.359	-0.00579
0.345	0.00226		0.362	0.00135		0.365	-0.00143		0.368	-7.39e-05		0.347	-0.00399		0.358	-0.00585
0.348	0.00226		0.361	0.00131		0.364	-0.00152		0.369	0.000308		0.348	-0.00391		0.357	-0.0059
0.351	0.00228		0.36	0.00131		0.363	-0.00159		0.37	0.000472		0.349	-0.00384		0.356	-0.00596
0.352	0.0023		0.359	0.00128		0.362	-0.00164		0.371	0.000575		0.35	-0.00376		0.355	-0.00602
0.35	-0.000877		0.358	0.00125		0.361	-0.00171		0.373	0.00075		0.351	-0.00368		0.354	-0.00608
0.347	-0.0012		0.357	0.00125		0.36	-0.00174		0.373	0.000752		0.352	-0.00363		0.353	-0.00611
0.344	-0.00141		0.356	0.00122		0.359	-0.00178		0.375	0.000817		0.353	-0.0036		0.353	-0.00608
0.341	-0.00156		0.355	0.00119		0.358	-0.00182		0.375	0.000837		0.353	-0.00361		0.354	-0.00356
0.338	-0.00167		0.354	0.00119		0.357	-0.00185		0.376	0.000871		0.352	-0.00608		0.355	-0.00333
0.335	-0.00178		0.353	0.00116		0.356	-0.00189		0.377	0.000912		0.351	-0.00632		0.356	-0.00315
0.332	-0.00189		0.352	0.00121		0.355	-0.00192		0.378	0.000925		0.35	-0.0065		0.357	-0.00302
0.329	-0.00194		0.353	0.00437		0.354	-0.00195		0.379	0.00096		0.349	-0.00665		0.358	-0.00292
0.326	-0.00201		0.354	0.00456		0.353	-0.00198		0.38	0.000981		0.348	-0.00679		0.359	-0.00282
0.323	-0.00206		0.355	0.00477		0.352	-0.00201		0.382	0.000989		0.347	-0.0069		0.36	-0.00274
0.319	-0.00213		0.356	0.00488		0.351	-0.00203		0.383	0.00102		0.346	-0.00703		0.361	-0.00266
0.316	-0.00218		0.357	0.00497		0.35	-0.00206		0.383	0.00103		0.345	-0.00714		0.362	-0.00259
0.313	-0.00223		0.358	0.00505		0.349	-0.00209		0.384	0.00104		0.344	-0.00724		0.363	-0.00252
0.31	-0.00228		0.359	0.00512		0.348	-0.00212		0.386	0.00106		0.343	-0.00736		0.364	-0.00247
0.307	-0.00233		0.36	0.00518		0.347	-0.00215		0.387	0.00109		0.342	-0.00746		0.365	-0.00238
0.304	-0.00237		0.361	0.00523		0.346	-0.00217		0.387	0.00109		0.341	-0.00757		0.366	-0.00235
0.301	-0.00241		0.362	0.00528		0.345	-0.0022		0.388	0.0011		0.34	-0.00768		0.367	-0.0023
0.298	-0.00244		0.363	0.00533		0.344	-0.00223		0.389	0.0011		0.339	-0.00778		0.368	-0.00224
0.295	-0.00249		0.364	0.00537		0.343	-0.00224		0.391	0.00112		0.338	-0.00786		0.369	-0.0022
0.292	-0.00254		0.365	0.0054		0.342	-0.00228		0.391	0.00113		0.337	-0.00798		0.37	-0.00215
0.289	-0.00256		0.366	0.00544		0.341	-0.00231		0.393	0.00113		0.336	-0.00809		0.371	-0.0021
0.286	-0.0026		0.367	0.00548		0.34	-0.00233		0.393	0.00115		0.335	-0.0082		0.372	-0.00206
0.282	-0.00264		0.368	0.00552		0.339	-0.00236		0.395	0.00114		0.334	-0.0083		0.373	-0.00201
0.279	-0.00267		0.369	0.00554		0.338	-0.00239		0.395	0.00115		0.333	-0.00842		0.374	-0.00198
0.276	-0.00271		0.37	0.00557		0.337	-0.00241		0.396	0.00116		0.332	-0.00852		0.375	-0.00194
0.273	-0.00274		0.371	0.00559		0.336	-0.00246		0.397	0.00116		0.331	-0.00863		0.376	-0.0019
0.27	-0.00277		0.372	0.00562		0.335	-0.00247		0.399	0.00118		0.33	-0.00874		0.377	-0.00186
0.267	-0.0028		0.373	0.00564		0.334	-0.0025		0.399	0.00119		0.329	-0.00885		0.378	-0.00181
0.264	-0.00284		0.374	0.00568		0.333	-0.00253		0.4	0.00117		0.328	-0.00896		0.379	-0.00178
0.261	-0.00287		0.375	0.00569		0.332	-0.00255		0.401	0.00119		0.327	-0.00907		0.38	-0.00176
0.258	-0.00291		0.376	0.00573		0.331	-0.00258		0.403	0.00119		0.326	-0.00919		0.381	-0.00171
0.255	-0.00293		0.377	0.00575		0.33	-0.0026		0.404	0.00119		0.325	-0.00931		0.382	-0.00169
0.252	-0.00293		0.378	0.00576		0.329	-0.00263		0.405	0.0012		0.324	-0.00942		0.383	-0.00165
0.249	-0.00299		0.379	0.00578		0.328	-0.00266		0.406	0.00119		0.323	-0.00953		0.384	-0.00161
0.246	-0.00303		0.38	0.00583		0.327	-0.00269		0.406	0.0012		0.322	-0.00965		0.385	-0.0016
0.242	-0.00307		0.381	0.00582		0.326	-0.00272		0.407	0.00121		0.321	-0.00977		0.386	-0.00156
0.239	-0.0031		0.382	0.00586		0.325	-0.00274		0.408	0.0012		0.32	-0.00988		0.387	-0.00153
0.236	-0.00313		0.383	0.00586		0.324	-0.00278		0.409	0.00121		0.319	-0.01		0.388	-0.0015
0.233	-0.00317		0.384	0.00589		0.323	-0.00281		0.411	0.0012		0.318	-0.0101		0.389	-0.00147
0.23	-0.00319		0.385	0.00591		0.322	-0.00284		0.411	0.00122		0.317	-0.0103		0.39	-0.00145
0.227	-0.00324		0.386	0.00592		0.321	-0.00287		0.412	0.00118		0.316	-0.0104		0.391	-0.00141
0.224	-0.00326		0.387	0.00596		0.32	-0.0029		0.413	0.00123		0.315	-0.0105		0.392	-0.00139
0.221	-0.00331		0.388	0.00596		0.319	-0.00293		0.414	0.00121		0.314	-0.0106		0.393	-0.00136
0.218	-0.00334		0.389	0.00598		0.318	-0.00296		0.415	0.00122		0.314	-0.0108		0.394	-0.00134
0.215	-0.00337		0.39	0.006		0.317	-0.003		0.416	0.00122		0.312	-0.0109		0.395	-0.00131
0.212	-0.00344		0.391	0.00601		0.316	-0.00303		0.417	0.00122		0.312	-0.011		0.396	-0.00129
0.209	-0.00346		0.392	0.00604		0.315	-0.00307		0.418	0.00122		0.311	-0.0112		0.397	-0.00126
0.206	-0.00349		0.393	0.00607		0.314	-0.00309		0.419	0.00122		0.309	-0.0113		0.398	-0.00124
0.202	-0.00355		0.394	0.00606		0.313	-0.00313		0.42	0.00122		0.308	-0.0114		0.399	-0.00122
0.199	-0.00357		0.395	0.00609		0.312	-0.00317		0.422	0.00122		0.307	-0.0116		0.4	-0.00119
0.196	-0.00363		0.396	0.0061		0.311	-0.00319		0.422	0.00123		0.306	-0.0117		0.401	-0.00116
0.193	-0.00367		0.397	0.00611		0.31	-0.00325		0.423	0.00123		0.305	-0.0119		0.401	-0.00115
0.19	-0.00372		0.398	0.00614		0.309	-0.00326		0.424	0.00123		0.304	-0.012		0.403	-0.00111
0.187	-0.00378		0.399	0.00615		0.308	-0.0033		0.425	0.00125		0.303	-0.0122		0.404	-0.0011
0.184	-0.00382		0.4	0.00618		0.307	-0.00334		0.426	0.00121		0.303	-0.0123		0.405	-0.00107
0.181	-0.00387		0.401	0.00619		0.306	-0.00337		0.427	0.00123		0.302	-0.0125		0.406	-0.00106
0.178	-0.00394		0.402	0.00619		0.305	-0.00341		0.428	0.00122		0.3	-0.0126		0.407	-0.00104
0.175	-0.00398		0.403	0.00622		0.304	-0.00345		0.429	0.00121		0.299	-0.0127		0.408	-0.00101
0.172	-0.00407		0.404	0.00623		0.303	-0.00348		0.43	0.00122		0.298	-0.0129		0.409	-0.000988
0.169	-0.00412		0.405	0.00625		0.302	-0.00353		0.431	0.00122		0.297	-0.0131		0.41	-0.00123
0.165	-0.00419		0.406	0.00627		0.301	-0.00356		0.432	0.00121		0.296	-0.0132		0.411	-0.000714
0.162	-0.00426		0.407	0.00628		0.3	-0.00361		0.433	0.00122		0.295	-0.0134		0.413	-0.000828
0.159	-0.00434		0.408	0.0063		0.299	-0.00366		0.434	0.00121		0.295	-0.0135		0.414	-0.000908
0.156	-0.00441		0.409	0.00632		0.298	-0.00368		0.435	0.00122		0.293	-0.0137		0.415	-0.000851
0.153	-0.00449		0.41	0.00634		0.297	-0.00375		0.436	0.00123		0.292	-0.0139		0.417	-0.00107
0.15	-0.00457		0.411	0.00634		0.296	-0.00378		0.437	0.00122		0.291	-0.014		0.418	-0.000675
0.147	-0.00466		0.412	0.00636		0.295	-0.00382		0.439	0.00123		0.291	-0.0142		0.419	-0.00083
0.144	-0.00476		0.413	0.00637		0.294	-0.00387		0.439	0.00122		0.289	-0.0144		0.42	-0.000792
0.141	-0.00485		0.414	0.00639		0.293	-0.0039		0.44	0.00122		0.289	-0.0145		0.421	-0.000729
0.138	-0.00495		0.415	0.00641		0.292	-0.00395		0.441	0.00122		0.288	-0.0147		0.422	-0.000761
0.135	-0.00507		0.416	0.00642		0.291	-0.00399		0.442	0.00121		0.287	-0.0149		0.423	-0.000712
0.132	-0.00515		0.417	0.00644		0.29	-0.00404		0.443	0.00121		0.285	-0.0151		0.424	-0.000706
0.128	-0.00526		0.418	0.00645		0.289	-0.00409		0.444	0.00121		0.285	-0.0153		0.425	-0.000697
0.125	-0.00536		0.419	0.00648		0.288	-0.00414		0.445	0.0012		0.283	-0.0154		0.426	-0.000669
0.122	-0.00547		0.42	0.00649		0.287	-0.00419		0.446	0.00121		0.283	-0.0156		0.427	-0.000656
0.119	-0.00558		0.421	0.0065		0.286	-0.00423		0.447	0.0012		0.282	-0.0158		0.428	-0.000645
0.116	-0.00568		0.422	0.00653		0.285	-0.0043		0.448	0.0012		0.281	-0.016		0.429	-0.000607
0.113	-0.0058		0.423	0.00653		0.284	-0.00436		0.449	0.00121		0.28	-0.0162		0.43	-0.000615
0.11	-0.0059		0.424	0.00655		0.283	-0.0044		0.45	0.0012		0.279	-0.0164		0.431	-0.00059
0.107	-0.00599		0.425	0.00657		0.282	-0.00444		0.451	0.0012		0.278	-0.0166		0.432	-0.000567
0.104	-0.00611		0.426	0.00657		0.281	-0.00451		0.452	0.0012		0.277	-0.0168		0.433	-0.00057
0.101	-0.0062		0.427	0.0066		0.28	-0.00455		0.453	0.00121		0.276	-0.0169		0.434	-0.00053
0.098	-0.0063		0.428	0.00661		0.279	-0.0046		0.454	0.00119		0.275	-0.0172		0.435	-0.000531
0.095	-0.00642		0.429	0.00662		0.278	-0.00466		0.455	0.0012		0.274	-0.0173		0.436	-0.000522
0.091	-0.00649		0.43	0.00664		0.277	-0.00472		0.456	0.0012		0.273	-0.0175		0.437	-0.000488
0.088	-0.00659		0.431	0.00666		0.276	-0.00479		0.457	0.00115		0.272	-0.0178		0.438	-0.000489
0.085	-0.00668		0.432	0.0067		0.275	-0.00483		0.458	0.0012		0.271	-0.018		0.439	-0.000472
0.082	-0.00675		0.433	0.0067		0.274	-0.00488		0.459	0.00117		0.27	-0.0182		0.44	-0.000446
0.079	-0.00685		0.434	0.0067		0.273	-0.00494		0.46	0.00117		0.269	-0.0184		0.441	-0.000444
0.076	-0.00691		0.435	0.00673		0.272	-0.00502		0.461	0.00116		0.268	-0.0186		0.442	-0.000419
0.073	-0.007		0.436	0.00674		0.271	-0.00507		0.462	0.00113		0.267	-0.0188		0.443	-0.000402
0.07	-0.00708		0.437	0.00675		0.27	-0.00514		0.463	0.00121		0.266	-0.019		0.444	-0.000409
0.067	-0.00714		0.438	0.00678		0.269	-0.00519		0.464	0.00116		0.265	-0.0192		0.445	-0.000367
0.064	-0.00723		0.439	0.00679		0.268	-0.00525		0.465	0.00118		0.264	-0.0194		0.446	-0.000374
0.061	-0.0073		0.44	0.00681		0.267	-0.00532		0.466	0.00117		0.263	-0.0197		0.447	-0.000357
0.058	-0.00735		0.441	0.00683		0.266	-0.00538		0.467	0.00116		0.261	-0.02		0.448	-0.000331
0.054	-0.00744		0.442	0.00684		0.265	-0.00546		0.468	0.00118		0.26	-0.0203		0.449	-0.000336
0.052	-0.00746		0.443	0.00685		0.264	-0.00553		0.469	0.00117		0.259	-0.0205		0.45	-0.000312
0.052	-0.0074		0.444	0.00688		0.263	-0.00559		0.47	0.00118		0.258	-0.0207		0.451	-0.000295
0.054	-0.00331		0.445	0.00688		0.262	-0.00566		0.471	0.00118		0.257	-0.021		0.452	-0.000298
0.057	-0.00245		0.446	0.00691		0.261	-0.00573		0.472	0.00116		0.256	-0.0212		0.453	-0.000266
0.06	-0.00188		0.447	0.00692		0.26	-0.0058		0.473	0.00116		0.255	-0.0214		0.454	-0.000256
0.063	-0.00147		0.448	0.00694		0.259	-0.00589		0.474	0.00115		0.254	-0.0217		0.455	-0.000258
0.066	-0.00113		0.449	0.00696		0.258	-0.00594		0.475	0.00115		0.253	-0.0219		0.456	-0.000218
0.069	-0.000854		0.45	0.00697		0.257	-0.00602		0.476	0.00116		0.252	-0.0221		0.457	-0.000228
0.072	-0.000623		0.451	0.00699		0.256	-0.00609		0.477	0.00114		0.251	-0.0224		0.458	-0.000215
0.075	-0.000416		0.452	0.00701		0.255	-0.00616		0.478	0.00117		0.25	-0.0226		0.459	-0.000185
0.078	-0.000242		0.453	0.00702		0.254	-0.00624		0.479	0.00116		0.249	-0.0229		0.46	-0.000195
0.082	-8.39e-05		0.454	0.00704		0.253	-0.00633		0.48	0.00115		0.248	-0.0231		0.461	-0.000168
0.085	7.09e-05		0.455	0.00705		0.252	-0.00639		0.481	0.00116		0.247	-0.0234		0.462	-0.000158
0.088	0.000188		0.456	0.00709		0.251	-0.00648		0.482	0.00116		0.246	-0.0236		0.463	-0.000154
0.091	0.000319		0.457	0.00704		0.25	-0.00656		0.483	0.00115		0.245	-0.0238		0.464	-0.000128
0.094	0.000438		0.458	0.00711		0.249	-0.00665		0.484	0.00116		0.244	-0.0241		0.465	-0.000132
0.097	0.000532		0.459	0.00712		0.248	-0.00673		0.485	0.00115		0.243	-0.0243		0.466	-0.00011
0.1	0.000623		0.46	0.00715		0.247	-0.0068		0.486	0.00115		0.242	-0.0246		0.467	-7.22e-05
0.103	0.000711		0.461	0.00716		0.246	-0.00691		0.487	0.00115		0.241	-0.0248		0.468	-0.000115
0.106	0.000786		0.462	0.00718		0.245	-0.00697		0.488	0.00114		0.24	-0.0251		0.469	-5.45e-05
0.109	0.000871		0.463	0.0072		0.244	-0.00706		0.489	0.00117		0.239	-0.0253		0.47	-6.51e-05
0.112	0.00093		0.464	0.00721		0.243	-0.00715		0.49	0.00114		0.238	-0.0256		0.471	-6.72e-05
0.115	0.00101		0.465	0.00724		0.242	-0.00723		0.491	0.00114		0.237	-0.0259		0.472	-2.81e-05
0.119	0.00107		0.466	0.00725		0.241	-0.00733		0.492	0.00114		0.236	-0.0261		0.473	-3.84e-05
0.122	0.00113		0.467	0.00726		0.24	-0.00742		0.493	0.00114		0.235	-0.0264		0.474	-1.83e-05
0.125	0.00119		0.468	0.0073		0.239	-0.0075		0.494	0.00113		0.234	-0.0266		0.476	-6.79e-06
0.128	0.00124		0.469	0.0073		0.238	-0.0076		0.495	0.00114		0.233	-0.0269		0.477	5.79e-07
0.131	0.00128		0.47	0.00734		0.237	-0.00768		0.496	0.00113		0.232	-0.0271		0.478	1.85e-05
0.134	0.00136		0.471	0.00734		0.236	-0.00778		0.497	0.00113		0.231	-0.0274		0.479	3.88e-05
0.137	0.00138		0.472	0.00736		0.235	-0.00788		0.498	0.00113		0.23	-0.0276		0.48	5.34e-05
0.14	0.00143		0.473	0.00739		0.234	-0.00798		0.499	0.00113		0.229	-0.0279		0.481	6.55e-05
0.143	0.00148		0.474	0.00739		0.233	-0.0081		0.5	0.00113		0.228	-0.0281		0.482	6.65e-05
0.146	0.00152		0.475	0.00742		0.232	-0.00817		0.501	0.00112		0.227	-0.0284		0.483	6.66e-05
0.149	0.00155		0.476	0.00743		0.231	-0.00828		0.502	0.00113		0.226	-0.0286		0.484	7.94e-05
0.152	0.0016		0.477	0.00744		0.23	-0.00839		0.503	0.00112		0.225	-0.0289		0.485	9.92e-05
0.156	0.00163		0.478	0.00748		0.229	-0.00847		0.504	0.00111		0.224	-0.0292		0.486	0.000113
0.159	0.00167		0.479	0.00749		0.228	-0.00859		0.505	0.00113		0.223	-0.0294		0.487	0.00012
0.162	0.00169		0.48	0.00751		0.227	-0.00869		0.506	0.00111		0.222	-0.0297		0.488	0.000123
0.165	0.00174		0.481	0.00753		0.226	-0.00879		0.507	0.00111		0.221	-0.0299		0.489	0.000132
0.168	0.00177		0.482	0.00754		0.225	-0.00889		0.508	0.00112		0.22	-0.0302		0.49	0.000148
0.171	0.0018		0.483	0.00758		0.224	-0.00899		0.509	0.00111		0.219	-0.0304		0.491	0.000161
0.174	0.00187		0.484	0.00758		0.223	-0.0091		0.51	0.0011		0.218	-0.0307		0.492	0.000173
0.177	0.00187		0.485	0.00759		0.222	-0.00921		0.511	0.00111		0.217	-0.0309		0.493	0.000183
0.18	0.00189		0.486	0.00762		0.221	-0.00933		0.512	0.0011		0.216	-0.0312		0.494	0.000192
0.183	0.00193		0.487	0.00763		0.22	-0.00944		0.513	0.0011		0.215	-0.0314		0.495	0.000196
0.186	0.00194		0.488	0.00765		0.219	-0.00956		0.514	0.00111		0.214	-0.0317		0.496	-0.000244
0.189	0.00197		0.489	0.00768		0.218	-0.00965		0.515	0.00109		0.213	-0.0319		0.498	0.000358
0.193	0.00201		0.49	0.00768		0.217	-0.00976		0.516	0.00109		0.212	-0.0322		0.499	0.00033
0.196	0.00202		0.491	0.00772		0.216	-0.00988		0.517	0.00108		0.211	-0.0324		0.5	0.000247
0.199	0.00205		0.492	0.00772		0.215	-0.00999		0.518	0.00109		0.21	-0.0326		0.501	0.000261
0.202	0.00207		0.493	0.00774		0.214	-0.0101		0.519	0.00109		0.209	-0.0329		0.503	0.00032
0.205	0.00208		0.494	0.00776		0.213	-0.0102		0.52	0.00108		0.208	-0.0331		0.504	0.000306
0.208	0.00212		0.495	0.00778		0.212	-0.0103		0.521	0.00109		0.207	-0.0334		0.505	0.000281
0.211	0.00213		0.496	0.00781		0.211	-0.0105		0.522	0.00109		0.206	-0.0336		0.506	0.000305
0.214	0.00218		0.497	0.00782		0.21	-0.0106		0.523	0.00108		0.205	-0.0338		0.507	0.00032
0.217	0.00218		0.498	0.00783		0.209	-0.0107		0.524	0.00109		0.204	-0.034		0.508	0.000317
0.22	0.0022		0.499	0.00785		0.208	-0.0108		0.525	0.00108		0.203	-0.0343		0.509	0.000329
0.223	0.00223		0.5	0.00787		0.207	-0.0109		0.526	0.00108		0.202	-0.0345		0.51	0.000343
0.226	0.00224		0.501	0.00788		0.206	-0.0111		0.527	0.00109		0.201	-0.0347		0.511	0.000337
0.229	0.00225		0.502	0.00791		0.205	-0.0112		0.528	0.00107		0.2	-0.0349		0.512	0.000363
0.233	0.00229		0.503	0.00793		0.204	-0.0113		0.529	0.00108		0.199	-0.0352		0.513	0.000366
0.236	0.00229		0.504	0.00794		0.203	-0.0114		0.53	0.00107		0.198	-0.0354		0.514	0.00037
0.239	0.00232		0.505	0.00796		0.202	-0.0116		0.531	0.00107		0.197	-0.0356		0.515	0.000384
0.242	0.00233		0.506	0.00797		0.201	-0.0117		0.532	0.00107		0.196	-0.0358		0.516	0.000392
0.245	0.00235		0.507	0.00799		0.2	-0.0118		0.533	0.00107		0.195	-0.036		0.517	0.000386
0.248	0.00237		0.508	0.00802		0.199	-0.0119		0.534	0.00107		0.194	-0.0362		0.518	0.000446
0.251	0.00235		0.509	0.00801		0.198	-0.0121		0.535	0.00107		0.193	-0.0364		0.519	0.000389
0.254	0.00239		0.51	0.00805		0.197	-0.0122		0.536	0.00106		0.192	-0.0366		0.52	0.000427
0.257	0.0024		0.511	0.00806		0.196	-0.0123		0.537	0.00107		0.191	-0.0368		0.521	0.000442
0.26	0.00241		0.512	0.00807		0.195	-0.0125		0.538	0.00107		0.19	-0.037		0.522	0.000425
0.263	0.00244		0.513	0.00811		0.194	-0.0126		0.539	0.00106		0.189	-0.0372		0.523	0.000454
0.266	0.00244		0.514	0.00811		0.193	-0.0127		0.54	0.00108		0.188	-0.0374		0.524	0.000454
0.269	0.00246		0.515	0.00813		0.192	-0.0129		0.541	0.00105		0.187	-0.0376		0.525	0.000453
0.273	0.00248		0.516	0.00815		0.191	-0.013		0.542	0.00106		0.186	-0.0378		0.526	0.000485
0.276	0.00249		0.517	0.00816		0.19	-0.0131		0.543	0.00106		0.185	-0.038		0.527	0.000471
0.279	0.00249		0.518	0.00818		0.189	-0.0133		0.544	0.00105		0.184	-0.0381		0.528	0.000483
0.282	0.00252		0.519	0.0082		0.188	-0.0134		0.545	0.00106		0.183	-0.0383		0.529	0.000498
0.285	0.00252		0.52	0.00822		0.187	-0.0136		0.546	0.00105		0.182	-0.0385		0.53	0.000492
0.288	0.00254		0.521	0.00825		0.186	-0.0137		0.547	0.00105		0.181	-0.0386		0.531	0.000525
0.291	0.00256		0.522	0.00823		0.185	-0.0138		0.548	0.00105		0.18	-0.0388		0.532	0.000509
0.294	0.00256		0.523	0.00827		0.184	-0.014		0.549	0.00105		0.179	-0.039		0.533	0.000515
0.297	0.00258		0.524	0.00828		0.183	-0.0141		0.55	0.00105		0.178	-0.0391		0.534	0.000542
0.3	0.00259		0.525	0.0083		0.182	-0.0143		0.551	0.00105		0.177	-0.0393		0.535	0.000528
0.303	0.00259		0.526	0.00832		0.181	-0.0144		0.552	0.00104		0.176	-0.0394		0.536	0.000545
0.306	0.00261		0.527	0.00833		0.18	-0.0146		0.553	0.00106		0.175	-0.0396		0.537	0.000568
0.31	0.00261		0.528	0.00835		0.179	-0.0147		0.554	0.00104		0.174	-0.0397		0.538	0.000542
0.313	0.00263		0.529	0.00837		0.178	-0.0149		0.555	0.00103		0.173	-0.0399		0.539	0.000573
0.316	0.00264		0.53	0.00837		0.177	-0.015		0.556	0.00105		0.172	-0.04		0.54	0.000573
0.319	0.00264		0.531	0.0084		0.176	-0.0152		0.557	0.00104		0.171	-0.0402		0.541	0.000571
0.322	0.00266		0.532	0.00841		0.175	-0.0153		0.558	0.00104		0.17	-0.0403		0.542	0.000596
0.325	0.00266		0.533	0.00842		0.174	-0.0155		0.559	0.00104		0.169	-0.0404		0.543	0.000582
0.328	0.00267		0.534	0.00847		0.173	-0.0156		0.56	0.00103		0.168	-0.0405		0.544	0.000581
0.331	0.00272		0.535	0.00847		0.172	-0.0158		0.561	0.00103		0.167	-0.0407		0.545	0.000601
0.334	0.00268		0.536	0.00848		0.171	-0.0159		0.562	0.00104		0.166	-0.0408		0.546	0.000615
0.337	0.0027		0.537	0.0085		0.17	-0.0161		0.563	0.00103		0.165	-0.0409		0.547	0.000621
0.34	0.00271		0.538	0.00851		0.169	-0.0163		0.564	0.00103		0.164	-0.041		0.548	0.000627
0.343	0.00271		0.539	0.00852		0.168	-0.0164		0.565	0.00103		0.163	-0.0412		0.549	0.000629
0.347	0.00272		0.54	0.00854		0.167	-0.0165		0.566	0.00103		0.162	-0.0412		0.55	0.000648
0.35	0.00273		0.541	0.00856		0.167	-0.0165		0.567	0.00102		0.161	-0.0414		0.551	0.000639
0.352	0.00273		0.542	0.00857		0.168	-0.0141		0.566	-0.000338		0.16	-0.0415		0.552	0.000654
0.352	0.00272		0.543	0.00859		0.169	-0.0135		0.565	-0.000257		0.159	-0.0416		0.553	0.000642
0.35	-0.000574		0.544	0.00861		0.17	-0.0132		0.564	-0.000435		0.158	-0.0417		0.553	0.000652
0.347	-0.000945		0.545	0.00862		0.171	-0.0129		0.563	-0.000467		0.157	-0.0418		0.553	-0.00108
0.344	-0.00119		0.546	0.00863		0.172	-0.0127		0.562	-0.000486		0.156	-0.0419		0.551	-0.000656
0.341	-0.00136		0.547	0.00866		0.173	-0.0124		0.561	-0.000505		0.155	-0.0419		0.55	-0.00129
0.338	-0.0015		0.548	0.00868		0.174	-0.0122		0.56	-0.000532		0.154	-0.042		0.549	-0.00116
0.335	-0.00162		0.549	0.00867		0.175	-0.012		0.559	-0.000549		0.153	-0.0421		0.548	-0.00119
0.332	-0.00175		0.55	0.0087		0.176	-0.0118		0.558	-0.000564		0.153	-0.0419		0.547	-0.00124
0.329	-0.00181		0.551	0.00871		0.177	-0.0116		0.557	-0.00058		0.154	-0.0376		0.546	-0.00127
0.326	-0.00188		0.552	0.00872		0.178	-0.0114		0.556	-0.00059		0.155	-0.0363		0.545	-0.0013
0.323	-0.00195		0.552	0.00877		0.179	-0.0112		0.555	-0.000602		0.156	-0.0355		0.544	-0.0013
0.319	-0.00202		0.552	0.00583		0.18	-0.011		0.554	-0.000622		0.157	-0.0347		0.543	-0.00135
0.316	-0.00209		0.551	0.00565		0.181	-0.0109		0.553	-0.000623		0.158	-0.0341		0.542	-0.00138
0.313	-0.00215		0.55	0.00544		0.182	-0.0107		0.552	-0.000646		0.159	-0.0334		0.541	-0.0014
0.31	-0.00219		0.549	0.0053		0.183	-0.0105		0.551	-0.000645		0.16	-0.0329		0.54	-0.00142
0.307	-0.00225		0.548	0.00517		0.184	-0.0104		0.55	-0.00066		0.161	-0.0324		0.539	-0.00145
0.304	-0.00229		0.547	0.00507		0.185	-0.0102		0.549	-0.000669		0.162	-0.0319		0.538	-0.00146
0.301	-0.00235		0.546	0.005		0.186	-0.0101		0.548	-0.000673		0.163	-0.0314		0.537	-0.00149
0.298	-0.00239		0.544	0.00491		0.187	-0.0099		0.547	-0.000681		0.164	-0.0309		0.536	-0.00151
0.295	-0.00243		0.544	0.00482		0.188	-0.00974		0.546	-0.000692		0.165	-0.0305		0.535	-0.00152
0.292	-0.00249		0.543	0.00475		0.189	-0.00959		0.545	-0.000696		0.166	-0.0301		0.534	-0.00155
0.289	-0.00251		0.542	0.00469		0.19	-0.00943		0.544	-0.000708		0.167	-0.0296		0.533	-0.00156
0.286	-0.00255		0.541	0.00462		0.191	-0.0093		0.543	-0.000712		0.168	-0.0292		0.532	-0.00157
0.282	-0.00259		0.54	0.00457		0.192	-0.00915		0.542	-0.000717		0.169	-0.0289		0.531	-0.00161
0.279	-0.00261		0.538	0.00452		0.193	-0.00903		0.541	-0.000731		0.17	-0.0285		0.53	-0.00161
0.276	-0.00267		0.538	0.00447		0.194	-0.00888		0.54	-0.000736		0.171	-0.0281		0.529	-0.00163
0.273	-0.00269		0.537	0.00441		0.195	-0.00873		0.539	-0.000749		0.172	-0.0278		0.528	-0.00165
0.27	-0.00273		0.535	0.00435		0.196	-0.0086		0.538	-0.000752		0.173	-0.0274		0.527	-0.00166
0.267	-0.00277		0.535	0.00431		0.197	-0.00847		0.537	-0.000749		0.174	-0.0271		0.526	-0.00169
0.264	-0.00279		0.534	0.00424		0.198	-0.00835		0.536	-0.000765		0.175	-0.0268		0.525	-0.00169
0.261	-0.00284		0.533	0.00424		0.199	-0.00822		0.535	-0.000767		0.176	-0.0264		0.524	-0.00171
0.258	-0.00287		0.532	0.00419		0.2	-0.0081		0.534	-0.00077		0.177	-0.0262		0.523	-0.00173
0.255	-0.00289		0.531	0.00414		0.201	-0.00797		0.533	-0.000782		0.178	-0.0258		0.522	-0.00174
0.252	-0.00289		0.53	0.00412		0.202	-0.00783		0.532	-0.000783		0.179	-0.0255		0.521	-0.00176
0.249	-0.00294		0.529	0.00406		0.203	-0.00772		0.531	-0.00079		0.18	-0.0253		0.52	-0.00177
0.246	-0.00298		0.528	0.00404		0.204	-0.0076		0.53	-0.000797		0.181	-0.025		0.519	-0.00178
0.242	-0.00302		0.527	0.004		0.205	-0.00748		0.529	-0.000799		0.182	-0.0247		0.518	-0.00182
0.239	-0.00304		0.526	0.00396		0.206	-0.00738		0.528	-0.000813		0.183	-0.0244		0.517	-0.00182
0.236	-0.00308		0.525	0.00393		0.207	-0.00725		0.527	-0.000821		0.184	-0.0242		0.516	-0.00183
0.233	-0.00311		0.524	0.0039		0.208	-0.00717		0.526	-0.000812		0.185	-0.0239		0.515	-0.00185
0.23	-0.00313		0.522	0.00386		0.209	-0.00703		0.525	-0.000833		0.186	-0.0236		0.514	-0.00187
0.227	-0.00317		0.522	0.00384		0.21	-0.00692		0.524	-0.000825		0.187	-0.0234		0.513	-0.00188
0.224	-0.00319		0.521	0.00379		0.211	-0.00679		0.523	-0.000838		0.188	-0.0231		0.512	-0.0019
0.221	-0.00322		0.52	0.00378		0.212	-0.00669		0.522	-0.000845		0.189	-0.0229		0.511	-0.00191
0.218	-0.00325		0.518	0.00373		0.213	-0.00658		0.521	-0.000839		0.19	-0.0226		0.51	-0.00192
0.215	-0.00327		0.518	0.00371		0.214	-0.00648		0.52	-0.000857		0.191	-0.0224		0.509	-0.00194
0.212	-0.00333		0.517	0.00369		0.215	-0.00638		0.519	-0.000858		0.192	-0.0221		0.508	-0.00195
0.209	-0.00335		0.516	0.00365		0.216	-0.00627		0.518	-0.000858		0.193	-0.0219		0.507	-0.00196
0.205	-0.00337		0.515	0.00363		0.217	-0.00617		0.517	-0.000872		0.194	-0.0217		0.506	-0.00198
0.202	-0.0034		0.514	0.00361		0.218	-0.00606		0.516	-0.000875		0.195	-0.0214		0.505	-0.002
0.199	-0.00342		0.513	0.00356		0.219	-0.00596		0.515	-0.000876		0.196	-0.0212		0.504	-0.00202
0.196	-0.00346		0.512	0.00356		0.22	-0.00587		0.514	-0.0009		0.197	-0.021		0.503	-0.00203
0.193	-0.00349		0.511	0.00352		0.221	-0.00577		0.513	-0.000881		0.198	-0.0208		0.502	-0.00204
0.19	-0.00352		0.51	0.0035		0.222	-0.00568		0.512	-0.000897		0.199	-0.0205		0.501	-0.00205
0.187	-0.00355		0.509	0.00347		0.223	-0.00559		0.511	-0.0009		0.2	-0.0204		0.5	-0.00207
0.184	-0.00358		0.508	0.00344		0.224	-0.00548		0.51	-0.000904		0.201	-0.0201		0.499	-0.00208
0.181	-0.00361		0.507	0.00344		0.225	-0.00539		0.509	-0.000911		0.202	-0.0199		0.498	-0.0021
0.178	-0.00364		0.506	0.0034		0.226	-0.0053		0.508	-0.00091		0.203	-0.0197		0.497	-0.00211
0.175	-0.00367		0.505	0.00337		0.227	-0.00521		0.507	-0.000918		0.204	-0.0195		0.496	-0.00213
0.172	-0.00372		0.504	0.00336		0.228	-0.00513		0.506	-0.000931		0.205	-0.0193		0.495	-0.00214
0.168	-0.00374		0.503	0.00333		0.229	-0.00504		0.505	-0.000925		0.206	-0.0191		0.494	-0.00216
0.165	-0.00377		0.502	0.00329		0.23	-0.00494		0.504	-0.000947		0.207	-0.0189		0.493	-0.00217
0.162	-0.00381		0.501	0.00328		0.231	-0.00486		0.503	-0.000938		0.208	-0.0187		0.492	-0.00219
0.159	-0.00384		0.5	0.00326		0.232	-0.00477		0.502	-0.000944		0.209	-0.0185		0.491	-0.00221
0.156	-0.00386		0.499	0.00323		0.233	-0.00469		0.501	-0.000964		0.21	-0.0183		0.49	-0.00221
0.153	-0.00391		0.498	0.00322		0.234	-0.00459		0.5	-0.000951		0.211	-0.0181		0.489	-0.00224
0.15	-0.00394		0.497	0.0032		0.235	-0.00452		0.499	-0.000963		0.212	-0.018		0.488	-0.00225
0.147	-0.00397		0.496	0.00317		0.236	-0.00443		0.498	-0.00097		0.213	-0.0177		0.487	-0.00226
0.144	-0.00402		0.495	0.00315		0.237	-0.00436		0.497	-0.000969		0.214	-0.0176		0.486	-0.00229
0.141	-0.00404		0.494	0.00313		0.238	-0.00428		0.496	-0.000981		0.215	-0.0174		0.485	-0.00229
0.138	-0.00409		0.493	0.00311		0.239	-0.00421		0.495	-0.000986		0.216	-0.0172		0.484	-0.00231
0.135	-0.00414		0.492	0.00309		0.24	-0.00412		0.494	-0.00099		0.217	-0.0171		0.483	-0.00233
0.131	-0.00416		0.491	0.00306		0.241	-0.00405		0.493	-0.001		0.218	-0.0169		0.482	-0.00234
0.128	-0.00421		0.489	0.00305		0.242	-0.00397		0.492	-0.000992		0.219	-0.0167		0.481	-0.00236
0.125	-0.00424		0.489	0.00302		0.243	-0.0039		0.491	-0.00101		0.22	-0.0165		0.48	-0.00239
0.122	-0.00429		0.488	0.00301		0.244	-0.00382		0.49	-0.00102		0.221	-0.0163		0.479	-0.00239
0.119	-0.00434		0.487	0.00298		0.245	-0.00374		0.489	-0.00101		0.222	-0.0162		0.478	-0.00241
0.116	-0.00437		0.486	0.00296		0.246	-0.00367		0.488	-0.00104		0.223	-0.016		0.477	-0.00242
0.113	-0.00443		0.485	0.00295		0.247	-0.00361		0.487	-0.00103		0.224	-0.0158		0.476	-0.00244
0.11	-0.00447		0.484	0.00293		0.248	-0.00353		0.486	-0.00103		0.225	-0.0157		0.475	-0.00246
0.107	-0.00451		0.483	0.00289		0.249	-0.00347		0.485	-0.00104		0.226	-0.0155		0.474	-0.00247
0.104	-0.00458		0.482	0.0029		0.25	-0.00339		0.484	-0.00104		0.227	-0.0153		0.473	-0.0025
0.101	-0.00461		0.481	0.00286		0.251	-0.00333		0.483	-0.00105		0.228	-0.0152		0.472	-0.00251
0.098	-0.00468		0.48	0.00286		0.252	-0.00326		0.482	-0.00106		0.229	-0.015		0.471	-0.00252
0.095	-0.00475		0.479	0.00282		0.253	-0.00318		0.481	-0.00106		0.23	-0.0149		0.47	-0.00254
0.091	-0.00479		0.478	0.0028		0.254	-0.00313		0.48	-0.00107		0.231	-0.0147		0.469	-0.00255
0.088	-0.00486		0.477	0.0028		0.255	-0.00306		0.479	-0.00107		0.232	-0.0145		0.468	-0.00257
0.085	-0.00492		0.476	0.00276		0.256	-0.00299		0.478	-0.00108		0.233	-0.0144		0.467	-0.00261
0.082	-0.00498		0.475	0.00276		0.257	-0.00294		0.477	-0.00109		0.234	-0.0142		0.466	-0.00261
0.079	-0.00505		0.474	0.00274		0.258	-0.00287		0.476	-0.00109		0.235	-0.0141		0.465	-0.00263
0.076	-0.00511		0.473	0.00271		0.259	-0.0028		0.475	-0.0011		0.236	-0.0139		0.464	-0.00264
0.073	-0.00519		0.472	0.00271		0.26	-0.00275		0.474	-0.00111		0.237	-0.0137		0.463	-0.00266
0.07	-0.00527		0.471	0.00267		0.261	-0.00269		0.473	-0.0011		0.238	-0.0136		0.462	-0.00268
0.067	-0.00534		0.469	0.00265		0.262	-0.00263		0.472	-0.00112		0.239	-0.0135		0.461	-0.00269
0.064	-0.00543		0.469	0.00265		0.263	-0.00257		0.471	-0.00112		0.24	-0.0133		0.46	-0.00271
0.061	-0.00551		0.468	0.00263		0.264	-0.00251		0.47	-0.00113		0.241	-0.0132		0.459	-0.00273
0.058	-0.00559		0.467	0.00261		0.265	-0.00245		0.469	-0.00113		0.242	-0.013		0.458	-0.00275
0.054	-0.0057		0.466	0.00259		0.266	-0.00239		0.468	-0.00113		0.243	-0.0129		0.457	-0.00277
0.052	-0.00575		0.465	0.00258		0.267	-0.00234		0.467	-0.00114		0.244	-0.0127		0.456	-0.00279
0.052	-0.0057		0.464	0.00256		0.268	-0.00229		0.466	-0.00116		0.245	-0.0126		0.455	-0.0028
0.054	-0.00193		0.462	0.00253		0.269	-0.00223		0.465	-0.00115		0.246	-0.0124		0.454	-0.00283
0.057	-0.0013		0.462	0.00252		0.27	-0.00218		0.464	-0.00117		0.247	-0.0123		0.453	-0.00284
0.06	-0.000894		0.461	0.00251		0.271	-0.00213		0.463	-0.00117		0.248	-0.0121		0.452	-0.00286
0.063	-0.000616		0.46	0.00249		0.272	-0.00206		0.462	-0.00117		0.249	-0.012		0.451	-0.00288
0.066	-0.000363		0.458	0.00246		0.273	-0.00202		0.461	-0.00118		0.25	-0.0119		0.45	-0.0029
0.069	-0.000176		0.458	0.00246		0.274	-0.00197		0.46	-0.00118		0.251	-0.0117		0.449	-0.00292
0.072	-9.94e-06		0.457	0.00247		0.275	-0.00192		0.459	-0.0012		0.252	-0.0116		0.448	-0.00294
0.075	0.00015		0.456	0.00242		0.276	-0.00187		0.458	-0.00121		0.253	-0.0115		0.447	-0.00296
0.078	0.000281		0.455	0.0024		0.277	-0.00182		0.457	-0.00121		0.254	-0.0113		0.446	-0.00298
0.082	0.0004		0.454	0.00239		0.278	-0.00177		0.456	-0.00121		0.255	-0.0112		0.445	-0.003
0.085	0.000519		0.453	0.00237		0.279	-0.00173		0.455	-0.00122		0.256	-0.0111		0.444	-0.00302
0.088	0.000608		0.452	0.00235		0.28	-0.00168		0.454	-0.00123		0.257	-0.0109		0.443	-0.00304
0.091	0.000711		0.451	0.00233		0.281	-0.00164		0.453	-0.00124		0.258	-0.0108		0.442	-0.00306
0.094	0.000807		0.45	0.00233		0.282	-0.00158		0.452	-0.00123		0.259	-0.0107		0.441	-0.0031
0.097	0.000875		0.449	0.0023		0.283	-0.00154		0.451	-0.00125		0.26	-0.0106		0.44	-0.00311
0.1	0.000948		0.448	0.00229		0.284	-0.0015		0.45	-0.00126		0.261	-0.0104		0.439	-0.00312
0.103	0.00102		0.447	0.00227		0.285	-0.00142		0.449	-0.00125		0.262	-0.0103		0.438	-0.00315
0.106	0.00108		0.446	0.00224		0.286	-0.00141		0.448	-0.00128		0.263	-0.0101		0.437	-0.00316
0.109	0.00115		0.444	0.00224		0.287	-0.00137		0.447	-0.00128		0.264	-0.01		0.436	-0.00318
0.112	0.0012		0.444	0.0022		0.288	-0.00131		0.446	-0.00128		0.265	-0.00992		0.435	-0.00322
0.115	0.00127		0.443	0.0022		0.289	-0.00128		0.445	-0.0013		0.266	-0.00963		0.434	-0.00323
0.119	0.00131		0.442	0.0022		0.29	-0.00123		0.444	-0.00129		0.267	-0.00949		0.433	-0.00326
0.122	0.00137		0.441	0.00216		0.291	-0.0012		0.443	-0.00131		0.268	-0.00935		0.432	-0.00328
0.125	0.00142		0.44	0.00216		0.292	-0.00116		0.442	-0.00131		0.269	-0.00924		0.431	-0.00329
0.128	0.00147		0.439	0.00213		0.293	-0.00111		0.441	-0.00132		0.27	-0.00912		0.43	-0.00332
0.131	0.00151		0.438	0.00211		0.294	-0.00107		0.44	-0.00133		0.271	-0.009		0.429	-0.00334
0.134	0.00157		0.437	0.00211		0.295	-0.00104		0.439	-0.00134		0.272	-0.00889		0.428	-0.00337
0.137	0.00159		0.436	0.00208		0.296	-0.001		0.438	-0.00134		0.273	-0.00876		0.427	-0.00339
0.14	0.00165		0.435	0.00208		0.297	-0.00109		0.437	-0.00137		0.274	-0.00866		0.426	-0.00341
0.143	0.00169		0.434	0.00206		0.298	-0.00082		0.436	-0.00135		0.275	-0.00852		0.425	-0.00344
0.146	0.00172		0.433	0.00203		0.299	-0.00088		0.435	-0.00137		0.276	-0.00842		0.424	-0.00346
0.149	0.00176		0.432	0.00202		0.3	-0.000822		0.434	-0.00138		0.277	-0.00832		0.423	-0.00349
0.152	0.00181		0.431	0.00198		0.301	-0.000792		0.433	-0.00137		0.278	-0.00819		0.422	-0.00352
0.155	0.00183		0.43	0.00199		0.302	-0.000756		0.432	-0.00139		0.279	-0.00809		0.421	-0.00354
0.159	0.00188		0.429	0.00197		0.303	-0.000723		0.431	-0.00139		0.28	-0.00798		0.42	-0.00356
0.162	0.0019		0.428	0.00195		0.304	-0.000692		0.43	-0.0014		0.281	-0.00786		0.419	-0.00358
0.165	0.00195		0.427	0.00194		0.305	-0.000643		0.429	-0.00141		0.282	-0.00777		0.418	-0.00362
0.168	0.00198		0.426	0.00193		0.306	-0.000626		0.428	-0.00142		0.283	-0.00766		0.417	-0.00364
0.171	0.00201		0.424	0.00191		0.307	-0.000587		0.427	-0.00143		0.284	-0.00753		0.416	-0.00369
0.174	0.00208		0.424	0.0019		0.308	-0.000554		0.426	-0.00144		0.285	-0.00744		0.415	-0.00369
0.177	0.00208		0.423	0.00187		0.309	-0.000527		0.425	-0.00144		0.286	-0.00732		0.414	-0.00372
0.18	0.0021		0.422	0.00186		0.31	-0.000464		0.424	-0.00148		0.287	-0.00722		0.413	-0.00375
0.183	0.00215		0.421	0.00185		0.311	-0.000468		0.423	-0.00146		0.288	-0.00713		0.412	-0.00377
0.186	0.00216		0.42	0.00183		0.312	-0.000438		0.422	-0.00147		0.289	-0.00702		0.411	-0.00381
0.189	0.0022		0.419	0.0018		0.313	-0.000396		0.421	-0.00149		0.29	-0.00693		0.41	-0.00383
0.193	0.00223		0.418	0.00181		0.314	-0.000381		0.42	-0.00149		0.291	-0.00682		0.409	-0.00386
0.196	0.00225		0.417	0.00179		0.315	-0.000344		0.419	-0.0015		0.292	-0.00672		0.408	-0.0039
0.199	0.00229		0.416	0.00176		0.316	-0.000322		0.418	-0.00151		0.293	-0.00663		0.407	-0.00391
0.202	0.00231		0.415	0.00175		0.317	-0.00029		0.417	-0.00151		0.294	-0.00652		0.406	-0.00395
0.205	0.00233		0.414	0.00173		0.318	-0.000258		0.416	-0.00153		0.295	-0.00643		0.405	-0.00398
0.208	0.00237		0.413	0.00172		0.319	-0.000232		0.415	-0.00153		0.296	-0.00633		0.404	-0.004
0.211	0.00238		0.412	0.0017		0.32	-0.000211		0.414	-0.00155		0.297	-0.00623		0.403	-0.00404
0.214	0.00244		0.411	0.00168		0.321	-0.000178		0.413	-0.00156		0.298	-0.00614		0.402	-0.00407
0.217	0.00244		0.41	0.00168		0.322	-0.000156		0.412	-0.00156		0.299	-0.00605		0.401	-0.0041
0.22	0.00247		0.409	0.00164		0.323	-0.00012		0.411	-0.00156		0.3	-0.00593		0.4	-0.00413
0.223	0.0025		0.408	0.00164		0.325	-8.34e-05		0.41	-0.00158		0.301	-0.00587		0.399	-0.00415
0.226	0.00252		0.407	0.00163		0.326	-8.32e-05		0.409	-0.00159		0.302	-0.00577		0.398	-0.00419
0.229	0.00254		0.406	0.00158		0.327	-9.15e-05		0.408	-0.00161		0.303	-0.00569		0.397	-0.00422
0.233	0.00257		0.405	0.0016		0.328	-3.67e-05		0.407	-0.00161		0.304	-0.0056		0.396	-0.00425
0.236	0.00258		0.404	0.00157		0.329	3.04e-05		0.406	-0.00162		0.305	-0.0055		0.395	-0.00429
0.239	0.00262		0.403	0.00156		0.33	6.72e-05		0.405	-0.00164		0.306	-0.00542		0.394	-0.00432
0.242	0.00264		0.402	0.00155		0.331	7.24e-05		0.404	-0.00164		0.307	-0.00532		0.393	-0.00436
0.245	0.00266		0.401	0.00152		0.332	6.84e-05		0.403	-0.00166		0.308	-0.00524		0.392	-0.00439
0.248	0.00268		0.4	0.00152		0.333	8.88e-05		0.402	-0.00167		0.309	-0.00517		0.391	-0.00442
0.251	0.00268		0.399	0.00149		0.334	0.000126		0.402	-0.00168		0.31	-0.00508		0.39	-0.00447
0.254	0.00271		0.398	0.00147		0.335	0.000157		0.4	-0.00169		0.311	-0.00499		0.389	-0.00449
0.257	0.00274		0.397	0.00147		0.336	0.000183		0.4	-0.0017		0.312	-0.00492		0.388	-0.00454
0.26	0.00276		0.396	0.00144		0.337	0.000192		0.398	-0.00171		0.313	-0.00479		0.387	-0.00457
0.263	0.00279		0.395	0.00143		0.339	-0.000122		0.397	-0.00172		0.314	-0.00475		0.386	-0.0046
0.266	0.0028		0.394	0.00142		0.34	0.000371		0.396	-0.00172		0.315	-0.00466		0.385	-0.00464
0.269	0.00282		0.393	0.00139		0.342	0.00026		0.395	-0.00175		0.316	-0.00459		0.384	-0.00468
0.273	0.00284		0.392	0.00139		0.343	0.000301		0.394	-0.00175		0.317	-0.00451		0.383	-0.00471
0.276	0.00287		0.391	0.00136		0.344	0.00032		0.393	-0.00176		0.318	-0.00443		0.382	-0.00476
0.279	0.00287		0.39	0.00135		0.345	0.000393		0.392	-0.00178		0.319	-0.00435		0.381	-0.00479
0.282	0.00291		0.389	0.00134		0.347	0.000371		0.391	-0.00179		0.32	-0.00428		0.38	-0.00483
0.285	0.00292		0.388	0.00132		0.348	0.000376		0.39	-0.0018		0.321	-0.0042		0.379	-0.00488
0.288	0.00294		0.387	0.00129		0.349	0.000417		0.389	-0.00182		0.322	-0.00414		0.378	-0.00491
0.291	0.00297		0.386	0.00129		0.35	0.000408		0.388	-0.00182		0.323	-0.00406		0.377	-0.00497
0.294	0.00297		0.385	0.00127		0.351	0.000428		0.387	-0.00184		0.324	-0.00398		0.376	-0.005
0.297	0.003		0.384	0.00127		0.352	0.000452		0.386	-0.00187		0.325	-0.00391		0.375	-0.00504
0.3	0.00301		0.383	0.00124		0.353	0.000464		0.385	-0.00185		0.326	-0.00383		0.374	-0.00509
0.303	0.00302		0.382	0.00122		0.354	0.000485		0.384	-0.00189		0.327	-0.00377		0.373	-0.00512
0.306	0.00305		0.381	0.00122		0.355	0.000503		0.383	-0.00189		0.328	-0.0037		0.372	-0.00517
0.31	0.00305		0.379	0.00117		0.356	0.000513		0.382	-0.00191		0.329	-0.00362		0.371	-0.00522
0.313	0.00309		0.379	0.00118		0.357	0.000532		0.381	-0.00192		0.33	-0.00357		0.37	-0.00526
0.316	0.0031		0.378	0.00116		0.358	0.000541		0.38	-0.00193		0.331	-0.0035		0.369	-0.00531
0.319	0.00311		0.377	0.00114		0.359	0.000554		0.379	-0.00195		0.332	-0.00342		0.368	-0.00536
0.322	0.00314		0.376	0.00112		0.36	0.000575		0.378	-0.00196		0.333	-0.00337		0.367	-0.00539
0.325	0.00315		0.375	0.00111		0.361	0.000579		0.377	-0.00198		0.334	-0.00329		0.366	-0.00545
0.328	0.00316		0.374	0.00109		0.362	0.000604		0.376	-0.00201		0.335	-0.00324		0.365	-0.00551
0.331	0.00322		0.373	0.00109		0.363	0.000618		0.375	-0.00202		0.336	-0.00317		0.364	-0.00555
0.334	0.0032		0.372	0.00107		0.364	0.000609		0.374	-0.00205		0.337	-0.0031		0.363	-0.00561
0.337	0.00323		0.371	0.00104		0.365	0.000639		0.373	-0.00205		0.338	-0.00305		0.362	-0.00564
0.34	0.00324		0.37	0.00105		0.366	0.000644		0.372	-0.00207		0.339	-0.00301		0.361	-0.0057
0.343	0.00325		0.368	0.00123		0.367	0.000658		0.371	-0.00209		0.34	-0.00292		0.36	-0.00576
0.347	0.00327		0.367	0.00101		0.367	0.000646		0.37	-0.00209		0.341	-0.00287		0.359	-0.0058
0.35	0.00329		0.366	0.000909		0.367	0.000577		0.369	-0.00211		0.342	-0.00279		0.358	-0.00586
0.352	0.00329		0.364	0.000969		0.366	-0.00136		0.368	-0.00213		0.343	-0.00275		0.357	-0.00591
0.352	0.00329		0.363	0.000934		0.365	-0.00146		0.367	-0.00215		0.344	-0.00269		0.356	-0.00596
0.35	-2.77e-06		0.362	0.000907		0.364	-0.00156		0.367	-0.00212		0.345	-0.00262		0.355	-0.00603
0.347	-0.000368		0.361	0.000882		0.362	-0.00164		0.368	-0.000128		0.346	-0.00257		0.354	-0.00608
0.344	-0.000597		0.36	0.000891		0.362	-0.00169		0.369	0.000258		0.347	-0.00251		0.353	-0.00613
0.341	-0.000762		0.358	0.00119		0.361	-0.00176		0.37	0.000417		0.348	-0.00246		0.353	-0.00613
0.338	-0.000892		0.357	0.000588		0.36	-0.0018		0.371	0.000525		0.349	-0.0024		0.354	-0.00356
0.335	-0.001		0.356	0.00102		0.359	-0.00184		0.372	0.000738		0.35	-0.00235		0.355	-0.00333
0.332	-0.00114		0.355	0.000687		0.358	-0.00189		0.374	0.000649		0.351	-0.00229		0.356	-0.00316
0.329	-0.00118		0.354	0.000844		0.357	-0.00193		0.374	0.000788		0.352	-0.00225		0.357	-0.00301
0.326	-0.00126		0.353	0.00075		0.356	-0.00197		0.375	0.000788		0.353	-0.00218		0.358	-0.00291
0.323	-0.00133		0.352	0.000752		0.355	-0.002		0.377	0.000829		0.353	-0.00218		0.359	-0.00281
0.319	-0.00138		0.352	0.000765		0.354	-0.00203		0.377	0.000867		0.352	-0.00498		0.36	-0.00272
0.316	-0.00145		0.353	0.00329		0.353	-0.00207		0.379	0.000885		0.351	-0.00527		0.361	-0.00265
0.313	-0.0015		0.355	0.00433		0.352	-0.0021		0.379	0.000921		0.35	-0.00546		0.362	-0.00257
0.31	-0.00155		0.356	0.00452		0.351	-0.00213		0.38	0.000942		0.349	-0.00562		0.363	-0.00251
0.307	-0.0016		0.357	0.00462		0.35	-0.00216		0.381	0.000948		0.348	-0.00577		0.364	-0.00244
0.304	-0.00164		0.358	0.00471		0.349	-0.00219		0.383	0.000977		0.347	-0.00589		0.365	-0.00236
0.301	-0.00169		0.359	0.00477		0.348	-0.00222		0.383	0.000989		0.346	-0.00601		0.366	-0.00232
0.298	-0.00172		0.36	0.00485		0.347	-0.00225		0.385	0.001		0.345	-0.00612		0.367	-0.00228
0.295	-0.00176		0.361	0.0049		0.346	-0.00228		0.386	0.00102		0.344	-0.00623		0.368	-0.00222
0.292	-0.00182		0.362	0.00494		0.345	-0.00231		0.386	0.00104		0.343	-0.00634		0.369	-0.00217
0.289	-0.00184		0.363	0.00501		0.344	-0.00234		0.388	0.00105		0.342	-0.00644		0.37	-0.00212
0.286	-0.00188		0.364	0.00504		0.343	-0.00237		0.389	0.00106		0.341	-0.00654		0.371	-0.00207
0.282	-0.00192		0.365	0.00509		0.342	-0.0024		0.39	0.00106		0.34	-0.00664		0.372	-0.00204
0.279	-0.00194		0.366	0.00513		0.341	-0.00242		0.391	0.00109		0.339	-0.00674		0.373	-0.00198
0.276	-0.00199		0.367	0.00516		0.34	-0.00245		0.392	0.00108		0.338	-0.00679		0.374	-0.00195
0.273	-0.00201		0.368	0.00521		0.339	-0.00248		0.392	0.00109		0.337	-0.00693		0.375	-0.00191
0.27	-0.00205		0.369	0.00523		0.338	-0.0025		0.393	0.00111		0.336	-0.00702		0.376	-0.00186
0.267	-0.00208		0.37	0.00526		0.337	-0.00254		0.394	0.00111		0.335	-0.00713		0.377	-0.00182
0.264	-0.00211		0.371	0.00529		0.336	-0.00258		0.396	0.00112		0.334	-0.00722		0.378	-0.00177
0.261	-0.00214		0.372	0.00531		0.335	-0.00259		0.396	0.00113		0.333	-0.00731		0.379	-0.00175
0.258	-0.00217		0.373	0.00535		0.334	-0.00262		0.397	0.00112		0.332	-0.00742		0.38	-0.00172
0.255	-0.00219		0.374	0.00537		0.333	-0.00265		0.398	0.00114		0.331	-0.0075		0.381	-0.00167
0.252	-0.00219		0.374	0.00539		0.332	-0.00268		0.4	0.00115		0.33	-0.00762		0.382	-0.00165
0.249	-0.00224		0.376	0.00543		0.331	-0.0027		0.4	0.00114		0.329	-0.00771		0.383	-0.00162
0.246	-0.00228		0.377	0.00545		0.33	-0.00273		0.402	0.00116		0.328	-0.00779		0.384	-0.00157
0.242	-0.00232		0.378	0.00546		0.329	-0.00277		0.403	0.00115		0.327	-0.0079		0.385	-0.00155
0.239	-0.00234		0.379	0.00548		0.328	-0.00279		0.403	0.00116		0.326	-0.008		0.386	-0.00152
0.236	-0.00237		0.38	0.00551		0.327	-0.00281		0.405	0.00117		0.325	-0.00811		0.387	-0.00148
0.233	-0.0024		0.381	0.00553		0.326	-0.00285		0.405	0.00116		0.324	-0.0082		0.388	-0.00145
0.23	-0.00242		0.382	0.00555		0.325	-0.00288		0.406	0.00117		0.323	-0.00829		0.389	-0.00142
0.227	-0.00245		0.383	0.00557		0.324	-0.00291		0.407	0.00117		0.322	-0.00841		0.39	-0.0014
0.224	-0.00247		0.384	0.00558		0.323	-0.00295		0.408	0.00117		0.321	-0.0085		0.391	-0.00136
0.221	-0.0025		0.385	0.00561		0.322	-0.00297		0.41	0.00118		0.32	-0.00861		0.392	-0.00134
0.218	-0.00252		0.386	0.00561		0.321	-0.003		0.41	0.00118		0.319	-0.00871		0.393	-0.00131
0.215	-0.00255		0.387	0.00566		0.32	-0.00304		0.411	0.00118		0.318	-0.00881		0.394	-0.00128
0.212	-0.0026		0.388	0.00566		0.319	-0.00306		0.412	0.00115		0.317	-0.00893		0.395	-0.00126
0.209	-0.00261		0.389	0.00567		0.318	-0.0031		0.413	0.0012		0.316	-0.00904		0.396	-0.00124
0.206	-0.00263		0.39	0.0057		0.317	-0.00312		0.414	0.00118		0.315	-0.00912		0.397	-0.00121
0.202	-0.00266		0.391	0.00572		0.316	-0.00315		0.415	0.00119		0.314	-0.00924		0.398	-0.00119
0.199	-0.00268		0.392	0.00573		0.315	-0.0032		0.416	0.00118		0.313	-0.00936		0.399	-0.00116
0.196	-0.00271		0.393	0.00577		0.314	-0.00322		0.417	0.00119		0.312	-0.00946		0.4	-0.00113
0.193	-0.00273		0.394	0.00575		0.313	-0.00326		0.418	0.00119		0.311	-0.00958		0.401	-0.00111
0.19	-0.00276		0.395	0.00578		0.312	-0.0033		0.419	0.00119		0.31	-0.00968		0.402	-0.00109
0.187	-0.00279		0.396	0.00578		0.311	-0.00333		0.42	0.0012		0.309	-0.0098		0.403	-0.00105
0.184	-0.00282		0.397	0.00581		0.31	-0.00338		0.421	0.00119		0.308	-0.00991		0.404	-0.00105
0.181	-0.00284		0.398	0.00583		0.309	-0.0034		0.422	0.0012		0.307	-0.01		0.405	-0.00102
0.178	-0.00287		0.399	0.00585		0.308	-0.00343		0.423	0.0012		0.307	-0.0101		0.406	-0.001
0.175	-0.0029		0.4	0.00585		0.307	-0.00347		0.424	0.00119		0.305	-0.0103		0.407	-0.0012
0.172	-0.00294		0.401	0.00587		0.306	-0.0035		0.425	0.00121		0.304	-0.0104		0.408	-0.000725
0.168	-0.00296		0.402	0.00588		0.305	-0.00355		0.427	0.00119		0.304	-0.0105		0.41	-0.000808
0.165	-0.00298		0.403	0.0059		0.304	-0.00358		0.428	0.00119		0.303	-0.0106		0.411	-0.000911
0.162	-0.00302		0.404	0.00591		0.303	-0.00362		0.428	0.0012		0.301	-0.0107		0.412	-0.000852
0.159	-0.00305		0.405	0.00593		0.302	-0.00365		0.429	0.00119		0.3	-0.0109		0.413	-0.000838
0.156	-0.00307		0.406	0.00596		0.301	-0.00369		0.43	0.0012		0.299	-0.011		0.414	-0.000821
0.153	-0.00311		0.407	0.00595		0.3	-0.00373		0.431	0.0012		0.298	-0.0111		0.416	-0.000972
0.15	-0.00313		0.408	0.00598		0.299	-0.00378		0.432	0.00118		0.298	-0.0112		0.417	-0.000632
0.147	-0.00316		0.409	0.00599		0.298	-0.0038		0.433	0.0012		0.297	-0.0114		0.418	-0.000873
0.144	-0.0032		0.41	0.006		0.297	-0.00386		0.434	0.00119		0.295	-0.0115		0.419	-0.000654
0.141	-0.00323		0.411	0.00602		0.296	-0.00389		0.435	0.00119		0.295	-0.0116		0.42	-0.000761
0.138	-0.00327		0.412	0.00603		0.295	-0.00393		0.436	0.0012		0.293	-0.0117		0.421	-0.000687
0.135	-0.00332		0.412	0.00604		0.294	-0.00397		0.437	0.00119		0.292	-0.0119		0.422	-0.000667
0.131	-0.00333		0.414	0.00606		0.293	-0.00401		0.438	0.00121		0.292	-0.012		0.423	-0.000684
0.128	-0.00338		0.415	0.00607		0.292	-0.00405		0.439	0.00119		0.29	-0.0121		0.424	-0.000624
0.125	-0.0034		0.416	0.00608		0.291	-0.0041		0.441	0.00118		0.29	-0.0123		0.425	-0.000642
0.122	-0.00345		0.417	0.0061		0.29	-0.00414		0.441	0.00119		0.288	-0.0124		0.426	-0.00061
0.119	-0.00348		0.418	0.0061		0.289	-0.00419		0.442	0.00118		0.287	-0.0126		0.427	-0.000594
0.116	-0.00352		0.419	0.00613		0.288	-0.00424		0.443	0.00119		0.286	-0.0127		0.428	-0.000584
0.113	-0.00357		0.42	0.00613		0.287	-0.00428		0.444	0.00119		0.286	-0.0128		0.429	-0.00056
0.11	-0.00361		0.421	0.00615		0.286	-0.00433		0.445	0.00118		0.284	-0.013		0.43	-0.000544
0.107	-0.00365		0.422	0.00617		0.285	-0.00438		0.446	0.00118		0.284	-0.0131		0.431	-0.000546
0.104	-0.00371		0.423	0.00617		0.284	-0.00442		0.447	0.00118		0.283	-0.0133		0.432	-0.000504
0.101	-0.00374		0.424	0.00619		0.283	-0.00447		0.448	0.00117		0.282	-0.0134		0.433	-0.000507
0.098	-0.0038		0.425	0.0062		0.282	-0.00452		0.449	0.00119		0.28	-0.0135		0.434	-0.000485
0.095	-0.00386		0.426	0.0062		0.281	-0.00456		0.45	0.00118		0.279	-0.0137		0.435	-0.00046
0.091	-0.0039		0.427	0.00622		0.28	-0.00461		0.451	0.00118		0.278	-0.0138		0.436	-0.000467
0.088	-0.00396		0.428	0.00624		0.279	-0.00466		0.452	0.00118		0.278	-0.014		0.437	-0.000442
0.085	-0.00401		0.429	0.00625		0.278	-0.00472		0.453	0.00117		0.277	-0.0141		0.438	-0.000415
0.082	-0.00407		0.43	0.00627		0.277	-0.00476		0.454	0.00117		0.276	-0.0143		0.439	-0.00043
0.079	-0.00413		0.431	0.00627		0.276	-0.00482		0.455	0.00117		0.274	-0.0144		0.44	-0.000389
0.076	-0.00419		0.432	0.00632		0.275	-0.00487		0.456	0.00117		0.274	-0.0146		0.441	-0.000374
0.073	-0.00426		0.433	0.00631		0.274	-0.00492		0.457	0.00117		0.273	-0.0147		0.442	-0.000379
0.07	-0.00434		0.434	0.00631		0.273	-0.00498		0.458	0.00116		0.272	-0.0149		0.443	-0.000347
0.067	-0.00441		0.435	0.00634		0.272	-0.00503		0.459	0.00117		0.271	-0.015		0.444	-0.000352
0.064	-0.00449		0.436	0.00634		0.271	-0.00508		0.46	0.00117		0.27	-0.0152		0.445	-0.000317
0.061	-0.00457		0.437	0.00635		0.27	-0.00515		0.461	0.00116		0.269	-0.0154		0.446	-0.000317
0.058	-0.00463		0.437	0.00637		0.269	-0.00519		0.462	0.00116		0.268	-0.0155		0.447	-0.000305
0.054	-0.00475		0.438	0.00638		0.268	-0.00526		0.463	0.00117		0.266	-0.0157		0.448	-0.000284
0.052	-0.00479		0.44	0.00639		0.267	-0.00531		0.464	0.00115		0.266	-0.0158		0.449	-0.000281
0.052	-0.0047		0.441	0.00641		0.266	-0.00537		0.465	0.00116		0.265	-0.016		0.45	-0.000267
0.054	-0.00111		0.442	0.0064		0.265	-0.00544		0.466	0.00115		0.264	-0.0162		0.451	-0.000238
0.057	-0.000556		0.443	0.00643		0.264	-0.0055		0.467	0.00115		0.263	-0.0163		0.452	-0.00025
0.06	-0.000209		0.444	0.00644		0.263	-0.00555		0.468	0.00115		0.262	-0.0165		0.453	-0.000221
0.063	2.66e-05		0.445	0.00645		0.262	-0.00562		0.469	0.00114		0.261	-0.0166		0.454	-0.000198
0.066	0.000248		0.446	0.00647		0.261	-0.00567		0.47	0.00115		0.26	-0.0168		0.455	-0.000216
0.069	0.000408		0.447	0.00647		0.26	-0.00573		0.471	0.00114		0.259	-0.017		0.456	-0.000179
0.072	0.000556		0.448	0.00649		0.259	-0.00582		0.472	0.00114		0.257	-0.0171		0.457	-0.000171
0.075	0.000679		0.449	0.0065		0.258	-0.00587		0.473	0.00115		0.257	-0.0173		0.458	-0.000172
0.078	0.000797		0.45	0.00651		0.257	-0.00594		0.474	0.00114		0.255	-0.0175		0.459	-0.00014
0.081	0.000883		0.451	0.00653		0.256	-0.006		0.475	0.00114		0.255	-0.0176		0.46	-0.000146
0.085	0.000997		0.452	0.00654		0.255	-0.00606		0.476	0.00115		0.254	-0.0178		0.461	-0.00013
0.088	0.00108		0.453	0.00655		0.254	-0.00613		0.477	0.00113		0.253	-0.018		0.462	-0.000106
0.091	0.00116		0.454	0.00656		0.253	-0.0062		0.478	0.00114		0.252	-0.0181		0.463	-0.000117
0.094	0.00124		0.455	0.00657		0.252	-0.00626		0.479	0.00114		0.251	-0.0183		0.465	-6.98e-05
0.097	0.0013		0.456	0.0066		0.251	-0.00633		0.48	0.00112		0.25	-0.0185		0.466	-0.000125
0.1	0.00136		0.457	0.00655		0.25	-0.0064		0.481	0.00114		0.249	-0.0186		0.467	-0.000115
0.103	0.00142		0.457	0.00661		0.249	-0.00648		0.482	0.00113		0.248	-0.0188		0.468	-3.68e-05
0.106	0.00147		0.459	0.00663		0.248	-0.00655		0.483	0.00112		0.247	-0.019		0.469	1.61e-05
0.109	0.00153		0.46	0.00664		0.247	-0.00661		0.484	0.00113		0.246	-0.0192		0.47	-4.81e-07
0.112	0.00157		0.461	0.00664		0.246	-0.00671		0.485	0.00111		0.245	-0.0193		0.471	-4.14e-05
0.115	0.00163		0.462	0.00667		0.245	-0.00677		0.486	0.00112		0.244	-0.0195		0.472	-4.67e-05
0.119	0.00168		0.463	0.00667		0.244	-0.00685		0.487	0.00112		0.243	-0.0197		0.473	-6.45e-06
0.122	0.00172		0.464	0.00669		0.243	-0.00693		0.488	0.00111		0.241	-0.0199		0.474	3.81e-05
0.125	0.00176		0.465	0.0067		0.242	-0.007		0.489	0.00113		0.24	-0.0201		0.475	4.69e-05
0.128	0.00181		0.466	0.0067		0.241	-0.00709		0.49	0.00111		0.239	-0.0203		0.476	3.04e-05
0.131	0.00183		0.467	0.00673		0.24	-0.00716		0.491	0.00111		0.238	-0.0205		0.477	2.4e-05
0.134	0.00191		0.467	0.00674		0.239	-0.00723		0.492	0.00112		0.237	-0.0207		0.478	4.27e-05
0.137	0.00192		0.469	0.00675		0.238	-0.00732		0.493	0.0011		0.236	-0.0208		0.479	7.19e-05
0.14	0.00197		0.47	0.00678		0.237	-0.0074		0.494	0.0011		0.235	-0.021		0.48	9.27e-05
0.143	0.002		0.471	0.00678		0.236	-0.00748		0.495	0.00111		0.234	-0.0212		0.481	9.76e-05
0.146	0.00203		0.472	0.00679		0.235	-0.00757		0.496	0.0011		0.233	-0.0213		0.482	8.92e-05
0.149	0.00207		0.473	0.0068		0.234	-0.00764		0.497	0.0011		0.232	-0.0215		0.483	9.14e-05
0.152	0.00211		0.474	0.00682		0.233	-0.00776		0.498	0.0011		0.231	-0.0217		0.484	0.000111
0.156	0.00213		0.474	0.00683		0.232	-0.00783		0.499	0.00109		0.23	-0.0219		0.485	0.000133
0.159	0.00218		0.476	0.00683		0.231	-0.00791		0.5	0.0011		0.229	-0.022		0.486	0.000142
0.162	0.00219		0.477	0.00685		0.23	-0.008		0.501	0.00109		0.228	-0.0222		0.487	0.000143
0.165	0.00224		0.478	0.00688		0.229	-0.00808		0.502	0.00109		0.227	-0.0224		0.488	0.000145
0.168	0.00227		0.479	0.00688		0.228	-0.00817		0.503	0.00109		0.226	-0.0225		0.489	0.000156
0.171	0.00229		0.48	0.00688		0.227	-0.00827		0.504	0.00109		0.225	-0.0227		0.49	0.000174
0.174	0.00236		0.48	0.00691		0.226	-0.00836		0.505	0.00109		0.224	-0.0229		0.491	0.000188
0.177	0.00236		0.481	0.0069		0.225	-0.00846		0.506	0.00109		0.223	-0.023		0.492	0.000197
0.18	0.00238		0.483	0.00696		0.224	-0.00855		0.507	0.00108		0.222	-0.0232		0.494	0.000293
0.183	0.00242		0.484	0.00694		0.223	-0.00863		0.508	0.00109		0.221	-0.0234		0.495	-5.72e-05
0.186	0.00244		0.485	0.00695		0.222	-0.00874		0.509	0.00108		0.22	-0.0235		0.496	0.0004
0.189	0.00248		0.486	0.00697		0.221	-0.00884		0.51	0.00108		0.219	-0.0237		0.498	0.000249
0.192	0.0025		0.487	0.00698		0.22	-0.00894		0.511	0.00108		0.218	-0.0239		0.499	0.00031
0.196	0.00253		0.488	0.007		0.219	-0.00904		0.512	0.00107		0.217	-0.024		0.5	0.000215
0.199	0.00256		0.489	0.007		0.218	-0.00914		0.513	0.00108		0.216	-0.0242		0.501	0.000309
0.202	0.00258		0.49	0.00701		0.217	-0.00924		0.514	0.00108		0.215	-0.0244		0.502	0.000282
0.205	0.0026		0.491	0.00705		0.216	-0.00934		0.515	0.00107		0.214	-0.0245		0.503	0.000282
0.208	0.00264		0.492	0.00704		0.215	-0.00944		0.516	0.00108		0.213	-0.0247		0.504	0.00031
0.211	0.00265		0.493	0.00706		0.214	-0.00955		0.517	0.00107		0.212	-0.0248		0.505	0.000321
0.214	0.0027		0.494	0.00707		0.213	-0.00965		0.518	0.00107		0.211	-0.025		0.506	0.000304
0.217	0.00271		0.495	0.00708		0.212	-0.00977		0.519	0.00107		0.21	-0.0252		0.507	0.000332
0.22	0.00273		0.496	0.00712		0.211	-0.00988		0.52	0.00106		0.209	-0.0253		0.508	0.000341
0.223	0.00276		0.497	0.0071		0.21	-0.00998		0.521	0.00107		0.208	-0.0255		0.509	0.000337
0.226	0.00279		0.498	0.00712		0.209	-0.0101		0.522	0.00106		0.207	-0.0256		0.51	0.000353
0.229	0.0028		0.499	0.00714		0.208	-0.0102		0.523	0.00105		0.206	-0.0258		0.511	0.00036
0.233	0.00283		0.5	0.00715		0.207	-0.0103		0.524	0.00106		0.205	-0.026		0.512	0.000363
0.236	0.00285		0.501	0.00716		0.206	-0.0104		0.525	0.00105		0.204	-0.0261		0.513	0.000386
0.239	0.00288		0.502	0.0072		0.205	-0.0105		0.526	0.00106		0.203	-0.0263		0.514	0.000382
0.242	0.0029		0.503	0.00719		0.204	-0.0107		0.527	0.00106		0.202	-0.0264		0.515	0.000389
0.245	0.00292		0.504	0.0072		0.203	-0.0108		0.528	0.00105		0.201	-0.0266		0.516	0.000412
0.248	0.00295		0.505	0.00722		0.202	-0.0109		0.529	0.00106		0.2	-0.0267		0.517	0.000394
0.251	0.00294		0.506	0.00723		0.201	-0.011		0.53	0.00105		0.199	-0.0269		0.518	0.000445
0.254	0.00298		0.507	0.00725		0.2	-0.0111		0.531	0.00105		0.198	-0.027		0.519	0.00042
0.257	0.00302		0.508	0.00726		0.199	-0.0112		0.532	0.00105		0.197	-0.0272		0.52	0.000415
0.26	0.00303		0.508	0.00728		0.198	-0.0114		0.533	0.00104		0.196	-0.0273		0.521	0.000462
0.263	0.00306		0.51	0.00729		0.197	-0.0115		0.534	0.00104		0.195	-0.0275		0.522	0.000437
0.266	0.00308		0.511	0.0073		0.196	-0.0116		0.535	0.00105		0.194	-0.0276		0.523	0.000449
0.269	0.0031		0.512	0.00731		0.195	-0.0117		0.536	0.00104		0.193	-0.0278		0.524	0.000475
0.273	0.00312		0.513	0.00734		0.194	-0.0119		0.537	0.00104		0.192	-0.0279		0.525	0.000461
0.276	0.00315		0.514	0.00734		0.193	-0.012		0.538	0.00104		0.191	-0.028		0.526	0.000481
0.279	0.00316		0.515	0.00736		0.192	-0.0121		0.539	0.00104		0.19	-0.0282		0.527	0.00049
0.282	0.0032		0.516	0.00738		0.191	-0.0122		0.54	0.00105		0.189	-0.0283		0.528	0.00048
0.285	0.00321		0.517	0.00738		0.19	-0.0124		0.541	0.00103		0.188	-0.0284		0.529	0.000511
0.288	0.00323		0.518	0.00741		0.189	-0.0125		0.542	0.00104		0.187	-0.0286		0.53	0.000499
0.291	0.00326		0.519	0.00741		0.188	-0.0127		0.543	0.00104		0.186	-0.0287		0.531	0.000514
0.294	0.00327		0.52	0.00743		0.187	-0.0128		0.544	0.00103		0.185	-0.0288		0.532	0.000532
0.297	0.0033		0.521	0.00747		0.186	-0.0129		0.545	0.00103		0.184	-0.029		0.533	0.000518
0.3	0.00332		0.521	0.00744		0.185	-0.0131		0.546	0.00103		0.183	-0.0291		0.534	0.000538
0.303	0.00333		0.523	0.00749		0.184	-0.0132		0.547	0.00103		0.182	-0.0292		0.535	0.00054
0.306	0.00337		0.524	0.00748		0.183	-0.0133		0.548	0.00103		0.181	-0.0293		0.536	0.000542
0.31	0.00337		0.525	0.00751		0.182	-0.0135		0.549	0.00102		0.18	-0.0295		0.537	0.000574
0.313	0.00341		0.526	0.00752		0.181	-0.0136		0.55	0.00103		0.179	-0.0296		0.538	0.000553
0.316	0.00342		0.527	0.00753		0.18	-0.0138		0.551	0.00103		0.178	-0.0297		0.539	0.000568
0.319	0.00344		0.528	0.00756		0.179	-0.0139		0.552	0.00102		0.177	-0.0299		0.54	0.000584
0.322	0.00347		0.529	0.00756		0.178	-0.0141		0.553	0.00103		0.176	-0.03		0.541	0.000573
0.325	0.00349		0.53	0.00757		0.177	-0.0142		0.554	0.00102		0.175	-0.0301		0.542	0.000595
0.328	0.0035		0.531	0.0076		0.176	-0.0144		0.555	0.00102		0.174	-0.0302		0.543	0.000578
0.331	0.00356		0.532	0.0076		0.175	-0.0145		0.556	0.00102		0.173	-0.0303		0.544	0.000602
0.334	0.00355		0.533	0.00762		0.174	-0.0147		0.557	0.00102		0.172	-0.0304		0.545	0.0006
0.337	0.00358		0.534	0.00767		0.173	-0.0149		0.558	0.00102		0.171	-0.0306		0.546	0.000616
0.34	0.00359		0.535	0.00767		0.172	-0.015		0.559	0.00102		0.17	-0.0307		0.547	0.000625
0.343	0.00362		0.535	0.00767		0.171	-0.0152		0.56	0.00101		0.169	-0.0308		0.548	0.000637
0.347	0.00364		0.537	0.0077		0.17	-0.0153		0.561	0.00102		0.168	-0.0309		0.549	0.000625
0.35	0.00366		0.537	0.0077		0.169	-0.0155		0.562	0.00102		0.167	-0.031		0.55	0.000652
0.352	0.00368		0.538	0.00772		0.168	-0.0157		0.563	0.00101		0.166	-0.0311		0.551	0.000646
0.352	0.00365		0.54	0.00774		0.167	-0.0158		0.564	0.00102		0.165	-0.0312		0.552	0.000649
0.35	0.000397		0.541	0.00775		0.167	-0.0157		0.565	0.00101		0.164	-0.0313		0.553	0.000646
0.347	2.95e-05		0.542	0.00777		0.168	-0.0135		0.566	0.00101		0.163	-0.0315		0.553	0.000648
0.344	-0.000186		0.543	0.00778		0.169	-0.013		0.567	0.001		0.162	-0.0315		0.553	-0.00107
0.341	-0.00035		0.544	0.0078		0.17	-0.0127		0.566	-0.000465		0.161	-0.0316		0.551	-0.000731
0.338	-0.00047		0.545	0.00782		0.171	-0.0124		0.565	-0.000433		0.16	-0.0318		0.549	-0.0011
0.335	-0.000572		0.546	0.00783		0.172	-0.0122		0.564	-0.000477		0.159	-0.0319		0.549	-0.00116
0.332	-0.000702		0.547	0.00786		0.173	-0.012		0.562	-0.000512		0.158	-0.032		0.547	-0.00118
0.329	-0.000745		0.548	0.00787		0.174	-0.0118		0.561	-0.000567		0.157	-0.032		0.546	-0.00122
0.326	-0.000823		0.548	0.00789		0.175	-0.0116		0.56	-0.000546		0.156	-0.0321		0.545	-0.00125
0.322	-0.000882		0.55	0.00791		0.176	-0.0114		0.559	-0.000571		0.155	-0.0322		0.545	-0.00127
0.319	-0.000943		0.551	0.00792		0.177	-0.0112		0.558	-0.00059		0.154	-0.0323		0.544	-0.00128
0.316	-0.00101		0.552	0.00794		0.178	-0.011		0.557	-0.000594		0.153	-0.0324		0.543	-0.00132
0.313	-0.00105		0.552	0.00797		0.179	-0.0109		0.556	-0.000615		0.153	-0.0323		0.542	-0.00135
0.31	-0.00111		0.553	0.00794		0.18	-0.0107		0.555	-0.000621		0.154	-0.0282		0.541	-0.00138
0.307	-0.00116		0.552	0.00514		0.181	-0.0105		0.554	-0.000637		0.155	-0.0271		0.54	-0.00139
0.304	-0.00119		0.551	0.00499		0.182	-0.0103		0.553	-0.000658		0.156	-0.0264		0.539	-0.00142
0.301	-0.00125		0.55	0.0048		0.183	-0.0102		0.552	-0.000646		0.157	-0.0259		0.538	-0.00143
0.298	-0.00128		0.549	0.00469		0.184	-0.01		0.551	-0.000666		0.158	-0.0254		0.537	-0.00146
0.295	-0.00133		0.548	0.00457		0.185	-0.00989		0.55	-0.000675		0.159	-0.025		0.536	-0.00148
0.292	-0.00138		0.547	0.00449		0.186	-0.00972		0.549	-0.000679		0.16	-0.0245		0.535	-0.00149
0.289	-0.00139		0.546	0.00444		0.187	-0.00957		0.548	-0.000694		0.161	-0.0242		0.534	-0.00152
0.285	-0.00144		0.545	0.00435		0.188	-0.00943		0.547	-0.000694		0.162	-0.0238		0.533	-0.00153
0.282	-0.00148		0.543	0.00431		0.189	-0.00928		0.546	-0.0007		0.163	-0.0235		0.532	-0.00154
0.279	-0.00151		0.543	0.00423		0.19	-0.00913		0.545	-0.000715		0.164	-0.0232		0.531	-0.00157
0.276	-0.00155		0.541	0.00418		0.191	-0.00901		0.544	-0.000715		0.165	-0.0228		0.53	-0.00157
0.273	-0.00157		0.541	0.00414		0.192	-0.00884		0.543	-0.000726		0.166	-0.0225		0.529	-0.0016
0.27	-0.00162		0.54	0.00409		0.193	-0.00873		0.542	-0.000736		0.167	-0.0222		0.528	-0.00162
0.267	-0.00165		0.539	0.00404		0.194	-0.00859		0.541	-0.000734		0.168	-0.022		0.527	-0.00163
0.264	-0.00168		0.538	0.00402		0.195	-0.00844		0.54	-0.000767		0.169	-0.0217		0.526	-0.00165
0.261	-0.00172		0.537	0.00396		0.196	-0.00832		0.539	-0.000749		0.17	-0.0214		0.525	-0.00166
0.258	-0.00175		0.535	0.00392		0.197	-0.00817		0.538	-0.000754		0.171	-0.0212		0.524	-0.00167
0.255	-0.00178		0.535	0.00389		0.198	-0.00806		0.537	-0.000771		0.172	-0.0209		0.523	-0.00169
0.252	-0.00177		0.534	0.00381		0.199	-0.00792		0.536	-0.000764		0.173	-0.0207		0.522	-0.0017
0.249	-0.00183		0.533	0.00383		0.2	-0.0078		0.535	-0.000778		0.174	-0.0205		0.521	-0.00172
0.246	-0.00186		0.532	0.00377		0.201	-0.00768		0.534	-0.000784		0.175	-0.0202		0.52	-0.00173
0.242	-0.0019		0.531	0.00375		0.202	-0.00756		0.533	-0.000784		0.176	-0.02		0.519	-0.00174
0.239	-0.00193		0.53	0.00372		0.203	-0.00744		0.532	-0.000797		0.177	-0.0198		0.517	-0.00178
0.236	-0.00196		0.529	0.00368		0.204	-0.00732		0.531	-0.000797		0.178	-0.0196		0.517	-0.00177
0.233	-0.00199		0.528	0.00367		0.205	-0.0072		0.53	-0.000804		0.179	-0.0193		0.516	-0.00179
0.23	-0.00202		0.527	0.00362		0.206	-0.00709		0.529	-0.000812		0.18	-0.0191		0.515	-0.00181
0.227	-0.00205		0.526	0.0036		0.207	-0.00696		0.528	-0.000817		0.181	-0.019		0.514	-0.00182
0.224	-0.00208		0.525	0.00356		0.208	-0.00689		0.527	-0.000828		0.182	-0.0187		0.513	-0.00183
0.221	-0.0021		0.524	0.00353		0.209	-0.00676		0.526	-0.000832		0.183	-0.0186		0.512	-0.00185
0.218	-0.00214		0.523	0.00352		0.21	-0.00665		0.525	-0.000831		0.184	-0.0184		0.511	-0.00186
0.215	-0.00217		0.522	0.00349		0.211	-0.00653		0.524	-0.000841		0.185	-0.0181		0.51	-0.00187
0.212	-0.00221		0.521	0.00345		0.212	-0.00642		0.523	-0.000842		0.186	-0.018		0.509	-0.00189
0.209	-0.00223		0.52	0.00344		0.213	-0.00632		0.522	-0.000843		0.187	-0.0178		0.508	-0.0019
0.205	-0.00225		0.519	0.00341		0.214	-0.00622		0.521	-0.000858		0.188	-0.0176		0.507	-0.00191
0.202	-0.00229		0.518	0.00339		0.215	-0.00612		0.52	-0.000855		0.189	-0.0174		0.506	-0.00193
0.199	-0.00231		0.517	0.00337		0.216	-0.00601		0.519	-0.000862		0.19	-0.0173		0.505	-0.00195
0.196	-0.00234		0.516	0.00333		0.217	-0.00591		0.518	-0.000872		0.191	-0.0171		0.504	-0.00196
0.193	-0.00238		0.515	0.00332		0.218	-0.0058		0.517	-0.000871		0.192	-0.0169		0.503	-0.00198
0.19	-0.0024		0.514	0.00329		0.219	-0.00571		0.516	-0.000883		0.193	-0.0168		0.502	-0.00199
0.187	-0.00244		0.513	0.00327		0.22	-0.00561		0.515	-0.000885		0.194	-0.0166		0.501	-0.00201
0.184	-0.00247		0.512	0.00325		0.221	-0.0055		0.514	-0.000893		0.195	-0.0164		0.5	-0.00201
0.181	-0.00248		0.511	0.00323		0.222	-0.00542		0.513	-0.000897		0.196	-0.0163		0.499	-0.00204
0.178	-0.00253		0.51	0.0032		0.223	-0.00533		0.512	-0.000897		0.197	-0.0161		0.498	-0.00204
0.175	-0.00254		0.509	0.00319		0.224	-0.00523		0.511	-0.000902		0.198	-0.016		0.497	-0.00206
0.172	-0.00259		0.508	0.00315		0.225	-0.00515		0.51	-0.000915		0.199	-0.0158		0.496	-0.00208
0.168	-0.00262		0.507	0.00314		0.226	-0.00506		0.509	-0.00091		0.2	-0.0156		0.495	-0.00209
0.165	-0.00264		0.506	0.00312		0.227	-0.00496		0.508	-0.000923		0.201	-0.0155		0.494	-0.0021
0.162	-0.00268		0.505	0.0031		0.228	-0.00488		0.507	-0.000925		0.202	-0.0153		0.493	-0.00213
0.159	-0.00271		0.504	0.00308		0.229	-0.00479		0.506	-0.000929		0.203	-0.0152		0.492	-0.00212
0.156	-0.00273		0.503	0.00307		0.23	-0.00471		0.505	-0.000943		0.204	-0.015		0.491	-0.00216
0.153	-0.00278		0.502	0.00302		0.231	-0.00462		0.504	-0.000933		0.205	-0.0149		0.49	-0.00216
0.15	-0.00279		0.5	0.00302		0.232	-0.00454		0.503	-0.000948		0.206	-0.0148		0.489	-0.00217
0.147	-0.00283		0.5	0.003		0.233	-0.00447		0.502	-0.00096		0.207	-0.0146		0.488	-0.00219
0.144	-0.00287		0.499	0.00298		0.234	-0.00436		0.501	-0.000946		0.208	-0.0145		0.487	-0.0022
0.141	-0.00289		0.498	0.00298		0.235	-0.0043		0.5	-0.000967		0.209	-0.0143		0.486	-0.00222
0.138	-0.00294		0.497	0.00294		0.236	-0.00423		0.499	-0.000966		0.21	-0.0142		0.485	-0.00223
0.135	-0.00298		0.496	0.00292		0.237	-0.00413		0.498	-0.000971		0.211	-0.014		0.484	-0.00225
0.132	-0.003		0.495	0.0029		0.238	-0.00406		0.497	-0.000981		0.212	-0.0139		0.483	-0.00227
0.128	-0.00304		0.494	0.00287		0.239	-0.00399		0.496	-0.000981		0.213	-0.0138		0.482	-0.00227
0.125	-0.00307		0.493	0.00288		0.24	-0.00391		0.495	-0.000985		0.214	-0.0136		0.481	-0.0023
0.122	-0.00311		0.492	0.00285		0.241	-0.00384		0.494	-0.000996		0.215	-0.0135		0.48	-0.00233
0.119	-0.00315		0.491	0.00283		0.242	-0.00376		0.493	-0.000994		0.216	-0.0133		0.479	-0.00233
0.116	-0.00319		0.49	0.00282		0.243	-0.00369		0.492	-0.00101		0.217	-0.0132		0.478	-0.00234
0.113	-0.00323		0.489	0.00279		0.244	-0.00362		0.491	-0.001		0.218	-0.0131		0.477	-0.00236
0.11	-0.00327		0.488	0.00278		0.245	-0.00355		0.49	-0.00101		0.219	-0.013		0.476	-0.00237
0.107	-0.00331		0.487	0.00276		0.246	-0.00348		0.489	-0.00104		0.22	-0.0128		0.475	-0.00239
0.104	-0.00336		0.486	0.00274		0.247	-0.00342		0.488	-0.00101		0.221	-0.0127		0.474	-0.0024
0.101	-0.0034		0.485	0.00273		0.248	-0.00335		0.487	-0.00103		0.222	-0.0126		0.473	-0.00243
0.098	-0.00344		0.484	0.0027		0.249	-0.00328		0.486	-0.00103		0.223	-0.0124		0.472	-0.00244
0.095	-0.00351		0.483	0.00268		0.25	-0.00321		0.485	-0.00104		0.224	-0.0123		0.471	-0.00246
0.091	-0.00354		0.482	0.00268		0.251	-0.00315		0.484	-0.00105		0.225	-0.0122		0.47	-0.00247
0.088	-0.00359		0.481	0.00265		0.252	-0.00309		0.483	-0.00105		0.226	-0.0121		0.469	-0.00249
0.085	-0.00366		0.48	0.00265		0.253	-0.00302		0.482	-0.00106		0.227	-0.0119		0.468	-0.0025
0.082	-0.0037		0.479	0.00261		0.254	-0.00296		0.481	-0.00106		0.228	-0.0118		0.467	-0.00254
0.079	-0.00376		0.478	0.0026		0.255	-0.00291		0.48	-0.00106		0.229	-0.0117		0.466	-0.00254
0.076	-0.00382		0.477	0.00259		0.256	-0.00282		0.479	-0.00107		0.23	-0.0116		0.465	-0.00255
0.073	-0.00388		0.476	0.00257		0.257	-0.00278		0.478	-0.00108		0.231	-0.0115		0.464	-0.00257
0.07	-0.00395		0.475	0.00256		0.258	-0.00272		0.477	-0.00108		0.232	-0.0114		0.463	-0.00259
0.067	-0.00401		0.474	0.00254		0.259	-0.00265		0.476	-0.00111		0.233	-0.0113		0.462	-0.00261
0.064	-0.00408		0.473	0.00252		0.26	-0.0026		0.475	-0.00109		0.234	-0.0111		0.461	-0.00263
0.061	-0.00417		0.472	0.0025		0.261	-0.00254		0.474	-0.0011		0.235	-0.011		0.46	-0.00264
0.058	-0.00423		0.471	0.00249		0.262	-0.00249		0.473	-0.00111		0.236	-0.0109		0.459	-0.00266
0.054	-0.00434		0.47	0.00245		0.263	-0.00243		0.472	-0.00111		0.237	-0.0107		0.458	-0.00268
0.051	-0.00439		0.469	0.00246		0.264	-0.00237		0.471	-0.00113		0.238	-0.0107		0.457	-0.0027
0.048	-0.00448		0.468	0.00244		0.265	-0.00231		0.47	-0.00113		0.239	-0.0105		0.456	-0.00272
0.045	-0.00458		0.467	0.00241		0.266	-0.00227		0.469	-0.00113		0.24	-0.0104		0.455	-0.00274
0.042	-0.00466		0.466	0.00241		0.267	-0.00222		0.468	-0.00114		0.241	-0.0103		0.454	-0.00276
0.039	-0.00476		0.465	0.00238		0.268	-0.00217		0.467	-0.00114		0.242	-0.0102		0.453	-0.00277
0.036	-0.00486		0.464	0.00237		0.269	-0.00211		0.466	-0.00115		0.243	-0.0101		0.452	-0.00278
0.033	-0.00494		0.463	0.00236		0.27	-0.00206		0.465	-0.00116		0.244	-0.01		0.451	-0.00282
0.03	-0.00506		0.462	0.00234		0.271	-0.00201		0.464	-0.00116		0.245	-0.00988		0.45	-0.00282
0.027	-0.00514		0.461	0.00233		0.272	-0.00195		0.463	-0.00118		0.246	-0.00965		0.449	-0.00285
0.024	-0.00526		0.46	0.00231		0.273	-0.00191		0.462	-0.00118		0.247	-0.00949		0.448	-0.00287
0.021	-0.00536		0.459	0.00229		0.274	-0.00187		0.461	-0.00117		0.248	-0.00941		0.447	-0.00289
0.018	-0.00546		0.458	0.00228		0.275	-0.00181		0.46	-0.0012		0.249	-0.00927		0.446	-0.00291
0.014	-0.00561		0.457	0.00229		0.276	-0.00177		0.459	-0.0012		0.25	-0.00918		0.445	-0.00293
0.011	-0.00568		0.456	0.00225		0.277	-0.00172		0.458	-0.00119		0.251	-0.00908		0.444	-0.00294
0.008	-0.00578		0.455	0.00223		0.278	-0.00167		0.457	-0.00122		0.252	-0.00898		0.443	-0.00297
0.005	-0.00589		0.454	0.00221		0.279	-0.00163		0.456	-0.00121		0.253	-0.00888		0.442	-0.00298
0.002	-0.00598		0.453	0.0022		0.28	-0.00158		0.455	-0.00122		0.254	-0.00878		0.441	-0.00301
-0.001	-0.0061		0.452	0.00219		0.281	-0.00154		0.454	-0.00122		0.255	-0.00867		0.439	-0.00303
-0.004	-0.0062		0.451	0.00217		0.282	-0.0015		0.453	-0.00123		0.256	-0.00858		0.439	-0.00305
-0.007	-0.0063		0.45	0.00216		0.283	-0.00145		0.452	-0.00124		0.257	-0.00847		0.438	-0.00308
-0.01	-0.0064		0.449	0.00213		0.284	-0.00142		0.451	-0.00125		0.258	-0.00838		0.437	-0.00309
-0.013	-0.00651		0.448	0.00213		0.285	-0.00135		0.45	-0.00125		0.259	-0.00827		0.436	-0.00311
-0.016	-0.0066		0.447	0.00209		0.286	-0.00132		0.449	-0.00126		0.26	-0.00817		0.435	-0.00314
-0.019	-0.00671		0.446	0.00209		0.287	-0.0013		0.448	-0.00126		0.261	-0.00809		0.434	-0.00316
-0.023	-0.0068		0.445	0.00208		0.288	-0.00123		0.447	-0.00128		0.262	-0.00794		0.433	-0.00318
-0.026	-0.00691		0.444	0.00203		0.289	-0.00121		0.446	-0.00128		0.263	-0.00788		0.432	-0.0032
-0.029	-0.00701		0.443	0.00205		0.29	-0.00117		0.445	-0.00128		0.264	-0.00779		0.431	-0.00323
-0.032	-0.0071		0.442	0.00203		0.291	-0.00113		0.444	-0.0013		0.265	-0.00769		0.43	-0.00325
-0.035	-0.0072		0.441	0.00201		0.292	-0.00109		0.443	-0.0013		0.266	-0.0076		0.429	-0.00328
-0.038	-0.0073		0.44	0.002		0.293	-0.00106		0.442	-0.00131		0.267	-0.00751		0.428	-0.00329
-0.041	-0.00738		0.439	0.00198		0.294	-0.00102		0.441	-0.00132		0.268	-0.0074		0.427	-0.00332
-0.044	-0.00749		0.438	0.00196		0.295	-0.000982		0.44	-0.00132		0.269	-0.00732		0.426	-0.00334
-0.047	-0.00757		0.437	0.00196		0.296	-0.000941		0.439	-0.00134		0.27	-0.00723		0.425	-0.00337
-0.048	-0.00748		0.436	0.00193		0.297	-0.00103		0.438	-0.00135		0.271	-0.00713		0.424	-0.00339
-0.046	-0.00396		0.435	0.00192		0.298	-0.000796		0.437	-0.00134		0.272	-0.00706		0.423	-0.00342
-0.043	-0.00312		0.434	0.00191		0.299	-0.000856		0.436	-0.00136		0.273	-0.00694		0.422	-0.00344
-0.04	-0.00257		0.433	0.00188		0.3	-0.000767		0.435	-0.00135		0.274	-0.00687		0.421	-0.00347
-0.037	-0.00216		0.432	0.00187		0.301	-0.00076		0.434	-0.00137		0.275	-0.00676		0.42	-0.00348
-0.034	-0.0018		0.431	0.00183		0.302	-0.00071		0.433	-0.00138		0.276	-0.00668		0.419	-0.00352
-0.031	-0.00153		0.43	0.00184		0.303	-0.000692		0.432	-0.00138		0.277	-0.00661		0.418	-0.00354
-0.028	-0.00126		0.429	0.00183		0.304	-0.000651		0.431	-0.00139		0.278	-0.0065		0.417	-0.00357
-0.025	-0.00103		0.428	0.00181		0.305	-0.000621		0.43	-0.0014		0.279	-0.00644		0.416	-0.00361
-0.021	-0.000845		0.427	0.00179		0.306	-0.000603		0.429	-0.0014		0.28	-0.00634		0.415	-0.00362
-0.018	-0.000663		0.426	0.00179		0.307	-0.000557		0.428	-0.00142		0.281	-0.00625		0.414	-0.00365
-0.015	-0.000506		0.425	0.00177		0.308	-0.000532		0.427	-0.00142		0.282	-0.00618		0.413	-0.00368
-0.012	-0.000364		0.424	0.00175		0.309	-0.000502		0.426	-0.00144		0.283	-0.00608		0.412	-0.0037
-0.009	-0.000221		0.423	0.00174		0.31	-0.000445		0.425	-0.00146		0.284	-0.006		0.411	-0.00374
-0.006	-0.00011		0.422	0.00171		0.311	-0.000455		0.424	-0.00144		0.285	-0.00593		0.41	-0.00376
-0.003	2.54e-05		0.421	0.0017		0.312	-0.000421		0.423	-0.00146		0.286	-0.00584		0.409	-0.00379
0	0.000124		0.42	0.0017		0.313	-0.000385		0.422	-0.00146		0.287	-0.00575		0.408	-0.00382
0.003	0.00023		0.419	0.00167		0.314	-0.000371		0.421	-0.00147		0.288	-0.00567		0.407	-0.00384
0.006	0.000329		0.418	0.00166		0.315	-0.000331		0.42	-0.00149		0.289	-0.0056		0.406	-0.00387
0.009	0.000409		0.417	0.00164		0.316	-0.000309		0.419	-0.00149		0.29	-0.00552		0.405	-0.0039
0.012	0.000497		0.416	0.00163		0.317	-0.000289		0.418	-0.0015		0.291	-0.00543		0.404	-0.00393
0.016	0.000615		0.415	0.00161		0.318	-0.000247		0.417	-0.00151		0.292	-0.00535		0.403	-0.00398
0.019	0.000662		0.414	0.00159		0.319	-0.00024		0.416	-0.00151		0.293	-0.00528		0.402	-0.00399
0.022	0.000743		0.413	0.0016		0.32	-0.000204		0.415	-0.00153		0.294	-0.0052		0.401	-0.00403
0.025	0.000814		0.412	0.00156		0.321	-0.000182		0.414	-0.00154		0.295	-0.00513		0.4	-0.00406
0.028	0.000881		0.411	0.00155		0.322	-0.000159		0.413	-0.00155		0.296	-0.00505		0.399	-0.00409
0.031	0.000948		0.41	0.00154		0.323	-0.00013		0.412	-0.00153		0.297	-0.00497		0.398	-0.00412
0.034	0.00102		0.409	0.00152		0.324	-0.000111		0.411	-0.00157		0.298	-0.0049		0.397	-0.00415
0.037	0.00106		0.408	0.00151		0.326	-7.8e-05		0.41	-0.00157		0.299	-0.00482		0.396	-0.00418
0.04	0.00113		0.407	0.00149		0.327	-0.000104		0.409	-0.00159		0.3	-0.00474		0.395	-0.00423
0.043	0.00118		0.406	0.00145		0.328	-7.01e-05		0.408	-0.00159		0.301	-0.00469		0.394	-0.00425
0.046	0.00125		0.405	0.00148		0.329	7.06e-06		0.407	-0.00161		0.302	-0.0046		0.393	-0.00429
0.049	0.0013		0.403	0.00144		0.33	5.94e-05		0.406	-0.00161		0.303	-0.00453		0.392	-0.00433
0.053	0.00134		0.403	0.00142		0.331	6.36e-05		0.405	-0.00162		0.304	-0.00447		0.391	-0.00435
0.056	0.00141		0.402	0.00143		0.332	5.18e-05		0.404	-0.00164		0.305	-0.00439		0.39	-0.0044
0.059	0.00145		0.401	0.00139		0.333	6.34e-05		0.403	-0.00164		0.306	-0.00432		0.389	-0.00443
0.062	0.00149		0.4	0.00139		0.334	0.000101		0.402	-0.00166		0.307	-0.00425		0.388	-0.00446
0.065	0.00155		0.399	0.00136		0.335	0.000141		0.401	-0.00167		0.308	-0.00418		0.387	-0.0045
0.068	0.00158		0.398	0.00135		0.336	0.00017		0.4	-0.00167		0.309	-0.00413		0.386	-0.00453
0.071	0.00164		0.397	0.00134		0.337	0.000174		0.399	-0.0017		0.31	-0.00404		0.385	-0.00458
0.074	0.00168		0.396	0.00132		0.338	0.000172		0.398	-0.0017		0.311	-0.00398		0.384	-0.00462
0.077	0.00172		0.395	0.00131		0.339	0.000185		0.397	-0.00171		0.312	-0.00392		0.383	-0.00465
0.08	0.00177		0.394	0.0013		0.341	-4.34e-05		0.396	-0.00173		0.313	-0.00381		0.382	-0.00469
0.083	0.00181		0.393	0.00126		0.342	0.000226		0.395	-0.00173		0.314	-0.00379		0.381	-0.00474
0.086	0.00184		0.392	0.00126		0.343	0.00029		0.394	-0.00174		0.315	-0.00372		0.38	-0.00477
0.09	0.00189		0.391	0.00124		0.345	0.000313		0.393	-0.00176		0.316	-0.00365		0.379	-0.00481
0.093	0.00192		0.39	0.00123		0.346	0.00037		0.392	-0.00176		0.317	-0.00359		0.378	-0.00485
0.096	0.00199		0.389	0.00121		0.348	0.000329		0.391	-0.00178		0.318	-0.00352		0.377	-0.00491
0.099	0.00201		0.388	0.0012		0.349	0.000395		0.39	-0.0018		0.319	-0.00345		0.376	-0.00494
0.102	0.00204		0.387	0.00118		0.35	0.000364		0.389	-0.00179		0.32	-0.00342		0.375	-0.00498
0.105	0.00208		0.386	0.00116		0.351	0.000396		0.388	-0.00182		0.321	-0.00334		0.374	-0.00503
0.108	0.00211		0.385	0.00116		0.352	0.000418		0.387	-0.00183		0.322	-0.00328		0.373	-0.00507
0.111	0.00214		0.384	0.00114		0.353	0.00042		0.386	-0.00185		0.323	-0.00322		0.372	-0.00511
0.114	0.0022		0.383	0.00112		0.354	0.00044		0.385	-0.00186		0.324	-0.00316		0.371	-0.00516
0.117	0.00221		0.382	0.00109		0.355	0.00046		0.384	-0.00185		0.325	-0.00311		0.37	-0.00521
0.12	0.00226		0.381	0.0011		0.356	0.000466		0.383	-0.00188		0.326	-0.00303		0.369	-0.00525
0.123	0.0023		0.38	0.00105		0.357	0.000494		0.382	-0.00189		0.327	-0.00299		0.368	-0.0053
0.127	0.00232		0.379	0.00105		0.358	0.000494		0.381	-0.0019		0.328	-0.00294		0.367	-0.00535
0.13	0.00236		0.378	0.00105		0.359	0.000511		0.38	-0.00192		0.329	-0.00286		0.366	-0.0054
0.133	0.0024		0.377	0.00103		0.36	0.00053		0.379	-0.00193		0.33	-0.00282		0.365	-0.00547
0.136	0.00242		0.376	0.00099		0.361	0.000531		0.378	-0.00195		0.331	-0.00276		0.364	-0.00549
0.139	0.00246		0.375	0.000998		0.362	0.000558		0.376	-0.00196		0.332	-0.0027		0.363	-0.00556
0.142	0.00248		0.374	0.000968		0.363	0.00057		0.375	-0.00199		0.333	-0.00266		0.362	-0.0056
0.145	0.00253		0.373	0.000971		0.364	0.000564		0.374	-0.00202		0.334	-0.0026		0.361	-0.00566
0.148	0.00255		0.372	0.000945		0.365	0.000594		0.373	-0.00202		0.335	-0.00255		0.36	-0.00571
0.151	0.00258		0.37	0.0011		0.366	0.000587		0.372	-0.00205		0.336	-0.0025		0.359	-0.00576
0.154	0.00261		0.369	0.00112		0.367	0.00061		0.371	-0.00205		0.337	-0.00244		0.358	-0.00582
0.157	0.00264		0.368	0.000705		0.367	0.000591		0.37	-0.00207		0.338	-0.00239		0.357	-0.00587
0.16	0.00267		0.367	0.000766		0.367	0.000529		0.369	-0.00209		0.339	-0.00237		0.356	-0.00592
0.163	0.00271		0.365	0.000784		0.367	-0.00121		0.368	-0.0021		0.34	-0.00229		0.355	-0.00599
0.167	0.00272		0.364	0.000812		0.365	-0.00116		0.367	-0.00215		0.341	-0.00224		0.354	-0.00605
0.17	0.00276		0.363	0.000814		0.364	-0.00149		0.367	-0.00208		0.342	-0.00218		0.353	-0.0061
0.173	0.00282		0.362	0.000787		0.363	-0.00156		0.368	-0.000117		0.343	-0.00213		0.353	-0.00612
0.176	0.00282		0.361	0.00105		0.362	-0.00161		0.369	0.000266		0.344	-0.0021		0.354	-0.00352
0.179	0.00284		0.359	0.000518		0.361	-0.00168		0.37	0.000424		0.345	-0.00203		0.355	-0.0033
0.182	0.00288		0.358	0.0009		0.36	-0.00171		0.371	0.000628		0.346	-0.002		0.356	-0.00313
0.185	0.00289		0.357	0.000626		0.359	-0.00174		0.372	0.000645		0.347	-0.00195		0.357	-0.00298
0.188	0.00293		0.356	0.000772		0.358	-0.00179		0.373	0.000717		0.348	-0.00189		0.358	-0.00289
0.191	0.00295		0.355	0.00065		0.357	-0.00182		0.374	0.000761		0.349	-0.00186		0.359	-0.00279
0.194	0.00299		0.354	0.000678		0.356	-0.00186		0.375	0.000791		0.35	-0.0018		0.36	-0.00269
0.197	0.00301		0.353	0.000661		0.355	-0.0019		0.376	0.000825		0.351	-0.00175		0.361	-0.00263
0.201	0.00303		0.352	0.000635		0.354	-0.00192		0.377	0.000866		0.352	-0.00172		0.362	-0.00255
0.204	0.00307		0.352	0.000623		0.353	-0.00196		0.378	0.000879		0.353	-0.00167		0.363	-0.00248
0.207	0.00309		0.353	0.00328		0.352	-0.00199		0.379	0.000923		0.353	-0.00172		0.364	-0.00243
0.21	0.00311		0.355	0.00416		0.351	-0.00201		0.38	0.000931		0.352	-0.0045		0.365	-0.00233
0.213	0.00316		0.356	0.00436		0.35	-0.00204		0.381	0.000945		0.351	-0.00479		0.366	-0.0023
0.216	0.00316		0.357	0.00445		0.349	-0.00207		0.382	0.000976		0.35	-0.00498		0.367	-0.00225
0.219	0.00319		0.358	0.00455		0.348	-0.0021		0.383	0.000986		0.349	-0.00514		0.368	-0.00219
0.222	0.00322		0.359	0.00462		0.347	-0.00213		0.384	0.001		0.348	-0.00528		0.369	-0.00215
0.225	0.00324		0.36	0.00468		0.346	-0.00215		0.385	0.00102		0.347	-0.00538		0.37	-0.00208
0.228	0.00327		0.361	0.00474		0.345	-0.00218		0.386	0.00103		0.346	-0.00551		0.371	-0.00205
0.231	0.00329		0.362	0.00478		0.344	-0.00221		0.387	0.00106		0.345	-0.00562		0.372	-0.002
0.234	0.00331		0.363	0.00485		0.343	-0.00223		0.388	0.00106		0.344	-0.00571		0.373	-0.00196
0.238	0.00335		0.364	0.00487		0.342	-0.00226		0.389	0.00106		0.343	-0.00581		0.374	-0.00192
0.241	0.00335		0.365	0.00492		0.341	-0.00228		0.39	0.00109		0.342	-0.00591		0.375	-0.00188
0.244	0.0034		0.366	0.00497		0.34	-0.00231		0.391	0.00109		0.341	-0.00601		0.376	-0.00184
0.247	0.00341		0.367	0.00499		0.339	-0.00235		0.392	0.00109		0.34	-0.0061		0.377	-0.00179
0.25	0.00343		0.368	0.00504		0.338	-0.00236		0.393	0.00111		0.339	-0.00617		0.378	-0.00174
0.253	0.00343		0.369	0.00506		0.337	-0.00239		0.394	0.00111		0.338	-0.00624		0.379	-0.00171
0.256	0.00348		0.37	0.00508		0.336	-0.00243		0.395	0.00111		0.337	-0.00636		0.38	-0.00169
0.259	0.0035		0.371	0.00513		0.335	-0.00244		0.396	0.00113		0.336	-0.00644		0.381	-0.00164
0.262	0.00353		0.372	0.00514		0.334	-0.00247		0.397	0.00112		0.335	-0.00654		0.382	-0.00162
0.265	0.00354		0.373	0.00518		0.333	-0.00251		0.398	0.00114		0.334	-0.00662		0.383	-0.00158
0.268	0.00358		0.374	0.0052		0.332	-0.00252		0.399	0.00114		0.333	-0.00671		0.384	-0.00154
0.271	0.0036		0.375	0.00522		0.331	-0.00256		0.4	0.00114		0.332	-0.0068		0.385	-0.00152
0.274	0.00362		0.376	0.00525		0.33	-0.00258		0.401	0.00116		0.331	-0.00688		0.386	-0.00148
0.277	0.00364		0.377	0.00527		0.329	-0.00261		0.402	0.00115		0.33	-0.00698		0.387	-0.00144
0.281	0.00367		0.378	0.00529		0.328	-0.00263		0.403	0.00116		0.329	-0.00706		0.388	-0.00142
0.284	0.00368		0.379	0.00532		0.327	-0.00266		0.404	0.00116		0.328	-0.00714		0.389	-0.00139
0.287	0.00371		0.38	0.00533		0.326	-0.00269		0.405	0.00116		0.327	-0.00723		0.39	-0.00136
0.29	0.00373		0.381	0.00538		0.325	-0.00272		0.406	0.00117		0.326	-0.00732		0.391	-0.00134
0.293	0.00378		0.382	0.00537		0.324	-0.00275		0.407	0.00117		0.325	-0.00742		0.392	-0.00129
0.296	0.00378		0.383	0.0054		0.323	-0.00278		0.408	0.00117		0.324	-0.0075		0.393	-0.00128
0.299	0.0038		0.384	0.00541		0.322	-0.0028		0.409	0.00118		0.323	-0.00759		0.394	-0.00125
0.302	0.00382		0.384	0.00543		0.321	-0.00283		0.41	0.00117		0.322	-0.00768		0.395	-0.00122
0.305	0.00385		0.386	0.00544		0.32	-0.00286		0.411	0.00118		0.321	-0.00777		0.396	-0.00121
0.308	0.00386		0.386	0.00547		0.319	-0.00289		0.412	0.00115		0.32	-0.00786		0.397	-0.00116
0.311	0.0039		0.388	0.00548		0.318	-0.00292		0.413	0.0012		0.319	-0.00796		0.398	-0.00116
0.314	0.00391		0.389	0.0055		0.317	-0.00295		0.414	0.00118		0.318	-0.00804		0.399	-0.00113
0.318	0.00394		0.39	0.00552		0.316	-0.00298		0.415	0.00119		0.317	-0.00815		0.4	-0.00109
0.321	0.00395		0.391	0.00553		0.315	-0.00301		0.416	0.00118		0.316	-0.00823		0.401	-0.00108
0.324	0.00398		0.392	0.00554		0.314	-0.00304		0.417	0.00119		0.316	-0.00832		0.402	-0.00105
0.327	0.004		0.393	0.00558		0.313	-0.00308		0.418	0.00118		0.314	-0.00843		0.403	-0.00102
0.33	0.00405		0.394	0.00557		0.312	-0.00311		0.419	0.00119		0.313	-0.00854		0.404	-0.00101
0.333	0.00404		0.395	0.0056		0.311	-0.00314		0.42	0.00119		0.312	-0.00861		0.405	-0.000979
0.336	0.00407		0.395	0.00561		0.31	-0.00319		0.421	0.00118		0.311	-0.00872		0.406	-0.00112
0.339	0.00408		0.397	0.00562		0.309	-0.0032		0.422	0.00119		0.31	-0.00881		0.407	-0.000919
0.342	0.00411		0.398	0.00564		0.308	-0.00324		0.423	0.00119		0.31	-0.00891		0.408	-0.000981
0.345	0.00413		0.398	0.00566		0.307	-0.00328		0.424	0.00119		0.308	-0.00901		0.409	-0.000808
0.348	0.00415		0.4	0.00568		0.306	-0.0033		0.425	0.00121		0.307	-0.00912		0.41	-0.000933
0.351	0.00416		0.401	0.00568		0.305	-0.00334		0.426	0.00118		0.306	-0.00921		0.411	-0.000796
0.352	0.00419		0.402	0.00569		0.304	-0.00337		0.427	0.00119		0.306	-0.00932		0.412	-0.000853
0.35	0.000795		0.403	0.00571		0.303	-0.00341		0.428	0.00119		0.304	-0.00941		0.413	-0.000802
0.347	0.00039		0.404	0.00571		0.302	-0.00345		0.429	0.00118		0.304	-0.00953		0.414	-0.000782
0.344	0.000139		0.404	0.00574		0.301	-0.00348		0.43	0.00119		0.302	-0.00962		0.415	-0.000772
0.341	-4.55e-05		0.406	0.00578		0.3	-0.00352		0.431	0.00119		0.301	-0.00974		0.416	-0.00073
0.338	-0.000185		0.407	0.00575		0.299	-0.00356		0.432	0.00118		0.3	-0.00986		0.417	-0.000729
0.335	-0.000311		0.408	0.00578		0.298	-0.00359		0.433	0.00119		0.299	-0.00994		0.418	-0.000727
0.332	-0.000448		0.409	0.00579		0.297	-0.00364		0.434	0.00118		0.299	-0.0101		0.419	-0.000677
0.329	-0.000507		0.41	0.0058		0.296	-0.00367		0.435	0.00118		0.298	-0.0102		0.42	-0.000691
0.326	-0.000595		0.41	0.00582		0.295	-0.00371		0.436	0.00119		0.296	-0.0103		0.421	-0.000654
0.323	-0.000662		0.411	0.00582		0.294	-0.00375		0.437	0.00118		0.296	-0.0104		0.422	-0.000629
0.319	-0.000725		0.413	0.00586		0.293	-0.00379		0.438	0.0012		0.294	-0.0105		0.423	-0.000633
0.316	-0.000796		0.414	0.00585		0.292	-0.00382		0.439	0.00117		0.293	-0.0106		0.424	-0.000606
0.313	-0.000849		0.415	0.00587		0.291	-0.00388		0.44	0.00118		0.292	-0.0107		0.425	-0.000585
0.31	-0.000908		0.415	0.00588		0.29	-0.00391		0.441	0.00118		0.292	-0.0108		0.426	-0.000582
0.307	-0.000963		0.417	0.00588		0.289	-0.00396		0.442	0.00118		0.291	-0.011		0.427	-0.000552
0.304	-0.00101		0.418	0.0059		0.288	-0.004		0.443	0.00118		0.289	-0.0111		0.428	-0.000535
0.301	-0.00106		0.418	0.00592		0.287	-0.00405		0.444	0.00118		0.289	-0.0112		0.429	-0.000531
0.298	-0.0011		0.42	0.00593		0.286	-0.00408		0.445	0.00117		0.287	-0.0113		0.43	-0.000496
0.295	-0.00115		0.42	0.00594		0.285	-0.00413		0.446	0.00117		0.286	-0.0114		0.431	-0.000504
0.292	-0.00121		0.422	0.00596		0.284	-0.00418		0.447	0.00118		0.285	-0.0116		0.432	-0.000478
0.289	-0.00124		0.423	0.00596		0.283	-0.00423		0.448	0.00117		0.285	-0.0117		0.433	-0.000456
0.285	-0.00128		0.423	0.00598		0.282	-0.00427		0.449	0.00117		0.283	-0.0118		0.434	-0.000455
0.282	-0.00133		0.425	0.00599		0.281	-0.00432		0.45	0.00117		0.283	-0.0119		0.435	-0.00042
0.279	-0.00135		0.426	0.00599		0.28	-0.00436		0.451	0.00117		0.282	-0.012		0.436	-0.000427
0.276	-0.0014		0.427	0.00601		0.279	-0.0044		0.452	0.00117		0.28	-0.0122		0.437	-0.000408
0.273	-0.00143		0.428	0.00603		0.278	-0.00446		0.453	0.00116		0.279	-0.0123		0.438	-0.000386
0.27	-0.00147		0.428	0.00603		0.277	-0.00451		0.454	0.00117		0.278	-0.0124		0.439	-0.000382
0.267	-0.00151		0.43	0.00606		0.276	-0.00456		0.455	0.00116		0.277	-0.0125		0.44	-0.000361
0.264	-0.00154		0.431	0.00606		0.275	-0.00461		0.456	0.00116		0.277	-0.0127		0.441	-0.000332
0.261	-0.00158		0.432	0.0061		0.274	-0.00465		0.457	0.00117		0.275	-0.0128		0.442	-0.000351
0.258	-0.00162		0.433	0.00609		0.273	-0.00471		0.458	0.00115		0.275	-0.0129		0.443	-0.000308
0.255	-0.00164		0.433	0.00609		0.272	-0.00477		0.459	0.00116		0.274	-0.0131		0.444	-0.00031
0.252	-0.00165		0.434	0.00611		0.271	-0.00481		0.46	0.00116		0.273	-0.0132		0.445	-0.000293
0.249	-0.0017		0.436	0.00612		0.27	-0.00487		0.461	0.00115		0.272	-0.0133		0.446	-0.000271
0.246	-0.00174		0.437	0.00613		0.269	-0.00492		0.462	0.00116		0.27	-0.0134		0.447	-0.000277
0.242	-0.00179		0.438	0.00615		0.268	-0.00497		0.463	0.00116		0.269	-0.0136		0.448	-0.000249
0.239	-0.00181		0.439	0.00614		0.267	-0.00504		0.464	0.00115		0.268	-0.0137		0.449	-0.000241
0.236	-0.00185		0.44	0.00616		0.266	-0.00508		0.465	0.00116		0.268	-0.0138		0.45	-0.000234
0.233	-0.00188		0.44	0.00618		0.265	-0.00516		0.466	0.00114		0.267	-0.014		0.451	-0.00021
0.23	-0.0019		0.442	0.00618		0.264	-0.00521		0.467	0.00114		0.265	-0.0141		0.452	-0.000205
0.227	-0.00195		0.443	0.0062		0.263	-0.00526		0.468	0.00115		0.264	-0.0142		0.453	-0.000196
0.224	-0.00197		0.444	0.00621		0.262	-0.00532		0.469	0.00113		0.264	-0.0144		0.454	-0.000159
0.221	-0.002		0.444	0.00624		0.261	-0.00538		0.47	0.00115		0.263	-0.0145		0.455	-0.000181
0.218	-0.00204		0.445	0.00624		0.26	-0.00544		0.471	0.00114		0.261	-0.0147		0.456	-0.000151
0.215	-0.00206		0.446	0.00624		0.259	-0.00551		0.472	0.00114		0.261	-0.0148		0.457	-0.000131
0.212	-0.00212		0.448	0.00626		0.258	-0.00556		0.473	0.00114		0.26	-0.0149		0.458	-0.000146
0.209	-0.00213		0.449	0.00627		0.257	-0.00563		0.474	0.00113		0.259	-0.0151		0.46	-8.89e-05
0.206	-0.00216		0.45	0.00627		0.256	-0.00569		0.475	0.00113		0.257	-0.0152		0.461	-0.000153
0.202	-0.0022		0.451	0.0063		0.255	-0.00576		0.476	0.00114		0.257	-0.0154		0.463	8.54e-05
0.199	-0.00221		0.451	0.0063		0.254	-0.00582		0.477	0.00112		0.256	-0.0155		0.464	-0.000351
0.196	-0.00225		0.452	0.00631		0.253	-0.00589		0.478	0.00113		0.255	-0.0157		0.465	0.00018
0.193	-0.00228		0.454	0.00633		0.252	-0.00596		0.479	0.00113		0.254	-0.0158		0.466	-0.000106
0.19	-0.00231		0.455	0.00633		0.251	-0.00602		0.48	0.00112		0.253	-0.016		0.468	-1.48e-05
0.187	-0.00235		0.456	0.00636		0.25	-0.00609		0.481	0.00113		0.252	-0.0161		0.469	-2.52e-07
0.184	-0.00237		0.457	0.00632		0.249	-0.00616		0.482	0.00113		0.251	-0.0162		0.471	7.86e-06
0.181	-0.0024		0.458	0.00637		0.248	-0.00622		0.483	0.00111		0.25	-0.0164		0.472	2.2e-05
0.178	-0.00243		0.459	0.00638		0.247	-0.00629		0.484	0.00112		0.249	-0.0165		0.473	2.23e-05
0.175	-0.00246		0.46	0.00638		0.246	-0.00638		0.485	0.00111		0.248	-0.0167		0.475	5.52e-05
0.172	-0.0025		0.46	0.00641		0.245	-0.00645		0.486	0.00111		0.247	-0.0168		0.476	7.3e-05
0.168	-0.00252		0.462	0.00642		0.244	-0.00652		0.487	0.00111		0.245	-0.017		0.477	6.88e-05
0.165	-0.00255		0.463	0.00642		0.243	-0.0066		0.488	0.00111		0.244	-0.0171		0.478	6.5e-05
0.162	-0.00258		0.464	0.00644		0.242	-0.00667		0.489	0.00113		0.244	-0.0172		0.478	7.57e-05
0.159	-0.00262		0.465	0.00644		0.241	-0.00675		0.49	0.0011		0.243	-0.0174		0.48	9.83e-05
0.156	-0.00264		0.465	0.00646		0.24	-0.00683		0.491	0.0011		0.242	-0.0175		0.48	0.000125
0.153	-0.00267		0.466	0.00647		0.239	-0.00689		0.492	0.00111		0.241	-0.0177		0.482	0.00013
0.15	-0.0027		0.467	0.00649		0.238	-0.00698		0.493	0.0011		0.24	-0.0178		0.483	0.00012
0.147	-0.00273		0.469	0.0065		0.237	-0.00706		0.494	0.0011		0.239	-0.018		0.484	0.000123
0.144	-0.00276		0.47	0.00652		0.236	-0.00713		0.495	0.0011		0.238	-0.0181		0.485	0.000139
0.141	-0.00279		0.471	0.00651		0.235	-0.00722		0.496	0.00109		0.237	-0.0183		0.486	0.00016
0.138	-0.00283		0.471	0.00654		0.234	-0.0073		0.497	0.0011		0.236	-0.0184		0.487	0.000172
0.135	-0.00288		0.473	0.00654		0.233	-0.00742		0.498	0.00109		0.235	-0.0186		0.488	0.000174
0.132	-0.00289		0.474	0.00655		0.232	-0.00748		0.499	0.00109		0.234	-0.0187		0.489	0.000176
0.128	-0.00292		0.475	0.00656		0.231	-0.00756		0.5	0.00109		0.233	-0.0188		0.49	0.000185
0.125	-0.00294		0.475	0.00657		0.23	-0.00766		0.501	0.00108		0.232	-0.019		0.491	-0.000227
0.122	-0.00298		0.476	0.00659		0.229	-0.00773		0.502	0.0011		0.231	-0.0191		0.492	0.000332
0.119	-0.00301		0.478	0.0066		0.228	-0.00783		0.503	0.00109		0.23	-0.0193		0.494	0.000359
0.116	-0.00303		0.478	0.00661		0.227	-0.00792		0.504	0.00108		0.229	-0.0194		0.495	0.00024
0.113	-0.00308		0.48	0.00662		0.226	-0.008		0.505	0.00109		0.228	-0.0196		0.496	0.000252
0.11	-0.00311		0.481	0.00664		0.225	-0.0081		0.506	0.00108		0.227	-0.0197		0.498	0.000298
0.107	-0.00313		0.482	0.00663		0.224	-0.00819		0.507	0.00108		0.225	-0.0199		0.499	0.000308
0.104	-0.00318		0.483	0.00667		0.223	-0.00828		0.508	0.00109		0.224	-0.0201		0.5	0.000251
0.101	-0.0032		0.484	0.00668		0.222	-0.00839		0.509	0.00107		0.223	-0.0202		0.501	0.000306
0.098	-0.00323		0.485	0.00668		0.221	-0.00847		0.51	0.00108		0.222	-0.0204		0.502	0.000306
0.095	-0.00329		0.486	0.0067		0.22	-0.00857		0.511	0.00107		0.221	-0.0205		0.503	0.000303
0.091	-0.0033		0.487	0.0067		0.219	-0.00867		0.512	0.00107		0.22	-0.0207		0.504	0.000324
0.088	-0.00334		0.488	0.00671		0.218	-0.00877		0.513	0.00107		0.219	-0.0208		0.505	0.00033
0.085	-0.00337		0.488	0.00673		0.217	-0.00887		0.514	0.00107		0.218	-0.0209		0.506	0.000327
0.082	-0.0034		0.49	0.00673		0.216	-0.00899		0.515	0.00107		0.217	-0.0211		0.507	0.000356
0.079	-0.00344		0.491	0.00677		0.215	-0.00908		0.516	0.00107		0.216	-0.0212		0.508	0.000339
0.076	-0.00347		0.492	0.00676		0.214	-0.00918		0.517	0.00106		0.215	-0.0214		0.509	0.000361
0.073	-0.00352		0.492	0.00678		0.213	-0.00929		0.518	0.00107		0.214	-0.0215		0.51	0.000376
0.07	-0.00355		0.494	0.00679		0.212	-0.0094		0.519	0.00106		0.213	-0.0216		0.511	0.000361
0.067	-0.00359		0.495	0.00679		0.211	-0.00951		0.52	0.00106		0.212	-0.0218		0.512	0.000393
0.064	-0.00363		0.495	0.00682		0.21	-0.00961		0.521	0.00106		0.211	-0.0219		0.513	0.000392
0.061	-0.00367		0.497	0.00682		0.209	-0.00973		0.522	0.00105		0.21	-0.0221		0.514	0.000397
0.058	-0.0037		0.497	0.00683		0.208	-0.0098		0.523	0.00106		0.209	-0.0222		0.515	0.00042
0.054	-0.00376		0.499	0.00685		0.207	-0.00994		0.524	0.00106		0.208	-0.0223		0.516	0.000401
0.051	-0.00378		0.5	0.00685		0.206	-0.0101		0.525	0.00105		0.207	-0.0225		0.517	0.000424
0.048	-0.00384		0.501	0.00687		0.205	-0.0102		0.526	0.00105		0.206	-0.0226		0.518	0.000457
0.045	-0.00388		0.502	0.0069		0.204	-0.0103		0.527	0.00106		0.205	-0.0227		0.519	0.000412
0.042	-0.00392		0.503	0.00689		0.203	-0.0104		0.528	0.00105		0.204	-0.0228		0.52	0.000462
0.039	-0.00397		0.504	0.00691		0.202	-0.0105		0.529	0.00105		0.203	-0.023		0.521	0.00045
0.036	-0.00402		0.505	0.00691		0.201	-0.0107		0.53	0.00104		0.202	-0.0231		0.522	0.000448
0.033	-0.00406		0.505	0.00693		0.2	-0.0108		0.531	0.00104		0.201	-0.0232		0.523	0.000483
0.03	-0.00411		0.507	0.00695		0.199	-0.0109		0.532	0.00105		0.2	-0.0234		0.524	0.000466
0.027	-0.00415		0.508	0.00695		0.198	-0.011		0.533	0.00104		0.199	-0.0235		0.525	0.000481
0.024	-0.00421		0.509	0.00698		0.197	-0.0111		0.534	0.00104		0.198	-0.0236		0.526	0.000503
0.021	-0.00427		0.509	0.00698		0.196	-0.0113		0.535	0.00104		0.197	-0.0238		0.527	0.000482
0.018	-0.00431		0.511	0.007		0.195	-0.0114		0.536	0.00103		0.196	-0.0239		0.528	0.000512
0.014	-0.00441		0.511	0.00701		0.194	-0.0115		0.537	0.00105		0.195	-0.024		0.529	0.000508
0.011	-0.00445		0.513	0.00702		0.193	-0.0117		0.538	0.00104		0.194	-0.0241		0.53	0.000515
0.008	-0.0045		0.514	0.00704		0.192	-0.0118		0.539	0.00104		0.193	-0.0243		0.531	0.000541
0.005	-0.00456		0.515	0.00705		0.191	-0.0119		0.54	0.00106		0.192	-0.0244		0.532	0.000518
0.002	-0.00462		0.516	0.00705		0.19	-0.0121		0.541	0.00103		0.191	-0.0245		0.533	0.00054
-0.001	-0.00469		0.517	0.00708		0.189	-0.0122		0.542	0.00103		0.19	-0.0246		0.534	0.000554
-0.004	-0.00477		0.517	0.00709		0.188	-0.0123		0.543	0.00104		0.189	-0.0247		0.535	0.000543
-0.007	-0.00483		0.519	0.0071		0.187	-0.0125		0.544	0.00103		0.188	-0.0248		0.536	0.000563
-0.01	-0.0049		0.52	0.00711		0.186	-0.0126		0.545	0.00103		0.187	-0.025		0.537	0.000571
-0.013	-0.00499		0.521	0.00714		0.185	-0.0128		0.546	0.00103		0.186	-0.0251		0.538	0.000567
-0.016	-0.00505		0.522	0.00713		0.184	-0.0129		0.547	0.00103		0.185	-0.0252		0.539	0.000593
-0.02	-0.00515		0.522	0.00716		0.183	-0.013		0.548	0.00103		0.184	-0.0253		0.54	0.000574
-0.023	-0.00522		0.524	0.00716		0.182	-0.0132		0.549	0.00102		0.183	-0.0254		0.541	0.000595
-0.026	-0.00532		0.525	0.00719		0.181	-0.0133		0.55	0.00103		0.182	-0.0255		0.542	0.000606
-0.029	-0.00541		0.526	0.0072		0.18	-0.0135		0.551	0.00103		0.181	-0.0256		0.543	0.000598
-0.032	-0.0055		0.527	0.0072		0.179	-0.0136		0.552	0.00102		0.18	-0.0258		0.544	0.00058
-0.035	-0.00561		0.527	0.00722		0.178	-0.0138		0.553	0.00103		0.179	-0.0259		0.545	0.000622
-0.038	-0.00571		0.528	0.00723		0.177	-0.014		0.554	0.00102		0.178	-0.026		0.546	0.000631
-0.041	-0.0058		0.53	0.00724		0.176	-0.0141		0.555	0.00102		0.177	-0.0261		0.547	0.000629
-0.044	-0.00593		0.531	0.00727		0.175	-0.0143		0.556	0.00103		0.176	-0.0262		0.548	0.000635
-0.047	-0.00601		0.531	0.00727		0.174	-0.0144		0.557	0.00102		0.175	-0.0263		0.549	0.00065
-0.048	-0.00598		0.532	0.00729		0.173	-0.0146		0.558	0.00102		0.174	-0.0264		0.55	0.000656
-0.046	-0.00267		0.534	0.00734		0.172	-0.0148		0.559	0.00102		0.173	-0.0265		0.551	0.000643
-0.043	-0.00204		0.534	0.00731		0.171	-0.0149		0.56	0.00102		0.172	-0.0266		0.552	0.000678
-0.04	-0.00164		0.536	0.00734		0.17	-0.0151		0.561	0.00102		0.171	-0.0267		0.553	0.000643
-0.037	-0.00134		0.537	0.00736		0.169	-0.0153		0.562	0.00102		0.17	-0.0268		0.553	0.000667
-0.034	-0.00107		0.537	0.00736		0.168	-0.0154		0.563	0.00101		0.169	-0.0269		0.553	-0.00106
-0.031	-0.000873		0.539	0.00739		0.167	-0.0155		0.564	0.00102		0.168	-0.027		0.551	-0.000631
-0.028	-0.000678		0.539	0.00738		0.167	-0.0155		0.565	0.00101		0.167	-0.0271		0.55	-0.00117
-0.025	-0.000503		0.54	0.00742		0.168	-0.0134		0.566	0.00102		0.166	-0.0272		0.549	-0.00113
-0.021	-0.000367		0.541	0.00742		0.169	-0.0129		0.567	0.001		0.165	-0.0273		0.548	-0.00117
-0.018	-0.000234		0.542	0.00744		0.17	-0.0126		0.567	0.00101		0.164	-0.0274		0.547	-0.0012
-0.015	-0.000106		0.544	0.00746		0.171	-0.0123		0.566	-0.000358		0.163	-0.0275		0.546	-0.00123
-0.012	-8.6e-07		0.545	0.00746		0.172	-0.0121		0.565	-0.000272		0.162	-0.0276		0.545	-0.00126
-0.009	0.00011		0.546	0.00748		0.173	-0.0118		0.564	-0.000476		0.161	-0.0277		0.544	-0.00125
-0.006	0.000203		0.546	0.00751		0.174	-0.0116		0.563	-0.000511		0.16	-0.0278		0.543	-0.00131
-0.003	0.000299		0.548	0.00752		0.175	-0.0115		0.561	-0.000567		0.159	-0.0279		0.542	-0.00133
0	0.000377		0.549	0.00753		0.176	-0.0113		0.56	-0.000498		0.158	-0.028		0.541	-0.00136
0.003	0.000459		0.549	0.00755		0.177	-0.0111		0.559	-0.000587		0.157	-0.0281		0.54	-0.00138
0.006	0.000541		0.551	0.00756		0.178	-0.0109		0.558	-0.000596		0.156	-0.0281		0.539	-0.0014
0.009	0.000617		0.551	0.00758		0.179	-0.0107		0.557	-0.000593		0.155	-0.0282		0.538	-0.00142
0.012	0.000674		0.552	0.00757		0.18	-0.0105		0.556	-0.000617		0.154	-0.0283		0.537	-0.00145
0.016	0.000785		0.553	0.00756		0.181	-0.0104		0.555	-0.000623		0.153	-0.0284		0.536	-0.00146
0.019	0.000813		0.552	0.00482		0.182	-0.0102		0.554	-0.000632		0.153	-0.0283		0.535	-0.00147
0.022	0.000881		0.551	0.0047		0.183	-0.01		0.553	-0.000659		0.154	-0.0242		0.534	-0.00149
0.025	0.000939		0.55	0.00451		0.184	-0.00987		0.552	-0.000646		0.155	-0.0232		0.533	-0.00151
0.028	0.000992		0.549	0.0044		0.185	-0.00972		0.551	-0.000676		0.156	-0.0227		0.532	-0.00153
0.031	0.00105		0.548	0.00429		0.186	-0.00956		0.55	-0.000675		0.157	-0.0222		0.531	-0.00155
0.034	0.00111		0.547	0.00422		0.187	-0.00941		0.549	-0.000676		0.158	-0.0218		0.53	-0.00156
0.037	0.00114		0.545	0.00417		0.188	-0.00925		0.548	-0.000696		0.159	-0.0214		0.529	-0.00158
0.04	0.00121		0.545	0.0041		0.189	-0.0091		0.547	-0.000694		0.16	-0.021		0.528	-0.0016
0.043	0.00124		0.544	0.00403		0.19	-0.00895		0.546	-0.000705		0.161	-0.0207		0.527	-0.00161
0.046	0.00131		0.543	0.00399		0.191	-0.00881		0.545	-0.000715		0.162	-0.0204		0.526	-0.00163
0.049	0.00135		0.542	0.00392		0.192	-0.00867		0.544	-0.000718		0.163	-0.0201		0.525	-0.00163
0.053	0.00138		0.541	0.0039		0.193	-0.00853		0.543	-0.000727		0.164	-0.0199		0.524	-0.00165
0.056	0.00145		0.54	0.00385		0.194	-0.00839		0.542	-0.000735		0.165	-0.0196		0.523	-0.00167
0.059	0.00148		0.539	0.0038		0.195	-0.00824		0.541	-0.000734		0.166	-0.0193		0.522	-0.00168
0.062	0.00152		0.538	0.00378		0.196	-0.00811		0.54	-0.000772		0.167	-0.0191		0.521	-0.00169
0.065	0.00157		0.537	0.00372		0.197	-0.00798		0.539	-0.00075		0.168	-0.0188		0.52	-0.00171
0.068	0.00159		0.536	0.00369		0.198	-0.00785		0.538	-0.000758		0.169	-0.0186		0.519	-0.00172
0.071	0.00165		0.535	0.00366		0.199	-0.00773		0.537	-0.000771		0.17	-0.0184		0.518	-0.00176
0.074	0.00168		0.534	0.00359		0.2	-0.0076		0.536	-0.000766		0.171	-0.0182		0.517	-0.00175
0.077	0.00172		0.533	0.0036		0.201	-0.00748		0.535	-0.000776		0.172	-0.018		0.516	-0.00176
0.08	0.00176		0.532	0.00356		0.202	-0.00735		0.534	-0.00079		0.173	-0.0177		0.515	-0.00178
0.083	0.0018		0.53	0.00353		0.203	-0.00722		0.533	-0.000782		0.174	-0.0176		0.514	-0.0018
0.086	0.00183		0.53	0.00351		0.204	-0.0071		0.532	-0.0008		0.175	-0.0174		0.513	-0.00181
0.089	0.00187		0.529	0.00347		0.205	-0.00698		0.531	-0.0008		0.176	-0.0172		0.512	-0.00182
0.093	0.00189		0.528	0.00346		0.206	-0.00687		0.53	-0.000801		0.177	-0.017		0.511	-0.00183
0.096	0.00197		0.527	0.00342		0.207	-0.00675		0.529	-0.000817		0.178	-0.0168		0.51	-0.00185
0.099	0.00198		0.526	0.00339		0.208	-0.00668		0.528	-0.000817		0.179	-0.0167		0.509	-0.00186
0.102	0.00202		0.525	0.00337		0.209	-0.00655		0.527	-0.000828		0.18	-0.0165		0.508	-0.00188
0.105	0.00205		0.524	0.00334		0.21	-0.00642		0.526	-0.000828		0.181	-0.0163		0.507	-0.00189
0.108	0.00209		0.523	0.00333		0.211	-0.00631		0.525	-0.000828		0.182	-0.0161		0.506	-0.0019
0.111	0.00212		0.522	0.0033		0.212	-0.00621		0.524	-0.000843		0.183	-0.016		0.505	-0.00193
0.114	0.00216		0.521	0.00327		0.213	-0.0061		0.523	-0.000841		0.184	-0.0158		0.504	-0.00194
0.117	0.00219		0.52	0.00325		0.214	-0.006		0.522	-0.000846		0.185	-0.0157		0.503	-0.00195
0.12	0.00223		0.519	0.00322		0.215	-0.00589		0.521	-0.000863		0.186	-0.0155		0.502	-0.00197
0.123	0.00226		0.517	0.0032		0.216	-0.00579		0.52	-0.000852		0.187	-0.0153		0.501	-0.00197
0.127	0.00229		0.517	0.00318		0.217	-0.0057		0.519	-0.000864		0.188	-0.0152		0.5	-0.00199
0.13	0.00232		0.516	0.00316		0.218	-0.0056		0.518	-0.000867		0.189	-0.015		0.499	-0.002
0.133	0.00237		0.515	0.00314		0.219	-0.0055		0.517	-0.000874		0.19	-0.0149		0.498	-0.00202
0.136	0.00238		0.514	0.00312		0.22	-0.0054		0.516	-0.000887		0.191	-0.0148		0.497	-0.00203
0.139	0.00243		0.513	0.00309		0.221	-0.00529		0.515	-0.000886		0.192	-0.0146		0.496	-0.00205
0.142	0.00245		0.512	0.00307		0.222	-0.00521		0.514	-0.00089		0.193	-0.0145		0.495	-0.00206
0.145	0.00249		0.511	0.00305		0.223	-0.00512		0.513	-0.0009		0.194	-0.0143		0.494	-0.00207
0.148	0.00252		0.51	0.00303		0.224	-0.00502		0.512	-0.000893		0.195	-0.0142		0.493	-0.00209
0.151	0.00254		0.509	0.00301		0.225	-0.00494		0.511	-0.000904		0.196	-0.0141		0.492	-0.0021
0.154	0.00258		0.508	0.00299		0.226	-0.00484		0.51	-0.00091		0.197	-0.0139		0.491	-0.00212
0.157	0.00261		0.507	0.00298		0.227	-0.00475		0.509	-0.000911		0.198	-0.0138		0.49	-0.00213
0.16	0.00263		0.506	0.00296		0.228	-0.00468		0.508	-0.000923		0.199	-0.0136		0.489	-0.00215
0.163	0.00268		0.505	0.00294		0.229	-0.00458		0.507	-0.000922		0.2	-0.0135		0.488	-0.00216
0.167	0.00268		0.504	0.00292		0.23	-0.00448		0.506	-0.000929		0.201	-0.0134		0.487	-0.00217
0.17	0.00273		0.503	0.0029		0.231	-0.00441		0.505	-0.000939		0.202	-0.0133		0.486	-0.00219
0.173	0.00278		0.502	0.00286		0.232	-0.00433		0.504	-0.000936		0.203	-0.0131		0.485	-0.0022
0.176	0.00278		0.501	0.00287		0.233	-0.00425		0.503	-0.000945		0.204	-0.013		0.484	-0.00221
0.179	0.00281		0.5	0.00284		0.234	-0.00415		0.502	-0.000957		0.205	-0.0129		0.483	-0.00224
0.182	0.00284		0.499	0.00282		0.235	-0.00408		0.501	-0.000948		0.206	-0.0128		0.482	-0.00225
0.185	0.00286		0.498	0.00281		0.236	-0.00401		0.5	-0.000966		0.207	-0.0126		0.481	-0.00226
0.188	0.0029		0.497	0.00279		0.237	-0.00393		0.499	-0.000963		0.208	-0.0125		0.48	-0.0023
0.191	0.00291		0.496	0.00278		0.238	-0.00385		0.498	-0.000968		0.209	-0.0124		0.479	-0.00229
0.194	0.00296		0.495	0.00274		0.239	-0.00378		0.497	-0.000979		0.21	-0.0123		0.478	-0.00231
0.197	0.00297		0.494	0.00274		0.24	-0.00369		0.496	-0.000974		0.211	-0.0122		0.477	-0.00233
0.2	0.003		0.492	0.00273		0.241	-0.00363		0.495	-0.000987		0.212	-0.012		0.476	-0.00234
0.204	0.00304		0.492	0.0027		0.242	-0.00355		0.494	-0.000992		0.213	-0.012		0.475	-0.00236
0.207	0.00305		0.491	0.00268		0.243	-0.00348		0.493	-0.000994		0.214	-0.0118		0.474	-0.00237
0.21	0.00308		0.49	0.00267		0.244	-0.00342		0.492	-0.00101		0.215	-0.0117		0.473	-0.00239
0.213	0.00313		0.489	0.00265		0.245	-0.00334		0.491	-0.001		0.216	-0.0116		0.472	-0.00241
0.216	0.00313		0.488	0.00264		0.246	-0.00328		0.49	-0.00101		0.217	-0.0115		0.471	-0.00241
0.219	0.00317		0.487	0.00262		0.247	-0.00322		0.489	-0.00104		0.218	-0.0114		0.47	-0.00244
0.222	0.00319		0.486	0.0026		0.248	-0.00315		0.488	-0.00101		0.219	-0.0113		0.469	-0.00245
0.225	0.00321		0.485	0.00259		0.249	-0.00309		0.487	-0.00102		0.22	-0.0112		0.468	-0.00247
0.228	0.00324		0.484	0.00256		0.25	-0.00302		0.486	-0.00104		0.221	-0.0111		0.467	-0.00251
0.231	0.00327		0.483	0.00254		0.251	-0.00296		0.485	-0.00103		0.222	-0.0109		0.466	-0.0025
0.234	0.00329		0.482	0.00255		0.252	-0.0029		0.484	-0.00105		0.223	-0.0108		0.465	-0.00252
0.238	0.00332		0.481	0.00252		0.253	-0.00282		0.483	-0.00104		0.224	-0.0107		0.464	-0.00254
0.241	0.00333		0.48	0.00251		0.254	-0.00278		0.482	-0.00106		0.225	-0.0106		0.463	-0.00255
0.244	0.00338		0.479	0.00247		0.255	-0.00272		0.481	-0.00106		0.226	-0.0105		0.462	-0.00258
0.247	0.00339		0.478	0.00247		0.256	-0.00265		0.48	-0.00106		0.227	-0.0104		0.461	-0.00258
0.25	0.00342		0.477	0.00246		0.257	-0.0026		0.479	-0.00107		0.228	-0.0103		0.46	-0.00261
0.253	0.00341		0.476	0.00244		0.258	-0.00253		0.478	-0.00108		0.229	-0.0102		0.459	-0.00262
0.256	0.00347		0.474	0.00243		0.259	-0.00247		0.477	-0.00108		0.23	-0.0101		0.458	-0.00264
0.259	0.00349		0.474	0.00241		0.26	-0.00242		0.476	-0.0011		0.231	-0.01		0.457	-0.00267
0.262	0.00352		0.473	0.0024		0.261	-0.00236		0.475	-0.00109		0.232	-0.0099		0.456	-0.00268
0.265	0.00354		0.472	0.00238		0.262	-0.00231		0.474	-0.00109		0.233	-0.00983		0.455	-0.0027
0.268	0.00356		0.471	0.00236		0.263	-0.00226		0.473	-0.00111		0.234	-0.00951		0.454	-0.00272
0.271	0.00359		0.47	0.00233		0.264	-0.00221		0.472	-0.0011		0.235	-0.00951		0.453	-0.00273
0.274	0.00361		0.469	0.00233		0.265	-0.00215		0.471	-0.00112		0.236	-0.00933		0.452	-0.00275
0.277	0.00364		0.468	0.00232		0.266	-0.00209		0.47	-0.00113		0.237	-0.00926		0.451	-0.00277
0.281	0.00367		0.467	0.00229		0.267	-0.00204		0.469	-0.00112		0.238	-0.00915		0.45	-0.00279
0.284	0.00368		0.466	0.00229		0.268	-0.00199		0.468	-0.00114		0.239	-0.00906		0.449	-0.00281
0.287	0.00372		0.465	0.00228		0.269	-0.00194		0.467	-0.00114		0.24	-0.00896		0.448	-0.00283
0.29	0.00373		0.464	0.00225		0.27	-0.0019		0.466	-0.00114		0.241	-0.00887		0.447	-0.00285
0.293	0.00378		0.463	0.00224		0.271	-0.00185		0.465	-0.00116		0.242	-0.00879		0.446	-0.00287
0.296	0.00379		0.462	0.00221		0.272	-0.00179		0.464	-0.00115		0.243	-0.00868		0.445	-0.00289
0.299	0.0038		0.461	0.00221		0.273	-0.00175		0.463	-0.00117		0.244	-0.00859		0.444	-0.0029
0.302	0.00383		0.46	0.0022		0.274	-0.0017		0.462	-0.00117		0.245	-0.00851		0.443	-0.00293
0.305	0.00386		0.459	0.00217		0.275	-0.00166		0.461	-0.00117		0.246	-0.00841		0.442	-0.00295
0.308	0.00387		0.458	0.00217		0.276	-0.00161		0.46	-0.00118		0.247	-0.00832		0.441	-0.00298
0.311	0.00392		0.457	0.00217		0.277	-0.00157		0.459	-0.00119		0.248	-0.00823		0.44	-0.003
0.314	0.00392		0.456	0.00214		0.278	-0.00153		0.458	-0.00119		0.249	-0.00812		0.439	-0.00301
0.318	0.00396		0.455	0.00212		0.279	-0.00149		0.457	-0.00121		0.25	-0.00804		0.438	-0.00304
0.321	0.00399		0.454	0.0021		0.28	-0.00144		0.456	-0.0012		0.251	-0.00796		0.437	-0.00306
0.324	0.004		0.453	0.0021		0.281	-0.00141		0.455	-0.00121		0.252	-0.00787		0.436	-0.00307
0.327	0.00404		0.452	0.00207		0.282	-0.00136		0.454	-0.00122		0.253	-0.00779		0.435	-0.0031
0.33	0.00407		0.451	0.00206		0.283	-0.00132		0.453	-0.00122		0.254	-0.00769		0.434	-0.00312
0.333	0.00407		0.45	0.00205		0.284	-0.00128		0.452	-0.00124		0.255	-0.00761		0.433	-0.00314
0.336	0.00412		0.449	0.00202		0.285	-0.00122		0.451	-0.00124		0.256	-0.00754		0.432	-0.00317
0.339	0.00412		0.448	0.00202		0.286	-0.0012		0.45	-0.00125		0.257	-0.00744		0.431	-0.00318
0.342	0.00417		0.447	0.002		0.287	-0.00116		0.449	-0.00126		0.258	-0.00736		0.43	-0.00321
0.345	0.00418		0.446	0.00198		0.288	-0.00112		0.448	-0.00126		0.259	-0.00727		0.429	-0.00323
0.348	0.00421		0.445	0.00198		0.289	-0.00109		0.447	-0.00127		0.26	-0.00718		0.428	-0.00325
0.351	0.00424		0.444	0.00193		0.29	-0.00105		0.446	-0.00128		0.261	-0.00711		0.427	-0.00328
0.352	0.00417		0.443	0.00195		0.291	-0.00101		0.445	-0.00127		0.262	-0.00697		0.426	-0.0033
0.35	0.000869		0.441	0.00192		0.292	-0.000982		0.444	-0.00129		0.263	-0.00693		0.425	-0.00333
0.347	0.000461		0.441	0.00191		0.293	-0.000945		0.443	-0.00129		0.264	-0.00686		0.424	-0.00335
0.344	0.000211		0.44	0.00189		0.294	-0.00104		0.442	-0.0013		0.265	-0.00676		0.423	-0.00337
0.341	2.35e-05		0.439	0.00187		0.295	-0.000765		0.441	-0.00131		0.266	-0.0067		0.422	-0.00341
0.338	-0.000117		0.438	0.00186		0.296	-0.000848		0.44	-0.00131		0.267	-0.00661		0.421	-0.00342
0.335	-0.000233		0.437	0.00185		0.297	-0.000763		0.439	-0.00133		0.268	-0.00652		0.42	-0.00345
0.332	-0.000377		0.436	0.00183		0.298	-0.000756		0.438	-0.00134		0.269	-0.00646		0.419	-0.00348
0.329	-0.000427		0.435	0.00182		0.299	-0.000714		0.437	-0.00133		0.27	-0.00637		0.418	-0.0035
0.326	-0.000516		0.434	0.00181		0.3	-0.000687		0.436	-0.00136		0.271	-0.00628		0.417	-0.00353
0.322	-0.000587		0.433	0.00179		0.301	-0.000663		0.435	-0.00135		0.272	-0.00622		0.416	-0.00357
0.319	-0.000652		0.432	0.00177		0.302	-0.000621		0.434	-0.00136		0.273	-0.00612		0.415	-0.00357
0.316	-0.000726		0.431	0.00173		0.303	-0.000597		0.433	-0.00137		0.274	-0.00606		0.414	-0.00361
0.313	-0.00078		0.43	0.00175		0.304	-0.000567		0.432	-0.00137		0.275	-0.00596		0.413	-0.00363
0.31	-0.000842		0.429	0.00173		0.305	-0.000527		0.431	-0.00138		0.276	-0.00591		0.412	-0.00366
0.307	-0.000898		0.428	0.00171		0.306	-0.000516		0.43	-0.00139		0.277	-0.00583		0.411	-0.0037
0.304	-0.000937		0.427	0.0017		0.307	-0.000478		0.429	-0.00139		0.278	-0.00574		0.41	-0.00371
0.301	-0.001		0.426	0.00169		0.308	-0.000452		0.428	-0.00141		0.279	-0.00568		0.409	-0.00375
0.298	-0.00103		0.425	0.00167		0.309	-0.000429		0.427	-0.00141		0.28	-0.00561		0.408	-0.00378
0.295	-0.00108		0.424	0.00166		0.31	-0.000369		0.426	-0.00142		0.281	-0.00553		0.407	-0.0038
0.292	-0.00115		0.423	0.00165		0.311	-0.000378		0.425	-0.00144		0.282	-0.00546		0.406	-0.00383
0.289	-0.00117		0.422	0.00162		0.312	-0.000349		0.424	-0.00143		0.283	-0.00538		0.405	-0.00386
0.286	-0.00122		0.421	0.00162		0.313	-0.000312		0.423	-0.00145		0.284	-0.0053		0.404	-0.00389
0.282	-0.00126		0.42	0.0016		0.314	-0.000296		0.422	-0.00146		0.285	-0.00524		0.403	-0.00393
0.279	-0.00129		0.419	0.00157		0.315	-0.000268		0.421	-0.00146		0.286	-0.00516		0.402	-0.00396
0.276	-0.00134		0.418	0.00158		0.316	-0.000242		0.42	-0.00148		0.287	-0.00508		0.401	-0.00398
0.273	-0.00136		0.417	0.00155		0.317	-0.000226		0.419	-0.00147		0.288	-0.00503		0.4	-0.00403
0.27	-0.00141		0.416	0.00154		0.318	-0.000187		0.418	-0.00149		0.289	-0.00495		0.399	-0.00405
0.267	-0.00144		0.415	0.00152		0.319	-0.000173		0.417	-0.0015		0.29	-0.00489		0.398	-0.00409
0.264	-0.00148		0.414	0.00151		0.32	-0.000169		0.416	-0.0015		0.291	-0.00481		0.397	-0.00411
0.261	-0.00152		0.413	0.0015		0.321	-0.000115		0.415	-0.00152		0.292	-0.00475		0.396	-0.00414
0.258	-0.00155		0.412	0.00148		0.322	-0.000113		0.414	-0.00152		0.293	-0.00468		0.395	-0.00418
0.255	-0.00158		0.41	0.00146		0.323	-7.74e-05		0.413	-0.00154		0.294	-0.00461		0.394	-0.00422
0.252	-0.00159		0.41	0.00145		0.325	-4.87e-05		0.412	-0.00151		0.295	-0.00455		0.393	-0.00425
0.249	-0.00164		0.409	0.00143		0.326	-5.53e-05		0.411	-0.00156		0.296	-0.00447		0.392	-0.00429
0.246	-0.00168		0.408	0.00143		0.327	-3.75e-05		0.41	-0.00156		0.297	-0.00441		0.391	-0.00432
0.242	-0.00172		0.407	0.0014		0.328	1.76e-05		0.409	-0.00157		0.298	-0.00435		0.39	-0.00437
0.239	-0.00175		0.406	0.00137		0.329	6.09e-05		0.408	-0.00157		0.299	-0.00429		0.389	-0.00439
0.236	-0.00178		0.405	0.00139		0.33	7.43e-05		0.407	-0.0016		0.3	-0.00419		0.388	-0.00443
0.233	-0.00181		0.404	0.00136		0.331	6.97e-05		0.406	-0.0016		0.301	-0.00416		0.387	-0.00447
0.23	-0.00184		0.403	0.00134		0.332	7.92e-05		0.405	-0.00161		0.302	-0.00408		0.386	-0.0045
0.227	-0.00188		0.402	0.00134		0.333	0.000107		0.404	-0.00163		0.303	-0.00402		0.385	-0.00454
0.224	-0.0019		0.401	0.00131		0.334	0.000138		0.403	-0.00162		0.304	-0.00397		0.384	-0.00458
0.221	-0.00193		0.4	0.00131		0.335	0.000162		0.402	-0.00165		0.305	-0.0039		0.383	-0.00461
0.218	-0.00197		0.399	0.00127		0.336	0.000186		0.401	-0.00165		0.306	-0.00385		0.382	-0.00466
0.215	-0.00199		0.398	0.00127		0.337	-0.000152		0.4	-0.00166		0.307	-0.00377		0.381	-0.00469
0.212	-0.00204		0.397	0.00126		0.339	0.00043		0.399	-0.00168		0.308	-0.00371		0.38	-0.00473
0.209	-0.00206		0.396	0.00124		0.34	0.000182		0.398	-0.00169		0.309	-0.00367		0.379	-0.00479
0.206	-0.00208		0.395	0.00123		0.341	0.000259		0.397	-0.00169		0.31	-0.00359		0.378	-0.00482
0.202	-0.00212		0.394	0.00121		0.342	0.000285		0.396	-0.00171		0.311	-0.00354		0.377	-0.00488
0.199	-0.00214		0.393	0.00118		0.343	0.00028		0.395	-0.00171		0.312	-0.00349		0.376	-0.00491
0.196	-0.00217		0.392	0.00118		0.344	0.000305		0.394	-0.00173		0.313	-0.00339		0.375	-0.00495
0.193	-0.00221		0.391	0.00116		0.345	0.00033		0.393	-0.00174		0.314	-0.00337		0.374	-0.005
0.19	-0.00223		0.39	0.00114		0.346	0.000335		0.392	-0.00175		0.315	-0.0033		0.373	-0.00503
0.187	-0.00226		0.389	0.00114		0.347	0.000351		0.391	-0.00176		0.316	-0.00325		0.372	-0.00508
0.184	-0.00229		0.388	0.00112		0.348	0.000365		0.39	-0.00178		0.317	-0.00319		0.371	-0.00513
0.181	-0.00231		0.387	0.0011		0.349	0.000387		0.389	-0.00178		0.318	-0.00313		0.37	-0.00517
0.178	-0.00235		0.386	0.00109		0.35	0.000396		0.388	-0.0018		0.319	-0.00308		0.369	-0.00523
0.175	-0.00237		0.385	0.00108		0.351	0.000402		0.387	-0.00182		0.32	-0.00303		0.368	-0.00527
0.172	-0.00241		0.384	0.00105		0.352	0.000431		0.386	-0.00184		0.321	-0.00297		0.367	-0.00531
0.168	-0.00243		0.383	0.00104		0.353	0.00043		0.385	-0.00184		0.322	-0.00292		0.366	-0.00537
0.165	-0.00245		0.382	0.00102		0.354	0.000447		0.384	-0.00185		0.323	-0.00286		0.365	-0.00543
0.162	-0.00249		0.381	0.00101		0.355	0.000467		0.383	-0.00187		0.324	-0.00281		0.364	-0.00547
0.159	-0.00252		0.38	0.000977		0.356	0.000474		0.382	-0.00188		0.325	-0.00277		0.363	-0.00553
0.156	-0.00253		0.379	0.000977		0.357	0.00049		0.381	-0.00189		0.326	-0.00269		0.362	-0.00557
0.153	-0.00257		0.378	0.000965		0.358	0.000504		0.38	-0.0019		0.327	-0.00266		0.361	-0.00563
0.15	-0.00259		0.377	0.000946		0.359	0.000507		0.379	-0.00192		0.328	-0.00261		0.36	-0.00569
0.147	-0.00262		0.375	0.00111		0.36	0.000525		0.378	-0.00193		0.329	-0.00255		0.359	-0.00573
0.144	-0.00265		0.374	0.00102		0.361	0.000542		0.377	-0.00195		0.33	-0.00249		0.358	-0.00579
0.141	-0.00267		0.373	0.000783		0.362	0.000546		0.376	-0.00195		0.331	-0.00246		0.357	-0.00584
0.138	-0.00271		0.371	0.000773		0.363	0.000571		0.375	-0.00197		0.332	-0.0024		0.356	-0.0059
0.135	-0.00275		0.37	0.000816		0.364	0.000568		0.373	-0.00196		0.333	-0.00236		0.355	-0.00597
0.131	-0.00276		0.369	0.000827		0.365	0.000587		0.372	-0.00201		0.334	-0.00231		0.354	-0.00603
0.128	-0.00279		0.368	0.000821		0.366	0.000598		0.371	-0.00203		0.335	-0.00225		0.353	-0.00602
0.125	-0.0028		0.367	0.000778		0.367	0.000595		0.37	-0.00204		0.336	-0.00222		0.353	-0.0061
0.122	-0.00285		0.366	0.00106		0.367	0.000581		0.369	-0.00207		0.337	-0.00216		0.354	-0.00353
0.119	-0.00287		0.364	0.000538		0.367	0.000516		0.368	-0.00208		0.338	-0.00213		0.355	-0.0033
0.116	-0.00289		0.363	0.000896		0.366	-0.0013		0.367	-0.00211		0.339	-0.0021		0.356	-0.00313
0.113	-0.00293		0.362	0.000635		0.364	-0.00133		0.367	-0.00203		0.34	-0.00202		0.357	-0.00299
0.11	-0.00296		0.361	0.000775		0.363	-0.0014		0.368	-0.000105		0.341	-0.00199		0.358	-0.00288
0.107	-0.00298		0.36	0.000664		0.362	-0.00147		0.369	0.000275		0.342	-0.00192		0.359	-0.00279
0.104	-0.00302		0.359	0.000699		0.361	-0.00151		0.37	0.000431		0.343	-0.0019		0.36	-0.0027
0.101	-0.00304		0.358	0.000667		0.36	-0.00157		0.371	0.000535		0.344	-0.00185		0.361	-0.00262
0.098	-0.00307		0.357	0.000647		0.359	-0.00161		0.372	0.000703		0.345	-0.0018		0.362	-0.00255
0.095	-0.00312		0.356	0.000644		0.358	-0.00164		0.373	0.000704		0.346	-0.00177		0.363	-0.00248
0.091	-0.00313		0.355	0.000614		0.357	-0.00169		0.374	0.000771		0.347	-0.00172		0.364	-0.00242
0.088	-0.00316		0.354	0.000579		0.356	-0.00172		0.375	0.000795		0.348	-0.00167		0.365	-0.00233
0.085	-0.00319		0.353	0.0006		0.355	-0.00175		0.376	0.000828		0.349	-0.00164		0.366	-0.0023
0.082	-0.00322		0.352	0.000574		0.354	-0.00178		0.377	0.000863		0.35	-0.00158		0.367	-0.00224
0.079	-0.00325		0.352	0.000542		0.353	-0.00181		0.378	0.000883		0.351	-0.00154		0.368	-0.00219
0.076	-0.00328		0.353	0.00325		0.352	-0.00184		0.379	0.000922		0.352	-0.00151		0.369	-0.00215
0.073	-0.00331		0.355	0.00405		0.351	-0.00187		0.38	0.000936		0.353	-0.00148		0.37	-0.00208
0.07	-0.00335		0.356	0.00426		0.35	-0.00189		0.381	0.000951		0.353	-0.00154		0.371	-0.00204
0.067	-0.00338		0.357	0.00435		0.349	-0.00192		0.382	0.000978		0.352	-0.00431		0.372	-0.002
0.064	-0.00341		0.358	0.00445		0.348	-0.00195		0.383	0.00099		0.351	-0.0046		0.373	-0.00196
0.061	-0.00345		0.359	0.0045		0.347	-0.00197		0.384	0.001		0.35	-0.0048		0.374	-0.00191
0.058	-0.00348		0.36	0.00458		0.346	-0.00199		0.385	0.00103		0.349	-0.00495		0.375	-0.00187
0.054	-0.00354		0.361	0.00463		0.345	-0.00202		0.386	0.00103		0.348	-0.00508		0.376	-0.00183
0.051	-0.00355		0.362	0.00468		0.344	-0.00205		0.387	0.00106		0.347	-0.00519		0.377	-0.00179
0.048	-0.00358		0.363	0.00473		0.343	-0.00207		0.388	0.00106		0.346	-0.0053		0.378	-0.00173
0.045	-0.00363		0.364	0.00477		0.342	-0.0021		0.389	0.00106		0.345	-0.0054		0.379	-0.00171
0.042	-0.00365		0.365	0.00482		0.341	-0.00212		0.39	0.00109		0.344	-0.0055		0.38	-0.00168
0.039	-0.0037		0.366	0.00485		0.34	-0.00214		0.391	0.00108		0.343	-0.0056		0.381	-0.00163
0.036	-0.00374		0.367	0.00487		0.339	-0.00216		0.392	0.00109		0.342	-0.00569		0.382	-0.00161
0.033	-0.00377		0.368	0.00493		0.338	-0.00219		0.393	0.00111		0.341	-0.00578		0.383	-0.00157
0.03	-0.00382		0.369	0.00496		0.338	-0.00221		0.394	0.0011		0.34	-0.00586		0.384	-0.00154
0.027	-0.00385		0.37	0.00497		0.336	-0.00225		0.395	0.00112		0.339	-0.00596		0.385	-0.0015
0.024	-0.0039		0.37	0.00501		0.335	-0.00229		0.396	0.00112		0.338	-0.006		0.386	-0.00147
0.021	-0.00396		0.372	0.00502		0.334	-0.00229		0.397	0.00112		0.337	-0.00612		0.387	-0.00144
0.018	-0.00399		0.372	0.00507		0.333	-0.00231		0.398	0.00114		0.336	-0.0062		0.388	-0.00141
0.014	-0.00408		0.374	0.00508		0.332	-0.00234		0.399	0.00115		0.335	-0.00629		0.389	-0.00138
0.011	-0.0041		0.375	0.0051		0.331	-0.00236		0.4	0.00114		0.334	-0.00637		0.39	-0.00135
0.008	-0.00414		0.376	0.00514		0.33	-0.0024		0.401	0.00115		0.333	-0.00645		0.391	-0.00132
0.005	-0.0042		0.377	0.00515		0.329	-0.00242		0.402	0.00115		0.332	-0.00654		0.392	-0.00129
0.002	-0.00424		0.378	0.00517		0.328	-0.00244		0.403	0.00115		0.331	-0.00661		0.393	-0.00127
-0.001	-0.00431		0.379	0.0052		0.327	-0.00247		0.404	0.00116		0.33	-0.0067		0.394	-0.00125
-0.004	-0.00437		0.38	0.0052		0.326	-0.00249		0.405	0.00116		0.329	-0.00678		0.395	-0.00121
-0.007	-0.00442		0.381	0.00526		0.325	-0.00252		0.406	0.00117		0.328	-0.00686		0.396	-0.0012
-0.01	-0.0045		0.382	0.00526		0.324	-0.00255		0.407	0.00117		0.327	-0.00695		0.397	-0.00116
-0.013	-0.00456		0.382	0.00527		0.323	-0.00257		0.408	0.00117		0.326	-0.00702		0.398	-0.00114
-0.016	-0.00462		0.384	0.00529		0.322	-0.00261		0.409	0.00118		0.325	-0.00711		0.399	-0.00112
-0.019	-0.0047		0.385	0.0053		0.321	-0.00263		0.41	0.00117		0.324	-0.0072		0.4	-0.00108
-0.023	-0.00476		0.386	0.00532		0.321	-0.00266		0.411	0.00117		0.323	-0.00727		0.401	-0.00107
-0.026	-0.00485		0.387	0.00535		0.319	-0.00268		0.412	0.00114		0.322	-0.00737		0.402	-0.00104
-0.029	-0.00493		0.388	0.00536		0.318	-0.00271		0.413	0.00119		0.321	-0.00744		0.403	-0.001
-0.032	-0.00501		0.389	0.00537		0.317	-0.00274		0.414	0.00118		0.32	-0.00752		0.404	-0.00117
-0.035	-0.00511		0.39	0.0054		0.317	-0.00277		0.415	0.00118		0.319	-0.00762		0.405	-0.000876
-0.038	-0.00519		0.391	0.0054		0.315	-0.00279		0.416	0.00117		0.318	-0.0077		0.406	-0.00103
-0.041	-0.00528		0.392	0.00542		0.314	-0.00283		0.417	0.00119		0.317	-0.00778		0.407	-0.00083
-0.044	-0.00539		0.393	0.00545		0.313	-0.00285		0.418	0.00118		0.316	-0.00788		0.408	-0.00095
-0.047	-0.00546		0.393	0.00544		0.313	-0.00289		0.419	0.00118		0.316	-0.00795		0.409	-0.000836
-0.048	-0.00542		0.395	0.00547		0.311	-0.00291		0.42	0.00119		0.314	-0.00805		0.41	-0.00087
-0.046	-0.00224		0.396	0.00547		0.311	-0.00294		0.421	0.00118		0.313	-0.00816		0.411	-0.000808
-0.043	-0.00167		0.396	0.0055		0.309	-0.00299		0.422	0.00119		0.312	-0.00822		0.412	-0.000817
-0.04	-0.00131		0.398	0.00552		0.308	-0.00301		0.423	0.00118		0.311	-0.00832		0.413	-0.000791
-0.037	-0.00105		0.398	0.00552		0.307	-0.00304		0.424	0.00119		0.31	-0.0084		0.414	-0.000761
-0.034	-0.000816		0.4	0.00554		0.306	-0.00308		0.425	0.0012		0.309	-0.0085		0.415	-0.000752
-0.031	-0.000638		0.401	0.00556		0.305	-0.0031		0.426	0.00118		0.309	-0.0086		0.416	-0.000713
-0.028	-0.000469		0.402	0.00555		0.305	-0.00314		0.427	0.00118		0.307	-0.00869		0.417	-0.00071
-0.025	-0.000313		0.403	0.00558		0.303	-0.00317		0.428	0.00119		0.306	-0.00878		0.418	-0.000707
-0.021	-0.0002		0.404	0.00559		0.302	-0.0032		0.429	0.00118		0.305	-0.00886		0.419	-0.000659
-0.018	-7.4e-05		0.404	0.0056		0.302	-0.00324		0.43	0.00119		0.304	-0.00895		0.42	-0.000658
-0.015	3.11e-05		0.406	0.00564		0.3	-0.00328		0.431	0.00119		0.303	-0.00907		0.421	-0.000646
-0.012	0.000122		0.407	0.00561		0.299	-0.0033		0.432	0.00118		0.302	-0.00915		0.422	-0.000599
-0.009	0.000233		0.408	0.00564		0.298	-0.00335		0.433	0.00119		0.302	-0.00925		0.423	-0.000621
-0.006	0.000304		0.409	0.00565		0.298	-0.00338		0.434	0.00118		0.3	-0.00937		0.424	-0.000581
-0.003	0.000406		0.41	0.00566		0.296	-0.00343		0.435	0.00118		0.299	-0.00944		0.425	-0.000564
0	0.000471		0.41	0.00569		0.296	-0.00346		0.436	0.00119		0.298	-0.00955		0.426	-0.000565
0.003	0.00054		0.411	0.00569		0.295	-0.00349		0.437	0.00117		0.297	-0.00964		0.427	-0.000527
0.006	0.000616		0.412	0.00571		0.294	-0.00353		0.438	0.0012		0.296	-0.00974		0.428	-0.000518
0.009	0.00068		0.414	0.00571		0.293	-0.00357		0.439	0.00118		0.296	-0.00986		0.429	-0.00051
0.012	0.000737		0.414	0.00572		0.291	-0.0036		0.44	0.00117		0.295	-0.00994		0.43	-0.000471
0.016	0.000836		0.416	0.00574		0.29	-0.00365		0.441	0.00118		0.293	-0.0101		0.431	-0.000485
0.019	0.00086		0.417	0.00575		0.29	-0.00368		0.442	0.00117		0.292	-0.0102		0.432	-0.000454
0.022	0.000929		0.418	0.00576		0.289	-0.00372		0.443	0.00118		0.291	-0.0103		0.433	-0.000435
0.025	0.000974		0.419	0.00578		0.288	-0.00377		0.444	0.00117		0.29	-0.0104		0.434	-0.000432
0.028	0.00103		0.419	0.00579		0.287	-0.00381		0.445	0.00117		0.29	-0.0105		0.435	-0.000399
0.031	0.00108		0.421	0.00581		0.286	-0.00385		0.446	0.00118		0.289	-0.0106		0.436	-0.000403
0.034	0.00113		0.421	0.00582		0.285	-0.0039		0.447	0.00117		0.287	-0.0107		0.437	-0.000384
0.037	0.00117		0.423	0.00582		0.284	-0.00393		0.448	0.00117		0.286	-0.0108		0.438	-0.000361
0.04	0.00122		0.423	0.00584		0.283	-0.00398		0.449	0.00117		0.285	-0.0109		0.439	-0.000356
0.043	0.00126		0.425	0.00584		0.281	-0.00402		0.45	0.00116		0.285	-0.011		0.44	-0.00034
0.046	0.00132		0.425	0.00585		0.28	-0.00407		0.451	0.00117		0.283	-0.0111		0.441	-0.000305
0.049	0.00135		0.427	0.00587		0.28	-0.00411		0.452	0.00116		0.282	-0.0112		0.442	-0.000326
0.052	0.00139		0.428	0.00588		0.279	-0.00416		0.453	0.00116		0.282	-0.0113		0.443	-0.000286
0.056	0.00145		0.429	0.00589		0.278	-0.00421		0.454	0.00116		0.28	-0.0115		0.444	-0.000288
0.059	0.00148		0.43	0.0059		0.277	-0.00426		0.455	0.00116		0.279	-0.0116		0.445	-0.000265
0.062	0.00152		0.431	0.00591		0.276	-0.0043		0.456	0.00115		0.278	-0.0117		0.446	-0.000252
0.065	0.00156		0.432	0.00595		0.275	-0.00435		0.457	0.00116		0.278	-0.0118		0.447	-0.000249
0.068	0.00159		0.433	0.00594		0.273	-0.0044		0.458	0.00115		0.276	-0.0119		0.448	-0.00023
0.071	0.00163		0.434	0.00594		0.273	-0.00445		0.459	0.00116		0.275	-0.012		0.449	-0.00021
0.074	0.00167		0.435	0.00596		0.272	-0.00451		0.46	0.00116		0.274	-0.0122		0.45	-0.000217
0.077	0.0017		0.435	0.00597		0.271	-0.00455		0.461	0.00114		0.274	-0.0123		0.451	-0.000183
0.08	0.00174		0.437	0.00597		0.27	-0.00461		0.462	0.00115		0.272	-0.0124		0.452	-0.000184
0.083	0.00179		0.438	0.006		0.269	-0.00466		0.463	0.00116		0.272	-0.0125		0.453	-0.000169
0.086	0.00181		0.439	0.00599		0.268	-0.00471		0.464	0.00114		0.27	-0.0126		0.454	-0.000136
0.09	0.00186		0.44	0.00601		0.267	-0.00477		0.465	0.00115		0.269	-0.0127		0.455	-0.000159
0.093	0.00188		0.44	0.00602		0.266	-0.00482		0.466	0.00114		0.269	-0.0129		0.456	-0.000128
0.096	0.00194		0.441	0.00603		0.265	-0.00489		0.467	0.00114		0.267	-0.013		0.457	-0.000109
0.099	0.00196		0.442	0.00604		0.264	-0.00495		0.468	0.00114		0.267	-0.0131		0.458	-0.000115
0.102	0.00198		0.443	0.00605		0.262	-0.005		0.469	0.00113		0.266	-0.0132		0.459	-9.09e-05
0.105	0.00202		0.445	0.00608		0.262	-0.00505		0.47	0.00114		0.265	-0.0133		0.46	-8e-05
0.108	0.00206		0.445	0.00609		0.261	-0.00511		0.471	0.00114		0.263	-0.0135		0.461	-8.48e-05
0.111	0.00208		0.447	0.00608		0.26	-0.00516		0.472	0.00113		0.263	-0.0136		0.463	-4.03e-05
0.114	0.00213		0.448	0.0061		0.259	-0.00524		0.473	0.00114		0.261	-0.0137		0.464	-7.51e-05
0.117	0.00215		0.449	0.00612		0.257	-0.00529		0.474	0.00113		0.261	-0.0139		0.465	-6.92e-05
0.12	0.00219		0.449	0.00612		0.257	-0.00535		0.475	0.00113		0.26	-0.014		0.466	-2.05e-05
0.123	0.00222		0.451	0.00614		0.256	-0.00541		0.476	0.00114		0.259	-0.0141		0.467	2.72e-05
0.127	0.00224		0.451	0.00613		0.255	-0.00547		0.477	0.00112		0.258	-0.0142		0.468	3.7e-05
0.13	0.00228		0.453	0.00615		0.254	-0.00553		0.478	0.00113		0.256	-0.0143		0.469	1.4e-05
0.133	0.00232		0.454	0.00616		0.253	-0.00561		0.479	0.00112		0.256	-0.0145		0.47	-1.98e-06
0.136	0.00234		0.455	0.00617		0.252	-0.00566		0.48	0.00112		0.254	-0.0146		0.471	1.57e-05
0.139	0.00238		0.456	0.0062		0.251	-0.00573		0.481	0.00112		0.254	-0.0147		0.472	5.27e-05
0.142	0.00239		0.457	0.00616		0.25	-0.0058		0.482	0.00112		0.252	-0.0149		0.473	7.32e-05
0.145	0.00244		0.458	0.00621		0.249	-0.00587		0.483	0.00111		0.252	-0.015		0.474	7.08e-05
0.148	0.00247		0.459	0.00622		0.248	-0.00594		0.484	0.00112		0.251	-0.0151		0.475	6.57e-05
0.151	0.00249		0.459	0.00622		0.247	-0.006		0.485	0.00111		0.249	-0.0152		0.476	7.29e-05
0.154	0.00253		0.461	0.00624		0.246	-0.00609		0.486	0.00111		0.248	-0.0154		0.477	9.44e-05
0.157	0.00256		0.462	0.00625		0.245	-0.00615		0.487	0.00111		0.248	-0.0155		0.478	0.000115
0.16	0.00258		0.463	0.00625		0.244	-0.00622		0.488	0.0011		0.247	-0.0156		0.479	0.000123
0.164	0.00262		0.464	0.00627		0.243	-0.0063		0.489	0.00113		0.246	-0.0158		0.48	0.000129
0.167	0.00263		0.465	0.00628		0.242	-0.00637		0.49	0.0011		0.245	-0.0159		0.481	0.000139
0.17	0.00268		0.465	0.00629		0.241	-0.00645		0.491	0.0011		0.244	-0.016		0.482	0.000143
0.173	0.00273		0.466	0.0063		0.24	-0.00653		0.492	0.00111		0.243	-0.0161		0.483	0.000151
0.176	0.00273		0.468	0.00632		0.239	-0.0066		0.493	0.0011		0.241	-0.0163		0.484	0.000163
0.179	0.00276		0.468	0.00633		0.238	-0.00668		0.494	0.0011		0.241	-0.0164		0.485	0.000176
0.182	0.00279		0.47	0.00635		0.237	-0.00677		0.495	0.0011		0.24	-0.0165		0.486	0.000185
0.185	0.00281		0.471	0.00634		0.236	-0.00685		0.496	0.00109		0.239	-0.0167		0.487	0.000193
0.188	0.00284		0.471	0.00635		0.235	-0.00694		0.497	0.0011		0.238	-0.0168		0.488	-0.000238
0.191	0.00287		0.473	0.00637		0.234	-0.00701		0.498	0.00109		0.237	-0.017		0.49	0.000332
0.194	0.0029		0.473	0.00637		0.233	-0.00712		0.499	0.00109		0.236	-0.017		0.491	0.000362
0.197	0.00292		0.474	0.00639		0.232	-0.0072		0.5	0.00109		0.235	-0.0172		0.493	0.000248
0.2	0.00295		0.476	0.0064		0.231	-0.00727		0.501	0.00108		0.234	-0.0173		0.494	0.000263
0.204	0.00298		0.477	0.00641		0.23	-0.00736		0.502	0.00109		0.233	-0.0174		0.495	0.000303
0.207	0.00301		0.477	0.00643		0.229	-0.00744		0.503	0.00108		0.232	-0.0176		0.497	0.000278
0.21	0.00302		0.478	0.00644		0.228	-0.00754		0.504	0.00108		0.231	-0.0177		0.498	0.000268
0.213	0.00308		0.479	0.00644		0.227	-0.00763		0.505	0.00109		0.23	-0.0178		0.499	0.000301
0.216	0.00308		0.481	0.00647		0.226	-0.0077		0.506	0.00108		0.229	-0.018		0.499	0.000298
0.219	0.00311		0.482	0.00645		0.225	-0.00781		0.507	0.00108		0.228	-0.0181		0.501	0.000314
0.222	0.00314		0.482	0.0065		0.224	-0.0079		0.508	0.00108		0.227	-0.0182		0.501	0.000313
0.225	0.00316		0.483	0.00649		0.223	-0.008		0.509	0.00107		0.226	-0.0183		0.503	0.000332
0.228	0.00319		0.485	0.0065		0.222	-0.00809		0.51	0.00107		0.225	-0.0185		0.504	0.000335
0.231	0.00322		0.486	0.00651		0.221	-0.0082		0.511	0.00107		0.224	-0.0186		0.505	0.000337
0.234	0.00323		0.487	0.00652		0.22	-0.00828		0.512	0.00107		0.223	-0.0187		0.506	0.000371
0.237	0.00327		0.488	0.00654		0.219	-0.00839		0.513	0.00107		0.222	-0.0189		0.507	0.000347
0.241	0.00328		0.488	0.00655		0.218	-0.00849		0.514	0.00107		0.221	-0.019		0.508	0.000365
0.244	0.00332		0.49	0.00655		0.217	-0.0086		0.515	0.00107		0.22	-0.0191		0.509	0.000383
0.247	0.00334		0.49	0.00658		0.216	-0.0087		0.516	0.00107		0.219	-0.0192		0.51	0.000375
0.25	0.00336		0.492	0.00657		0.215	-0.00881		0.517	0.00106		0.218	-0.0194		0.511	0.000392
0.253	0.00336		0.493	0.00659		0.214	-0.00891		0.518	0.00107		0.217	-0.0195		0.512	0.000403
0.256	0.00341		0.493	0.0066		0.213	-0.00902		0.519	0.00106		0.216	-0.0196		0.513	0.000397
0.259	0.00344		0.495	0.0066		0.212	-0.00913		0.52	0.00105		0.215	-0.0197		0.514	0.000421
0.262	0.00347		0.495	0.00664		0.211	-0.00924		0.521	0.00106		0.213	-0.0199		0.514	0.000425
0.265	0.00349		0.496	0.00663		0.21	-0.00934		0.522	0.00106		0.212	-0.02		0.516	0.000427
0.268	0.00352		0.498	0.00664		0.209	-0.00946		0.523	0.00105		0.211	-0.0202		0.517	0.000441
0.271	0.00354		0.499	0.00666		0.208	-0.00954		0.524	0.00106		0.21	-0.0203		0.518	0.000433
0.274	0.00356		0.5	0.00666		0.207	-0.00968		0.525	0.00105		0.209	-0.0204		0.519	0.000477
0.277	0.0036		0.501	0.00668		0.206	-0.0098		0.526	0.00105		0.208	-0.0206		0.52	0.000459
0.281	0.00362		0.501	0.0067		0.205	-0.00992		0.527	0.00106		0.207	-0.0206		0.521	0.000452
0.284	0.00363		0.502	0.00669		0.204	-0.0101		0.528	0.00105		0.206	-0.0208		0.522	0.000488
0.287	0.00367		0.504	0.00672		0.203	-0.0102		0.529	0.00105		0.205	-0.0209		0.523	0.000476
0.29	0.00368		0.505	0.00672		0.202	-0.0103		0.53	0.00105		0.204	-0.021		0.524	0.000478
0.293	0.00374		0.506	0.00673		0.201	-0.0104		0.531	0.00104		0.203	-0.0211		0.525	0.00051
0.296	0.00374		0.507	0.00676		0.2	-0.0105		0.532	0.00104		0.202	-0.0212		0.526	0.000495
0.299	0.00377		0.508	0.00675		0.199	-0.0106		0.533	0.00104		0.201	-0.0214		0.527	0.00051
0.302	0.00379		0.509	0.00678		0.198	-0.0108		0.534	0.00105		0.2	-0.0215		0.528	0.000526
0.305	0.00382		0.51	0.00678		0.197	-0.0109		0.535	0.00104		0.199	-0.0216		0.529	0.000509
0.308	0.00384		0.511	0.0068		0.196	-0.011		0.536	0.00104		0.198	-0.0217		0.53	0.000539
0.311	0.00387		0.512	0.00681		0.195	-0.0112		0.537	0.00104		0.197	-0.0218		0.531	0.000533
0.314	0.00389		0.513	0.00682		0.194	-0.0113		0.538	0.00104		0.196	-0.0219		0.532	0.000547
0.317	0.00393		0.514	0.00684		0.193	-0.0114		0.539	0.00104		0.195	-0.022		0.533	0.00056
0.321	0.00394		0.515	0.00684		0.192	-0.0116		0.54	0.00106		0.194	-0.0221		0.534	0.000544
0.324	0.00398		0.516	0.00686		0.191	-0.0117		0.541	0.00102		0.193	-0.0223		0.535	0.00057
0.327	0.004		0.516	0.00687		0.19	-0.0118		0.542	0.00104		0.192	-0.0223		0.535	0.000574
0.33	0.00405		0.518	0.00689		0.189	-0.012		0.543	0.00103		0.191	-0.0225		0.536	0.000567
0.333	0.00405		0.518	0.00689		0.188	-0.0121		0.544	0.00103		0.19	-0.0226		0.538	0.000605
0.336	0.00409		0.52	0.0069		0.187	-0.0123		0.545	0.00103		0.189	-0.0227		0.539	0.000582
0.339	0.00411		0.52	0.00693		0.186	-0.0124		0.546	0.00103		0.188	-0.0228		0.54	0.000595
0.342	0.00414		0.522	0.00693		0.185	-0.0126		0.547	0.00103		0.187	-0.0229		0.541	0.000617
0.345	0.00417		0.523	0.00695		0.184	-0.0127		0.548	0.00103		0.186	-0.023		0.542	0.000597
0.348	0.0042		0.524	0.00695		0.183	-0.0129		0.549	0.00102		0.185	-0.0231		0.543	0.000625
0.351	0.00422		0.524	0.00698		0.182	-0.0131		0.55	0.00103		0.184	-0.0232		0.544	0.0006
0.352	0.00425		0.526	0.00699		0.181	-0.0132		0.551	0.00103		0.183	-0.0233		0.544	0.000639
0.35	0.000867		0.526	0.00699		0.18	-0.0133		0.552	0.00102		0.182	-0.0234		0.545	0.000627
0.347	0.000472		0.527	0.00701		0.179	-0.0135		0.553	0.00104		0.181	-0.0235		0.546	0.000642
0.344	0.000226		0.529	0.00703		0.178	-0.0137		0.554	0.00102		0.18	-0.0236		0.547	0.00065
0.341	4.43e-05		0.53	0.00703		0.177	-0.0138		0.555	0.00102		0.179	-0.0237		0.548	0.000665
0.338	-9.4e-05		0.531	0.00706		0.176	-0.014		0.556	0.00103		0.178	-0.0238		0.549	0.000648
0.335	-0.000217		0.532	0.00705		0.175	-0.0141		0.557	0.00102		0.177	-0.0239		0.55	0.000675
0.332	-0.000347		0.532	0.00708		0.174	-0.0143		0.558	0.00102		0.176	-0.024		0.551	0.000674
0.329	-0.000409		0.533	0.00712		0.173	-0.0145		0.559	0.00102		0.175	-0.0241		0.552	0.000674
0.326	-0.000491		0.535	0.00709		0.172	-0.0146		0.56	0.00102		0.174	-0.0242		0.553	0.000691
0.323	-0.000557		0.536	0.00712		0.171	-0.0148		0.561	0.00102		0.173	-0.0243		0.554	0.00069
0.319	-0.00063		0.536	0.00714		0.17	-0.015		0.562	0.00102		0.172	-0.0244		0.556	0.000694
0.316	-0.000693		0.537	0.00713		0.169	-0.0152		0.563	0.00101		0.171	-0.0245		0.556	0.000719
[truncated: 68,018 more rows]
