# Supplementary material for: Substrate Selection for Fundamental Studies of Electrocatalysts and Photoelectrodes: Inert Potential Windows in Acidic, Neutral, and Basic Electrolyte
Source: PLoS One. 2014 Oct 30;9(10):e107942. doi: 10.1371/journal.pone.0107942 (PMC4214636; doi:10.1371/journal.pone.0107942)
Supplement: File S7 — Electrochemical activity data for glassy carbon (GC) as displayed in Figure 8 . (XLSX) [file pone.0107942.s007.xlsx]

## Sheet: Glassy Carbon
SUPPORTING INFORMATION
Substrate Selection for Fundamental Studies of Electrocatalysts and Photoelectrodes: Inert Potential Windows in Acidic, Neutral, and Basic Electrolyte
Jesse D. Benck, Blaise A. Pinaud, Yelena Gorlin, and Thomas F. Jaramillo
Department of Chemical Engineering, Stanford University
Electrochemical Data for Glassy Carbon (GC) Substrate
0.1 M Sulfuric Acid						0.1 M Sodium Acetate						0.1 M Sodium Hydroxide
Cathodic Sweeps			Anodic Sweeps			Cathodic Sweeps			Anodic Sweeps			Cathodic Sweeps			Anodic Sweeps
Potential vs. RHE	Current Density		Potential vs. RHE	Current Density		Potential vs. RHE	Current Density		Potential vs. RHE	Current Density		Potential vs. RHE	Current Density		Potential vs. RHE	Current Density
(V)	(mA/cm2electrode)		(V)	(mA/cm2electrode)		(V)	(mA/cm2electrode)		(V)	(mA/cm2electrode)		(V)	(mA/cm2electrode)		(V)	(mA/cm2electrode)
0.367	0.000305		0.369	-0.028		0.365	-0.0974		0.367	-0.063		0.361	-0.09		0.362	-0.0124
0.366	3.21e-05		0.371	0.00449		0.362	-0.0337		0.369	-0.0185		0.358	-0.0434		0.363	-0.012
0.364	-0.000123		0.373	-0.00226		0.36	-0.0227		0.371	-0.0117		0.355	-0.0336		0.365	-0.0112
0.362	-0.000191		0.376	-0.00641		0.357	-0.0176		0.374	-0.00874		0.352	-0.024		0.367	-0.0109
0.36	-0.000241		0.379	-0.00587		0.354	-0.0145		0.377	-0.00677		0.349	-0.021		0.369	-0.0106
0.358	-0.00029		0.382	-0.005		0.351	-0.0126		0.379	-0.00568		0.347	-0.0188		0.371	-0.0103
0.356	-0.000307		0.384	-0.00488		0.349	-0.0117		0.381	-0.00498		0.344	-0.0168		0.373	-0.0101
0.354	-0.000362		0.386	-0.00441		0.348	-0.0109		0.383	-0.0044		0.342	-0.0162		0.375	-0.00987
0.352	-0.000387		0.388	-0.00403		0.345	-0.0103		0.385	-0.00395		0.34	-0.0156		0.377	-0.00963
0.35	-0.000393		0.39	-0.00366		0.343	-0.00978		0.387	-0.00357		0.338	-0.0152		0.379	-0.00946
0.348	-0.000422		0.392	-0.00334		0.341	-0.00941		0.389	-0.00324		0.336	-0.0148		0.381	-0.00929
0.346	-0.000442		0.394	-0.00309		0.339	-0.00907		0.391	-0.00297		0.334	-0.0145		0.383	-0.00915
0.344	-0.000472		0.396	-0.00286		0.337	-0.00879		0.393	-0.00272		0.332	-0.0143		0.385	-0.00896
0.342	-0.000484		0.398	-0.00269		0.335	-0.00854		0.395	-0.00251		0.33	-0.014		0.387	-0.00884
0.34	-0.00048		0.4	-0.00249		0.333	-0.00833		0.397	-0.00233		0.328	-0.0138		0.389	-0.00871
0.338	-0.000532		0.402	-0.00234		0.331	-0.00817		0.399	-0.00217		0.326	-0.0136		0.391	-0.00857
0.336	-0.00052		0.404	-0.00222		0.33	-0.00801		0.401	-0.00203		0.324	-0.0134		0.393	-0.00847
0.334	-0.000536		0.406	-0.00209		0.327	-0.00785		0.403	-0.00187		0.322	-0.0134		0.395	-0.00828
0.332	-0.000539		0.408	-0.00199		0.325	-0.00777		0.405	-0.00173		0.32	-0.0134		0.397	-0.00815
0.33	-0.000574		0.41	-0.00186		0.324	-0.00766		0.407	-0.0016		0.318	-0.0133		0.399	-0.00803
0.328	-0.000584		0.412	-0.00175		0.321	-0.00755		0.409	-0.00149		0.316	-0.0132		0.401	-0.00788
0.326	-0.000587		0.414	-0.00168		0.319	-0.00747		0.411	-0.00138		0.314	-0.0132		0.403	-0.0078
0.324	-0.000608		0.416	-0.00161		0.317	-0.0074		0.413	-0.00129		0.312	-0.0132		0.405	-0.00765
0.322	-0.000616		0.418	-0.00153		0.315	-0.00735		0.415	-0.00119		0.31	-0.0132		0.407	-0.00752
0.32	-0.000625		0.42	-0.00142		0.313	-0.0073		0.417	-0.00111		0.308	-0.0129		0.409	-0.00743
0.318	-0.000638		0.422	-0.00142		0.312	-0.00723		0.419	-0.00104		0.306	-0.0129		0.411	-0.00733
0.316	-0.00065		0.424	-0.00135		0.309	-0.00718		0.421	-0.000972		0.304	-0.0127		0.413	-0.00733
0.314	-0.000675		0.426	-0.00127		0.307	-0.00714		0.423	-0.000896		0.302	-0.0126		0.415	-0.00719
0.312	-0.00067		0.428	-0.0012		0.305	-0.00711		0.425	-0.000836		0.3	-0.0125		0.417	-0.00706
0.31	-0.000679		0.43	-0.00117		0.303	-0.00708		0.427	-0.00078		0.298	-0.0123		0.419	-0.00698
0.308	-0.000693		0.432	-0.00116		0.301	-0.00704		0.429	-0.000726		0.296	-0.0123		0.421	-0.00681
0.306	-0.000714		0.434	-0.0011		0.299	-0.00703		0.431	-0.000676		0.294	-0.0122		0.423	-0.00678
0.304	-0.000707		0.436	-0.00107		0.297	-0.00701		0.433	-0.00063		0.292	-0.0122		0.425	-0.00666
0.302	-0.000723		0.438	-0.00101		0.295	-0.007		0.435	-0.000567		0.29	-0.0123		0.427	-0.00656
0.3	-0.000734		0.44	-0.000992		0.293	-0.007		0.437	-0.00054		0.288	-0.0122		0.429	-0.0065
0.298	-0.000747		0.442	-0.000978		0.291	-0.007		0.439	-0.000482		0.286	-0.0123		0.431	-0.00641
0.296	-0.000761		0.444	-0.000917		0.289	-0.007		0.441	-0.000433		0.284	-0.0123		0.433	-0.0064
0.294	-0.000784		0.446	-0.000912		0.287	-0.00701		0.443	-0.000402		0.282	-0.0124		0.435	-0.00626
0.292	-0.000795		0.448	-0.000908		0.285	-0.00703		0.445	-0.000334		0.28	-0.0124		0.437	-0.00617
0.29	-0.000824		0.45	-0.000863		0.283	-0.00703		0.447	-0.000325		0.278	-0.0124		0.439	-0.00613
0.288	-0.000816		0.452	-0.000869		0.281	-0.00703		0.449	-0.000286		0.276	-0.0125		0.441	-0.00597
0.286	-0.000823		0.454	-0.000813		0.28	-0.00703		0.451	-0.000269		0.274	-0.0124		0.443	-0.00595
0.284	-0.000841		0.456	-0.00082		0.277	-0.00704		0.453	-0.000249		0.272	-0.0125		0.445	-0.00583
0.282	-0.000875		0.458	-0.000813		0.276	-0.00706		0.455	-0.000228		0.27	-0.0126		0.447	-0.00577
0.28	-0.000887		0.46	-0.000768		0.274	-0.00708		0.457	-0.000204		0.268	-0.0125		0.449	-0.00574
0.278	-0.000862		0.462	-0.000785		0.271	-0.0071		0.459	-0.000197		0.266	-0.0126		0.451	-0.00563
0.276	-0.000918		0.464	-0.000765		0.269	-0.00711		0.461	-0.000155		0.264	-0.0126		0.453	-0.00558
0.274	-0.000934		0.466	-0.000711		0.267	-0.00714		0.463	-0.00015		0.263	-0.0127		0.455	-0.00549
0.272	-0.000926		0.468	-0.000597		0.266	-0.00718		0.465	-0.00014		0.262	-0.015		0.457	-0.00544
0.27	-0.000951		0.466	0.000596		0.265	-0.00928		0.465	-0.000152		0.262	-0.0162		0.459	-0.00541
0.268	-0.000935		0.464	0.000302		0.265	-0.0073		0.464	-0.000337		0.263	-0.0148		0.461	-0.00526
0.266	-0.000969		0.462	0.00018		0.266	-0.00699		0.462	-0.0006		0.265	-0.0142		0.463	-0.00527
0.264	-0.000979		0.46	8.72e-05		0.268	-0.00641		0.46	-0.000728		0.267	-0.0137		0.465	-0.00518
0.262	-0.000989		0.458	2.53e-05		0.27	-0.00605		0.458	-0.000828		0.269	-0.0133		0.467	-0.0051
0.26	-0.00102		0.456	-3.3e-05		0.273	-0.00572		0.456	-0.000879		0.271	-0.013		0.469	-0.00507
0.258	-0.00104		0.454	-9.13e-05		0.274	-0.00544		0.454	-0.000922		0.273	-0.0127		0.471	-0.00497
0.256	-0.00106		0.452	-0.000183		0.276	-0.00521		0.452	-0.00097		0.275	-0.0125		0.473	-0.00497
0.254	-0.00109		0.45	-0.000183		0.278	-0.00499		0.45	-0.001		0.277	-0.0122		0.475	-0.00491
0.252	-0.00109		0.448	-0.00025		0.281	-0.00478		0.448	-0.00105		0.279	-0.012		0.477	-0.00482
0.25	-0.00113		0.446	-0.000278		0.283	-0.00459		0.446	-0.00107		0.281	-0.0118		0.479	-0.00479
0.248	-0.00114		0.444	-0.000306		0.285	-0.00441		0.444	-0.00112		0.283	-0.0116		0.481	-0.0047
0.246	-0.00115		0.442	-0.000379		0.287	-0.00426		0.442	-0.00114		0.285	-0.0113		0.483	-0.00472
0.244	-0.0012		0.44	-0.000369		0.289	-0.00409		0.44	-0.00116		0.287	-0.0111		0.485	-0.00463
0.242	-0.0012		0.438	-0.000388		0.29	-0.00393		0.438	-0.00119		0.289	-0.0109		0.487	-0.00454
0.24	-0.00124		0.436	-0.000466		0.292	-0.00378		0.436	-0.00121		0.291	-0.0107		0.489	-0.00454
0.238	-0.00124		0.434	-0.000473		0.294	-0.00365		0.434	-0.00124		0.293	-0.0105		0.491	-0.00441
0.236	-0.0013		0.432	-0.000491		0.296	-0.00352		0.432	-0.00125		0.295	-0.0103		0.493	-0.00434
0.234	-0.00131		0.43	-0.000542		0.298	-0.0034		0.43	-0.00129		0.297	-0.0102		0.495	-0.00424
0.232	-0.00133		0.428	-0.000548		0.3	-0.00326		0.428	-0.00132		0.299	-0.01		0.497	-0.00419
0.23	-0.00138		0.426	-0.000595		0.302	-0.00316		0.426	-0.00135		0.301	-0.00983		0.499	-0.00416
0.228	-0.00142		0.424	-0.000546		0.305	-0.00304		0.424	-0.00135		0.303	-0.00969		0.501	-0.00408
0.226	-0.00144		0.422	-0.000645		0.306	-0.00294		0.422	-0.00138		0.305	-0.00962		0.503	-0.00411
0.224	-0.00146		0.42	-0.000659		0.308	-0.0028		0.42	-0.00138		0.307	-0.00947		0.505	-0.00405
0.222	-0.0015		0.418	-0.000702		0.31	-0.00273		0.418	-0.0014		0.309	-0.0093		0.507	-0.00401
0.22	-0.00154		0.416	-0.000704		0.312	-0.00263		0.416	-0.00143		0.311	-0.00925		0.509	-0.004
0.218	-0.00154		0.414	-0.000694		0.315	-0.00251		0.414	-0.00146		0.313	-0.00908		0.511	-0.00389
0.216	-0.00158		0.412	-0.000736		0.316	-0.00245		0.412	-0.00148		0.315	-0.00904		0.513	-0.00387
0.214	-0.0016		0.41	-0.000736		0.318	-0.00236		0.41	-0.00149		0.317	-0.00892		0.515	-0.00376
0.212	-0.00164		0.408	-0.000766		0.32	-0.00228		0.408	-0.00152		0.319	-0.00884		0.517	-0.00371
0.21	-0.00167		0.406	-0.000816		0.322	-0.00219		0.406	-0.00157		0.321	-0.00877		0.519	-0.00365
0.208	-0.00169		0.404	-0.000833		0.324	-0.00213		0.404	-0.00162		0.323	-0.00861		0.521	-0.00357
0.206	-0.00172		0.402	-0.00087		0.326	-0.00205		0.402	-0.00167		0.325	-0.00862		0.523	-0.00351
0.204	-0.00177		0.4	-0.000862		0.328	-0.00198		0.4	-0.00167		0.327	-0.00845		0.525	-0.00349
0.202	-0.00174		0.398	-0.000939		0.33	-0.00189		0.398	-0.0017		0.329	-0.00836		0.527	-0.00338
0.2	-0.00182		0.396	-0.000931		0.332	-0.00183		0.396	-0.00172		0.331	-0.00833		0.529	-0.00332
0.198	-0.00182		0.394	-0.000949		0.334	-0.00174		0.394	-0.00173		0.333	-0.00821		0.531	-0.00324
0.196	-0.00188		0.392	-0.000992		0.336	-0.00169		0.392	-0.00178		0.335	-0.00812		0.533	-0.00322
0.194	-0.00189		0.39	-0.000989		0.338	-0.00162		0.39	-0.0018		0.337	-0.00797		0.535	-0.0032
0.192	-0.0019		0.388	-0.00105		0.34	-0.00158		0.388	-0.00184		0.339	-0.00791		0.537	-0.00311
0.19	-0.00194		0.386	-0.00102		0.343	-0.00151		0.386	-0.00188		0.341	-0.00783		0.539	-0.00307
0.188	-0.00198		0.384	-0.00106		0.345	-0.00145		0.384	-0.00189		0.343	-0.00772		0.541	-0.00296
0.186	-0.00199		0.382	-0.00108		0.346	-0.00141		0.382	-0.00193		0.345	-0.00766		0.543	-0.00289
0.184	-0.00201		0.38	-0.00107		0.349	-0.00136		0.38	-0.00195		0.347	-0.00759		0.545	-0.00281
0.182	-0.00203		0.378	-0.00115		0.35	-0.0013		0.378	-0.00199		0.349	-0.00758		0.547	-0.00275
0.18	-0.00207		0.376	-0.00115		0.352	-0.00126		0.376	-0.00202		0.351	-0.00749		0.549	-0.00272
0.178	-0.0021		0.374	-0.00116		0.354	-0.0012		0.374	-0.00207		0.353	-0.00744		0.551	-0.0026
0.176	-0.00215		0.372	-0.00121		0.356	-0.00116		0.372	-0.00211		0.355	-0.00744		0.553	-0.00261
0.174	-0.00215		0.37	-0.00121		0.358	-0.00108		0.37	-0.00212		0.357	-0.00727		0.555	-0.00254
0.172	-0.00219		0.369	-0.00124		0.36	-0.00104		0.368	-0.00215		0.359	-0.00732		0.557	-0.00248
0.17	-0.00223		0.367	-0.00174		0.362	-0.000982		0.366	-0.00217		0.361	-0.00724		0.559	-0.00246
0.168	-0.00224		0.369	-0.00217		0.364	-0.000943		0.365	-0.00414		0.361	-0.0057		0.561	-0.00242
0.167	-0.00238		0.37	-0.00184		0.365	-0.000928		0.365	-0.00239		0.361	-0.00412		0.562	0.00035
0.168	-0.00205		0.372	-0.00167		0.364	-0.00109		0.367	-0.00204		0.358	-0.00435		0.562	-0.00349
0.17	-0.00174		0.375	-0.0015		0.362	-0.00141		0.368	-0.00171		0.357	-0.00445		0.561	-0.00357
0.172	-0.0015		0.376	-0.00141		0.36	-0.00157		0.37	-0.00155		0.355	-0.00461		0.559	-0.00423
0.175	-0.00133		0.378	-0.00131		0.358	-0.00167		0.373	-0.00142		0.353	-0.00467		0.557	-0.00458
0.177	-0.00118		0.38	-0.00122		0.356	-0.00176		0.374	-0.00131		0.351	-0.0048		0.555	-0.00481
0.178	-0.0011		0.382	-0.00117		0.354	-0.00184		0.377	-0.00122		0.349	-0.00486		0.553	-0.00502
0.18	-0.00101		0.385	-0.00107		0.352	-0.00191		0.379	-0.00111		0.346	-0.0049		0.551	-0.00519
0.183	-0.000929		0.387	-0.001		0.35	-0.00197		0.38	-0.00103		0.345	-0.00501		0.549	-0.00531
0.185	-0.00086		0.388	-0.000965		0.348	-0.00202		0.383	-0.000968		0.343	-0.00501		0.547	-0.00549
0.186	-0.000791		0.39	-0.0009		0.346	-0.00208		0.384	-0.000912		0.341	-0.00513		0.545	-0.00556
0.188	-0.000733		0.392	-0.000889		0.344	-0.00214		0.387	-0.000833		0.339	-0.00523		0.543	-0.0057
0.19	-0.000671		0.394	-0.00083		0.342	-0.00218		0.389	-0.000772		0.337	-0.00528		0.541	-0.00581
0.192	-0.000603		0.396	-0.000773		0.34	-0.00223		0.39	-0.000723		0.335	-0.00537		0.538	-0.00591
0.195	-0.000557		0.398	-0.000747		0.338	-0.00228		0.392	-0.000658		0.333	-0.00528		0.537	-0.00607
0.196	-0.000501		0.401	-0.000715		0.336	-0.00232		0.394	-0.000626		0.33	-0.00546		0.535	-0.00617
0.199	-0.000447		0.403	-0.000672		0.334	-0.00239		0.396	-0.000565		0.329	-0.0055		0.533	-0.00628
0.201	-0.000412		0.405	-0.000621		0.332	-0.00244		0.398	-0.000524		0.327	-0.0056		0.531	-0.00631
0.203	-0.000389		0.407	-0.000613		0.33	-0.0025		0.4	-0.000473		0.324	-0.00564		0.529	-0.00643
0.204	-0.00036		0.409	-0.00061		0.328	-0.00253		0.402	-0.000434		0.323	-0.00572		0.527	-0.00648
0.206	-0.000317		0.411	-0.000548		0.326	-0.00259		0.404	-0.000415		0.321	-0.00582		0.525	-0.00648
0.208	-0.000259		0.413	-0.000548		0.324	-0.00263		0.407	-0.000366		0.319	-0.00587		0.523	-0.00663
0.211	-0.000249		0.415	-0.000529		0.322	-0.00266		0.408	-0.000328		0.317	-0.00593		0.521	-0.00667
0.212	-0.000189		0.416	-0.000469		0.32	-0.00272		0.411	-0.000291		0.315	-0.00602		0.519	-0.00673
0.214	-0.000183		0.419	-0.000476		0.318	-0.00276		0.413	-0.000277		0.313	-0.00605		0.517	-0.00684
0.217	-0.000154		0.421	-0.000456		0.316	-0.00281		0.415	-0.000268		0.311	-0.00617		0.515	-0.00689
0.219	-0.000122		0.422	-0.000448		0.314	-0.00286		0.416	-0.000236		0.309	-0.00629		0.513	-0.00701
0.22	-9.89e-05		0.424	-0.000412		0.312	-0.0029		0.419	-0.000219		0.307	-0.00635		0.511	-0.00704
0.222	-7.73e-05		0.427	-0.000424		0.31	-0.00293		0.42	-0.000184		0.305	-0.00645		0.509	-0.00707
0.225	-4.98e-05		0.429	-0.000399		0.308	-0.003		0.422	-0.000166		0.303	-0.00647		0.507	-0.00714
0.227	-3.62e-05		0.431	-0.000413		0.306	-0.00305		0.424	-0.000154		0.301	-0.00659		0.505	-0.00718
0.229	-2.19e-05		0.432	-0.000399		0.304	-0.0031		0.426	-0.000133		0.299	-0.0066		0.503	-0.00731
0.23	3.39e-05		0.435	-0.000355		0.302	-0.00315		0.429	-0.000117		0.297	-0.00667		0.501	-0.00733
0.233	2.59e-05		0.436	-0.00034		0.3	-0.00321		0.43	-0.000103		0.295	-0.00674		0.499	-0.0074
0.234	5.32e-05		0.439	-0.000347		0.298	-0.00326		0.433	-7.58e-05		0.293	-0.00682		0.497	-0.00745
0.236	5.05e-05		0.44	-0.000324		0.296	-0.00331		0.434	-7.1e-05		0.291	-0.00691		0.495	-0.0075
0.239	6.84e-05		0.443	-0.000338		0.294	-0.00337		0.436	-5.36e-05		0.289	-0.00696		0.493	-0.00761
0.24	0.00011		0.444	-0.0003		0.292	-0.00344		0.439	-3.74e-05		0.287	-0.00712		0.491	-0.0076
0.243	0.000104		0.447	-0.000323		0.29	-0.0035		0.441	-2.09e-05		0.285	-0.00725		0.489	-0.00766
0.245	0.000124		0.449	-0.000335		0.288	-0.00356		0.442	-1.18e-05		0.283	-0.0073		0.487	-0.00776
0.247	0.000124		0.451	-0.000283		0.286	-0.00361		0.445	1.68e-06		0.281	-0.00753		0.485	-0.00779
0.248	0.00013		0.452	-0.000334		0.284	-0.00367		0.447	2.8e-06		0.279	-0.00753		0.483	-0.0079
0.251	0.000164		0.454	-0.000305		0.282	-0.00372		0.449	-1.72e-06		0.277	-0.00767		0.481	-0.00791
0.252	0.00016		0.457	-0.000296		0.28	-0.0038		0.45	1.26e-05		0.275	-0.0077		0.478	-0.00798
0.255	0.000196		0.459	-0.000298		0.278	-0.00386		0.452	4.01e-05		0.273	-0.00781		0.477	-0.00805
0.256	0.00021		0.46	-0.000314		0.276	-0.00392		0.454	5.63e-05		0.271	-0.008		0.475	-0.00807
0.258	0.000193		0.462	-0.000288		0.274	-0.00402		0.456	6.04e-05		0.269	-0.00807		0.473	-0.00816
0.26	0.000214		0.465	-0.000283		0.272	-0.00409		0.458	8.39e-05		0.267	-0.00817		0.471	-0.00819
0.262	0.000238		0.466	-0.000303		0.27	-0.00414		0.461	0.000103		0.265	-0.00829		0.468	-0.00825
0.264	0.00025		0.467	-0.000201		0.268	-0.00424		0.463	0.00013		0.263	-0.00841		0.467	-0.0083
0.267	0.000261		0.466	0.000787		0.266	-0.00432		0.464	0.000156		0.262	-0.00933		0.465	-0.00835
0.268	0.000245		0.464	0.000508		0.266	-0.00659		0.466	0.000191		0.263	-0.0111		0.463	-0.00843
0.27	0.000322		0.462	0.000357		0.265	-0.00452		0.464	2.82e-05		0.265	-0.0108		0.461	-0.00849
0.272	0.000324		0.46	0.000316		0.266	-0.0043		0.462	-0.000183		0.267	-0.0104		0.459	-0.00856
0.274	0.000347		0.458	0.00021		0.268	-0.00392		0.46	-0.000318		0.269	-0.0102		0.457	-0.0086
0.276	0.000339		0.456	0.000148		0.27	-0.00366		0.458	-0.000393		0.271	-0.00995		0.454	-0.00865
0.279	0.000354		0.454	0.000139		0.272	-0.00349		0.456	-0.000465		0.273	-0.0098		0.453	-0.00875
0.28	0.00037		0.452	7.34e-05		0.274	-0.00332		0.454	-0.000515		0.275	-0.00966		0.451	-0.00879
0.283	0.000371		0.45	3.08e-05		0.276	-0.00317		0.452	-0.00055		0.277	-0.00949		0.449	-0.00883
0.285	0.00037		0.448	-4.95e-07		0.278	-0.00303		0.45	-0.000593		0.279	-0.0094		0.446	-0.00891
0.287	0.000386		0.446	-3.5e-05		0.28	-0.0029		0.448	-0.000606		0.281	-0.00921		0.445	-0.00896
0.289	0.000387		0.444	-6.13e-05		0.283	-0.00281		0.446	-0.00065		0.283	-0.00918		0.443	-0.00903
0.291	0.000409		0.442	-9.84e-05		0.284	-0.00268		0.444	-0.000679		0.285	-0.009		0.441	-0.00907
0.292	0.000409		0.44	-0.000115		0.286	-0.00256		0.442	-0.000719		0.287	-0.00886		0.439	-0.00921
0.294	0.000434		0.438	-0.000158		0.288	-0.00247		0.44	-0.000733		0.289	-0.00875		0.437	-0.00928
0.296	0.000424		0.436	-0.0002		0.29	-0.00236		0.438	-0.000751		0.291	-0.00859		0.435	-0.0093
0.299	0.00042		0.434	-0.000229		0.292	-0.0023		0.436	-0.000779		0.293	-0.0085		0.433	-0.00943
0.3	0.00044		0.432	-0.000228		0.294	-0.00219		0.434	-0.000799		0.295	-0.00843		0.431	-0.00947
0.303	0.000444		0.43	-0.000216		0.296	-0.00212		0.432	-0.000817		0.297	-0.00827		0.429	-0.00959
0.305	0.000454		0.428	-0.000289		0.298	-0.00205		0.43	-0.000853		0.299	-0.00822		0.427	-0.0097
0.306	0.000459		0.426	-0.000283		0.301	-0.00197		0.428	-0.000856		0.301	-0.00808		0.424	-0.00972
0.308	0.000449		0.424	-0.000326		0.302	-0.00189		0.426	-0.000875		0.303	-0.00798		0.423	-0.00982
0.311	0.000458		0.422	-0.000369		0.305	-0.00181		0.424	-0.000908		0.305	-0.00792		0.421	-0.00988
0.312	0.000469		0.42	-0.000375		0.306	-0.00175		0.422	-0.000922		0.307	-0.00779		0.419	-0.01
0.315	0.00048		0.418	-0.0004		0.308	-0.00169		0.42	-0.000941		0.309	-0.00772		0.417	-0.0101
0.317	0.000494		0.416	-0.000417		0.311	-0.00161		0.418	-0.000952		0.311	-0.00766		0.414	-0.0101
0.319	0.000483		0.414	-0.000417		0.312	-0.00156		0.416	-0.000975		0.313	-0.00759		0.413	-0.0103
0.321	0.000501		0.412	-0.000467		0.314	-0.00149		0.414	-0.001		0.315	-0.00749		0.411	-0.0103
0.323	0.000492		0.41	-0.000448		0.317	-0.00143		0.412	-0.00103		0.317	-0.00747		0.409	-0.0104
0.325	0.000496		0.408	-0.000498		0.319	-0.00138		0.41	-0.00104		0.319	-0.00739		0.407	-0.0105
0.327	0.000521		0.406	-0.000499		0.32	-0.00133		0.408	-0.00105		0.321	-0.00728		0.405	-0.0106
0.329	0.000502		0.404	-0.000543		0.322	-0.00129		0.406	-0.00108		0.323	-0.0073		0.403	-0.0107
0.33	0.000492		0.402	-0.000536		0.324	-0.00121		0.404	-0.00111		0.325	-0.00723		0.401	-0.0108
0.333	0.000527		0.4	-0.000529		0.327	-0.00118		0.402	-0.00113		0.327	-0.00717		0.399	-0.0109
0.334	0.000521		0.398	-0.000594		0.329	-0.00112		0.4	-0.00117		0.329	-0.0071		0.397	-0.011
0.336	0.000525		0.396	-0.000572		0.331	-0.00109		0.398	-0.00119		0.331	-0.00698		0.395	-0.011
0.339	0.000535		0.394	-0.000586		0.332	-0.00104		0.396	-0.00122		0.333	-0.00701		0.393	-0.0112
0.341	0.000549		0.392	-0.000636		0.334	-0.000985		0.394	-0.00125		0.335	-0.00697		0.391	-0.0113
0.343	0.000538		0.39	-0.000619		0.336	-0.000956		0.392	-0.00128		0.337	-0.00689		0.388	-0.0114
0.344	0.000551		0.388	-0.000658		0.339	-0.000891		0.39	-0.0013		0.339	-0.00687		0.387	-0.0115
0.347	0.000556		0.386	-0.000652		0.341	-0.000853		0.388	-0.00133		0.341	-0.00679		0.385	-0.0116
0.348	0.00053		0.384	-0.000676		0.343	-0.000808		0.386	-0.00135		0.343	-0.00675		0.383	-0.0117
0.35	0.00056		0.382	-0.000722		0.344	-0.000769		0.384	-0.00139		0.345	-0.0067		0.381	-0.0119
0.352	0.000559		0.38	-0.000713		0.347	-0.00073		0.382	-0.00141		0.347	-0.00667		0.379	-0.012
0.355	0.000556		0.378	-0.000771		0.348	-0.000687		0.38	-0.00144		0.349	-0.00666		0.377	-0.0122
0.357	0.000569		0.376	-0.000778		0.35	-0.000655		0.378	-0.00146		0.351	-0.00654		0.375	-0.0122
0.359	0.000588		0.374	-0.000794		0.352	-0.000631		0.376	-0.00149		0.353	-0.00655		0.373	-0.0124
0.361	0.00058		0.372	-0.00083		0.354	-0.000576		0.374	-0.00154		0.355	-0.00647		0.371	-0.0125
0.362	0.00057		0.37	-0.000818		0.356	-0.000557		0.372	-0.00155		0.357	-0.00637		0.368	-0.0126
0.364	0.000593		0.369	-0.000864		0.358	-0.000507		0.37	-0.00161		0.359	-0.00631		0.367	-0.0128
0.367	0.000577		0.367	-0.00125		0.361	-0.000475		0.368	-0.00161		0.361	-0.00617		0.365	-0.0129
0.367	0.00064		0.369	-0.00166		0.362	-0.000459		0.366	-0.00164		0.361	-0.00628		0.363	-0.013
0.366	0.000183		0.371	-0.00134		0.364	-0.000402		0.365	-0.00361		0.361	-0.00307		0.362	-0.012
0.364	4.06e-05		0.373	-0.00123		0.365	-0.000385		0.365	-0.00178		0.359	-0.00321		0.362	-0.0127
0.362	-6.62e-05		0.374	-0.00109		0.364	-0.00056		0.367	-0.00149		0.357	-0.00336		0.363	-0.0114
0.36	-0.000102		0.376	-0.000984		0.362	-0.000844		0.369	-0.00122		0.355	-0.00349		0.365	-0.0106
0.358	-0.000164		0.379	-0.00094		0.36	-0.000992		0.37	-0.00106		0.353	-0.00356		0.367	-0.0103
0.356	-0.000205		0.381	-0.000836		0.358	-0.00109		0.372	-0.000962		0.351	-0.00365		0.369	-0.0099
0.354	-0.000225		0.383	-0.000818		0.356	-0.00117		0.374	-0.000866		0.349	-0.00364		0.371	-0.00967
0.352	-0.000267		0.385	-0.000755		0.354	-0.00124		0.376	-0.000809		0.347	-0.0037		0.373	-0.00946
0.35	-0.000278		0.386	-0.000717		0.352	-0.00131		0.378	-0.00073		0.345	-0.00386		0.375	-0.00928
0.348	-0.00032		0.389	-0.000679		0.35	-0.00138		0.38	-0.00069		0.343	-0.00383		0.377	-0.00909
0.346	-0.000335		0.391	-0.000631		0.348	-0.00143		0.383	-0.000671		0.341	-0.00396		0.379	-0.00883
0.344	-0.000359		0.392	-0.000609		0.346	-0.00147		0.384	-0.000616		0.339	-0.00395		0.381	-0.00869
0.342	-0.000375		0.394	-0.000542		0.344	-0.00152		0.387	-0.000567		0.337	-0.00404		0.383	-0.00851
0.34	-0.000388		0.397	-0.000519		0.342	-0.00158		0.389	-0.000511		0.335	-0.00417		0.385	-0.00835
0.338	-0.000398		0.399	-0.000511		0.34	-0.00161		0.39	-0.000466		0.333	-0.00412		0.387	-0.00825
0.336	-0.000415		0.401	-0.000447		0.338	-0.00167		0.392	-0.000436		0.331	-0.00425		0.389	-0.00808
0.334	-0.000425		0.402	-0.000444		0.336	-0.00169		0.394	-0.00039		0.329	-0.00432		0.391	-0.00794
0.332	-0.000435		0.405	-0.000403		0.334	-0.00175		0.396	-0.000363		0.327	-0.0044		0.393	-0.00782
0.33	-0.000452		0.407	-0.000395		0.332	-0.00179		0.398	-0.000325		0.325	-0.00447		0.395	-0.00764
0.328	-0.000471		0.408	-0.000376		0.33	-0.00181		0.4	-0.000291		0.323	-0.00448		0.397	-0.00757
0.326	-0.000484		0.41	-0.000332		0.328	-0.0019		0.402	-0.00028		0.321	-0.0046		0.399	-0.00739
0.324	-0.000476		0.413	-0.000321		0.326	-0.00193		0.405	-0.000241		0.319	-0.00464		0.401	-0.00729
0.322	-0.000515		0.415	-0.0003		0.324	-0.00198		0.406	-0.00022		0.317	-0.00472		0.403	-0.00718
0.32	-0.000494		0.417	-0.000296		0.322	-0.00202		0.408	-0.000205		0.315	-0.00475		0.405	-0.00702
0.318	-0.000509		0.418	-0.000262		0.32	-0.00205		0.41	-0.000168		0.313	-0.0048		0.407	-0.00696
0.316	-0.000532		0.421	-0.000203		0.318	-0.0021		0.412	-0.000168		0.311	-0.0049		0.409	-0.00682
0.314	-0.000524		0.423	-0.000261		0.316	-0.00212		0.415	-0.000158		0.309	-0.00493		0.411	-0.00669
0.312	-0.000558		0.425	-0.000217		0.314	-0.00217		0.416	-0.000142		0.307	-0.00499		0.413	-0.00664
0.31	-0.000553		0.427	-0.000232		0.312	-0.00222		0.419	-0.000119		0.305	-0.00512		0.415	-0.00652
0.308	-0.000569		0.429	-0.000186		0.31	-0.00226		0.421	-0.000101		0.303	-0.00516		0.417	-0.00642
0.306	-0.000577		0.431	-0.000211		0.308	-0.00232		0.422	-9.25e-05		0.301	-0.00524		0.419	-0.00631
0.304	-0.000585		0.433	-0.000226		0.306	-0.00236		0.424	-6.5e-05		0.299	-0.00528		0.421	-0.00625
0.302	-0.000608		0.435	-0.000176		0.304	-0.00242		0.426	-4.95e-05		0.297	-0.00539		0.423	-0.00615
0.3	-0.000591		0.436	-0.000163		0.302	-0.00246		0.428	-2.65e-05		0.295	-0.00543		0.425	-0.00604
0.298	-0.000625		0.439	-0.000174		0.3	-0.00252		0.431	-2.94e-06		0.293	-0.00549		0.427	-0.00599
0.296	-0.000612		0.44	-0.000178		0.298	-0.00258		0.433	1.1e-05		0.291	-0.00566		0.429	-0.00591
0.294	-0.000627		0.443	-0.00019		0.296	-0.00262		0.434	4.24e-05		0.289	-0.00562		0.431	-0.00584
0.292	-0.000648		0.445	-0.000145		0.294	-0.00269		0.436	5.31e-05		0.287	-0.00576		0.433	-0.00575
0.29	-0.000645		0.446	-0.000174		0.292	-0.00273		0.439	7.2e-05		0.285	-0.00579		0.435	-0.00568
0.288	-0.000659		0.449	-0.000173		0.29	-0.00278		0.44	8.09e-05		0.283	-0.00591		0.437	-0.0056
0.286	-0.000665		0.451	-0.000193		0.288	-0.00287		0.443	9.04e-05		0.281	-0.00605		0.439	-0.00549
0.284	-0.000664		0.453	-0.000205		0.286	-0.0029		0.445	0.000106		0.279	-0.00604		0.441	-0.00545
0.282	-0.000683		0.454	-0.000207		0.284	-0.00298		0.447	0.000113		0.277	-0.0062		0.443	-0.00537
0.28	-0.000668		0.456	-0.000188		0.282	-0.00304		0.448	0.000114		0.275	-0.00627		0.445	-0.00527
0.278	-0.000702		0.459	-0.000165		0.28	-0.0031		0.45	0.000118		0.273	-0.0063		0.447	-0.00524
0.276	-0.000707		0.461	-0.000161		0.278	-0.00319		0.453	0.000129		0.271	-0.00652		0.449	-0.00513
0.274	-0.000696		0.462	-0.000196		0.276	-0.00325		0.454	0.000171		0.269	-0.00654		0.451	-0.00509
0.272	-0.000724		0.465	-0.000185		0.274	-0.00329		0.456	0.000167		0.267	-0.00667		0.453	-0.00503
0.27	-0.000716		0.466	-0.000167		0.272	-0.00338		0.459	0.000188		0.265	-0.00672		0.455	-0.00498
0.268	-0.000689		0.467	-0.000104		0.27	-0.00346		0.46	0.000189		0.263	-0.00682		0.457	-0.00495
0.266	-0.000688		0.466	0.000778		0.268	-0.00353		0.462	0.0002		0.262	-0.00791		0.459	-0.00485
0.264	-0.000719		0.464	0.000516		0.266	-0.00362		0.464	0.000231		0.263	-0.00948		0.461	-0.00478
0.262	-0.00073		0.462	0.000422		0.265	-0.00589		0.465	0.000306		0.265	-0.00923		0.463	-0.00473
0.26	-0.000738		0.46	0.000357		0.266	-0.00385		0.464	0.000115		0.267	-0.00901		0.465	-0.00469
0.258	-0.000728		0.458	0.000271		0.266	-0.00362		0.462	-9.76e-05		0.269	-0.00882		0.467	-0.00464
0.256	-0.000766		0.456	0.000219		0.268	-0.00326		0.46	-0.000204		0.271	-0.00865		0.469	-0.00454
0.254	-0.000761		0.454	0.000183		0.27	-0.00305		0.458	-0.000282		0.273	-0.00852		0.471	-0.00451
0.252	-0.000778		0.452	0.000116		0.272	-0.00289		0.456	-0.000344		0.275	-0.00839		0.473	-0.00442
0.25	-0.000784		0.45	7.85e-05		0.274	-0.00275		0.454	-0.000404		0.277	-0.00825		0.475	-0.00434
0.248	-0.000786		0.448	-4.94e-06		0.277	-0.00257		0.452	-0.000452		0.279	-0.00819		0.477	-0.00431
0.246	-0.000806		0.447	1.26e-05		0.279	-0.00248		0.45	-0.000504		0.281	-0.00804		0.479	-0.00421
0.244	-0.000818		0.444	-2.26e-05		0.28	-0.00238		0.448	-0.000538		0.283	-0.00796		0.481	-0.00418
0.242	-0.000827		0.442	-6.13e-05		0.282	-0.00226		0.446	-0.000558		0.285	-0.00787		0.483	-0.00412
0.24	-0.000844		0.44	-7.56e-05		0.284	-0.00218		0.444	-0.000595		0.287	-0.00772		0.485	-0.00403
0.238	-0.000852		0.438	-0.000134		0.286	-0.00208		0.442	-0.000607		0.289	-0.00769		0.487	-0.00398
0.236	-0.000871		0.436	-0.000133		0.288	-0.00201		0.44	-0.000635		0.291	-0.00761		0.489	-0.0039
0.234	-0.000873		0.434	-0.000163		0.29	-0.00191		0.438	-0.000667		0.293	-0.00753		0.491	-0.00389
0.232	-0.00089		0.432	-0.000189		0.292	-0.0018		0.436	-0.000665		0.295	-0.00741		0.493	-0.00379
0.23	-0.000897		0.43	-0.000203		0.294	-0.00174		0.434	-0.000687		0.297	-0.00735		0.495	-0.00374
0.228	-0.000918		0.428	-0.000216		0.296	-0.00167		0.432	-0.000715		0.299	-0.00731		0.497	-0.00372
0.226	-0.000913		0.426	-0.000242		0.299	-0.00154		0.43	-0.00073		0.301	-0.00722		0.499	-0.00365
0.224	-0.000939		0.424	-0.000235		0.3	-0.00152		0.428	-0.000741		0.303	-0.00715		0.501	-0.0036
0.222	-0.000959		0.422	-0.000288		0.302	-0.00147		0.426	-0.00076		0.305	-0.00708		0.503	-0.00356
0.22	-0.000941		0.42	-0.000278		0.304	-0.0014		0.424	-0.000776		0.307	-0.00693		0.505	-0.00349
0.218	-0.00098		0.418	-0.000345		0.306	-0.00134		0.422	-0.000805		0.309	-0.00695		0.507	-0.00347
0.216	-0.001		0.416	-0.000312		0.308	-0.00128		0.42	-0.00083		0.311	-0.00682		0.509	-0.00339
0.214	-0.00103		0.414	-0.000374		0.31	-0.00123		0.418	-0.000834		0.313	-0.00675		0.511	-0.00332
0.212	-0.00103		0.412	-0.000368		0.312	-0.00118		0.416	-0.000865		0.315	-0.00673		0.513	-0.00326
0.21	-0.00105		0.41	-0.000354		0.314	-0.00114		0.414	-0.000884		0.317	-0.00662		0.515	-0.00317
0.208	-0.00107		0.408	-0.000399		0.316	-0.00108		0.412	-0.000915		0.319	-0.00664		0.517	-0.00317
0.206	-0.00106		0.406	-0.000429		0.318	-0.00106		0.41	-0.000913		0.321	-0.00657		0.519	-0.0031
0.204	-0.00108		0.405	-0.000449		0.32	-0.00101		0.408	-0.000944		0.323	-0.00652		0.521	-0.00306
0.202	-0.00112		0.402	-0.000452		0.322	-0.000957		0.406	-0.000956		0.325	-0.00656		0.523	-0.00301
0.2	-0.00112		0.4	-0.000469		0.324	-0.000928		0.404	-0.000987		0.327	-0.00649		0.525	-0.00294
0.198	-0.00117		0.398	-0.000505		0.326	-0.000877		0.402	-0.00102		0.329	-0.00647		0.527	-0.00292
0.196	-0.00116		0.396	-0.000495		0.329	-0.00086		0.4	-0.00102		0.331	-0.00639		0.529	-0.00287
0.194	-0.0012		0.394	-0.000513		0.33	-0.000818		0.398	-0.00101		0.333	-0.00634		0.531	-0.00283
0.192	-0.00121		0.393	-0.000497		0.332	-0.000765		0.396	-0.00104		0.335	-0.00623		0.533	-0.00277
0.19	-0.00124		0.39	-0.000503		0.334	-0.000713		0.394	-0.00105		0.337	-0.0062		0.535	-0.00276
0.188	-0.00126		0.388	-0.00054		0.336	-0.000675		0.392	-0.00108		0.339	-0.00614		0.537	-0.00275
0.186	-0.00127		0.386	-0.000542		0.339	-0.000641		0.39	-0.00108		0.341	-0.00603		0.539	-0.00272
0.184	-0.00131		0.384	-0.000585		0.34	-0.000594		0.388	-0.00111		0.343	-0.00603		0.541	-0.00269
0.182	-0.00133		0.382	-0.000586		0.342	-0.000555		0.386	-0.00112		0.345	-0.00599		0.543	-0.00263
0.18	-0.00135		0.38	-0.000577		0.344	-0.000526		0.384	-0.00114		0.347	-0.00595		0.545	-0.00257
0.178	-0.00138		0.378	-0.000608		0.346	-0.00048		0.382	-0.00116		0.349	-0.00596		0.547	-0.00257
0.176	-0.0014		0.376	-0.000611		0.348	-0.000453		0.38	-0.00118		0.351	-0.00583		0.549	-0.00247
0.174	-0.00145		0.374	-0.000648		0.35	-0.000412		0.378	-0.00121		0.353	-0.00588		0.551	-0.00244
0.172	-0.00147		0.372	-0.000664		0.353	-0.000392		0.376	-0.00124		0.355	-0.00579		0.553	-0.0024
0.17	-0.00149		0.37	-0.000654		0.355	-0.000362		0.374	-0.00127		0.357	-0.00572		0.555	-0.00228
0.168	-0.00155		0.368	-0.000692		0.356	-0.000322		0.372	-0.00131		0.359	-0.00574		0.557	-0.0022
0.167	-0.00172		0.367	-0.00429		0.359	-0.000309		0.37	-0.00134		0.361	-0.00563		0.559	-0.00211
0.168	-0.00133		0.368	-0.00119		0.36	-0.000278		0.368	-0.00136		0.362	-0.00277		0.561	-0.00206
0.17	-0.00106		0.369	-0.00144		0.362	-0.000254		0.366	-0.0014		0.361	-0.00576		0.562	-0.00266
0.172	-0.00093		0.371	-0.00113		0.364	-0.000241		0.365	-0.00324		0.361	-0.00248		0.561	-0.00327
0.174	-0.000845		0.373	-0.00101		0.365	-0.000451		0.365	-0.00153		0.359	-0.00271		0.559	-0.00382
0.177	-0.000764		0.375	-0.000912		0.365	-0.000207		0.366	-0.00126		0.357	-0.00275		0.557	-0.00415
0.178	-0.000691		0.376	-0.00079		0.364	-0.000388		0.369	-0.00102		0.355	-0.00291		0.555	-0.00433
0.181	-0.000626		0.378	-0.000753		0.362	-0.000648		0.37	-0.000887		0.353	-0.00296		0.553	-0.0045
0.183	-0.000563		0.38	-0.000714		0.36	-0.000796		0.372	-0.0008		0.351	-0.00304		0.551	-0.00469
0.184	-0.000504		0.382	-0.000683		0.358	-0.000894		0.375	-0.000718		0.349	-0.0031		0.549	-0.0048
0.187	-0.000434		0.385	-0.0006		0.356	-0.000964		0.376	-0.000631		0.347	-0.00322		0.547	-0.00499
0.188	-0.000389		0.386	-0.00058		0.354	-0.00104		0.378	-0.00056		0.345	-0.00332		0.545	-0.00514
0.19	-0.000357		0.389	-0.000533		0.352	-0.00109		0.38	-0.000508		0.343	-0.00338		0.543	-0.00525
0.192	-0.000297		0.39	-0.000506		0.35	-0.00114		0.383	-0.000468		0.341	-0.00343		0.541	-0.0054
0.195	-0.000286		0.393	-0.000484		0.348	-0.0012		0.384	-0.000405		0.339	-0.00345		0.539	-0.00539
0.197	-0.000239		0.394	-0.000453		0.346	-0.00123		0.387	-0.000363		0.337	-0.00352		0.537	-0.00555
0.198	-0.000188		0.396	-0.000393		0.344	-0.00129		0.389	-0.000328		0.335	-0.00356		0.535	-0.00558
0.201	-0.00016		0.399	-0.000398		0.342	-0.00134		0.39	-0.000278		0.333	-0.00362		0.533	-0.00571
0.203	-0.000135		0.4	-0.000341		0.34	-0.00138		0.393	-0.000266		0.331	-0.00371		0.531	-0.00577
0.204	-0.000102		0.402	-0.000342		0.338	-0.00143		0.394	-0.000249		0.329	-0.00381		0.529	-0.00581
0.206	-0.00012		0.405	-0.000297		0.336	-0.00145		0.396	-0.000216		0.327	-0.00377		0.527	-0.00594
0.208	-7.42e-05		0.407	-0.000291		0.334	-0.00148		0.398	-0.000182		0.325	-0.00388		0.525	-0.00602
0.211	-3.83e-05		0.409	-0.000287		0.332	-0.00153		0.401	-0.00016		0.323	-0.00389		0.523	-0.00607
0.212	-9.81e-06		0.411	-0.000247		0.33	-0.00157		0.402	-0.000159		0.321	-0.00402		0.521	-0.00616
0.214	5.36e-06		0.412	-0.00026		0.328	-0.00162		0.404	-0.000145		0.319	-0.00407		0.519	-0.00617
0.217	1.65e-05		0.415	-0.000189		0.326	-0.00165		0.406	-0.000129		0.317	-0.00411		0.517	-0.00627
0.219	6.82e-05		0.416	-0.000193		0.324	-0.00168		0.409	-9.62e-05		0.315	-0.00425		0.515	-0.00633
0.22	6.04e-05		0.418	-0.000209		0.322	-0.00173		0.41	-8.54e-05		0.313	-0.0043		0.513	-0.00641
0.223	6.89e-05		0.421	-0.000164		0.32	-0.00177		0.412	-6.44e-05		0.311	-0.00443		0.511	-0.00651
0.224	8.67e-05		0.423	-0.000186		0.318	-0.00183		0.414	-3.86e-05		0.309	-0.00448		0.509	-0.00652
0.227	0.000101		0.425	-0.000172		0.316	-0.00185		0.416	-2.27e-05		0.307	-0.00453		0.507	-0.00658
0.228	0.00014		0.427	-0.000162		0.314	-0.0019		0.418	-2.16e-05		0.305	-0.00462		0.505	-0.00669
0.23	0.000149		0.429	-0.000165		0.312	-0.00192		0.42	-9.69e-07		0.303	-0.00467		0.503	-0.00669
0.233	0.000176		0.431	-0.000159		0.31	-0.00197		0.423	1.51e-05		0.301	-0.0047		0.501	-0.0068
0.234	0.000191		0.432	-0.000143		0.308	-0.00202		0.425	3.47e-05		0.299	-0.00475		0.499	-0.00686
0.236	0.00019		0.434	-0.000122		0.306	-0.00206		0.426	3.78e-05		0.297	-0.00483		0.497	-0.00692
0.239	0.00019		0.437	-0.000129		0.304	-0.00212		0.428	4.95e-05		0.295	-0.00491		0.495	-0.00699
0.241	0.000204		0.439	-0.000119		0.302	-0.00217		0.43	6.53e-05		0.293	-0.00497		0.493	-0.00704
0.243	0.000225		0.441	-9.42e-05		0.3	-0.00223		0.432	8.88e-05		0.291	-0.00506		0.491	-0.0071
0.245	0.00023		0.443	-0.000119		0.298	-0.00227		0.434	0.000108		0.289	-0.00511		0.489	-0.00714
0.246	0.000221		0.445	-0.000113		0.296	-0.0023		0.436	0.000114		0.287	-0.00513		0.487	-0.00727
0.248	0.000233		0.447	-0.000101		0.294	-0.00237		0.438	0.000136		0.285	-0.00526		0.485	-0.00727
0.25	0.000255		0.449	-0.000117		0.292	-0.00242		0.441	0.000139		0.283	-0.00528		0.483	-0.00733
0.253	0.000258		0.451	-0.000113		0.29	-0.00246		0.442	0.000167		0.281	-0.00542		0.481	-0.00741
0.255	0.000282		0.453	-0.000135		0.288	-0.00253		0.444	0.00019		0.279	-0.00545		0.479	-0.00744
0.256	0.000278		0.454	-0.000123		0.286	-0.00259		0.446	0.000181		0.277	-0.00551		0.477	-0.00753
0.259	0.000281		0.457	-0.000115		0.284	-0.00264		0.448	0.000179		0.275	-0.00566		0.475	-0.00758
0.26	0.000313		0.458	-0.000126		0.282	-0.0027		0.45	0.000185		0.273	-0.00569		0.473	-0.00763
0.263	0.000303		0.46	-0.000123		0.28	-0.00275		0.452	0.000187		0.271	-0.00585		0.471	-0.00774
0.265	0.000313		0.463	-0.000119		0.278	-0.00284		0.454	0.000193		0.269	-0.00581		0.469	-0.00783
0.266	0.000319		0.464	-0.000125		0.276	-0.00291		0.456	0.000211		0.267	-0.00596		0.467	-0.00795
0.268	0.000332		0.466	-0.000122		0.274	-0.00299		0.458	0.000222		0.265	-0.00606		0.465	-0.00802
0.271	0.00037		0.468	-0.000141		0.272	-0.00305		0.46	0.000218		0.263	-0.00613		0.463	-0.00805
0.272	0.00038		0.471	-0.000125		0.27	-0.00311		0.462	0.00024		0.261	-0.00629		0.461	-0.00809
0.275	0.000409		0.473	-0.000153		0.268	-0.00319		0.465	0.000257		0.259	-0.00633		0.459	-0.00812
0.277	0.000393		0.474	-0.000165		0.266	-0.00325		0.467	0.000269		0.257	-0.00648		0.457	-0.00819
0.279	0.000404		0.477	-0.000128		0.264	-0.00333		0.469	0.000276		0.255	-0.00672		0.455	-0.00821
0.281	0.000421		0.478	-0.000199		0.262	-0.00338		0.471	0.000288		0.253	-0.00682		0.453	-0.00823
0.283	0.00043		0.48	-0.000195		0.26	-0.00347		0.472	0.000294		0.251	-0.00696		0.451	-0.0083
0.285	0.000424		0.483	-0.000214		0.258	-0.00354		0.474	0.000301		0.249	-0.00705		0.449	-0.00829
0.287	0.00042		0.485	-0.000208		0.256	-0.00362		0.476	0.000317		0.247	-0.0072		0.447	-0.00836
0.288	0.000441		0.487	-0.000232		0.254	-0.00371		0.478	0.000316		0.245	-0.00731		0.445	-0.00844
0.29	0.000457		0.489	-0.000243		0.252	-0.00379		0.48	0.000317		0.243	-0.00743		0.443	-0.00848
0.293	0.000467		0.491	-0.000239		0.25	-0.00386		0.482	0.000343		0.241	-0.00755		0.441	-0.00857
0.295	0.000446		0.493	-0.000298		0.248	-0.00396		0.484	0.000339		0.239	-0.00757		0.439	-0.00861
0.297	0.000461		0.495	-0.000251		0.246	-0.00403		0.487	0.000367		0.237	-0.00769		0.436	-0.0087
0.299	0.000473		0.496	-0.000297		0.244	-0.00414		0.488	0.000376		0.235	-0.0078		0.435	-0.00875
0.301	0.000465		0.498	-0.000314		0.242	-0.00422		0.49	0.000396		0.233	-0.0079		0.433	-0.0088
0.303	0.00048		0.5	-0.000302		0.24	-0.00431		0.492	0.000393		0.231	-0.00804		0.431	-0.0089
0.305	0.000475		0.502	-0.000346		0.238	-0.00442		0.494	0.000429		0.229	-0.00811		0.429	-0.00896
0.307	0.000488		0.505	-0.000347		0.236	-0.00451		0.496	0.000443		0.227	-0.00826		0.427	-0.00904
0.308	0.000466		0.507	-0.000347		0.234	-0.00458		0.498	0.000451		0.225	-0.00838		0.425	-0.0091
0.31	0.000479		0.508	-0.000345		0.232	-0.00471		0.501	0.000448		0.223	-0.00851		0.423	-0.00919
0.312	0.000485		0.51	-0.000367		0.23	-0.00479		0.502	0.000451		0.221	-0.00867		0.421	-0.00926
0.314	0.000481		0.512	-0.00043		0.228	-0.0049		0.504	0.000461		0.219	-0.00863		0.419	-0.00931
0.317	0.000505		0.515	-0.000387		0.226	-0.00499		0.507	0.00045		0.217	-0.00882		0.417	-0.00941
0.318	0.000513		0.516	-0.000453		0.224	-0.00509		0.508	0.00046		0.215	-0.00891		0.415	-0.00948
0.321	0.000511		0.518	-0.000428		0.222	-0.00521		0.51	0.000467		0.213	-0.00903		0.413	-0.00956
0.323	0.000552		0.52	-0.000447		0.22	-0.0053		0.512	0.000489		0.211	-0.00926		0.411	-0.00969
0.325	0.000518		0.523	-0.000517		0.218	-0.00542		0.514	0.000487		0.209	-0.00936		0.408	-0.0097
0.327	0.000519		0.524	-0.000479		0.216	-0.00552		0.516	0.000493		0.207	-0.00957		0.407	-0.0099
0.329	0.000525		0.526	-0.000474		0.214	-0.00561		0.518	0.000519		0.205	-0.00971		0.405	-0.00995
0.33	0.000523		0.529	-0.00049		0.212	-0.00575		0.52	0.000522		0.203	-0.00983		0.403	-0.01
0.333	0.000537		0.531	-0.000525		0.21	-0.00583		0.522	0.000529		0.201	-0.00999		0.401	-0.0102
0.334	0.000533		0.532	-0.00057		0.208	-0.00596		0.524	0.00053		0.199	-0.01		0.399	-0.0103
0.337	0.000543		0.534	-0.000526		0.206	-0.00607		0.526	0.000554		0.197	-0.0101		0.397	-0.0104
0.339	0.000542		0.536	-0.000588		0.204	-0.00618		0.528	0.000551		0.195	-0.0101		0.395	-0.0105
0.341	0.00055		0.539	-0.000582		0.202	-0.0063		0.531	0.000557		0.193	-0.0102		0.393	-0.0106
0.343	0.000567		0.541	-0.000554		0.2	-0.00641		0.532	0.000555		0.191	-0.0104		0.391	-0.0107
0.345	0.000548		0.542	-0.000594		0.198	-0.00655		0.534	0.000531		0.189	-0.0105		0.389	-0.0108
0.347	0.000564		0.544	-0.000581		0.196	-0.00664		0.536	0.000552		0.187	-0.0106		0.387	-0.0109
0.348	0.000569		0.547	-0.00065		0.194	-0.00679		0.538	0.000555		0.185	-0.0107		0.385	-0.011
0.35	0.000569		0.549	-0.000635		0.192	-0.00692		0.54	0.00057		0.183	-0.0107		0.383	-0.0111
0.353	0.000596		0.551	-0.000647		0.19	-0.00704		0.542	0.000581		0.181	-0.0109		0.381	-0.0112
0.355	0.000566		0.552	-0.000674		0.188	-0.00715		0.544	0.00059		0.179	-0.0109		0.379	-0.0113
0.357	0.000589		0.554	-0.000665		0.186	-0.00729		0.546	0.000602		0.177	-0.011		0.377	-0.0115
0.359	0.000599		0.556	-0.000678		0.184	-0.00741		0.549	0.000622		0.175	-0.0111		0.375	-0.0116
0.361	0.000593		0.559	-0.000669		0.182	-0.00755		0.551	0.000617		0.173	-0.0111		0.373	-0.0117
0.363	0.000612		0.56	-0.000703		0.18	-0.00765		0.553	0.00063		0.171	-0.0112		0.371	-0.0119
0.365	0.000607		0.562	-0.00072		0.178	-0.00779		0.554	0.000626		0.169	-0.0113		0.369	-0.012
0.366	0.000623		0.564	-0.000713		0.176	-0.0079		0.556	0.00063		0.167	-0.0114		0.367	-0.0121
0.368	0.000603		0.566	-0.000735		0.174	-0.00802		0.558	0.000628		0.165	-0.0114		0.365	-0.0123
0.366	0.000178		0.567	-0.000509		0.172	-0.00816		0.56	0.000629		0.163	-0.0116		0.363	-0.0124
0.364	2.49e-05		0.566	0.00193		0.17	-0.00828		0.562	0.000634		0.162	-0.0124		0.362	-0.0146
0.362	-5.94e-05		0.564	0.00166		0.168	-0.00841		0.564	0.000646		0.163	-0.013		0.362	-0.0113
0.36	-0.000116		0.562	0.00151		0.166	-0.00852		0.565	0.000645		0.165	-0.0124		0.363	-0.0106
0.358	-0.00017		0.56	0.00141		0.165	-0.011		0.564	0.00041		0.167	-0.0119		0.365	-0.00999
0.356	-0.000192		0.558	0.00132		0.165	-0.00878		0.562	0.000215		0.169	-0.0116		0.367	-0.00958
0.354	-0.000228		0.556	0.00124		0.166	-0.00852		0.56	0.000129		0.171	-0.0113		0.369	-0.00931
0.352	-0.000245		0.554	0.00122		0.169	-0.008		0.558	4.28e-05		0.173	-0.011		0.371	-0.00905
0.35	-0.000267		0.552	0.00109		0.17	-0.00761		0.556	-7.42e-06		0.175	-0.0107		0.373	-0.00879
0.348	-0.0003		0.55	0.00107		0.172	-0.00731		0.554	-5.88e-05		0.177	-0.0105		0.375	-0.00864
0.346	-0.000313		0.548	0.00103		0.175	-0.00704		0.552	-0.000112		0.179	-0.0103		0.377	-0.00838
0.344	-0.00033		0.547	0.00099		0.177	-0.00679		0.55	-0.000149		0.181	-0.0101		0.379	-0.00824
0.342	-0.000352		0.544	0.000947		0.179	-0.00656		0.548	-0.000178		0.183	-0.00992		0.381	-0.00805
0.34	-0.000371		0.542	0.000906		0.181	-0.00634		0.546	-0.000214		0.185	-0.0098		0.383	-0.00787
0.338	-0.000387		0.54	0.00084		0.182	-0.00613		0.544	-0.000232		0.187	-0.00958		0.385	-0.00774
0.336	-0.000411		0.538	0.000813		0.184	-0.00596		0.542	-0.000255		0.189	-0.00949		0.387	-0.00759
0.334	-0.000439		0.536	0.000749		0.186	-0.00576		0.54	-0.000283		0.191	-0.00928		0.389	-0.00747
0.332	-0.000471		0.534	0.000715		0.189	-0.0056		0.538	-0.000312		0.193	-0.00914		0.391	-0.00733
0.33	-0.000449		0.532	0.000732		0.19	-0.00545		0.536	-0.000324		0.195	-0.00909		0.393	-0.00716
0.328	-0.000463		0.53	0.000691		0.192	-0.0053		0.534	-0.000345		0.197	-0.0089		0.395	-0.00713
0.326	-0.000457		0.529	0.000641		0.194	-0.00515		0.532	-0.000368		0.199	-0.00885		0.397	-0.00692
0.324	-0.000477		0.526	0.000603		0.196	-0.005		0.53	-0.000371		0.201	-0.00869		0.399	-0.00683
0.322	-0.000488		0.524	0.0006		0.198	-0.00486		0.528	-0.000402		0.203	-0.00858		0.401	-0.00672
0.32	-0.000513		0.522	0.000577		0.2	-0.00473		0.526	-0.000418		0.205	-0.00852		0.403	-0.00663
0.318	-0.000503		0.52	0.000517		0.202	-0.0046		0.524	-0.000423		0.207	-0.00835		0.405	-0.00654
0.316	-0.000519		0.518	0.000521		0.205	-0.00449		0.522	-0.000441		0.209	-0.00834		0.407	-0.00641
0.314	-0.000517		0.516	0.000485		0.206	-0.00437		0.52	-0.00045		0.211	-0.00819		0.409	-0.00635
0.312	-0.000529		0.514	0.000417		0.209	-0.00423		0.518	-0.000478		0.213	-0.00812		0.411	-0.00621
0.31	-0.000526		0.512	0.000413		0.211	-0.00415		0.516	-0.000479		0.215	-0.00803		0.413	-0.0061
0.308	-0.000519		0.51	0.000392		0.212	-0.00401		0.514	-0.000495		0.217	-0.0079		0.415	-0.00605
0.306	-0.000534		0.508	0.00034		0.214	-0.00392		0.512	-0.000509		0.219	-0.00789		0.417	-0.0059
0.304	-0.000552		0.506	0.000331		0.216	-0.0038		0.51	-0.000495		0.221	-0.00778		0.419	-0.00587
0.302	-0.000553		0.504	0.000331		0.218	-0.00371		0.508	-0.000533		0.223	-0.00776		0.421	-0.00576
0.3	-0.000575		0.502	0.000254		0.22	-0.0036		0.506	-0.000545		0.225	-0.0077		0.423	-0.00567
0.298	-0.000577		0.5	0.000269		0.222	-0.00348		0.504	-0.000555		0.227	-0.00755		0.425	-0.00559
0.296	-0.00059		0.498	0.000184		0.224	-0.0034		0.502	-0.000583		0.229	-0.00748		0.427	-0.0055
0.294	-0.000578		0.496	0.000229		0.226	-0.00329		0.5	-0.000561		0.231	-0.00737		0.429	-0.00547
0.292	-0.000586		0.494	0.000203		0.228	-0.0032		0.498	-0.000584		0.233	-0.00734		0.431	-0.0054
0.29	-0.000595		0.492	0.000179		0.23	-0.00313		0.496	-0.000585		0.235	-0.00732		0.433	-0.00528
0.288	-0.000595		0.491	0.000142		0.232	-0.00303		0.494	-0.000589		0.237	-0.00717		0.435	-0.00525
0.286	-0.000623		0.488	9.68e-05		0.234	-0.00296		0.492	-0.000619		0.239	-0.00714		0.437	-0.00512
0.284	-0.000643		0.486	0.000124		0.236	-0.00286		0.49	-0.000632		0.241	-0.00707		0.439	-0.00509
0.282	-0.000643		0.484	7.89e-05		0.239	-0.00278		0.488	-0.000635		0.243	-0.00702		0.441	-0.005
0.28	-0.000682		0.482	6.04e-05		0.241	-0.0027		0.486	-0.000636		0.245	-0.00699		0.443	-0.00491
0.278	-0.00064		0.48	5.56e-05		0.242	-0.00261		0.484	-0.000667		0.247	-0.00693		0.445	-0.00489
0.276	-0.000653		0.478	1.59e-05		0.245	-0.00253		0.482	-0.000661		0.249	-0.00689		0.447	-0.00481
0.274	-0.000661		0.476	2.19e-05		0.246	-0.00247		0.48	-0.000676		0.251	-0.00678		0.449	-0.00473
0.272	-0.000715		0.474	-2.27e-05		0.248	-0.00235		0.478	-0.000678		0.253	-0.00675		0.451	-0.00467
0.27	-0.000705		0.472	-5.09e-05		0.25	-0.00229		0.476	-0.000689		0.255	-0.00669		0.453	-0.00455
0.268	-0.00065		0.47	-4.87e-05		0.252	-0.00221		0.474	-0.000694		0.257	-0.00662		0.455	-0.00454
0.266	-0.000667		0.468	-7.77e-05		0.254	-0.00218		0.472	-0.000689		0.259	-0.00665		0.457	-0.00448
0.264	-0.000678		0.466	-6.46e-05		0.256	-0.0021		0.47	-0.000707		0.261	-0.00656		0.459	-0.00441
0.262	-0.000668		0.464	-0.000118		0.259	-0.00204		0.468	-0.000707		0.263	-0.00659		0.461	-0.00434
0.26	-0.000687		0.462	-0.000149		0.26	-0.00198		0.466	-0.000719		0.265	-0.00653		0.463	-0.00427
0.258	-0.000696		0.46	-0.000137		0.262	-0.0019		0.464	-0.000727		0.267	-0.00649		0.465	-0.00424
0.256	-0.000692		0.458	-0.000215		0.265	-0.00183		0.462	-0.000735		0.269	-0.00645		0.467	-0.00416
0.254	-0.000707		0.456	-0.000212		0.266	-0.00178		0.46	-0.000735		0.271	-0.00641		0.469	-0.00411
0.252	-0.000704		0.454	-0.000244		0.268	-0.00172		0.458	-0.000756		0.273	-0.00642		0.471	-0.00407
0.25	-0.000737		0.452	-0.000242		0.27	-0.00167		0.456	-0.000759		0.275	-0.00637		0.473	-0.00397
0.248	-0.000724		0.45	-0.000205		0.272	-0.00158		0.454	-0.000748		0.277	-0.0063		0.475	-0.00395
0.246	-0.000746		0.448	-0.000249		0.274	-0.00152		0.452	-0.000767		0.279	-0.00633		0.477	-0.00384
0.244	-0.000736		0.446	-0.000233		0.276	-0.00146		0.45	-0.000769		0.281	-0.0063		0.479	-0.00386
0.242	-0.000758		0.444	-0.000318		0.278	-0.00143		0.448	-0.000796		0.283	-0.00636		0.481	-0.00377
0.24	-0.000775		0.442	-0.000272		0.28	-0.00137		0.446	-0.00079		0.285	-0.00623		0.483	-0.00372
0.238	-0.000771		0.44	-0.000289		0.282	-0.00131		0.444	-0.000808		0.287	-0.00616		0.485	-0.00368
0.236	-0.00078		0.438	-0.000355		0.285	-0.00127		0.442	-0.000838		0.289	-0.00616		0.487	-0.0036
0.234	-0.000794		0.436	-0.000334		0.286	-0.00122		0.44	-0.000833		0.291	-0.00605		0.489	-0.00355
0.232	-0.0008		0.434	-0.000342		0.288	-0.00116		0.438	-0.000842		0.293	-0.00605		0.491	-0.00353
0.23	-0.00081		0.432	-0.000348		0.29	-0.00113		0.436	-0.000853		0.295	-0.006		0.493	-0.00346
0.228	-0.000825		0.43	-0.000338		0.292	-0.00107		0.434	-0.000856		0.297	-0.00597		0.495	-0.0034
0.226	-0.000833		0.428	-0.000396		0.294	-0.00105		0.432	-0.00088		0.299	-0.00603		0.497	-0.0033
0.224	-0.000831		0.426	-0.000383		0.296	-0.000989		0.43	-0.000875		0.301	-0.00596		0.499	-0.00329
0.222	-0.000863		0.424	-0.000418		0.299	-0.000946		0.428	-0.000894		0.303	-0.006		0.501	-0.00324
0.22	-0.000865		0.422	-0.000403		0.3	-0.000909		0.426	-0.00089		0.305	-0.00593		0.503	-0.00318
0.218	-0.000873		0.42	-0.000429		0.303	-0.000858		0.424	-0.000906		0.307	-0.00592		0.505	-0.00317
0.216	-0.000894		0.418	-0.000462		0.304	-0.00083		0.422	-0.000912		0.309	-0.00589		0.507	-0.00309
0.214	-0.000904		0.416	-0.000426		0.306	-0.000775		0.42	-0.000923		0.311	-0.00577		0.509	-0.00309
0.212	-0.000902		0.414	-0.000478		0.308	-0.000731		0.418	-0.00094		0.313	-0.00572		0.511	-0.00304
0.21	-0.000913		0.412	-0.000483		0.31	-0.00073		0.416	-0.000955		0.315	-0.00562		0.513	-0.00299
0.208	-0.00094		0.41	-0.000454		0.312	-0.000695		0.414	-0.000951		0.317	-0.00557		0.515	-0.00304
0.206	-0.000943		0.408	-0.000522		0.314	-0.000652		0.412	-0.000973		0.319	-0.00554		0.517	-0.00297
0.204	-0.000959		0.406	-0.000469		0.317	-0.000632		0.41	-0.000969		0.321	-0.00544		0.519	-0.00297
0.202	-0.000978		0.404	-0.000552		0.318	-0.000565		0.408	-0.000986		0.323	-0.00543		0.521	-0.00293
0.2	-0.000971		0.402	-0.000533		0.32	-0.000554		0.406	-0.000988		0.325	-0.00536		0.523	-0.00288
0.198	-0.000998		0.4	-0.000521		0.322	-0.000504		0.404	-0.00101		0.327	-0.00523		0.525	-0.00286
0.196	-0.00102		0.398	-0.000537		0.324	-0.000472		0.402	-0.00103		0.329	-0.00524		0.527	-0.00278
0.194	-0.00104		0.396	-0.000527		0.326	-0.000427		0.4	-0.00104		0.331	-0.00515		0.529	-0.00281
0.192	-0.00105		0.394	-0.00057		0.328	-0.000373		0.398	-0.00107		0.333	-0.0052		0.531	-0.00279
0.19	-0.00106		0.392	-0.000596		0.331	-0.000386		0.396	-0.0011		0.335	-0.00507		0.533	-0.00275
0.188	-0.00109		0.39	-0.000557		0.333	-0.000346		0.394	-0.0011		0.337	-0.00508		0.535	-0.00275
0.186	-0.00109		0.388	-0.000574		0.334	-0.000323		0.392	-0.00112		0.339	-0.00502		0.537	-0.00262
0.184	-0.0011		0.386	-0.00056		0.336	-0.000284		0.39	-0.00111		0.341	-0.00493		0.539	-0.00256
0.182	-0.00113		0.384	-0.000609		0.339	-0.000242		0.388	-0.00111		0.343	-0.00496		0.541	-0.00246
0.18	-0.00115		0.382	-0.000621		0.341	-0.000248		0.386	-0.00113		0.345	-0.0049		0.543	-0.00238
0.178	-0.00118		0.38	-0.000574		0.342	-0.000216		0.384	-0.00114		0.347	-0.00492		0.545	-0.00231
0.176	-0.0012		0.378	-0.000653		0.344	-0.000209		0.382	-0.00116		0.349	-0.00493		0.547	-0.00225
0.174	-0.00123		0.376	-0.000636		0.346	-0.000177		0.38	-0.00117		0.351	-0.00495		0.549	-0.0022
0.172	-0.00125		0.374	-0.000673		0.349	-0.000145		0.378	-0.00119		0.353	-0.00494		0.551	-0.00215
0.17	-0.00128		0.372	-0.000689		0.35	-0.000154		0.376	-0.00121		0.355	-0.00479		0.553	-0.00207
0.168	-0.00129		0.37	-0.000634		0.352	-0.00012		0.374	-0.00124		0.357	-0.00474		0.555	-0.00204
0.168	-0.00141		0.369	-0.000683		0.354	-0.000104		0.372	-0.00127		0.359	-0.00475		0.557	-0.00194
0.168	-0.00109		0.368	-0.00101		0.356	-8.11e-05		0.37	-0.00133		0.361	-0.00465		0.559	-0.00192
0.171	-0.000866		0.369	-0.0014		0.358	-6.82e-05		0.368	-0.00134		0.362	-0.00335		0.561	-0.00188
0.172	-0.000764		0.37	-0.00114		0.36	-4.8e-05		0.366	-0.00137		0.361	-0.00172		0.562	-0.00196
0.175	-0.000657		0.373	-0.00102		0.362	-2.7e-05		0.365	-0.00289		0.359	-0.00192		0.561	-0.00299
0.176	-0.000581		0.375	-0.000881		0.364	-2.62e-05		0.366	-0.00149		0.357	-0.00213		0.559	-0.00364
0.178	-0.0005		0.377	-0.000836		0.366	3.02e-05		0.366	-0.00125		0.355	-0.00224		0.557	-0.00385
0.181	-0.000457		0.379	-0.000754		0.364	-8.18e-05		0.368	-0.001		0.353	-0.00234		0.555	-0.00408
0.182	-0.000402		0.381	-0.000713		0.362	-0.000368		0.37	-0.000832		0.35	-0.00242		0.553	-0.00425
0.184	-0.000348		0.382	-0.000629		0.36	-0.000517		0.372	-0.000766		0.348	-0.00249		0.551	-0.00441
0.186	-0.000313		0.385	-0.000563		0.358	-0.000605		0.374	-0.000692		0.347	-0.0026		0.549	-0.00454
0.189	-0.000247		0.386	-0.00058		0.356	-0.000685		0.377	-0.000615		0.345	-0.0027		0.547	-0.00463
0.19	-0.000195		0.389	-0.000485		0.354	-0.000788		0.378	-0.000551		0.342	-0.00269		0.545	-0.00477
0.192	-0.000177		0.39	-0.000496		0.352	-0.000806		0.38	-0.000484		0.341	-0.00274		0.543	-0.00486
0.194	-0.000163		0.392	-0.000451		0.35	-0.000879		0.383	-0.000437		0.339	-0.0028		0.541	-0.00496
0.197	-0.000124		0.395	-0.000388		0.348	-0.000918		0.385	-0.000411		0.337	-0.00284		0.539	-0.00507
0.199	-9.49e-05		0.396	-0.000393		0.346	-0.000967		0.386	-0.000351		0.335	-0.00285		0.537	-0.00514
0.201	-5.15e-05		0.398	-0.000345		0.344	-0.00102		0.388	-0.000312		0.332	-0.00293		0.535	-0.00527
0.202	-5.47e-05		0.4	-0.000363		0.342	-0.00107		0.39	-0.000285		0.331	-0.00308		0.533	-0.00533
0.205	-2.98e-05		0.402	-0.00032		0.34	-0.00112		0.392	-0.000282		0.329	-0.00315		0.531	-0.00542
0.206	1.57e-05		0.404	-0.000314		0.338	-0.00115		0.394	-0.000252		0.326	-0.00327		0.529	-0.00551
0.208	4.27e-05		0.406	-0.000294		0.336	-0.00118		0.396	-0.000225		0.325	-0.00322		0.527	-0.00555
0.21	7.79e-05		0.409	-0.000224		0.334	-0.00124		0.399	-0.000215		0.323	-0.00327		0.525	-0.00562
0.212	5.11e-05		0.41	-0.000268		0.332	-0.00128		0.4	-0.000207		0.321	-0.00328		0.523	-0.0057
0.214	9.31e-05		0.412	-0.000247		0.33	-0.00131		0.402	-0.000178		0.319	-0.0033		0.521	-0.00577
0.217	9.42e-05		0.415	-0.000218		0.328	-0.00135		0.404	-0.000166		0.317	-0.00331		0.519	-0.00592
0.218	0.000121		0.416	-0.000214		0.326	-0.00138		0.407	-0.000136		0.315	-0.00329		0.517	-0.00592
0.22	0.000147		0.418	-0.000193		0.324	-0.00144		0.408	-0.00012		0.313	-0.00338		0.515	-0.00604
0.222	0.000154		0.421	-0.000173		0.322	-0.00145		0.41	-9.11e-05		0.311	-0.00339		0.513	-0.00612
0.224	0.000176		0.423	-0.000178		0.32	-0.00149		0.413	-7.01e-05		0.309	-0.00337		0.511	-0.00613
0.227	0.000165		0.425	-0.000143		0.318	-0.00154		0.414	-6.02e-05		0.307	-0.0035		0.509	-0.00627
0.229	0.000205		0.427	-0.000172		0.316	-0.00156		0.416	-4.46e-05		0.305	-0.00349		0.507	-0.00629
0.231	0.000227		0.429	-0.000117		0.314	-0.00162		0.418	-3.03e-05		0.303	-0.00354		0.505	-0.00639
0.233	0.00021		0.431	-0.000158		0.312	-0.00163		0.42	-1.44e-06		0.301	-0.00359		0.503	-0.00643
0.234	0.000233		0.432	-0.000107		0.31	-0.00166		0.422	-8.02e-07		0.299	-0.00363		0.501	-0.00645
0.237	0.000232		0.435	-0.000128		0.308	-0.0017		0.424	1.61e-05		0.297	-0.00377		0.499	-0.00654
0.238	0.00024		0.437	-0.000105		0.306	-0.00175		0.426	4.69e-05		0.295	-0.00374		0.497	-0.00656
0.241	0.000293		0.439	-0.000102		0.304	-0.00179		0.429	6.86e-05		0.293	-0.00381		0.495	-0.00663
0.242	0.000274		0.44	-0.000109		0.302	-0.00183		0.43	8.49e-05		0.291	-0.00383		0.493	-0.0067
0.245	0.000284		0.443	-8.8e-05		0.3	-0.00189		0.432	9.41e-05		0.289	-0.00387		0.491	-0.00673
0.246	0.000289		0.444	-0.000113		0.298	-0.00192		0.434	0.000116		0.287	-0.00395		0.489	-0.00681
0.248	0.000305		0.447	-0.000109		0.296	-0.00196		0.436	0.000146		0.285	-0.00398		0.487	-0.00683
0.25	0.000342		0.448	-0.000113		0.294	-0.00201		0.438	0.000154		0.283	-0.00405		0.485	-0.00691
0.252	0.000335		0.451	-0.000112		0.292	-0.00204		0.44	0.000161		0.281	-0.00405		0.483	-0.00693
0.254	0.000345		0.452	-0.000103		0.29	-0.00208		0.442	0.000183		0.279	-0.00413		0.481	-0.00699
0.256	0.000363		0.454	-0.000126		0.288	-0.00215		0.444	0.000191		0.277	-0.00427		0.478	-0.00708
0.258	0.000371		0.457	-0.000103		0.286	-0.00218		0.447	0.000218		0.275	-0.00428		0.477	-0.00704
0.26	0.000378		0.458	-9.63e-05		0.284	-0.00224		0.449	0.00021		0.273	-0.00433		0.475	-0.00715
0.263	0.000374		0.46	-0.000129		0.282	-0.0023		0.451	0.000224		0.271	-0.00436		0.473	-0.00723
0.264	0.000373		0.463	-0.000107		0.28	-0.00235		0.452	0.000237		0.269	-0.00444		0.471	-0.00724
0.267	0.000396		0.464	-0.000108		0.278	-0.00239		0.455	0.000254		0.267	-0.00456		0.469	-0.0073
0.268	0.000409		0.467	-0.000154		0.276	-0.00245		0.456	0.000264		0.265	-0.00461		0.467	-0.00733
0.271	0.000455		0.469	-0.000125		0.274	-0.0025		0.458	0.00026		0.263	-0.00474		0.465	-0.00742
0.273	0.000461		0.471	-0.000172		0.272	-0.00255		0.46	0.000268		0.261	-0.00477		0.463	-0.00748
0.275	0.000478		0.472	-0.000149		0.27	-0.00262		0.462	0.000267		0.259	-0.00485		0.461	-0.00754
0.277	0.00046		0.475	-0.000148		0.268	-0.00265		0.465	0.000283		0.257	-0.00492		0.459	-0.0076
0.279	0.000473		0.477	-0.000141		0.266	-0.00271		0.467	0.000292		0.255	-0.00492		0.457	-0.00761
0.28	0.000492		0.478	-0.000155		0.264	-0.00278		0.468	0.000281		0.253	-0.00501		0.455	-0.00769
0.282	0.000488		0.48	-0.0002		0.262	-0.00285		0.47	0.000304		0.251	-0.00505		0.453	-0.00776
0.284	0.000499		0.483	-0.000168		0.26	-0.00293		0.473	0.000297		0.249	-0.00516		0.451	-0.0078
0.287	0.000476		0.484	-0.000185		0.258	-0.00298		0.475	0.000312		0.247	-0.00517		0.449	-0.00791
0.288	0.000494		0.487	-0.000198		0.256	-0.00304		0.476	0.000333		0.245	-0.0052		0.447	-0.00792
0.291	0.000501		0.489	-0.000208		0.254	-0.00311		0.478	0.000346		0.243	-0.00536		0.445	-0.00799
0.293	0.000517		0.491	-0.000201		0.252	-0.00316		0.48	0.000345		0.241	-0.00534		0.443	-0.00804
0.294	0.000515		0.493	-0.000214		0.25	-0.00324		0.483	0.000351		0.239	-0.00545		0.441	-0.00808
0.296	0.000516		0.495	-0.000249		0.248	-0.0033		0.484	0.00035		0.237	-0.00551		0.439	-0.00818
0.299	0.000523		0.496	-0.000262		0.246	-0.00337		0.487	0.000376		0.235	-0.00558		0.437	-0.00824
0.301	0.000524		0.499	-0.000275		0.244	-0.00345		0.488	0.000371		0.233	-0.0057		0.435	-0.00832
0.302	0.000528		0.5	-0.000285		0.242	-0.0035		0.49	0.00037		0.231	-0.00574		0.433	-0.00836
0.304	0.000532		0.502	-0.000277		0.24	-0.00359		0.493	0.000379		0.229	-0.0059		0.431	-0.00844
0.307	0.000543		0.505	-0.000312		0.238	-0.00368		0.495	0.000401		0.227	-0.00602		0.428	-0.00853
0.308	0.000538		0.507	-0.000387		0.236	-0.00373		0.496	0.0004		0.225	-0.00609		0.427	-0.00856
0.311	0.000534		0.508	-0.000286		0.234	-0.00384		0.498	0.000413		0.222	-0.00616		0.425	-0.0087
0.313	0.000559		0.511	-0.000363		0.232	-0.00392		0.5	0.000427		0.221	-0.00617		0.423	-0.0087
0.315	0.000553		0.513	-0.000353		0.23	-0.00399		0.502	0.000424		0.219	-0.00633		0.421	-0.00878
0.317	0.000565		0.515	-0.000372		0.228	-0.00408		0.504	0.000452		0.217	-0.0064		0.419	-0.00892
0.319	0.000557		0.516	-0.000379		0.226	-0.00414		0.506	0.00047		0.215	-0.00639		0.417	-0.00894
0.321	0.000555		0.519	-0.000381		0.224	-0.00426		0.509	0.000467		0.213	-0.00666		0.415	-0.00906
0.323	0.00057		0.521	-0.000408		0.222	-0.00432		0.51	0.000468		0.211	-0.00665		0.413	-0.00912
0.325	0.000571		0.522	-0.000415		0.22	-0.0044		0.512	0.000489		0.209	-0.00678		0.411	-0.00918
0.327	0.000579		0.525	-0.000441		0.218	-0.0045		0.515	0.0005		0.207	-0.00689		0.409	-0.0093
0.328	0.000585		0.526	-0.000445		0.216	-0.00459		0.516	0.000502		0.205	-0.00692		0.407	-0.00936
0.33	0.000574		0.529	-0.00042		0.214	-0.00469		0.518	0.000509		0.203	-0.00715		0.405	-0.0095
0.333	0.000601		0.531	-0.000481		0.212	-0.00476		0.521	0.000509		0.201	-0.00718		0.403	-0.00954
0.335	0.000599		0.533	-0.00045		0.21	-0.00486		0.522	0.000518		0.199	-0.00721		0.401	-0.00965
0.337	0.000586		0.534	-0.000494		0.208	-0.00497		0.525	0.000525		0.197	-0.00733		0.399	-0.00975
0.338	0.000593		0.537	-0.00052		0.206	-0.00505		0.526	0.000529		0.195	-0.00736		0.397	-0.0098
0.341	0.000581		0.538	-0.000517		0.204	-0.00515		0.529	0.000527		0.193	-0.00749		0.395	-0.00993
0.343	0.000596		0.541	-0.00053		0.202	-0.00525		0.53	0.000551		0.191	-0.00748		0.393	-0.01
0.344	0.000616		0.542	-0.000575		0.2	-0.00534		0.533	0.000551		0.189	-0.00764		0.391	-0.0102
0.347	0.000621		0.545	-0.000578		0.198	-0.00547		0.535	0.00055		0.187	-0.00769		0.389	-0.0103
0.349	0.000617		0.547	-0.000592		0.196	-0.00556		0.536	0.000555		0.185	-0.00778		0.387	-0.0104
0.351	0.000608		0.548	-0.000585		0.194	-0.00567		0.538	0.000556		0.183	-0.00789		0.385	-0.0105
0.353	0.000619		0.551	-0.000625		0.192	-0.00577		0.541	0.000562		0.181	-0.00793		0.383	-0.0106
0.355	0.000628		0.553	-0.000637		0.19	-0.00586		0.542	0.000567		0.179	-0.00813		0.38	-0.0108
0.357	0.000637		0.554	-0.000675		0.188	-0.00597		0.545	0.000585		0.177	-0.00818		0.379	-0.0109
0.358	0.000657		0.556	-0.000686		0.186	-0.00609		0.547	0.000579		0.175	-0.00825		0.377	-0.011
0.361	0.000646		0.559	-0.000702		0.184	-0.00621		0.548	0.000564		0.173	-0.00842		0.375	-0.0111
0.363	0.000635		0.56	-0.000679		0.182	-0.00632		0.55	0.000562		0.171	-0.00848		0.373	-0.0112
0.365	0.000657		0.562	-0.000708		0.18	-0.00644		0.553	0.000578		0.169	-0.00865		0.371	-0.0113
0.367	0.00063		0.565	-0.000692		0.178	-0.00658		0.554	0.000584		0.167	-0.00875		0.369	-0.0114
0.367	-0.00028		0.566	-0.000715		0.176	-0.00668		0.556	0.000578		0.165	-0.00882		0.367	-0.0115
0.367	0.000449		0.568	-0.000405		0.174	-0.00683		0.558	0.00058		0.163	-0.00895		0.365	-0.0117
0.366	0.000135		0.566	0.00185		0.172	-0.00694		0.56	0.000589		0.162	-0.00902		0.363	-0.0118
0.364	7.34e-06		0.564	0.00158		0.17	-0.00709		0.563	0.000592		0.163	-0.0106		0.362	-0.0148
0.362	-7.02e-05		0.562	0.00147		0.168	-0.00721		0.564	0.000589		0.165	-0.0101		0.362	-0.0124
0.36	-0.000131		0.56	0.00129		0.166	-0.00734		0.565	0.000633		0.167	-0.00984		0.363	-0.012
0.358	-0.000162		0.558	0.0013		0.166	-0.00965		0.564	0.000372		0.169	-0.00958		0.365	-0.0112
0.356	-0.000213		0.556	0.00118		0.166	-0.00755		0.562	0.000187		0.171	-0.00934		0.367	-0.0109
0.354	-0.000243		0.554	0.0011		0.166	-0.00739		0.56	0.000109		0.173	-0.0092		0.369	-0.0106
0.352	-0.000258		0.552	0.00107		0.169	-0.00691		0.558	3.78e-05		0.175	-0.00895		0.371	-0.0103
0.35	-0.000278		0.551	0.00101		0.17	-0.00662		0.556	-1.32e-05		0.177	-0.00888		0.373	-0.0101
0.348	-0.000303		0.548	0.00101		0.172	-0.00638		0.554	-4.96e-05		0.179	-0.00863		0.375	-0.00987
0.346	-0.000338		0.546	0.00093		0.174	-0.00613		0.552	-8.83e-05		0.181	-0.00853		0.377	-0.00963
0.344	-0.000365		0.544	0.000865		0.177	-0.00593		0.55	-0.000124		0.183	-0.00844		0.379	-0.00946
0.342	-0.000365		0.542	0.000908		0.179	-0.00573		0.548	-0.000151		0.185	-0.00825		0.381	-0.00929
0.34	-0.000373		0.54	0.00082		0.18	-0.00554		0.546	-0.000183		0.187	-0.00823		0.383	-0.00915
0.338	-0.000376		0.538	0.000774		0.182	-0.00537		0.544	-0.00023		0.189	-0.00812		0.385	-0.00896
0.336	-0.000393		0.536	0.000722		0.184	-0.00521		0.542	-0.000247		0.191	-0.00799		0.387	-0.00884
0.334	-0.000427		0.534	0.000671		0.186	-0.00505		0.54	-0.000261		0.193	-0.00795		0.389	-0.00871
0.332	-0.000434		0.532	0.000703		0.189	-0.0049		0.538	-0.000292		0.195	-0.00785		0.391	-0.00857
0.33	-0.000443		0.53	0.000624		0.191	-0.00477		0.536	-0.00031		0.197	-0.00778		0.393	-0.00847
0.328	-0.000437		0.528	0.000617		0.193	-0.00464		0.534	-0.000323		0.199	-0.00765		0.395	-0.00828
0.326	-0.000478		0.526	0.000574		0.194	-0.00451		0.532	-0.000336		0.201	-0.00757		0.397	-0.00815
0.324	-0.000468		0.524	0.000533		0.197	-0.00439		0.53	-0.000348		0.203	-0.00753		0.399	-0.00803
0.322	-0.000485		0.522	0.000548		0.198	-0.00428		0.528	-0.000358		0.205	-0.00739		0.401	-0.00788
0.32	-0.000494		0.52	0.000479		0.2	-0.00414		0.526	-0.00038		0.207	-0.00737		0.403	-0.0078
0.318	-0.000503		0.518	0.000469		0.203	-0.00403		0.524	-0.000381		0.209	-0.00724		0.405	-0.00765
0.316	-0.000544		0.516	0.000448		0.204	-0.00392		0.522	-0.00038		0.211	-0.00716		0.407	-0.00752
0.314	-0.000513		0.514	0.00038		0.206	-0.00382		0.52	-0.000401		0.213	-0.00712		0.409	-0.00743
0.312	-0.000542		0.512	0.000396		0.208	-0.00372		0.518	-0.000419		0.215	-0.00704		0.411	-0.00733
0.31	-0.000534		0.51	0.000343		0.21	-0.00358		0.516	-0.000424		0.217	-0.00707		0.413	-0.00733
0.308	-0.000545		0.508	0.00033		0.213	-0.0035		0.514	-0.000441		0.219	-0.00698		0.415	-0.00719
0.306	-0.000571		0.506	0.000327		0.214	-0.00342		0.512	-0.000448		0.221	-0.007		0.417	-0.00706
0.304	-0.000557		0.504	0.000293		0.216	-0.00332		0.51	-0.000455		0.223	-0.00696		0.419	-0.00698
0.302	-0.000575		0.502	0.00027		0.218	-0.00323		0.508	-0.000464		0.225	-0.00686		0.421	-0.00681
0.3	-0.000579		0.5	0.000202		0.221	-0.00316		0.506	-0.000461		0.227	-0.00687		0.423	-0.00678
0.298	-0.000575		0.498	0.000194		0.222	-0.00306		0.504	-0.000486		0.229	-0.00678		0.425	-0.00666
0.296	-0.0006		0.496	0.000169		0.224	-0.00297		0.502	-0.000503		0.231	-0.00682		0.427	-0.00656
0.294	-0.000601		0.494	0.000157		0.226	-0.00288		0.5	-0.000498		0.233	-0.00676		0.429	-0.0065
0.292	-0.000607		0.492	0.000144		0.229	-0.00281		0.498	-0.000528		0.235	-0.00669		0.431	-0.00641
0.29	-0.00062		0.49	0.000107		0.23	-0.00271		0.496	-0.00053		0.237	-0.00666		0.433	-0.0064
0.288	-0.000621		0.488	7.94e-05		0.232	-0.00263		0.494	-0.000544		0.239	-0.00655		0.435	-0.00626
0.286	-0.000621		0.486	0.000103		0.234	-0.00258		0.492	-0.000531		0.241	-0.00648		0.437	-0.00617
0.284	-0.00063		0.484	2.83e-05		0.236	-0.0025		0.49	-0.000548		0.243	-0.0064		0.439	-0.00613
0.282	-0.000644		0.482	4.99e-05		0.238	-0.00243		0.488	-0.000564		0.245	-0.00626		0.441	-0.00597
0.28	-0.00064		0.48	1.39e-05		0.24	-0.00235		0.486	-0.000559		0.247	-0.00623		0.443	-0.00595
0.278	-0.000644		0.478	2.53e-05		0.242	-0.00226		0.484	-0.00057		0.249	-0.00616		0.445	-0.00583
0.276	-0.000657		0.476	-2.94e-05		0.244	-0.00222		0.482	-0.000576		0.251	-0.00615		0.447	-0.00577
0.274	-0.000655		0.474	-4.14e-05		0.246	-0.00214		0.48	-0.000579		0.253	-0.0061		0.449	-0.00574
0.272	-0.000679		0.472	-2.55e-05		0.249	-0.0021		0.478	-0.000603		0.255	-0.006		0.451	-0.00563
0.27	-0.00068		0.47	-6.33e-05		0.25	-0.00198		0.476	-0.000596		0.257	-0.00602		0.453	-0.00558
0.268	-0.00063		0.468	-8.3e-05		0.252	-0.00192		0.474	-0.000638		0.259	-0.00595		0.455	-0.00549
0.266	-0.000668		0.466	-0.000109		0.254	-0.00187		0.472	-0.00063		0.261	-0.00593		0.457	-0.00544
0.264	-0.000653		0.464	-0.000144		0.256	-0.00179		0.47	-0.000636		0.263	-0.00592		0.459	-0.00541
0.262	-0.000661		0.462	-0.000104		0.258	-0.00175		0.468	-0.000648		0.265	-0.00586		0.461	-0.00526
0.26	-0.00068		0.46	-0.00013		0.261	-0.00169		0.466	-0.000658		0.267	-0.00592		0.463	-0.00527
0.258	-0.000673		0.458	-0.000157		0.262	-0.00164		0.464	-0.000686		0.269	-0.00585		0.465	-0.00518
0.256	-0.00068		0.456	-0.000207		0.264	-0.00156		0.462	-0.000671		0.271	-0.00585		0.467	-0.0051
0.254	-0.000684		0.454	-0.000209		0.267	-0.00151		0.46	-0.000701		0.273	-0.00581		0.469	-0.00507
0.252	-0.000699		0.452	-0.000199		0.268	-0.00146		0.458	-0.000705		0.275	-0.0057		0.471	-0.00497
0.25	-0.000707		0.45	-0.000239		0.27	-0.00138		0.456	-0.000698		0.277	-0.00566		0.473	-0.00497
0.248	-0.000715		0.448	-0.00024		0.273	-0.00133		0.454	-0.000713		0.279	-0.00552		0.475	-0.00491
0.246	-0.000709		0.446	-0.000234		0.274	-0.00129		0.452	-0.000703		0.281	-0.00548		0.477	-0.00482
0.244	-0.000736		0.444	-0.00029		0.276	-0.00124		0.45	-0.000719		0.283	-0.00542		0.479	-0.00479
0.242	-0.00076		0.442	-0.000245		0.279	-0.00118		0.448	-0.000723		0.285	-0.00541		0.481	-0.0047
0.24	-0.000731		0.44	-0.000296		0.28	-0.00113		0.446	-0.000749		0.287	-0.00539		0.483	-0.00472
0.238	-0.000744		0.438	-0.000292		0.282	-0.00107		0.444	-0.000776		0.289	-0.00526		0.485	-0.00463
0.236	-0.000769		0.436	-0.00032		0.284	-0.00104		0.442	-0.000779		0.291	-0.00531		0.487	-0.00454
0.234	-0.00077		0.434	-0.000334		0.286	-0.000969		0.44	-0.000786		0.293	-0.00521		0.489	-0.00454
0.232	-0.000792		0.432	-0.000328		0.288	-0.000946		0.438	-0.000789		0.295	-0.00519		0.491	-0.00441
0.23	-0.000796		0.43	-0.000316		0.29	-0.00091		0.436	-0.00079		0.297	-0.00519		0.493	-0.00434
0.228	-0.000792		0.428	-0.000362		0.292	-0.000865		0.434	-0.000797		0.299	-0.0051		0.495	-0.00424
0.226	-0.000807		0.426	-0.000365		0.294	-0.000848		0.432	-0.000814		0.301	-0.00509		0.497	-0.00419
0.224	-0.000793		0.424	-0.00038		0.296	-0.000786		0.43	-0.000814		0.303	-0.00504		0.499	-0.00416
0.222	-0.000809		0.422	-0.000337		0.298	-0.000731		0.428	-0.000822		0.305	-0.00498		0.501	-0.00408
0.22	-0.000838		0.42	-0.000378		0.3	-0.000708		0.426	-0.000838		0.307	-0.00499		0.503	-0.00411
0.218	-0.000832		0.418	-0.00039		0.302	-0.000653		0.424	-0.000837		0.309	-0.00487		0.505	-0.00405
0.216	-0.000863		0.416	-0.000422		0.304	-0.000637		0.422	-0.000841		0.311	-0.0049		0.507	-0.00401
0.214	-0.000861		0.414	-0.000432		0.306	-0.000596		0.42	-0.000854		0.313	-0.00483		0.509	-0.004
0.212	-0.000892		0.412	-0.000455		0.308	-0.000565		0.418	-0.000863		0.315	-0.00487		0.511	-0.00389
0.21	-0.000883		0.41	-0.000464		0.31	-0.000526		0.416	-0.000866		0.317	-0.00484		0.513	-0.00387
0.208	-0.000889		0.408	-0.000452		0.312	-0.000498		0.414	-0.000877		0.319	-0.00476		0.515	-0.00376
0.206	-0.000921		0.406	-0.000485		0.315	-0.000471		0.412	-0.00089		0.321	-0.00484		0.517	-0.00371
0.204	-0.000912		0.404	-0.000482		0.317	-0.00042		0.41	-0.000881		0.323	-0.00482		0.519	-0.00365
0.202	-0.000934		0.402	-0.000468		0.318	-0.000383		0.408	-0.000915		0.325	-0.00493		0.521	-0.00357
0.2	-0.000938		0.4	-0.000489		0.32	-0.000376		0.406	-0.00092		0.327	-0.00489		0.523	-0.00351
0.198	-0.000975		0.398	-0.00053		0.323	-0.000328		0.404	-0.000946		0.329	-0.00481		0.525	-0.00349
0.196	-0.000961		0.396	-0.000534		0.325	-0.000302		0.402	-0.000956		0.331	-0.00486		0.527	-0.00338
0.194	-0.000993		0.394	-0.000541		0.326	-0.00027		0.4	-0.000954		0.333	-0.00476		0.529	-0.00332
0.192	-0.000996		0.392	-0.000514		0.328	-0.000243		0.398	-0.000977		0.335	-0.0047		0.531	-0.00324
0.19	-0.00101		0.39	-0.000506		0.33	-0.000237		0.396	-0.00097		0.337	-0.00473		0.533	-0.00322
0.188	-0.00106		0.388	-0.000557		0.332	-0.000206		0.394	-0.00098		0.339	-0.00467		0.535	-0.0032
0.186	-0.00103		0.386	-0.000555		0.334	-0.000188		0.392	-0.000997		0.341	-0.00461		0.537	-0.00311
0.184	-0.00103		0.384	-0.00058		0.337	-0.000173		0.39	-0.00101		0.343	-0.00454		0.539	-0.00307
0.182	-0.00105		0.382	-0.00057		0.339	-0.000141		0.388	-0.00104		0.345	-0.00457		0.541	-0.00296
0.18	-0.00108		0.38	-0.000588		0.34	-0.000124		0.386	-0.00105		0.347	-0.00457		0.543	-0.00289
0.178	-0.00113		0.378	-0.000614		0.343	-0.00011		0.384	-0.00106		0.349	-0.00447		0.545	-0.00281
0.176	-0.00112		0.376	-0.000592		0.344	-8.53e-05		0.382	-0.00108		0.351	-0.00451		0.547	-0.00275
0.174	-0.00114		0.374	-0.000638		0.347	-6.98e-05		0.38	-0.0011		0.353	-0.0044		0.549	-0.00272
0.172	-0.00116		0.372	-0.000618		0.348	-5.17e-05		0.378	-0.0011		0.355	-0.00436		0.551	-0.0026
0.17	-0.00118		0.37	-0.000654		0.351	-3.29e-05		0.376	-0.00112		0.357	-0.00435		0.553	-0.00261
0.168	-0.0012		0.368	-0.000651		0.352	-1.73e-06		0.374	-0.00113		0.359	-0.00428		0.555	-0.00254
0.166	-0.00121		0.367	-0.000969		0.354	1.5e-05		0.372	-0.00115		0.361	-0.00429		0.557	-0.00248
0.164	-0.00122		0.369	-0.00138		0.357	3.45e-05		0.37	-0.00117		0.362	-0.00414		0.559	-0.00246
0.162	-0.00127		0.371	-0.00111		0.358	6.6e-05		0.368	-0.00119		0.361	-0.00143		0.561	-0.00242
0.16	-0.00128		0.372	-0.00096		0.36	7.93e-05		0.366	-0.0012		0.359	-0.00163		0.562	0.00035
0.158	-0.0013		0.375	-0.000833		0.362	8.01e-05		0.365	-0.00284		0.357	-0.00184		0.562	-0.00349
0.156	-0.00132		0.377	-0.000766		0.364	0.000102		0.366	-0.00133		0.355	-0.00195		0.561	-0.00357
0.154	-0.00135		0.379	-0.000704		0.365	0.000126		0.366	-0.0011		0.353	-0.00214		0.559	-0.00423
0.152	-0.00138		0.381	-0.000645		0.364	4.04e-05		0.368	-0.000858		0.351	-0.00219		0.557	-0.00458
0.15	-0.00139		0.383	-0.000604		0.362	-0.000226		0.37	-0.000742		0.349	-0.0023		0.555	-0.00481
0.148	-0.00144		0.385	-0.000548		0.36	-0.000375		0.372	-0.000673		0.347	-0.00238		0.553	-0.00502
0.146	-0.00147		0.386	-0.000518		0.358	-0.000469		0.375	-0.000601		0.345	-0.00243		0.551	-0.00519
0.144	-0.00152		0.388	-0.000446		0.356	-0.000566		0.376	-0.000522		0.343	-0.00252		0.549	-0.00531
0.142	-0.00153		0.39	-0.000472		0.354	-0.000633		0.378	-0.00048		0.341	-0.00244		0.547	-0.00549
0.14	-0.00156		0.393	-0.000394		0.352	-0.000692		0.381	-0.000422		0.339	-0.00244		0.545	-0.00556
0.138	-0.00163		0.394	-0.000397		0.35	-0.000753		0.383	-0.000391		0.337	-0.00251		0.543	-0.0057
0.136	-0.00163		0.397	-0.000352		0.348	-0.000809		0.385	-0.000347		0.335	-0.00245		0.541	-0.00581
0.134	-0.00167		0.399	-0.000319		0.346	-0.000861		0.387	-0.000301		0.333	-0.00251		0.538	-0.00591
0.132	-0.00169		0.4	-0.000343		0.344	-0.000906		0.388	-0.000277		0.331	-0.00245		0.537	-0.00607
0.13	-0.00173		0.403	-0.000282		0.342	-0.000941		0.39	-0.000239		0.329	-0.00248		0.535	-0.00617
0.128	-0.00178		0.405	-0.000272		0.34	-0.000987		0.392	-0.000242		0.327	-0.00247		0.533	-0.00628
0.126	-0.00181		0.407	-0.000237		0.338	-0.00103		0.394	-0.0002		0.325	-0.00251		0.531	-0.00631
0.124	-0.00185		0.409	-0.000228		0.336	-0.00109		0.396	-0.00018		0.323	-0.00254		0.529	-0.00643
0.122	-0.00187		0.41	-0.000227		0.334	-0.00111		0.398	-0.000173		0.321	-0.0026		0.527	-0.00648
0.12	-0.00192		0.413	-0.000196		0.332	-0.00115		0.4	-0.000148		0.319	-0.00265		0.525	-0.00648
0.118	-0.00196		0.414	-0.000205		0.33	-0.0012		0.403	-0.000133		0.317	-0.00265		0.523	-0.00663
0.116	-0.00197		0.417	-0.000187		0.328	-0.00121		0.405	-0.00011		0.315	-0.00269		0.521	-0.00667
0.114	-0.00201		0.418	-0.000147		0.326	-0.00126		0.406	-9e-05		0.313	-0.00276		0.519	-0.00673
0.112	-0.00205		0.42	-0.000172		0.324	-0.00128		0.408	-7.8e-05		0.311	-0.00273		0.517	-0.00684
0.11	-0.00208		0.422	-0.000136		0.322	-0.00133		0.41	-5.2e-05		0.309	-0.0028		0.515	-0.00689
0.108	-0.00212		0.424	-0.000112		0.32	-0.00138		0.412	-1.57e-05		0.307	-0.00282		0.513	-0.00701
0.106	-0.00217		0.427	-0.000105		0.318	-0.00139		0.415	5.94e-06		0.305	-0.00282		0.511	-0.00704
0.104	-0.00221		0.429	-0.000108		0.316	-0.00146		0.417	2.38e-05		0.303	-0.00294		0.509	-0.00707
0.102	-0.00227		0.431	-0.000119		0.314	-0.00148		0.419	3.26e-05		0.301	-0.00298		0.507	-0.00714
0.1	-0.0023		0.432	-8.86e-05		0.312	-0.00153		0.42	4.37e-05		0.299	-0.00305		0.505	-0.00718
0.098	-0.00232		0.434	-9.67e-05		0.31	-0.00156		0.422	5.55e-05		0.297	-0.00312		0.503	-0.00731
0.096	-0.00236		0.437	-8.23e-05		0.308	-0.00157		0.424	7.19e-05		0.295	-0.0031		0.501	-0.00733
0.094	-0.00241		0.439	-6.57e-05		0.306	-0.00162		0.426	9.28e-05		0.293	-0.0032		0.499	-0.0074
0.092	-0.00242		0.441	-7.14e-05		0.304	-0.00166		0.429	0.000101		0.291	-0.00322		0.497	-0.00745
0.09	-0.00249		0.443	-8.2e-05		0.302	-0.0017		0.43	0.000112		0.289	-0.00335		0.495	-0.0075
0.088	-0.00252		0.444	-7.12e-05		0.3	-0.00174		0.432	0.000129		0.287	-0.00339		0.493	-0.00761
0.086	-0.00256		0.447	-8.03e-05		0.298	-0.00176		0.435	0.000132		0.285	-0.00341		0.491	-0.0076
0.084	-0.00258		0.448	-7.31e-05		0.296	-0.00182		0.436	0.00016		0.283	-0.00346		0.489	-0.00766
0.082	-0.00263		0.451	-7.67e-05		0.294	-0.00186		0.438	0.000163		0.281	-0.0035		0.487	-0.00776
0.08	-0.00267		0.452	-7.4e-05		0.292	-0.00189		0.441	0.000179		0.279	-0.00359		0.485	-0.00779
0.078	-0.00273		0.455	-8.64e-05		0.29	-0.00194		0.443	0.000178		0.277	-0.00359		0.483	-0.0079
0.076	-0.00274		0.457	-0.000105		0.288	-0.00198		0.444	0.000198		0.275	-0.00365		0.481	-0.00791
0.074	-0.00282		0.459	-9.87e-05		0.286	-0.00205		0.447	0.0002		0.273	-0.00377		0.478	-0.00798
0.072	-0.00285		0.461	-8.1e-05		0.284	-0.00207		0.448	0.000211		0.271	-0.00374		0.477	-0.00805
0.07	-0.00289		0.462	-7.52e-05		0.282	-0.00212		0.45	0.000202		0.269	-0.00384		0.475	-0.00807
0.068	-0.00293		0.465	-9.54e-05		0.28	-0.00219		0.452	0.000227		0.267	-0.00388		0.473	-0.00816
0.067	-0.00312		0.467	-0.000116		0.278	-0.00222		0.454	0.000253		0.265	-0.00387		0.471	-0.00819
0.068	-0.00286		0.469	-8.79e-05		0.276	-0.00229		0.456	0.000254		0.263	-0.00399		0.468	-0.00825
0.07	-0.00244		0.471	-0.000125		0.274	-0.00233		0.458	0.000253		0.261	-0.00395		0.467	-0.0083
0.072	-0.00216		0.473	-0.000112		0.272	-0.00237		0.461	0.00027		0.259	-0.00404		0.465	-0.00835
0.075	-0.00193		0.474	-0.000142		0.27	-0.00243		0.463	0.000279		0.257	-0.00406		0.463	-0.00843
0.076	-0.00176		0.477	-0.000134		0.268	-0.00247		0.464	0.000302		0.255	-0.00412		0.461	-0.00849
0.079	-0.0016		0.479	-0.000159		0.266	-0.00253		0.467	0.000302		0.253	-0.00423		0.459	-0.00856
0.081	-0.00148		0.48	-0.000135		0.264	-0.0026		0.469	0.0003		0.251	-0.00426		0.457	-0.0086
0.082	-0.00135		0.483	-0.000125		0.262	-0.00265		0.471	0.000312		0.249	-0.00432		0.454	-0.00865
0.085	-0.00121		0.484	-0.000173		0.26	-0.00271		0.472	0.000324		0.247	-0.00435		0.453	-0.00875
0.086	-0.00115		0.487	-0.000177		0.258	-0.00277		0.474	0.000339		0.245	-0.00442		0.451	-0.00879
0.089	-0.00105		0.489	-0.000164		0.256	-0.00284		0.477	0.000347		0.243	-0.00451		0.449	-0.00883
0.09	-0.000993		0.491	-0.000192		0.254	-0.00291		0.478	0.000353		0.241	-0.00452		0.446	-0.00891
0.093	-0.000916		0.493	-0.000196		0.252	-0.00296		0.48	0.000348		0.239	-0.00466		0.445	-0.00896
0.094	-0.000879		0.495	-0.000242		0.25	-0.00303		0.482	0.000369		0.237	-0.00468		0.443	-0.00903
0.097	-0.000787		0.497	-0.000225		0.248	-0.00309		0.484	0.000373		0.235	-0.00477		0.441	-0.00907
0.099	-0.000737		0.498	-0.000239		0.246	-0.00316		0.486	0.000389		0.233	-0.00489		0.439	-0.00921
0.101	-0.000719		0.5	-0.000272		0.244	-0.00323		0.488	0.00037		0.231	-0.00491		0.437	-0.00928
0.102	-0.000648		0.503	-0.000255		0.242	-0.0033		0.49	0.000407		0.229	-0.00503		0.435	-0.0093
0.104	-0.000601		0.504	-0.000289		0.24	-0.00338		0.492	0.000397		0.227	-0.00506		0.433	-0.00943
0.106	-0.000541		0.507	-0.000293		0.238	-0.00346		0.494	0.000423		0.225	-0.00518		0.431	-0.00947
0.109	-0.000495		0.509	-0.000275		0.236	-0.00356		0.497	0.000425		0.223	-0.00529		0.429	-0.00959
0.11	-0.000465		0.511	-0.000313		0.234	-0.00362		0.498	0.000417		0.221	-0.00529		0.427	-0.0097
0.113	-0.000437		0.512	-0.000318		0.232	-0.0037		0.501	0.000428		0.219	-0.00545		0.424	-0.00972
0.115	-0.000396		0.514	-0.000347		0.23	-0.00379		0.502	0.000436		0.217	-0.0055		0.423	-0.00982
0.117	-0.000352		0.517	-0.00034		0.228	-0.00385		0.505	0.000443		0.215	-0.00561		0.421	-0.00988
0.119	-0.000336		0.518	-0.000339		0.226	-0.00394		0.506	0.000457		0.213	-0.00575		0.419	-0.01
0.12	-0.000299		0.52	-0.000367		0.224	-0.00401		0.508	0.000457		0.211	-0.00576		0.417	-0.0101
0.122	-0.000275		0.522	-0.00041		0.222	-0.00408		0.511	0.00046		0.209	-0.00587		0.414	-0.0101
0.125	-0.000254		0.525	-0.000426		0.22	-0.00417		0.512	0.000465		0.207	-0.00594		0.413	-0.0103
0.127	-0.000206		0.526	-0.00041		0.218	-0.00426		0.514	0.000476		0.205	-0.00606		0.411	-0.0103
0.128	-0.000169		0.529	-0.000415		0.216	-0.00433		0.516	0.000499		0.203	-0.0062		0.409	-0.0104
0.13	-0.000175		0.53	-0.000433		0.214	-0.00442		0.519	0.000489		0.201	-0.00621		0.407	-0.0105
0.132	-0.000134		0.533	-0.000466		0.212	-0.00451		0.521	0.000494		0.199	-0.00642		0.405	-0.0106
0.135	-0.000117		0.534	-0.000492		0.21	-0.00462		0.522	0.000508		0.197	-0.0065		0.403	-0.0107
0.136	-8.13e-05		0.536	-0.000487		0.208	-0.00471		0.525	0.000523		0.195	-0.00657		0.401	-0.0108
0.139	-6.12e-05		0.538	-0.000522		0.206	-0.0048		0.526	0.000516		0.193	-0.00662		0.399	-0.0109
0.141	-5.9e-05		0.541	-0.000511		0.204	-0.00488		0.529	0.000506		0.191	-0.00659		0.397	-0.011
0.142	-1.47e-05		0.542	-0.000493		0.202	-0.00495		0.531	0.000542		0.189	-0.00672		0.395	-0.011
0.145	-1.53e-05		0.545	-0.000544		0.2	-0.00507		0.532	0.000534		0.187	-0.00666		0.393	-0.0112
0.147	2.27e-05		0.547	-0.000548		0.198	-0.00516		0.534	0.000536		0.185	-0.00682		0.391	-0.0113
0.149	6.52e-05		0.549	-0.000594		0.196	-0.00528		0.536	0.000562		0.183	-0.00688		0.388	-0.0114
0.151	6.48e-05		0.551	-0.000583		0.194	-0.00537		0.538	0.000538		0.181	-0.00687		0.387	-0.0115
0.152	7.9e-05		0.552	-0.000609		0.192	-0.00546		0.541	0.000562		0.179	-0.00701		0.385	-0.0116
0.154	9.26e-05		0.555	-0.000651		0.19	-0.00559		0.542	0.000562		0.177	-0.00704		0.383	-0.0117
0.156	0.000122		0.557	-0.000604		0.188	-0.00569		0.544	0.00056		0.175	-0.00716		0.381	-0.0119
0.159	0.000151		0.559	-0.000634		0.186	-0.00581		0.546	0.000568		0.173	-0.00725		0.379	-0.012
0.161	0.000152		0.56	-0.000659		0.184	-0.00589		0.549	0.000582		0.171	-0.00733		0.377	-0.0122
0.162	0.000169		0.562	-0.000673		0.182	-0.006		0.551	0.000587		0.169	-0.00751		0.375	-0.0122
0.165	0.000176		0.565	-0.000712		0.18	-0.00612		0.552	0.000598		0.167	-0.00754		0.373	-0.0124
0.167	0.000198		0.566	-0.000672		0.178	-0.00622		0.555	0.000594		0.165	-0.00765		0.371	-0.0125
0.168	0.000222		0.568	-0.000553		0.176	-0.00635		0.556	0.000584		0.163	-0.00781		0.368	-0.0126
0.171	0.00022		0.566	0.00183		0.174	-0.00645		0.559	0.000599		0.162	-0.00812		0.367	-0.0128
0.172	0.000253		0.564	0.00157		0.172	-0.00657		0.561	0.000614		0.163	-0.00955		0.365	-0.0129
0.174	0.000237		0.563	0.00148		0.17	-0.00668		0.562	0.000615		0.165	-0.00906		0.363	-0.013
0.177	0.000252		0.56	0.00129		0.168	-0.00679		0.564	0.000616		0.167	-0.00883		0.362	-0.012
0.179	0.000277		0.558	0.00127		0.166	-0.00693		0.565	0.000656		0.169	-0.00856		0.362	-0.0127
0.18	0.000278		0.556	0.00113		0.166	-0.00907		0.564	0.000389		0.171	-0.00845		0.363	-0.0114
0.183	0.000308		0.554	0.0011		0.166	-0.00716		0.562	0.000213		0.173	-0.00831		0.365	-0.0106
0.184	0.000301		0.552	0.00108		0.167	-0.00695		0.56	0.000137		0.175	-0.00816		0.367	-0.0103
0.186	0.000309		0.55	0.00101		0.169	-0.00649		0.558	7.22e-05		0.177	-0.00805		0.369	-0.0099
0.189	0.000357		0.548	0.000992		0.171	-0.0062		0.556	1.06e-05		0.179	-0.00788		0.371	-0.00967
0.191	0.00034		0.546	0.000861		0.172	-0.00595		0.554	-1.74e-05		0.181	-0.00777		0.373	-0.00946
0.192	0.000358		0.544	0.000842		0.175	-0.00572		0.552	-6.95e-05		0.183	-0.00767		0.375	-0.00928
0.195	0.000353		0.542	0.000839		0.176	-0.00556		0.55	-9.27e-05		0.185	-0.00752		0.377	-0.00909
0.197	0.000379		0.54	0.000775		0.178	-0.00536		0.548	-0.000121		0.187	-0.00749		0.379	-0.00883
0.199	0.000391		0.538	0.000776		0.181	-0.0052		0.546	-0.000155		0.189	-0.00736		0.381	-0.00869
0.201	0.000389		0.536	0.000725		0.183	-0.00502		0.544	-0.000165		0.191	-0.00736		0.383	-0.00851
0.203	0.00039		0.534	0.000668		0.184	-0.00488		0.542	-0.000202		0.193	-0.0073		0.385	-0.00835
0.205	0.000382		0.532	0.000672		0.186	-0.00473		0.54	-0.000208		0.195	-0.00723		0.387	-0.00825
0.206	0.000389		0.53	0.000594		0.189	-0.00458		0.538	-0.000251		0.197	-0.00716		0.389	-0.00808
0.208	0.000417		0.529	0.000579		0.191	-0.00446		0.536	-0.000272		0.199	-0.00703		0.391	-0.00794
0.21	0.000414		0.526	0.000549		0.192	-0.00433		0.534	-0.000267		0.201	-0.00699		0.393	-0.00782
0.212	0.000415		0.524	0.00052		0.195	-0.00421		0.532	-0.000286		0.203	-0.00691		0.395	-0.00764
0.214	0.000418		0.522	0.000535		0.196	-0.0041		0.53	-0.000313		0.205	-0.00683		0.397	-0.00757
0.216	0.000417		0.52	0.000457		0.198	-0.00398		0.528	-0.000312		0.207	-0.00681		0.399	-0.00739
0.219	0.000435		0.518	0.000449		0.2	-0.00389		0.526	-0.000337		0.209	-0.0067		0.401	-0.00729
0.221	0.000443		0.517	0.000366		0.202	-0.00378		0.524	-0.000339		0.211	-0.00671		0.403	-0.00718
0.222	0.000442		0.514	0.000401		0.205	-0.00366		0.522	-0.000366		0.213	-0.00664		0.405	-0.00702
0.224	0.000452		0.512	0.000381		0.206	-0.00357		0.52	-0.00037		0.215	-0.00659		0.407	-0.00696
0.227	0.000451		0.51	0.000345		0.208	-0.00349		0.518	-0.000375		0.217	-0.00654		0.409	-0.00682
0.228	0.000457		0.508	0.000355		0.21	-0.0034		0.516	-0.000406		0.219	-0.00643		0.411	-0.00669
0.231	0.000477		0.506	0.000292		0.212	-0.00331		0.514	-0.000409		0.221	-0.00644		0.413	-0.00664
0.233	0.000475		0.504	0.000279		0.214	-0.0032		0.512	-0.00041		0.223	-0.00632		0.415	-0.00652
0.234	0.000483		0.502	0.000224		0.216	-0.00313		0.51	-0.000426		0.225	-0.00627		0.417	-0.00642
0.236	0.000477		0.5	0.000189		0.218	-0.00304		0.508	-0.000438		0.227	-0.00618		0.419	-0.00631
0.239	0.000493		0.498	0.000214		0.22	-0.00296		0.506	-0.000456		0.229	-0.00608		0.421	-0.00625
0.241	0.0005		0.496	0.00015		0.223	-0.00287		0.504	-0.00045		0.231	-0.00606		0.423	-0.00615
0.242	0.000512		0.494	0.000147		0.224	-0.00277		0.502	-0.000475		0.233	-0.00603		0.425	-0.00604
0.244	0.000497		0.492	0.000134		0.226	-0.00272		0.5	-0.000487		0.235	-0.00597		0.427	-0.00599
0.247	0.000518		0.49	0.000105		0.228	-0.00263		0.498	-0.0005		0.237	-0.00595		0.429	-0.00591
0.249	0.000517		0.489	0.000106		0.23	-0.00257		0.496	-0.000511		0.239	-0.00586		0.431	-0.00584
0.251	0.000521		0.486	6.16e-05		0.232	-0.00249		0.494	-0.000516		0.241	-0.00581		0.433	-0.00575
0.252	0.000535		0.484	4.86e-05		0.234	-0.00239		0.492	-0.000541		0.243	-0.00577		0.435	-0.00568
0.254	0.000536		0.482	2.91e-05		0.236	-0.00233		0.49	-0.000541		0.245	-0.00571		0.437	-0.0056
0.256	0.000523		0.48	-3.72e-06		0.239	-0.00225		0.488	-0.00056		0.247	-0.00567		0.439	-0.00549
0.258	0.000522		0.478	4.86e-05		0.24	-0.00218		0.486	-0.000571		0.249	-0.00558		0.441	-0.00545
0.261	0.000559		0.476	-3.55e-05		0.242	-0.00213		0.484	-0.000568		0.251	-0.0056		0.443	-0.00537
0.263	0.000538		0.474	-4.64e-05		0.244	-0.00203		0.482	-0.000597		0.253	-0.00556		0.445	-0.00527
0.265	0.000543		0.472	-3.89e-05		0.246	-0.00198		0.48	-0.000596		0.255	-0.00551		0.447	-0.00524
0.266	0.000571		0.47	-5.95e-05		0.248	-0.00191		0.478	-0.000594		0.257	-0.00552		0.449	-0.00513
0.269	0.000554		0.468	-6.42e-05		0.25	-0.00186		0.476	-0.000608		0.259	-0.00541		0.451	-0.00509
0.271	0.000599		0.466	-0.000106		0.252	-0.00177		0.474	-0.000613		0.261	-0.00544		0.453	-0.00503
0.272	0.000618		0.464	-9.9e-05		0.254	-0.00172		0.472	-0.000625		0.263	-0.00543		0.455	-0.00498
0.275	0.000632		0.462	-0.000131		0.256	-0.00166		0.47	-0.000633		0.265	-0.00538		0.457	-0.00495
0.277	0.000617		0.46	-0.000154		0.258	-0.0016		0.468	-0.000633		0.267	-0.0054		0.459	-0.00485
0.279	0.000601		0.458	-0.000156		0.26	-0.00153		0.466	-0.000652		0.269	-0.00529		0.461	-0.00478
0.281	0.00062		0.456	-0.000181		0.262	-0.00149		0.464	-0.000662		0.271	-0.00528		0.463	-0.00473
0.283	0.00063		0.454	-0.000178		0.264	-0.00141		0.462	-0.000668		0.273	-0.00526		0.465	-0.00469
0.285	0.000632		0.452	-0.00019		0.266	-0.00136		0.46	-0.00067		0.275	-0.0052		0.467	-0.00464
0.287	0.00063		0.45	-0.000215		0.268	-0.00129		0.458	-0.000673		0.277	-0.00521		0.469	-0.00454
0.289	0.00062		0.448	-0.000226		0.27	-0.00126		0.456	-0.000691		0.279	-0.00517		0.471	-0.00451
0.29	0.000658		0.446	-0.000258		0.273	-0.0012		0.454	-0.000693		0.281	-0.00523		0.473	-0.00442
0.293	0.000646		0.444	-0.000276		0.274	-0.00114		0.452	-0.000696		0.283	-0.00521		0.475	-0.00434
0.295	0.000634		0.442	-0.000276		0.277	-0.00111		0.45	-0.000708		0.285	-0.00516		0.477	-0.00431
0.296	0.000647		0.44	-0.000308		0.278	-0.00102		0.448	-0.000721		0.287	-0.00517		0.479	-0.00421
0.298	0.000642		0.438	-0.000306		0.28	-0.001		0.446	-0.000744		0.289	-0.00511		0.481	-0.00418
0.3	0.000658		0.436	-0.000345		0.282	-0.000951		0.444	-0.000737		0.291	-0.00515		0.483	-0.00412
0.302	0.000647		0.434	-0.000311		0.284	-0.000896		0.442	-0.000753		0.293	-0.00506		0.485	-0.00403
0.305	0.000657		0.432	-0.000329		0.286	-0.000863		0.44	-0.000742		0.295	-0.00501		0.487	-0.00398
0.306	0.000671		0.43	-0.000367		0.289	-0.00081		0.438	-0.000736		0.297	-0.00503		0.489	-0.0039
0.308	0.000653		0.428	-0.000299		0.29	-0.000794		0.436	-0.000758		0.299	-0.00495		0.491	-0.00389
0.31	0.000655		0.426	-0.00037		0.292	-0.000743		0.434	-0.000763		0.301	-0.00492		0.493	-0.00379
0.313	0.000652		0.424	-0.000372		0.294	-0.00071		0.432	-0.000785		0.303	-0.00485		0.495	-0.00374
0.315	0.000661		0.422	-0.000359		0.297	-0.000681		0.43	-0.000784		0.305	-0.00479		0.497	-0.00372
0.317	0.000693		0.42	-0.000398		0.298	-0.00062		0.428	-0.000797		0.307	-0.00481		0.499	-0.00365
0.319	0.000652		0.418	-0.000394		0.3	-0.000587		0.426	-0.00082		0.309	-0.00477		0.501	-0.0036
0.321	0.000663		0.416	-0.000399		0.302	-0.00056		0.424	-0.000813		0.311	-0.0048		0.503	-0.00356
0.322	0.000678		0.414	-0.000426		0.305	-0.000498		0.422	-0.000825		0.313	-0.00483		0.505	-0.00349
0.325	0.000684		0.412	-0.000421		0.306	-0.000477		0.42	-0.000823		0.315	-0.00487		0.507	-0.00347
0.327	0.000678		0.41	-0.000436		0.308	-0.000419		0.418	-0.000839		0.317	-0.00486		0.509	-0.00339
0.329	0.000679		0.409	-0.000418		0.31	-0.000416		0.416	-0.000851		0.319	-0.00478		0.511	-0.00332
0.33	0.000663		0.406	-0.000467		0.312	-0.000382		0.414	-0.000839		0.321	-0.00481		0.513	-0.00326
0.332	0.000688		0.404	-0.00046		0.314	-0.000346		0.412	-0.000861		0.323	-0.00472		0.515	-0.00317
0.335	0.000698		0.402	-0.000468		0.316	-0.000332		0.41	-0.000858		0.325	-0.00469		0.517	-0.00317
0.337	0.000707		0.4	-0.000458		0.318	-0.000293		0.408	-0.000869		0.327	-0.00465		0.519	-0.0031
0.339	0.000686		0.398	-0.000488		0.32	-0.000286		0.406	-0.000878		0.329	-0.00455		0.521	-0.00306
0.341	0.000681		0.396	-0.000499		0.322	-0.000254		0.404	-0.000882		0.331	-0.00455		0.523	-0.00301
0.342	0.000713		0.394	-0.000477		0.325	-0.000225		0.402	-0.000902		0.333	-0.00447		0.525	-0.00294
0.345	0.0007		0.392	-0.000494		0.326	-0.000207		0.4	-0.000893		0.335	-0.0044		0.527	-0.00292
0.346	0.000713		0.39	-0.000497		0.329	-0.000193		0.398	-0.0009		0.337	-0.00435		0.529	-0.00287
0.349	0.000708		0.388	-0.000492		0.33	-0.000174		0.396	-0.000928		0.339	-0.00427		0.531	-0.00283
0.351	0.000714		0.386	-0.000516		0.333	-0.000164		0.394	-0.000926		0.341	-0.0043		0.533	-0.00277
0.353	0.000724		0.384	-0.000516		0.334	-0.000132		0.392	-0.000942		0.343	-0.00425		0.535	-0.00276
0.355	0.000724		0.382	-0.000568		0.336	-0.000104		0.39	-0.000942		0.345	-0.00428		0.537	-0.00275
0.357	0.000718		0.38	-0.000538		0.338	-9.11e-05		0.388	-0.000976		0.347	-0.00426		0.539	-0.00272
0.358	0.000725		0.378	-0.000524		0.34	-5.33e-05		0.386	-0.000984		0.349	-0.00415		0.541	-0.00269
0.36	0.000741		0.376	-0.000579		0.342	-3.56e-05		0.384	-0.000986		0.351	-0.00418		0.543	-0.00263
0.363	0.000731		0.374	-0.000567		0.344	-1.78e-05		0.382	-0.00101		0.353	-0.0041		0.545	-0.00257
0.365	0.000731		0.372	-0.00058		0.347	6.18e-06		0.38	-0.00102		0.355	-0.00409		0.547	-0.00257
0.366	0.000749		0.37	-0.000573		0.348	1.26e-05		0.378	-0.00104		0.357	-0.00409		0.549	-0.00247
0.367	0.000792		0.369	-0.000557		0.35	3.78e-05		0.376	-0.00108		0.359	-0.00406		0.551	-0.00244
0.366	0.000278		0.367	-0.00421		0.352	7.51e-05		0.374	-0.00108		0.361	-0.00406		0.553	-0.0024
0.364	0.000115		0.367	-0.000936		0.354	8.67e-05		0.372	-0.00112		0.362	-0.00311		0.555	-0.00228
0.362	3.89e-05		0.369	-0.00132		0.356	0.000106		0.37	-0.00113		0.361	-0.00418		0.557	-0.0022
0.36	-8.75e-06		0.371	-0.00102		0.358	0.000123		0.368	-0.00115		0.361	-0.00125		0.559	-0.00211
0.358	-9.1e-05		0.372	-0.000903		0.36	0.000141		0.366	-0.00117		0.359	-0.00147		0.561	-0.00206
0.356	-0.000111		0.375	-0.000823		0.362	0.000149		0.366	-0.00282		0.357	-0.0017		0.562	-0.00266
0.354	-0.000152		0.377	-0.000744		0.364	0.000174		0.365	-0.00126		0.355	-0.00174		0.561	-0.00327
0.352	-0.000172		0.378	-0.000669		0.365	-0.000133		0.366	-0.00107		0.353	-0.00187		0.559	-0.00382
0.35	-0.000219		0.381	-0.000576		0.365	0.000192		0.368	-0.0008		0.351	-0.00189		0.557	-0.00415
0.348	-0.000235		0.383	-0.000543		0.364	0.000101		0.37	-0.000682		0.349	-0.00186		0.555	-0.00433
0.346	-0.000259		0.385	-0.000516		0.362	-0.000175		0.372	-0.000601		0.347	-0.00195		0.553	-0.0045
0.344	-0.000277		0.386	-0.000475		0.36	-0.000331		0.374	-0.000529		0.345	-0.00193		0.551	-0.00469
0.342	-0.000308		0.389	-0.00044		0.358	-0.000426		0.376	-0.00047		0.343	-0.00203		0.549	-0.0048
0.34	-0.00031		0.391	-0.000401		0.356	-0.000511		0.379	-0.000394		0.341	-0.00199		0.547	-0.00499
0.338	-0.000321		0.393	-0.000352		0.354	-0.00058		0.38	-0.000355		0.339	-0.00197		0.545	-0.00514
0.336	-0.000363		0.395	-0.000328		0.352	-0.000631		0.383	-0.000313		0.337	-0.00204		0.543	-0.00525
0.334	-0.000351		0.397	-0.000312		0.35	-0.000696		0.384	-0.00028		0.335	-0.00203		0.541	-0.0054
0.332	-0.000395		0.399	-0.000295		0.348	-0.000728		0.386	-0.000242		0.333	-0.00215		0.539	-0.00539
0.33	-0.000384		0.4	-0.000277		0.346	-0.000796		0.388	-0.000208		0.331	-0.00213		0.537	-0.00555
0.328	-0.000399		0.403	-0.000212		0.344	-0.000824		0.39	-0.000193		0.329	-0.00216		0.535	-0.00558
0.326	-0.000414		0.405	-0.000215		0.342	-0.000855		0.392	-0.000186		0.327	-0.00224		0.533	-0.00571
0.324	-0.00042		0.406	-0.00022		0.34	-0.000918		0.394	-0.000163		0.325	-0.00222		0.531	-0.00577
0.322	-0.000453		0.409	-0.000199		0.338	-0.000943		0.396	-0.00014		0.323	-0.00229		0.529	-0.00581
0.32	-0.000434		0.41	-0.000191		0.336	-0.000984		0.399	-0.000114		0.321	-0.00227		0.527	-0.00594
0.318	-0.000453		0.412	-0.000181		0.334	-0.00102		0.401	-9.62e-05		0.319	-0.00233		0.525	-0.00602
0.316	-0.000483		0.415	-0.000155		0.332	-0.00105		0.402	-8.44e-05		0.317	-0.00236		0.523	-0.00607
0.314	-0.00046		0.417	-0.00012		0.33	-0.0011		0.404	-5.57e-05		0.315	-0.00232		0.521	-0.00616
0.312	-0.000481		0.419	-0.00014		0.328	-0.00113		0.407	-3.64e-05		0.313	-0.00241		0.519	-0.00617
0.31	-0.000483		0.42	-0.000117		0.326	-0.00117		0.408	-1.69e-05		0.311	-0.00241		0.517	-0.00627
0.308	-0.000491		0.423	-0.000148		0.324	-0.00121		0.41	-1.97e-07		0.309	-0.0025		0.515	-0.00633
0.306	-0.000498		0.425	-9.75e-05		0.322	-0.00125		0.413	2.98e-05		0.307	-0.00257		0.513	-0.00641
0.304	-0.000506		0.427	-9.37e-05		0.32	-0.00131		0.415	3.78e-05		0.305	-0.00254		0.511	-0.00651
0.302	-0.000522		0.428	-7.54e-05		0.318	-0.00132		0.416	5.67e-05		0.303	-0.00267		0.509	-0.00652
0.3	-0.000528		0.431	-9.17e-05		0.316	-0.00136		0.419	6.33e-05		0.301	-0.00269		0.507	-0.00658
0.298	-0.000536		0.432	-7.83e-05		0.314	-0.0014		0.42	8.44e-05		0.299	-0.00276		0.505	-0.00669
0.296	-0.000545		0.435	-7.33e-05		0.312	-0.0014		0.422	9.49e-05		0.297	-0.00281		0.503	-0.00669
0.294	-0.00056		0.437	-7.05e-05		0.31	-0.00145		0.425	0.000114		0.295	-0.00287		0.501	-0.0068
0.292	-0.000559		0.438	-8.13e-05		0.308	-0.00149		0.426	0.000129		0.293	-0.00289		0.499	-0.00686
0.29	-0.000565		0.441	-7.46e-05		0.306	-0.00154		0.429	0.000133		0.291	-0.0029		0.497	-0.00692
0.288	-0.000573		0.443	-6.28e-05		0.304	-0.00157		0.43	0.000119		0.289	-0.00294		0.495	-0.00699
0.286	-0.000565		0.445	-0.000101		0.302	-0.00161		0.432	0.000146		0.287	-0.00298		0.493	-0.00704
0.284	-0.000575		0.446	-5.16e-05		0.3	-0.00166		0.435	0.000137		0.285	-0.00298		0.491	-0.0071
0.282	-0.000612		0.449	-6.85e-05		0.298	-0.0017		0.436	0.000149		0.283	-0.00312		0.489	-0.00714
0.28	-0.000599		0.451	-5.71e-05		0.296	-0.00174		0.438	0.000178		0.281	-0.00314		0.487	-0.00727
0.278	-0.000598		0.452	-6.52e-05		0.294	-0.00177		0.44	0.000182		0.279	-0.00315		0.485	-0.00727
0.276	-0.00061		0.454	-7.13e-05		0.292	-0.00181		0.442	0.000199		0.277	-0.00323		0.483	-0.00733
0.274	-0.000614		0.457	-6.71e-05		0.29	-0.00186		0.444	0.000203		0.275	-0.00327		0.481	-0.00741
0.272	-0.000616		0.459	-7.27e-05		0.288	-0.00189		0.446	0.000223		0.273	-0.0033		0.479	-0.00744
0.27	-0.000627		0.461	-8.06e-05		0.286	-0.00195		0.448	0.000218		0.271	-0.00334		0.477	-0.00753
0.268	-0.000595		0.462	-7.09e-05		0.284	-0.00201		0.45	0.000234		0.269	-0.00334		0.475	-0.00758
0.266	-0.000611		0.464	-8.66e-05		0.282	-0.00204		0.452	0.000249		0.267	-0.0034		0.473	-0.00763
0.264	-0.00061		0.467	-5.51e-05		0.28	-0.00211		0.455	0.000257		0.265	-0.00341		0.471	-0.00774
0.262	-0.00061		0.468	-0.000101		0.278	-0.00214		0.456	0.00028		0.263	-0.00354		0.469	-0.00783
0.26	-0.000616		0.47	-0.000108		0.276	-0.0022		0.458	0.000282		0.261	-0.00357		0.467	-0.00795
0.258	-0.000628		0.472	-8.67e-05		0.274	-0.00224		0.46	0.000269		0.259	-0.00364		0.465	-0.00802
0.256	-0.000638		0.474	-9.75e-05		0.272	-0.00231		0.463	0.000278		0.257	-0.0037		0.463	-0.00805
0.254	-0.000629		0.477	-9.55e-05		0.27	-0.00237		0.465	0.000297		0.255	-0.00376		0.461	-0.00809
0.252	-0.000646		0.479	-0.000124		0.268	-0.00241		0.466	0.000298		0.253	-0.00382		0.459	-0.00812
0.25	-0.00066		0.48	-0.000123		0.266	-0.00247		0.468	0.00031		0.251	-0.00387		0.457	-0.00819
0.248	-0.000669		0.482	-0.000121		0.264	-0.00253		0.47	0.000315		0.249	-0.00388		0.455	-0.00821
0.246	-0.000657		0.485	-0.000156		0.262	-0.00258		0.473	0.00033		0.247	-0.0039		0.453	-0.00823
0.244	-0.000657		0.487	-0.000148		0.26	-0.00266		0.474	0.000325		0.245	-0.00395		0.451	-0.0083
0.242	-0.00068		0.489	-0.00017		0.258	-0.0027		0.477	0.000341		0.243	-0.00408		0.449	-0.00829
0.24	-0.000674		0.491	-0.000184		0.256	-0.00276		0.479	0.000333		0.241	-0.00408		0.447	-0.00836
0.238	-0.00069		0.492	-0.00019		0.254	-0.00284		0.48	0.000341		0.239	-0.0041		0.445	-0.00844
0.236	-0.000698		0.494	-0.00019		0.252	-0.0029		0.483	0.000357		0.237	-0.00418		0.443	-0.00848
0.234	-0.000715		0.496	-0.000159		0.25	-0.00297		0.484	0.000372		0.235	-0.0042		0.441	-0.00857
0.232	-0.000721		0.498	-0.000219		0.248	-0.00303		0.486	0.000379		0.233	-0.00432		0.439	-0.00861
0.23	-0.000713		0.5	-0.000239		0.246	-0.0031		0.488	0.000409		0.231	-0.00427		0.436	-0.0087
0.228	-0.000731		0.502	-0.000225		0.244	-0.00314		0.49	0.000399		0.229	-0.00443		0.435	-0.00875
0.226	-0.000718		0.504	-0.000265		0.242	-0.00321		0.492	0.000416		0.227	-0.00445		0.433	-0.0088
0.224	-0.000744		0.506	-0.000274		0.24	-0.00328		0.495	0.000418		0.225	-0.00446		0.431	-0.0089
0.222	-0.000739		0.508	-0.000259		0.238	-0.00336		0.496	0.00043		0.223	-0.00464		0.429	-0.00896
0.22	-0.000748		0.511	-0.000305		0.236	-0.00344		0.499	0.000442		0.221	-0.0046		0.427	-0.00904
0.218	-0.000756		0.512	-0.00027		0.234	-0.00351		0.5	0.00045		0.219	-0.00468		0.425	-0.0091
0.216	-0.000759		0.515	-0.00028		0.232	-0.00357		0.503	0.00044		0.217	-0.00479		0.423	-0.00919
0.214	-0.000783		0.517	-0.000329		0.23	-0.00366		0.504	0.000459		0.215	-0.00485		0.421	-0.00926
0.212	-0.000784		0.518	-0.000328		0.228	-0.00371		0.506	0.000466		0.213	-0.00499		0.419	-0.00931
0.21	-0.000778		0.521	-0.000348		0.226	-0.00379		0.508	0.000472		0.211	-0.00493		0.417	-0.00941
0.208	-0.000799		0.523	-0.000394		0.224	-0.00386		0.51	0.000474		0.209	-0.00508		0.415	-0.00948
0.206	-0.000784		0.525	-0.000397		0.222	-0.00394		0.512	0.000485		0.207	-0.00511		0.413	-0.00956
0.204	-0.000799		0.526	-0.000377		0.22	-0.00401		0.514	0.000506		0.205	-0.00521		0.411	-0.00969
0.202	-0.000806		0.528	-0.000408		0.218	-0.0041		0.516	0.000508		0.203	-0.00532		0.408	-0.0097
0.2	-0.000811		0.531	-0.000385		0.216	-0.00419		0.518	0.00052		0.201	-0.00545		0.407	-0.0099
0.198	-0.000823		0.533	-0.000453		0.214	-0.00428		0.52	0.000507		0.199	-0.00562		0.405	-0.00995
0.196	-0.000828		0.535	-0.000456		0.212	-0.00436		0.522	0.000509		0.197	-0.00576		0.403	-0.01
0.194	-0.000843		0.536	-0.000486		0.21	-0.00445		0.524	0.000516		0.195	-0.00577		0.401	-0.0102
0.192	-0.000839		0.538	-0.000499		0.208	-0.00453		0.526	0.000514		0.193	-0.00584		0.399	-0.0103
0.19	-0.000863		0.541	-0.000497		0.206	-0.00462		0.528	0.00053		0.191	-0.00586		0.397	-0.0104
0.188	-0.000871		0.542	-0.000505		0.204	-0.00471		0.53	0.000519		0.189	-0.00597		0.395	-0.0105
0.186	-0.000854		0.544	-0.000509		0.202	-0.00479		0.533	0.000535		0.187	-0.00598		0.393	-0.0106
0.184	-0.000878		0.547	-0.000526		0.2	-0.00487		0.534	0.000541		0.185	-0.00606		0.391	-0.0107
0.182	-0.000888		0.549	-0.000515		0.198	-0.00497		0.536	0.000557		0.183	-0.00624		0.389	-0.0108
0.18	-0.000895		0.55	-0.000524		0.196	-0.00508		0.538	0.000555		0.181	-0.00622		0.387	-0.0109
0.178	-0.000907		0.552	-0.000561		0.194	-0.00516		0.541	0.000542		0.179	-0.00631		0.385	-0.011
0.176	-0.000897		0.554	-0.000614		0.192	-0.00527		0.542	0.000541		0.177	-0.00643		0.383	-0.0111
0.174	-0.000935		0.556	-0.000637		0.19	-0.00538		0.544	0.000553		0.175	-0.00653		0.381	-0.0112
0.172	-0.000945		0.558	-0.000649		0.188	-0.00548		0.546	0.000574		0.173	-0.0066		0.379	-0.0113
0.17	-0.000934		0.56	-0.000597		0.186	-0.00557		0.548	0.000568		0.171	-0.00661		0.377	-0.0115
0.168	-0.000956		0.562	-0.000662		0.184	-0.00567		0.551	0.000575		0.169	-0.00678		0.375	-0.0116
0.166	-0.000943		0.564	-0.000662		0.182	-0.00577		0.552	0.00058		0.167	-0.00688		0.373	-0.0117
0.164	-0.000989		0.566	-0.000706		0.18	-0.00588		0.554	0.00059		0.165	-0.00695		0.371	-0.0119
0.162	-0.000985		0.568	-0.000725		0.178	-0.006		0.556	0.000596		0.163	-0.00711		0.369	-0.012
0.16	-0.001		0.57	-0.000714		0.176	-0.00608		0.558	0.000607		0.161	-0.00714		0.367	-0.0121
0.158	-0.00101		0.572	-0.000763		0.174	-0.0062		0.56	0.000602		0.159	-0.00735		0.365	-0.0123
0.156	-0.001		0.575	-0.000707		0.172	-0.0063		0.562	0.000608		0.157	-0.00743		0.363	-0.0124
0.154	-0.00103		0.577	-0.000729		0.17	-0.00642		0.564	0.000603		0.155	-0.00764		0.362	-0.0146
0.152	-0.00103		0.578	-0.000732		0.168	-0.00652		0.567	0.000615		0.153	-0.00784		0.362	-0.0113
0.15	-0.00106		0.581	-0.000778		0.166	-0.00664		0.568	0.00062		0.151	-0.00793		0.363	-0.0106
0.148	-0.00108		0.582	-0.000767		0.164	-0.00675		0.571	0.000623		0.149	-0.00808		0.365	-0.00999
0.146	-0.00107		0.585	-0.000819		0.162	-0.00685		0.573	0.000635		0.147	-0.00816		0.367	-0.00958
0.144	-0.00108		0.586	-0.000734		0.16	-0.00698		0.574	0.00064		0.145	-0.00824		0.369	-0.00931
0.142	-0.0011		0.589	-0.000806		0.158	-0.00709		0.576	0.000641		0.143	-0.00836		0.371	-0.00905
0.14	-0.00112		0.59	-0.000819		0.156	-0.00723		0.578	0.000636		0.141	-0.0084		0.373	-0.00879
0.138	-0.00113		0.592	-0.000805		0.154	-0.00736		0.58	0.000643		0.139	-0.00854		0.375	-0.00864
0.136	-0.00114		0.595	-0.000786		0.152	-0.00748		0.582	0.000651		0.137	-0.00859		0.377	-0.00838
0.134	-0.00117		0.596	-0.000784		0.15	-0.00762		0.585	0.00065		0.135	-0.00868		0.379	-0.00824
0.132	-0.00117		0.598	-0.00084		0.148	-0.00775		0.586	0.000648		0.133	-0.00877		0.381	-0.00805
0.13	-0.00119		0.6	-0.000818		0.146	-0.0079		0.589	0.00066		0.131	-0.00883		0.383	-0.00787
0.128	-0.00121		0.602	-0.000854		0.144	-0.00801		0.59	0.000661		0.129	-0.00898		0.385	-0.00774
0.126	-0.00123		0.604	-0.00084		0.142	-0.00813		0.592	0.000663		0.127	-0.00901		0.387	-0.00759
0.124	-0.00124		0.606	-0.000828		0.14	-0.00827		0.594	0.000659		0.125	-0.00913		0.389	-0.00747
0.122	-0.00126		0.609	-0.000877		0.138	-0.00839		0.596	0.000674		0.123	-0.00923		0.391	-0.00733
0.12	-0.00131		0.611	-0.000828		0.136	-0.00852		0.598	0.000669		0.121	-0.00934		0.393	-0.00716
0.118	-0.0013		0.612	-0.00087		0.134	-0.00868		0.601	0.00067		0.119	-0.00945		0.395	-0.00713
0.116	-0.00134		0.614	-0.000847		0.132	-0.0088		0.603	0.000678		0.117	-0.00955		0.397	-0.00692
0.114	-0.00135		0.617	-0.000878		0.13	-0.00895		0.604	0.000689		0.115	-0.00968		0.399	-0.00683
0.112	-0.00138		0.618	-0.000877		0.128	-0.00909		0.606	0.000691		0.113	-0.00979		0.401	-0.00672
0.11	-0.00141		0.621	-0.000815		0.126	-0.00923		0.608	0.000686		0.111	-0.00988		0.403	-0.00663
0.108	-0.00142		0.622	-0.000847		0.124	-0.00937		0.61	0.000675		0.109	-0.0101		0.405	-0.00654
0.106	-0.00144		0.624	-0.000882		0.122	-0.00952		0.612	0.000693		0.107	-0.0102		0.407	-0.00641
0.104	-0.00146		0.626	-0.000867		0.12	-0.00968		0.615	0.00069		0.105	-0.0104		0.409	-0.00635
0.102	-0.00149		0.629	-0.000812		0.118	-0.00982		0.616	0.000704		0.103	-0.0105		0.411	-0.00621
0.1	-0.00152		0.63	-0.000838		0.116	-0.01		0.618	0.000695		0.101	-0.0107		0.413	-0.0061
0.098	-0.00155		0.632	-0.000833		0.114	-0.0102		0.621	0.00069		0.099	-0.0109		0.415	-0.00605
0.096	-0.00157		0.634	-0.000817		0.112	-0.0103		0.622	0.00069		0.097	-0.011		0.417	-0.0059
0.094	-0.00161		0.637	-0.000794		0.11	-0.0105		0.624	0.000696		0.095	-0.0111		0.419	-0.00587
0.092	-0.00164		0.638	-0.000839		0.108	-0.0107		0.626	0.000705		0.093	-0.0112		0.421	-0.00576
0.09	-0.00167		0.641	-0.000802		0.106	-0.0108		0.628	0.000711		0.091	-0.0113		0.423	-0.00567
0.088	-0.00168		0.642	-0.000816		0.104	-0.0109		0.63	0.000728		0.089	-0.0115		0.425	-0.00559
0.086	-0.00172		0.644	-0.000746		0.102	-0.0111		0.632	0.000717		0.087	-0.0116		0.427	-0.0055
0.084	-0.00177		0.647	-0.000745		0.1	-0.0112		0.635	0.000721		0.085	-0.0117		0.429	-0.00547
0.082	-0.0018		0.648	-0.000688		0.098	-0.0113		0.636	0.000727		0.083	-0.0118		0.431	-0.0054
0.08	-0.00183		0.65	-0.000679		0.096	-0.0115		0.639	0.000727		0.081	-0.0119		0.433	-0.00528
0.078	-0.00185		0.652	-0.000735		0.094	-0.0117		0.64	0.000737		0.079	-0.0119		0.435	-0.00525
0.076	-0.00191		0.655	-0.000647		0.092	-0.0118		0.642	0.000737		0.077	-0.012		0.437	-0.00512
0.074	-0.00194		0.656	-0.000629		0.09	-0.012		0.645	0.00074		0.075	-0.0121		0.439	-0.00509
0.072	-0.00197		0.658	-0.000647		0.088	-0.0121		0.646	0.000729		0.073	-0.0122		0.441	-0.005
0.07	-0.00202		0.661	-0.000597		0.086	-0.0123		0.648	0.000747		0.071	-0.0122		0.443	-0.00491
0.068	-0.00202		0.662	-0.000568		0.084	-0.0124		0.65	0.000745		0.069	-0.0124		0.445	-0.00489
0.067	-0.00225		0.664	-0.000567		0.082	-0.0126		0.652	0.000738		0.067	-0.0125		0.447	-0.00481
0.068	-0.00188		0.666	-0.000517		0.08	-0.0127		0.654	0.000728		0.065	-0.0125		0.449	-0.00473
0.07	-0.00158		0.668	-0.000174		0.078	-0.0129		0.656	0.000754		0.063	-0.0126		0.451	-0.00467
0.073	-0.00138		0.666	0.002		0.076	-0.0131		0.658	0.00076		0.062	-0.0126		0.453	-0.00455
0.075	-0.00124		0.664	0.00178		0.074	-0.0132		0.66	0.000758		0.063	-0.0131		0.455	-0.00454
0.077	-0.00112		0.662	0.00164		0.072	-0.0134		0.662	0.000761		0.065	-0.0123		0.457	-0.00448
0.079	-0.00102		0.66	0.00157		0.07	-0.0135		0.664	0.000758		0.067	-0.012		0.459	-0.00441
0.08	-0.00094		0.658	0.00147		0.068	-0.0137		0.666	0.000792		0.069	-0.0115		0.461	-0.00434
0.082	-0.000848		0.656	0.00138		0.066	-0.0138		0.664	0.000517		0.071	-0.0111		0.463	-0.00427
0.084	-0.000781		0.654	0.00137		0.065	-0.0163		0.662	0.000339		0.073	-0.0109		0.465	-0.00424
0.087	-0.000696		0.652	0.00135		0.066	-0.0139		0.66	0.000236		0.075	-0.0106		0.467	-0.00416
0.088	-0.000638		0.65	0.00133		0.066	-0.0138		0.658	0.000188		0.077	-0.0103		0.469	-0.00411
0.09	-0.000596		0.648	0.00128		0.069	-0.0131		0.656	0.000136		0.079	-0.01		0.471	-0.00407
0.092	-0.000538		0.646	0.00119		0.07	-0.0125		0.654	9.5e-05		0.081	-0.00979		0.473	-0.00397
0.094	-0.000509		0.644	0.00122		0.073	-0.0121		0.652	5.41e-05		0.083	-0.00965		0.475	-0.00395
0.097	-0.000424		0.642	0.00117		0.074	-0.0117		0.65	3.03e-06		0.085	-0.00947		0.477	-0.00384
0.098	-0.000401		0.641	0.00118		0.076	-0.0114		0.648	-1.3e-06		0.087	-0.00943		0.479	-0.00386
0.101	-0.000356		0.638	0.00112		0.078	-0.0111		0.646	-2.83e-05		0.089	-0.00927		0.481	-0.00377
0.102	-0.000326		0.637	0.00109		0.081	-0.0108		0.644	-7.14e-05		0.091	-0.00921		0.483	-0.00372
0.104	-0.000285		0.635	0.00113		0.083	-0.0105		0.642	-6.99e-05		0.093	-0.00908		0.485	-0.00368
0.106	-0.000223		0.632	0.00109		0.084	-0.0102		0.64	-0.000108		0.095	-0.00886		0.487	-0.0036
0.109	-0.000218		0.63	0.00111		0.086	-0.00995		0.638	-0.000114		0.097	-0.00871		0.489	-0.00355
0.111	-0.00018		0.629	0.00102		0.089	-0.00972		0.636	-0.000138		0.099	-0.00853		0.491	-0.00353
0.113	-0.000152		0.626	0.00102		0.09	-0.0095		0.634	-0.00016		0.101	-0.00843		0.493	-0.00346
0.115	-0.000134		0.624	0.00107		0.093	-0.00931		0.632	-0.000169		0.103	-0.00837		0.495	-0.0034
0.117	-7.61e-05		0.622	0.000974		0.095	-0.00908		0.63	-0.000185		0.105	-0.00825		0.497	-0.0033
0.119	-8.59e-05		0.62	0.00101		0.096	-0.00887		0.628	-0.000216		0.107	-0.00819		0.499	-0.00329
0.121	-5.18e-05		0.618	0.00101		0.098	-0.00866		0.626	-0.000232		0.109	-0.00809		0.501	-0.00324
0.122	-3.41e-05		0.616	0.000969		0.1	-0.00844		0.624	-0.000252		0.111	-0.00803		0.503	-0.00318
0.124	-9.74e-06		0.614	0.000957		0.103	-0.00828		0.622	-0.000245		0.113	-0.00796		0.505	-0.00317
0.126	2.21e-05		0.612	0.000946		0.104	-0.00809		0.62	-0.00027		0.115	-0.00787		0.507	-0.00309
0.128	3.05e-05		0.61	0.000955		0.107	-0.00792		0.618	-0.000266		0.117	-0.00783		0.509	-0.00309
0.131	5.11e-05		0.608	0.000904		0.108	-0.00776		0.616	-0.000251		0.119	-0.00767		0.511	-0.00304
0.133	7.95e-05		0.606	0.000887		0.11	-0.00759		0.614	-0.000266		0.121	-0.0076		0.513	-0.00299
0.135	8.1e-05		0.604	0.000905		0.113	-0.00745		0.612	-0.000291		0.123	-0.00752		0.515	-0.00304
0.136	0.00011		0.602	0.000856		0.114	-0.00728		0.61	-0.000307		0.125	-0.00735		0.517	-0.00297
0.138	0.000115		0.601	0.000915		0.117	-0.00714		0.608	-0.000312		0.127	-0.00729		0.519	-0.00297
0.14	0.000138		0.598	0.000839		0.119	-0.007		0.606	-0.000319		0.129	-0.00718		0.521	-0.00293
0.143	0.000143		0.596	0.000869		0.121	-0.00683		0.604	-0.000333		0.131	-0.00711		0.523	-0.00288
0.145	0.000156		0.594	0.00085		0.123	-0.0067		0.602	-0.000326		0.133	-0.00703		0.525	-0.00286
0.146	0.000174		0.592	0.000785		0.124	-0.00656		0.6	-0.00035		0.135	-0.00691		0.527	-0.00278
0.149	0.000193		0.59	0.00082		0.126	-0.00643		0.598	-0.000363		0.137	-0.00686		0.529	-0.00281
0.151	0.000197		0.588	0.000807		0.128	-0.00629		0.596	-0.000357		0.139	-0.0068		0.531	-0.00279
0.153	0.000215		0.586	0.000795		0.13	-0.00618		0.594	-0.000384		0.141	-0.00669		0.533	-0.00275
0.154	0.000223		0.584	0.000819		0.133	-0.00607		0.592	-0.000372		0.143	-0.00669		0.535	-0.00275
0.157	0.000233		0.582	0.000715		0.135	-0.00595		0.59	-0.000394		0.145	-0.00655		0.537	-0.00262
0.158	0.000232		0.58	0.000774		0.136	-0.00586		0.588	-0.000403		0.147	-0.00658		0.539	-0.00256
0.161	0.000242		0.578	0.000764		0.138	-0.00574		0.586	-0.000404		0.149	-0.00641		0.541	-0.00246
0.162	0.000264		0.576	0.000691		0.14	-0.00563		0.584	-0.00041		0.151	-0.00647		0.543	-0.00238
0.165	0.000272		0.574	0.000692		0.142	-0.00554		0.582	-0.000406		0.153	-0.00633		0.545	-0.00231
0.167	0.000294		0.572	0.000685		0.144	-0.00541		0.58	-0.000434		0.155	-0.00634		0.547	-0.00225
0.169	0.000287		0.57	0.000707		0.147	-0.00532		0.578	-0.00044		0.157	-0.0063		0.549	-0.0022
0.171	0.0003		0.568	0.000703		0.149	-0.00521		0.576	-0.00043		0.159	-0.00625		0.551	-0.00215
0.173	0.000305		0.566	0.000632		0.15	-0.00509		0.574	-0.00045		0.161	-0.00624		0.553	-0.00207
0.175	0.000321		0.564	0.000639		0.152	-0.00499		0.572	-0.000444		0.163	-0.00617		0.555	-0.00204
0.177	0.00032		0.562	0.000642		0.155	-0.00486		0.57	-0.000455		0.165	-0.00609		0.557	-0.00194
0.179	0.000331		0.56	0.000649		0.156	-0.00478		0.568	-0.000463		0.167	-0.00608		0.559	-0.00192
0.181	0.000345		0.558	0.000592		0.158	-0.00471		0.566	-0.000464		0.169	-0.006		0.561	-0.00188
0.183	0.00035		0.556	0.000569		0.16	-0.00458		0.564	-0.000484		0.171	-0.00603		0.562	-0.00196
0.185	0.000353		0.554	0.000598		0.162	-0.00449		0.562	-0.00049		0.173	-0.00597		0.561	-0.00299
0.187	0.000358		0.552	0.000528		0.165	-0.00438		0.56	-0.000495		0.175	-0.00593		0.559	-0.00364
0.189	0.000386		0.55	0.000568		0.166	-0.0043		0.558	-0.000502		0.177	-0.00592		0.557	-0.00385
0.19	0.000376		0.548	0.000498		0.169	-0.00423		0.556	-0.000507		0.179	-0.00585		0.555	-0.00408
0.193	0.000403		0.546	0.000511		0.17	-0.00411		0.554	-0.000505		0.181	-0.00584		0.553	-0.00425
0.195	0.00039		0.544	0.000512		0.172	-0.00404		0.552	-0.000506		0.183	-0.00583		0.551	-0.00441
0.197	0.000394		0.542	0.000458		0.175	-0.00396		0.55	-0.00053		0.185	-0.00579		0.549	-0.00454
0.199	0.000402		0.54	0.000472		0.176	-0.00388		0.548	-0.000511		0.187	-0.00579		0.547	-0.00463
0.201	0.000419		0.538	0.000444		0.178	-0.00378		0.546	-0.000524		0.189	-0.00574		0.545	-0.00477
0.202	0.000409		0.536	0.000415		0.181	-0.00372		0.544	-0.000536		0.191	-0.00584		0.543	-0.00486
0.205	0.000417		0.534	0.000411		0.183	-0.00363		0.542	-0.000535		0.193	-0.00573		0.541	-0.00496
0.206	0.000438		0.532	0.000402		0.185	-0.00358		0.54	-0.000548		0.195	-0.00571		0.539	-0.00507
0.209	0.000437		0.53	0.000372		0.186	-0.00347		0.538	-0.000554		0.197	-0.00571		0.537	-0.00514
0.211	0.000462		0.529	0.000321		0.188	-0.0034		0.536	-0.000561		0.199	-0.00559		0.535	-0.00527
0.212	0.000443		0.526	0.000351		0.19	-0.00333		0.534	-0.00058		0.201	-0.0056		0.533	-0.00533
0.215	0.000467		0.524	0.000303		0.192	-0.00327		0.532	-0.000582		0.203	-0.0055		0.531	-0.00542
0.216	0.000451		0.522	0.000289		0.194	-0.00318		0.53	-0.000593		0.205	-0.00546		0.529	-0.00551
0.219	0.000486		0.52	0.000272		0.197	-0.00311		0.528	-0.000587		0.207	-0.00541		0.527	-0.00555
0.221	0.000489		0.518	0.000261		0.199	-0.00304		0.526	-0.000609		0.209	-0.00529		0.525	-0.00562
0.223	0.000474		0.516	0.000229		0.201	-0.00296		0.524	-0.000603		0.211	-0.00529		0.523	-0.0057
0.225	0.000477		0.514	0.000223		0.203	-0.00291		0.522	-0.000606		0.213	-0.0052		0.521	-0.00577
0.226	0.000474		0.512	0.000185		0.204	-0.00283		0.52	-0.000627		0.215	-0.00522		0.519	-0.00592
0.228	0.000498		0.51	0.000185		0.207	-0.00276		0.518	-0.000624		0.217	-0.00512		0.517	-0.00592
0.23	0.000495		0.508	0.000128		0.208	-0.00268		0.516	-0.000622		0.219	-0.00508		0.515	-0.00604
0.233	0.0005		0.506	0.000159		0.21	-0.00259		0.514	-0.000634		0.221	-0.00508		0.513	-0.00612
0.235	0.000505		0.504	0.000103		0.212	-0.00255		0.512	-0.000638		0.223	-0.00498		0.511	-0.00613
0.236	0.000489		0.502	8.87e-05		0.214	-0.00247		0.51	-0.000641		0.225	-0.00499		0.509	-0.00627
0.238	0.000505		0.5	0.000101		0.216	-0.00238		0.508	-0.000649		0.227	-0.00499		0.507	-0.00629
0.24	0.000518		0.498	5.29e-05		0.218	-0.00232		0.506	-0.000648		0.229	-0.00491		0.505	-0.00639
0.243	0.000509		0.496	5.24e-05		0.22	-0.00225		0.504	-0.000658		0.231	-0.00495		0.503	-0.00643
0.245	0.000516		0.494	2.67e-05		0.222	-0.00219		0.502	-0.000656		0.233	-0.00483		0.501	-0.00645
0.246	0.000515		0.492	1.42e-06		0.225	-0.00214		0.5	-0.000668		0.235	-0.00483		0.499	-0.00654
0.248	0.000519		0.49	1.78e-05		0.226	-0.00206		0.498	-0.000664		0.237	-0.00481		0.497	-0.00656
0.25	0.000545		0.489	-4.09e-05		0.228	-0.00201		0.496	-0.000664		0.239	-0.00471		0.495	-0.00663
0.252	0.000518		0.486	-2.68e-05		0.23	-0.00192		0.494	-0.000679		0.241	-0.00476		0.493	-0.0067
0.254	0.000555		0.484	-5.91e-05		0.232	-0.00188		0.492	-0.000671		0.243	-0.00472		0.491	-0.00673
0.257	0.000526		0.482	-0.000119		0.234	-0.0018		0.49	-0.000695		0.245	-0.0047		0.489	-0.00681
0.258	0.000536		0.48	-9.58e-05		0.237	-0.00176		0.488	-0.000675		0.247	-0.0047		0.487	-0.00683
0.26	0.000564		0.478	-0.000163		0.238	-0.00171		0.486	-0.000685		0.249	-0.00462		0.485	-0.00691
0.262	0.000555		0.476	-0.000107		0.241	-0.00165		0.484	-0.000703		0.251	-0.00471		0.483	-0.00693
0.265	0.000549		0.474	-0.000155		0.242	-0.0016		0.482	-0.000706		0.253	-0.00469		0.481	-0.00699
0.267	0.000552		0.472	-0.000165		0.244	-0.00153		0.48	-0.000733		0.255	-0.00474		0.478	-0.00708
0.269	0.000558		0.47	-0.000167		0.246	-0.00149		0.478	-0.000713		0.257	-0.00476		0.477	-0.00704
0.271	0.000603		0.468	-0.000234		0.249	-0.00143		0.476	-0.000729		0.259	-0.00471		0.475	-0.00715
0.273	0.0006		0.466	-0.000226		0.25	-0.00138		0.474	-0.000734		0.261	-0.00476		0.473	-0.00723
0.275	0.000594		0.464	-0.000214		0.252	-0.00133		0.472	-0.000731		0.263	-0.00468		0.471	-0.00724
0.277	0.000607		0.462	-0.000257		0.254	-0.00128		0.47	-0.000736		0.265	-0.00466		0.469	-0.0073
0.279	0.00061		0.46	-0.000237		0.256	-0.00122		0.468	-0.000744		0.267	-0.0046		0.467	-0.00733
0.281	0.000626		0.458	-0.000278		0.258	-0.00118		0.466	-0.000758		0.269	-0.00458		0.465	-0.00742
0.283	0.000615		0.456	-0.000261		0.261	-0.00111		0.464	-0.000762		0.271	-0.00455		0.463	-0.00748
0.285	0.000631		0.454	-0.000323		0.263	-0.00107		0.462	-0.000753		0.273	-0.00446		0.461	-0.00754
0.287	0.000635		0.452	-0.000286		0.264	-0.00101		0.46	-0.000774		0.275	-0.00444		0.459	-0.0076
0.288	0.000619		0.45	-0.000306		0.266	-0.000962		0.458	-0.000762		0.277	-0.00442		0.457	-0.00761
0.291	0.000638		0.448	-0.00033		0.268	-0.000934		0.456	-0.000781		0.279	-0.00434		0.455	-0.00769
0.293	0.000633		0.446	-0.000327		0.27	-0.000885		0.454	-0.000781		0.281	-0.00441		0.453	-0.00776
0.295	0.000646		0.444	-0.000366		0.272	-0.000848		0.452	-0.000781		0.283	-0.00438		0.451	-0.0078
0.297	0.000637		0.442	-0.000358		0.274	-0.000806		0.45	-0.000789		0.285	-0.00432		0.449	-0.00791
0.299	0.000631		0.44	-0.000371		0.276	-0.000761		0.448	-0.000787		0.287	-0.0043		0.447	-0.00792
0.3	0.000658		0.438	-0.000387		0.278	-0.000728		0.446	-0.000809		0.289	-0.00422		0.445	-0.00799
0.303	0.000655		0.436	-0.00038		0.28	-0.000684		0.444	-0.000824		0.291	-0.00425		0.443	-0.00804
0.305	0.00066		0.434	-0.000404		0.282	-0.00063		0.442	-0.00081		0.293	-0.00414		0.441	-0.00808
0.306	0.000658		0.432	-0.000396		0.284	-0.00057		0.44	-0.000829		0.295	-0.00411		0.439	-0.00818
0.308	0.000666		0.43	-0.000399		0.287	-0.000545		0.438	-0.000828		0.297	-0.00409		0.437	-0.00824
0.311	0.000666		0.428	-0.000418		0.288	-0.000499		0.436	-0.000832		0.299	-0.00407		0.435	-0.00832
0.313	0.000657		0.426	-0.0004		0.291	-0.000501		0.434	-0.000848		0.301	-0.00406		0.433	-0.00836
0.315	0.000653		0.424	-0.000452		0.292	-0.000456		0.432	-0.000846		0.303	-0.00397		0.431	-0.00844
0.316	0.000663		0.422	-0.000445		0.294	-0.000411		0.43	-0.000872		0.305	-0.00398		0.428	-0.00853
0.318	0.000664		0.42	-0.000442		0.296	-0.000376		0.428	-0.000857		0.307	-0.00394		0.427	-0.00856
0.321	0.000678		0.418	-0.00047		0.298	-0.000337		0.426	-0.000869		0.309	-0.00388		0.425	-0.0087
0.323	0.0007		0.416	-0.000474		0.3	-0.000312		0.424	-0.000879		0.311	-0.00389		0.423	-0.0087
0.325	0.000668		0.414	-0.000507		0.302	-0.000292		0.422	-0.000879		0.313	-0.00384		0.421	-0.00878
0.327	0.000671		0.412	-0.000494		0.305	-0.000242		0.42	-0.000903		0.315	-0.00383		0.419	-0.00892
0.329	0.000682		0.41	-0.000494		0.306	-0.000225		0.418	-0.000911		0.317	-0.0038		0.417	-0.00894
0.331	0.000681		0.408	-0.000535		0.308	-0.000192		0.416	-0.000928		0.319	-0.00371		0.415	-0.00906
0.333	0.000681		0.406	-0.000517		0.31	-0.000182		0.414	-0.000947		0.321	-0.0038		0.413	-0.00912
0.334	0.000685		0.404	-0.00052		0.312	-0.000163		0.412	-0.000952		0.323	-0.00376		0.411	-0.00918
0.337	0.000687		0.402	-0.000541		0.314	-0.000132		0.41	-0.000974		0.325	-0.00379		0.409	-0.0093
0.339	0.000686		0.4	-0.000533		0.317	-0.000105		0.408	-0.000994		0.327	-0.00371		0.407	-0.00936
0.34	0.000693		0.398	-0.000554		0.318	-7.08e-05		0.406	-0.000996		0.329	-0.00366		0.405	-0.0095
0.343	0.000703		0.396	-0.000554		0.32	-7.4e-05		0.404	-0.00101		0.331	-0.00368		0.403	-0.00954
0.345	0.000702		0.394	-0.000584		0.322	-2.67e-05		0.402	-0.00101		0.333	-0.00362		0.401	-0.00965
0.347	0.000704		0.392	-0.000578		0.324	-3.32e-06		0.4	-0.00104		0.335	-0.00362		0.399	-0.00975
0.348	0.00069		0.39	-0.000524		0.326	7.52e-06		0.398	-0.00104		0.337	-0.00363		0.397	-0.0098
0.351	0.000685		0.388	-0.000608		0.328	2.52e-05		0.396	-0.00103		0.339	-0.00356		0.395	-0.00993
0.352	0.00071		0.386	-0.000567		0.33	5.57e-05		0.394	-0.00105		0.341	-0.00357		0.393	-0.01
0.355	0.000721		0.384	-0.000609		0.332	8.83e-05		0.392	-0.00106		0.343	-0.00353		0.391	-0.0102
0.357	0.00071		0.382	-0.000575		0.334	9.86e-05		0.39	-0.00108		0.345	-0.00353		0.389	-0.0103
0.358	0.000724		0.38	-0.00057		0.336	0.000123		0.388	-0.0011		0.347	-0.00352		0.387	-0.0104
0.361	0.000709		0.378	-0.000629		0.338	0.00015		0.386	-0.00112		0.349	-0.00353		0.385	-0.0105
0.363	0.000719		0.376	-0.000572		0.34	0.000161		0.384	-0.00113		0.351	-0.00351		0.383	-0.0106
0.365	0.000729		0.374	-0.000631		0.342	0.000185		0.382	-0.00112		0.353	-0.00344		0.38	-0.0108
0.366	0.000722		0.372	-0.000629		0.344	0.000209		0.38	-0.00113		0.355	-0.0035		0.379	-0.0109
0.367	0.000781		0.37	-0.000643		0.346	0.000218		0.378	-0.00113		0.357	-0.0034		0.377	-0.011
0.366	0.000295		0.369	-0.000647		0.348	0.000249		0.376	-0.00113		0.359	-0.00342		0.375	-0.0111
0.364	0.000151		0.367	-0.00103		0.35	0.000259		0.374	-0.00115		0.361	-0.00341		0.373	-0.0112
0.362	4.13e-05		0.369	-0.00136		0.352	0.000284		0.372	-0.00115		0.361	-0.00239		0.371	-0.0113
0.36	-3.05e-06		0.37	-0.00111		0.354	0.000306		0.37	-0.00118		0.36	-0.0008		0.369	-0.0114
0.358	-6.55e-05		0.373	-0.000964		0.356	0.000321		0.368	-0.00119		0.359	-0.00113		0.367	-0.0115
0.356	-9.43e-05		0.375	-0.000854		0.358	0.000349		0.366	-0.00119		0.357	-0.00124		0.365	-0.0117
0.354	-0.000142		0.377	-0.000803		0.36	0.000347		0.365	-0.00262		0.354	-0.00135		0.363	-0.0118
0.352	-0.00016		0.379	-0.000729		0.362	0.000401		0.366	-0.0013		0.353	-0.00143		0.362	-0.0148
0.35	-0.000189		0.381	-0.000679		0.364	0.000383		0.367	-0.0011		0.351	-0.00149		0.362	-0.011
0.348	-0.000223		0.383	-0.000629		0.365	0.000503		0.369	-0.000822		0.349	-0.00159		0.363	-0.0101
0.346	-0.000224		0.384	-0.000547		0.364	0.000281		0.37	-0.000707		0.346	-0.00163		0.365	-0.00938
0.344	-0.000266		0.386	-0.000548		0.362	-1.11e-05		0.372	-0.000612		0.344	-0.00172		0.367	-0.00906
0.342	-0.000277		0.389	-0.000495		0.36	-0.000135		0.374	-0.000538		0.343	-0.00176		0.369	-0.00875
0.34	-0.000291		0.39	-0.000478		0.358	-0.00025		0.377	-0.000488		0.341	-0.00173		0.371	-0.00855
0.338	-0.000289		0.393	-0.00043		0.356	-0.00035		0.378	-0.000392		0.338	-0.00187		0.373	-0.00827
0.336	-0.00033		0.395	-0.000397		0.354	-0.000415		0.381	-0.00036		0.337	-0.00184		0.375	-0.00809
0.334	-0.000331		0.397	-0.000361		0.352	-0.000485		0.383	-0.000327		0.335	-0.00194		0.377	-0.00796
0.332	-0.000355		0.398	-0.000319		0.35	-0.00054		0.384	-0.00028		0.332	-0.00201		0.379	-0.00773
0.33	-0.000359		0.401	-0.000302		0.348	-0.000615		0.387	-0.000248		0.331	-0.00205		0.381	-0.00759
0.328	-0.000385		0.402	-0.000283		0.346	-0.000679		0.388	-0.000205		0.328	-0.0021		0.383	-0.00745
0.326	-0.000391		0.404	-0.000256		0.344	-0.000707		0.39	-0.000189		0.326	-0.00209		0.385	-0.00726
0.324	-0.000396		0.407	-0.000289		0.342	-0.000765		0.392	-0.000175		0.325	-0.00217		0.387	-0.00718
0.322	-0.000421		0.409	-0.000222		0.34	-0.00082		0.395	-0.000144		0.323	-0.00224		0.389	-0.00696
0.32	-0.000431		0.41	-0.000264		0.338	-0.000843		0.396	-0.000131		0.321	-0.00219		0.391	-0.00688
0.318	-0.000437		0.412	-0.00021		0.336	-0.000903		0.398	-0.00012		0.319	-0.00225		0.393	-0.00674
0.316	-0.000445		0.414	-0.000197		0.334	-0.000916		0.4	-0.000107		0.317	-0.0022		0.395	-0.0066
0.314	-0.00047		0.416	-0.000207		0.332	-0.000969		0.402	-6.44e-05		0.315	-0.00226		0.397	-0.00653
0.312	-0.000469		0.418	-0.000177		0.33	-0.00102		0.404	-4.99e-05		0.313	-0.00227		0.399	-0.0064
0.31	-0.000473		0.421	-0.00013		0.328	-0.00103		0.406	-3.25e-05		0.311	-0.00229		0.401	-0.00635
0.308	-0.000478		0.423	-0.000155		0.326	-0.00108		0.408	-2.77e-05		0.309	-0.00242		0.403	-0.00628
0.306	-0.000488		0.425	-0.00012		0.324	-0.00111		0.41	-6.76e-06		0.307	-0.00238		0.405	-0.00619
0.304	-0.000489		0.426	-0.00016		0.322	-0.00115		0.412	1.34e-05		0.305	-0.00246		0.407	-0.00612
0.302	-0.000499		0.429	-0.000125		0.32	-0.00118		0.415	3.12e-05		0.303	-0.0025		0.409	-0.00598
0.3	-0.000523		0.431	-9.26e-05		0.318	-0.00122		0.417	4.42e-05		0.301	-0.00252		0.411	-0.00588
0.298	-0.000515		0.432	-0.000138		0.316	-0.00125		0.418	6.21e-05		0.299	-0.00258		0.413	-0.00581
0.296	-0.000531		0.434	-7.85e-05		0.314	-0.00129		0.421	5.68e-05		0.297	-0.00262		0.415	-0.0057
0.294	-0.000529		0.437	-6.71e-05		0.312	-0.00135		0.422	8.84e-05		0.295	-0.00264		0.417	-0.00564
0.292	-0.000544		0.439	-0.000105		0.31	-0.00137		0.425	9.88e-05		0.293	-0.00265		0.419	-0.00549
0.29	-0.00055		0.441	-7.22e-05		0.308	-0.00141		0.426	0.000112		0.291	-0.00265		0.421	-0.00542
0.288	-0.000536		0.443	-9.37e-05		0.306	-0.00144		0.429	0.000127		0.289	-0.00272		0.423	-0.00535
0.286	-0.000573		0.445	-5.78e-05		0.304	-0.00149		0.43	0.000137		0.287	-0.00271		0.425	-0.00526
0.284	-0.000554		0.446	-4.91e-05		0.302	-0.00154		0.432	0.000142		0.285	-0.00281		0.427	-0.00517
0.282	-0.000567		0.449	-7.28e-05		0.3	-0.00156		0.434	0.00015		0.283	-0.00282		0.429	-0.00506
0.28	-0.00057		0.45	-7.61e-05		0.298	-0.0016		0.436	0.000167		0.281	-0.00285		0.431	-0.005
0.278	-0.000579		0.453	-7.53e-05		0.296	-0.00164		0.438	0.000182		0.279	-0.00289		0.433	-0.00491
0.276	-0.000585		0.454	-3.2e-05		0.294	-0.00168		0.44	0.000191		0.277	-0.00288		0.435	-0.00483
0.274	-0.000603		0.456	-3.71e-05		0.292	-0.00173		0.442	0.000198		0.275	-0.00296		0.437	-0.00476
0.272	-0.000606		0.459	-5.75e-05		0.29	-0.00177		0.444	0.000223		0.273	-0.00302		0.439	-0.00471
0.27	-0.000618		0.461	-0.000112		0.288	-0.0018		0.446	0.000229		0.271	-0.00308		0.441	-0.00471
0.268	-0.000563		0.463	-7.22e-05		0.286	-0.00187		0.449	0.000235		0.269	-0.0032		0.443	-0.00465
0.266	-0.000573		0.464	-6.92e-05		0.284	-0.0019		0.451	0.000239		0.267	-0.00323		0.445	-0.00462
0.264	-0.000581		0.467	-9.69e-05		0.282	-0.00196		0.452	0.000264		0.265	-0.0034		0.447	-0.00466
0.262	-0.000579		0.469	-0.000103		0.28	-0.00199		0.454	0.000279		0.263	-0.00337		0.449	-0.00464
0.26	-0.000606		0.47	-0.000142		0.278	-0.00205		0.456	0.000289		0.261	-0.00346		0.451	-0.00465
0.258	-0.00059		0.473	-0.000109		0.276	-0.00211		0.458	0.000296		0.259	-0.00352		0.453	-0.0046
0.256	-0.000628		0.475	-0.000119		0.274	-0.00214		0.46	0.000299		0.257	-0.00352		0.455	-0.00453
0.254	-0.000622		0.477	-0.000113		0.272	-0.0022		0.462	0.000302		0.255	-0.00362		0.457	-0.00448
0.252	-0.000621		0.478	-0.000122		0.27	-0.00226		0.464	0.000316		0.253	-0.0036		0.459	-0.00431
0.25	-0.00063		0.481	-0.000136		0.268	-0.00231		0.467	0.000312		0.251	-0.00365		0.461	-0.00428
0.248	-0.000636		0.483	-0.000134		0.266	-0.00236		0.468	0.000334		0.249	-0.00367		0.463	-0.00413
0.246	-0.000651		0.485	-0.000133		0.264	-0.00242		0.47	0.00034		0.247	-0.00368		0.465	-0.00407
0.244	-0.000655		0.487	-0.000159		0.262	-0.00247		0.473	0.000354		0.245	-0.00374		0.467	-0.00405
0.242	-0.000647		0.489	-0.000129		0.26	-0.00253		0.474	0.000363		0.243	-0.00373		0.469	-0.00392
0.24	-0.000655		0.491	-0.000201		0.258	-0.00259		0.476	0.000351		0.241	-0.00379		0.471	-0.00389
0.238	-0.000652		0.492	-0.00018		0.256	-0.00264		0.478	0.000359		0.239	-0.00391		0.473	-0.00382
0.236	-0.000673		0.495	-0.000191		0.254	-0.0027		0.481	0.000375		0.237	-0.00393		0.475	-0.00375
0.234	-0.000676		0.497	-0.00023		0.252	-0.00277		0.482	0.000374		0.235	-0.00407		0.477	-0.00369
0.232	-0.00069		0.499	-0.000214		0.25	-0.00282		0.484	0.000379		0.233	-0.00416		0.479	-0.00363
0.23	-0.000679		0.5	-0.00023		0.248	-0.00287		0.487	0.000384		0.231	-0.00415		0.481	-0.00359
0.228	-0.000684		0.502	-0.000253		0.246	-0.00294		0.488	0.000399		0.229	-0.00429		0.483	-0.00353
0.226	-0.000685		0.504	-0.000283		0.244	-0.00299		0.49	0.000396		0.227	-0.00438		0.485	-0.00344
0.224	-0.000693		0.507	-0.000268		0.242	-0.00305		0.492	0.00041		0.224	-0.00445		0.487	-0.0034
0.222	-0.000709		0.509	-0.000251		0.24	-0.00312		0.494	0.000428		0.223	-0.00447		0.489	-0.00332
0.22	-0.000716		0.511	-0.000337		0.238	-0.00319		0.496	0.000427		0.221	-0.00449		0.491	-0.00327
0.218	-0.000701		0.512	-0.000341		0.236	-0.00325		0.499	0.000445		0.219	-0.00457		0.493	-0.00322
0.216	-0.000737		0.514	-0.000334		0.234	-0.00333		0.5	0.000437		0.217	-0.00456		0.495	-0.00315
0.214	-0.000737		0.517	-0.000366		0.232	-0.00338		0.503	0.000452		0.215	-0.00464		0.497	-0.00311
0.212	-0.000736		0.518	-0.000343		0.23	-0.00345		0.504	0.000455		0.213	-0.00463		0.499	-0.00306
0.21	-0.000763		0.52	-0.000406		0.228	-0.00352		0.507	0.00046		0.211	-0.00469		0.501	-0.00304
0.208	-0.000777		0.523	-0.000399		0.226	-0.0036		0.508	0.000471		0.209	-0.00474		0.503	-0.00297
0.206	-0.000756		0.525	-0.000385		0.224	-0.00367		0.51	0.000453		0.207	-0.00476		0.505	-0.00294
0.204	-0.000752		0.526	-0.000425		0.222	-0.00375		0.512	0.000466		0.205	-0.0048		0.507	-0.00292
0.202	-0.000783		0.529	-0.000424		0.22	-0.00382		0.514	0.000478		0.203	-0.00472		0.509	-0.00285
0.2	-0.000782		0.53	-0.000457		0.218	-0.00388		0.516	0.000476		0.201	-0.00482		0.511	-0.00286
0.198	-0.000798		0.533	-0.000445		0.216	-0.00395		0.519	0.000477		0.199	-0.00484		0.513	-0.00276
0.196	-0.000791		0.534	-0.000434		0.214	-0.00402		0.52	0.000487		0.197	-0.00486		0.515	-0.0027
0.194	-0.000803		0.536	-0.000501		0.212	-0.0041		0.523	0.000498		0.195	-0.00493		0.517	-0.0027
0.192	-0.000822		0.539	-0.000474		0.21	-0.00416		0.525	0.000491		0.193	-0.00495		0.519	-0.00258
0.19	-0.000803		0.54	-0.000536		0.208	-0.00425		0.526	0.000492		0.191	-0.00505		0.521	-0.00258
0.188	-0.000829		0.543	-0.000515		0.206	-0.00433		0.528	0.0005		0.189	-0.00509		0.523	-0.00249
0.186	-0.000814		0.545	-0.000517		0.204	-0.00442		0.53	0.00049		0.187	-0.00509		0.525	-0.00244
0.184	-0.000829		0.547	-0.000515		0.202	-0.0045		0.532	0.000511		0.185	-0.00519		0.527	-0.00241
0.182	-0.000856		0.549	-0.000528		0.2	-0.00459		0.534	0.000517		0.183	-0.00521		0.529	-0.00231
0.18	-0.000848		0.551	-0.000572		0.198	-0.00465		0.537	0.000516		0.181	-0.00531		0.531	-0.00235
0.178	-0.000854		0.553	-0.000553		0.196	-0.00475		0.538	0.000522		0.179	-0.0054		0.533	-0.00226
0.176	-0.000858		0.554	-0.000563		0.194	-0.00482		0.54	0.00052		0.177	-0.00538		0.535	-0.00224
0.174	-0.000859		0.557	-0.000583		0.192	-0.00491		0.543	0.000503		0.175	-0.0055		0.537	-0.00221
0.172	-0.000902		0.558	-0.000614		0.19	-0.00498		0.544	0.000514		0.173	-0.00552		0.539	-0.00219
0.17	-0.000882		0.56	-0.000638		0.188	-0.00507		0.547	0.000536		0.171	-0.0056		0.541	-0.00222
0.168	-0.000926		0.562	-0.000624		0.186	-0.00515		0.548	0.000538		0.169	-0.00572		0.543	-0.00215
0.166	-0.000895		0.565	-0.000644		0.184	-0.00525		0.55	0.000524		0.167	-0.00581		0.545	-0.00214
0.164	-0.000891		0.567	-0.000658		0.182	-0.00534		0.552	0.000536		0.165	-0.00591		0.547	-0.00208
0.162	-0.00093		0.568	-0.000694		0.18	-0.00543		0.555	0.000546		0.163	-0.00599		0.549	-0.00202
0.16	-0.000928		0.571	-0.000736		0.178	-0.00553		0.556	0.000566		0.161	-0.00615		0.551	-0.00201
0.158	-0.000937		0.573	-0.000669		0.176	-0.00563		0.558	0.000572		0.159	-0.00618		0.553	-0.00195
0.156	-0.000958		0.575	-0.000677		0.174	-0.00571		0.56	0.000543		0.157	-0.0063		0.555	-0.00187
0.154	-0.000945		0.577	-0.000692		0.172	-0.00582		0.562	0.000573		0.155	-0.00643		0.557	-0.00184
0.152	-0.000973		0.578	-0.000722		0.17	-0.00592		0.564	0.00058		0.153	-0.00647		0.559	-0.00177
0.15	-0.000971		0.58	-0.000793		0.168	-0.006		0.566	0.000571		0.151	-0.00655		0.561	-0.00173
0.148	-0.001		0.583	-0.00073		0.166	-0.0061		0.568	0.000596		0.149	-0.00659		0.563	-0.00167
0.146	-0.001		0.585	-0.000759		0.164	-0.00619		0.57	0.000583		0.147	-0.00662		0.565	-0.0016
0.144	-0.001		0.586	-0.000728		0.162	-0.00629		0.573	0.000561		0.145	-0.00677		0.567	-0.00159
0.142	-0.00103		0.589	-0.000751		0.16	-0.00638		0.575	0.000577		0.143	-0.00693		0.569	-0.00149
0.14	-0.00102		0.591	-0.000787		0.158	-0.00648		0.577	0.000611		0.141	-0.00689		0.571	-0.00148
0.138	-0.00105		0.592	-0.000755		0.156	-0.0066		0.579	0.000624		0.139	-0.00691		0.573	-0.00144
0.136	-0.00108		0.595	-0.000823		0.154	-0.00669		0.581	0.000625		0.137	-0.00692		0.575	-0.00137
0.134	-0.00107		0.597	-0.000749		0.152	-0.00681		0.582	0.000611		0.135	-0.00699		0.577	-0.00133
0.132	-0.00108		0.598	-0.000783		0.15	-0.00691		0.585	0.000621		0.133	-0.00699		0.579	-0.00122
0.13	-0.00109		0.6	-0.000788		0.148	-0.00702		0.586	0.00061		0.131	-0.00708		0.581	-0.00119
0.128	-0.00113		0.603	-0.000794		0.146	-0.00712		0.588	0.000618		0.129	-0.00711		0.583	-0.00113
0.126	-0.00112		0.605	-0.000826		0.144	-0.00722		0.591	0.000614		0.127	-0.00719		0.585	-0.00106
0.124	-0.00114		0.606	-0.000789		0.142	-0.00734		0.592	0.000621		0.125	-0.00724		0.587	-0.00102
0.122	-0.00116		0.608	-0.000818		0.14	-0.00747		0.594	0.000603		0.123	-0.00729		0.589	-0.000927
0.12	-0.00117		0.611	-0.000864		0.138	-0.00757		0.596	0.000613		0.121	-0.00737		0.591	-0.000815
0.118	-0.00119		0.613	-0.000817		0.136	-0.00769		0.599	0.000601		0.119	-0.00742		0.593	-0.000802
0.116	-0.00121		0.614	-0.000852		0.134	-0.00779		0.6	0.000636		0.117	-0.00749		0.595	-0.000749
0.114	-0.00121		0.616	-0.00086		0.132	-0.00792		0.602	0.000628		0.115	-0.00759		0.597	-0.000741
0.112	-0.00125		0.618	-0.000806		0.13	-0.00803		0.604	0.000634		0.113	-0.00762		0.599	-0.000654
0.11	-0.00124		0.62	-0.000849		0.128	-0.00814		0.606	0.000658		0.111	-0.00774		0.601	-0.000622
0.108	-0.00129		0.622	-0.000794		0.126	-0.00828		0.608	0.000659		0.109	-0.00776		0.603	-0.000556
0.106	-0.0013		0.624	-0.000871		0.124	-0.00838		0.61	0.000659		0.107	-0.00786		0.605	-0.000524
0.104	-0.0013		0.627	-0.00083		0.122	-0.00852		0.612	0.000669		0.105	-0.00792		0.607	-0.000501
0.102	-0.00134		0.628	-0.0008		0.12	-0.00861		0.614	0.000666		0.103	-0.00792		0.609	-0.000415
0.1	-0.00133		0.631	-0.000847		0.118	-0.00872		0.616	0.000666		0.101	-0.00811		0.611	-0.000395
0.098	-0.00137		0.633	-0.000775		0.116	-0.00886		0.619	0.000652		0.099	-0.0082		0.613	-0.000317
0.096	-0.00141		0.634	-0.000817		0.114	-0.0089		0.62	0.000654		0.097	-0.00826		0.615	-0.0003
0.094	-0.0014		0.637	-0.000756		0.112	-0.00905		0.623	0.000664		0.095	-0.00838		0.617	-0.000272
0.092	-0.00145		0.638	-0.000758		0.11	-0.00914		0.624	0.000668		0.093	-0.00842		0.619	-0.000188
0.09	-0.00146		0.641	-0.000766		0.108	-0.00925		0.627	0.000667		0.091	-0.00856		0.621	-0.000169
0.088	-0.0015		0.642	-0.000754		0.106	-0.00938		0.628	0.000674		0.089	-0.00866		0.623	-9.18e-05
0.086	-0.00149		0.644	-0.000766		0.104	-0.00949		0.631	0.00068		0.087	-0.0088		0.625	-3.22e-05
0.084	-0.00152		0.647	-0.000743		0.102	-0.00963		0.632	0.000677		0.085	-0.00887		0.627	-1.03e-05
0.082	-0.00155		0.649	-0.000719		0.1	-0.00977		0.635	0.000683		0.082	-0.00894		0.629	7.89e-05
0.08	-0.00159		0.651	-0.000698		0.098	-0.00989		0.637	0.000676		0.081	-0.00904		0.631	1.44e-05
0.078	-0.00163		0.652	-0.000689		0.096	-0.01		0.638	0.000684		0.079	-0.00913		0.633	7.84e-05
0.076	-0.00163		0.655	-0.000664		0.094	-0.0102		0.641	0.000673		0.077	-0.00923		0.635	0.000105
0.074	-0.00168		0.657	-0.000637		0.092	-0.0103		0.643	0.000689		0.075	-0.00927		0.637	0.000147
0.072	-0.00171		0.659	-0.000623		0.09	-0.0105		0.645	0.00068		0.073	-0.00937		0.639	0.000209
0.07	-0.00174		0.66	-0.000619		0.088	-0.0106		0.646	0.000686		0.071	-0.00948		0.641	0.000185
0.068	-0.00177		0.662	-0.000555		0.086	-0.0108		0.648	0.000711		0.069	-0.00957		0.643	0.000285
0.067	-0.00192		0.664	-0.000567		0.084	-0.0109		0.65	0.000689		0.067	-0.00967		0.645	0.000343
0.069	-0.00157		0.666	-0.000489		0.082	-0.011		0.652	0.00069		0.065	-0.00979		0.647	0.00032
0.071	-0.00127		0.668	-0.000246		0.08	-0.0112		0.654	0.000697		0.063	-0.00984		0.649	0.000428
0.073	-0.00112		0.666	0.00196		0.078	-0.0113		0.657	0.000691		0.062	-0.00948		0.651	0.000443
0.075	-0.000999		0.664	0.00165		0.076	-0.0115		0.659	0.000706		0.063	-0.0107		0.653	0.000488
0.076	-0.00094		0.662	0.0016		0.074	-0.0117		0.66	0.000709		0.065	-0.0102		0.655	0.000516
0.079	-0.000828		0.66	0.00146		0.072	-0.0118		0.662	0.000703		0.067	-0.00976		0.656	0.000553
0.081	-0.000759		0.658	0.00143		0.07	-0.012		0.664	0.000719		0.069	-0.0095		0.659	0.000612
0.082	-0.000683		0.656	0.0014		0.068	-0.0121		0.665	0.000705		0.071	-0.00923		0.661	0.000621
0.084	-0.000627		0.654	0.00133		0.066	-0.0122		0.664	0.00048		0.073	-0.00902		0.661	0.000605
0.087	-0.000568		0.652	0.00132		0.065	-0.0145		0.662	0.000285		0.075	-0.00885		0.66	-0.00023
0.088	-0.000492		0.65	0.00125		0.065	-0.0124		0.66	0.000212		0.077	-0.00867		0.658	-0.000772
0.091	-0.000466		0.648	0.00124		0.066	-0.0122		0.658	0.000156		0.079	-0.00856		0.657	-0.00109
0.092	-0.000426		0.646	0.00119		0.069	-0.0116		0.656	0.000114		0.081	-0.00842		0.654	-0.00122
0.095	-0.000371		0.644	0.00113		0.071	-0.0112		0.654	7.46e-05		0.083	-0.00835		0.652	-0.00143
0.096	-0.000316		0.642	0.00116		0.073	-0.0108		0.652	3.86e-05		0.085	-0.00825		0.651	-0.00159
0.098	-0.000279		0.64	0.00114		0.074	-0.0105		0.65	-4.36e-06		0.087	-0.00809		0.649	-0.00169
0.101	-0.00025		0.639	0.0011		0.076	-0.0102		0.648	-2.62e-05		0.089	-0.00804		0.647	-0.00187
0.103	-0.000242		0.636	0.00106		0.078	-0.00995		0.646	-5.91e-05		0.091	-0.00784		0.645	-0.00191
0.105	-0.000206		0.634	0.00103		0.081	-0.00973		0.644	-7.7e-05		0.093	-0.00773		0.643	-0.00207
0.106	-0.000139		0.632	0.00105		0.082	-0.0095		0.642	-9.31e-05		0.095	-0.00771		0.641	-0.00217
0.108	-0.000116		0.63	0.00101		0.084	-0.00928		0.64	-0.000124		0.097	-0.00756		0.639	-0.00224
0.11	-9.47e-05		0.628	0.000973		0.087	-0.00907		0.638	-0.000138		0.099	-0.00756		0.637	-0.00237
0.112	-5.17e-05		0.626	0.000975		0.088	-0.00888		0.636	-0.00015		0.101	-0.00746		0.635	-0.00243
0.115	-6.38e-05		0.625	0.001		0.09	-0.00867		0.634	-0.000181		0.103	-0.00754		0.633	-0.00256
0.117	-1.9e-05		0.622	0.00096		0.092	-0.00847		0.632	-0.000181		0.105	-0.00754		0.631	-0.00265
0.118	-1.69e-05		0.621	0.000969		0.095	-0.0083		0.63	-0.000192		0.107	-0.00733		0.629	-0.00273
0.121	1.4e-05		0.618	0.000933		0.096	-0.00813		0.628	-0.000213		0.109	-0.00727		0.627	-0.00288
0.123	4.08e-05		0.616	0.000907		0.098	-0.00794		0.626	-0.000215		0.111	-0.00705		0.625	-0.00289
0.124	5.86e-05		0.614	0.00093		0.101	-0.00779		0.624	-0.000244		0.113	-0.00699		0.623	-0.00301
0.126	8.83e-05		0.612	0.000935		0.102	-0.00762		0.622	-0.000249		0.115	-0.00688		0.621	-0.0031
0.128	0.000107		0.61	0.000903		0.104	-0.00747		0.62	-0.000256		0.117	-0.00673		0.619	-0.00317
0.13	0.000101		0.608	0.000892		0.107	-0.00731		0.618	-0.000267		0.119	-0.00673		0.617	-0.00328
0.133	0.000134		0.606	0.000887		0.108	-0.00716		0.616	-0.000266		0.121	-0.00662		0.615	-0.00327
0.134	0.000143		0.605	0.000857		0.111	-0.00702		0.614	-0.00028		0.123	-0.00661		0.613	-0.0034
0.136	0.000164		0.602	0.000895		0.112	-0.00686		0.612	-0.000276		0.125	-0.00657		0.611	-0.00349
0.139	0.000168		0.6	0.000843		0.114	-0.00671		0.61	-0.000294		0.127	-0.00645		0.609	-0.00356
0.14	0.000166		0.598	0.000812		0.117	-0.00659		0.608	-0.000299		0.129	-0.0064		0.607	-0.00367
0.143	0.000199		0.596	0.00079		0.119	-0.00644		0.606	-0.000305		0.131	-0.00631		0.605	-0.00376
0.145	0.000198		0.594	0.000774		0.12	-0.00634		0.604	-0.000321		0.133	-0.00622		0.603	-0.00385
0.146	0.000221		0.592	0.000782		0.122	-0.0062		0.602	-0.000335		0.135	-0.00621		0.601	-0.00395
0.148	0.000235		0.59	0.000766		0.125	-0.00609		0.6	-0.000336		0.137	-0.0061		0.599	-0.00401
0.151	0.00024		0.589	0.000816		0.126	-0.00595		0.598	-0.000349		0.139	-0.00608		0.597	-0.00412
0.152	0.000249		0.586	0.00078		0.128	-0.00585		0.596	-0.00035		0.141	-0.00599		0.595	-0.00418
0.154	0.000269		0.584	0.000711		0.131	-0.00575		0.594	-0.000367		0.143	-0.00596		0.593	-0.0043
0.156	0.000259		0.582	0.000771		0.133	-0.00563		0.592	-0.000361		0.145	-0.00591		0.591	-0.00438
0.158	0.000292		0.58	0.000726		0.135	-0.0055		0.59	-0.000375		0.147	-0.00583		0.589	-0.00442
0.161	0.000271		0.578	0.000742		0.137	-0.00538		0.588	-0.000392		0.149	-0.00579		0.587	-0.00454
0.163	0.000295		0.577	0.000675		0.139	-0.0053		0.586	-0.000382		0.151	-0.00569		0.585	-0.00459
0.164	0.000293		0.575	0.000683		0.14	-0.0052		0.584	-0.000404		0.153	-0.00569		0.583	-0.00473
0.166	0.000321		0.572	0.000704		0.143	-0.00512		0.582	-0.000411		0.155	-0.00572		0.581	-0.00476
0.168	0.000314		0.57	0.000649		0.144	-0.00503		0.58	-0.000429		0.157	-0.00567		0.579	-0.00483
0.17	0.000328		0.568	0.000625		0.146	-0.00491		0.578	-0.000443		0.159	-0.00564		0.577	-0.00495
0.173	0.000332		0.566	0.000642		0.148	-0.00481		0.576	-0.000433		0.161	-0.00561		0.575	-0.00494
0.174	0.000335		0.564	0.000619		0.15	-0.00473		0.574	-0.00045		0.163	-0.00553		0.573	-0.00505
0.176	0.000348		0.562	0.000626		0.152	-0.00463		0.572	-0.000456		0.165	-0.00553		0.571	-0.00512
0.178	0.000361		0.56	0.000603		0.154	-0.00454		0.57	-0.000447		0.167	-0.00543		0.569	-0.00515
0.181	0.000354		0.558	0.000609		0.156	-0.00445		0.568	-0.000455		0.169	-0.00543		0.567	-0.00521
0.183	0.000354		0.556	0.000566		0.159	-0.00436		0.566	-0.000456		0.171	-0.00537		0.565	-0.00525
0.184	0.000374		0.554	0.00055		0.161	-0.00429		0.564	-0.00048		0.173	-0.00536		0.563	-0.00535
0.187	0.000366		0.552	0.00053		0.162	-0.0042		0.562	-0.000475		0.175	-0.00536		0.561	-0.0054
0.188	0.000405		0.55	0.000522		0.165	-0.00411		0.56	-0.000495		0.177	-0.00526		0.559	-0.00544
0.191	0.000416		0.549	0.000549		0.166	-0.00405		0.558	-0.000488		0.179	-0.00533		0.557	-0.00552
0.193	0.0004		0.546	0.000493		0.169	-0.00395		0.556	-0.000495		0.181	-0.00522		0.555	-0.00554
0.195	0.000418		0.544	0.000447		0.17	-0.00387		0.554	-0.000507		0.183	-0.00525		0.553	-0.00564
0.196	0.000402		0.542	0.000479		0.173	-0.00379		0.552	-0.0005		0.185	-0.00517		0.551	-0.00567
0.199	0.00043		0.54	0.000468		0.175	-0.00372		0.55	-0.000499		0.187	-0.00522		0.549	-0.00576
0.201	0.000416		0.538	0.00046		0.176	-0.00364		0.548	-0.000518		0.189	-0.00528		0.547	-0.00582
0.203	0.000434		0.536	0.000374		0.179	-0.00355		0.546	-0.000511		0.191	-0.00527		0.545	-0.00584
0.205	0.000422		0.534	0.000399		0.18	-0.00346		0.544	-0.00053		0.193	-0.0052		0.543	-0.00593
0.206	0.000431		0.532	0.000372		0.183	-0.00339		0.542	-0.000524		0.195	-0.00517		0.541	-0.00597
0.208	0.000447		0.53	0.000362		0.184	-0.00332		0.54	-0.000529		0.197	-0.00509		0.539	-0.00605
0.21	0.000445		0.528	0.000336		0.186	-0.00326		0.538	-0.000531		0.199	-0.00511		0.537	-0.00609
0.213	0.000443		0.526	0.000347		0.189	-0.00316		0.536	-0.000533		0.201	-0.005		0.535	-0.00614
0.214	0.000453		0.524	0.000314		0.191	-0.00308		0.534	-0.000552		0.203	-0.005		0.533	-0.00624
0.216	0.000446		0.522	0.000332		0.192	-0.00302		0.532	-0.000551		0.205	-0.00494		0.531	-0.00626
0.218	0.000473		0.52	0.000249		0.194	-0.00295		0.53	-0.00056		0.207	-0.00485		0.529	-0.00631
0.221	0.000462		0.518	0.000256		0.196	-0.00289		0.528	-0.00058		0.209	-0.00494		0.527	-0.00642
0.223	0.000463		0.516	0.000258		0.199	-0.00282		0.526	-0.000581		0.211	-0.00484		0.525	-0.00639
0.225	0.000449		0.514	0.000188		0.2	-0.00276		0.524	-0.000587		0.213	-0.00484		0.523	-0.00647
0.226	0.000465		0.512	0.000221		0.202	-0.00268		0.522	-0.000599		0.215	-0.00477		0.521	-0.00651
0.229	0.00049		0.51	0.000175		0.204	-0.0026		0.52	-0.000598		0.217	-0.00476		0.519	-0.00657
0.23	0.000485		0.508	0.000158		0.206	-0.00253		0.518	-0.000605		0.219	-0.00478		0.517	-0.00658
0.232	0.000484		0.506	0.000144		0.208	-0.00245		0.516	-0.000601		0.221	-0.0047		0.515	-0.00666
0.234	0.000494		0.504	0.000117		0.21	-0.0024		0.514	-0.00063		0.223	-0.00473		0.513	-0.00669
0.237	0.000494		0.502	0.000139		0.213	-0.00233		0.512	-0.000619		0.225	-0.00468		0.51	-0.00673
0.239	0.000505		0.5	4.47e-05		0.214	-0.00228		0.51	-0.000635		0.227	-0.00469		0.509	-0.00681
0.241	0.000505		0.498	8.47e-05		0.216	-0.00221		0.508	-0.000629		0.229	-0.00467		0.507	-0.00686
0.243	0.000516		0.496	2.68e-05		0.218	-0.00216		0.506	-0.000631		0.231	-0.00472		0.505	-0.00691
0.245	0.000527		0.494	-1.56e-05		0.221	-0.00208		0.504	-0.00064		0.233	-0.00475		0.503	-0.00692
0.247	0.000507		0.492	4.38e-05		0.222	-0.00202		0.502	-0.00065		0.235	-0.00472		0.501	-0.00698
0.248	0.000516		0.49	-6.77e-06		0.224	-0.00196		0.5	-0.000641		0.237	-0.00475		0.499	-0.00702
0.25	0.000525		0.488	-2.41e-05		0.227	-0.00189		0.498	-0.000661		0.239	-0.00473		0.497	-0.00706
0.253	0.000542		0.486	-4.51e-05		0.228	-0.00185		0.496	-0.000654		0.241	-0.00476		0.495	-0.00707
0.254	0.000537		0.484	-4.69e-05		0.23	-0.00175		0.494	-0.000685		0.243	-0.00481		0.492	-0.00715
0.256	0.000533		0.482	-7.55e-05		0.232	-0.00171		0.492	-0.000675		0.245	-0.00478		0.491	-0.00714
0.259	0.000541		0.48	-0.000104		0.234	-0.00165		0.49	-0.000688		0.247	-0.00469		0.489	-0.00724
0.26	0.000546		0.478	-0.000125		0.236	-0.00161		0.488	-0.000718		0.249	-0.00469		0.487	-0.00731
0.263	0.000545		0.476	-0.000154		0.239	-0.00154		0.486	-0.000697		0.251	-0.00467		0.485	-0.00731
0.264	0.000546		0.474	-0.000174		0.24	-0.0015		0.484	-0.000707		0.253	-0.00465		0.483	-0.00743
0.266	0.000565		0.472	-0.000124		0.242	-0.00144		0.482	-0.000707		0.255	-0.00468		0.481	-0.00743
0.268	0.000547		0.47	-0.000202		0.244	-0.00138		0.48	-0.000719		0.257	-0.00468		0.479	-0.00748
0.271	0.000607		0.468	-0.000182		0.246	-0.00134		0.478	-0.000723		0.259	-0.00469		0.477	-0.00755
0.273	0.00062		0.466	-0.00022		0.248	-0.00128		0.476	-0.000732		0.261	-0.00467		0.475	-0.00759
0.275	0.000629		0.464	-0.000229		0.25	-0.00124		0.474	-0.000744		0.263	-0.00471		0.473	-0.00765
0.277	0.000628		0.462	-0.00023		0.252	-0.00118		0.472	-0.000736		0.265	-0.00462		0.471	-0.0077
0.279	0.000629		0.46	-0.000274		0.254	-0.00113		0.47	-0.000743		0.267	-0.00464		0.469	-0.00775
0.281	0.00064		0.458	-0.000252		0.257	-0.00109		0.468	-0.000764		0.269	-0.00465		0.467	-0.00783
0.282	0.000643		0.456	-0.000281		0.258	-0.00104		0.466	-0.000759		0.271	-0.00458		0.465	-0.00782
0.285	0.000636		0.454	-0.000314		0.26	-0.000993		0.464	-0.000781		0.273	-0.00462		0.463	-0.00796
0.287	0.00062		0.452	-0.000295		0.262	-0.000957		0.462	-0.000775		0.275	-0.00457		0.461	-0.00802
0.289	0.000648		0.45	-0.000321		0.264	-0.000915		0.46	-0.000779		0.277	-0.00453		0.459	-0.00811
0.291	0.000653		0.448	-0.000298		0.266	-0.000892		0.458	-0.000787		0.279	-0.00449		0.457	-0.00815
0.293	0.000654		0.446	-0.000357		0.268	-0.000838		0.456	-0.000791		0.281	-0.0045		0.455	-0.00814
0.295	0.000649		0.444	-0.000363		0.27	-0.000804		0.454	-0.000796		0.283	-0.0046		0.453	-0.0082
0.296	0.000666		0.442	-0.000366		0.272	-0.000762		0.452	-0.00079		0.285	-0.00454		0.451	-0.00818
0.298	0.000667		0.44	-0.000374		0.274	-0.000695		0.45	-0.000792		0.287	-0.00449		0.449	-0.00826
0.301	0.000657		0.438	-0.000369		0.276	-0.000658		0.448	-0.000811		0.289	-0.00446		0.447	-0.0083
0.303	0.000671		0.436	-0.000428		0.278	-0.000607		0.446	-0.000799		0.291	-0.00439		0.445	-0.0083
0.304	0.000652		0.434	-0.000418		0.28	-0.000564		0.444	-0.000829		0.293	-0.00436		0.443	-0.00839
0.307	0.00066		0.432	-0.000401		0.282	-0.000534		0.442	-0.000822		0.295	-0.0042		0.441	-0.00838
0.308	0.000654		0.43	-0.000407		0.284	-0.000487		0.44	-0.000832		0.297	-0.00415		0.439	-0.00844
0.311	0.00067		0.428	-0.000399		0.287	-0.000456		0.438	-0.000817		0.299	-0.0041		0.437	-0.00848
0.313	0.000679		0.426	-0.000425		0.289	-0.000401		0.436	-0.000829		0.301	-0.00402		0.435	-0.00854
0.315	0.000681		0.424	-0.000455		0.29	-0.0004		0.434	-0.000836		0.303	-0.00403		0.433	-0.00857
0.317	0.000689		0.422	-0.000453		0.293	-0.000358		0.432	-0.000836		0.305	-0.00392		0.431	-0.00862
0.319	0.000677		0.42	-0.000468		0.294	-0.00032		0.43	-0.000848		0.307	-0.00391		0.429	-0.00869
0.321	0.00068		0.418	-0.000446		0.296	-0.000304		0.428	-0.000855		0.309	-0.00388		0.427	-0.00877
0.323	0.000696		0.416	-0.000496		0.298	-0.000248		0.426	-0.000856		0.311	-0.00379		0.425	-0.00885
0.325	0.000683		0.414	-0.000471		0.3	-0.000243		0.424	-0.000868		0.313	-0.00378		0.423	-0.00889
0.327	0.000698		0.412	-0.000469		0.302	-0.000202		0.422	-0.000872		0.315	-0.00369		0.421	-0.00895
0.329	0.000704		0.41	-0.000496		0.305	-0.000182		0.42	-0.000876		0.317	-0.00367		0.419	-0.00904
0.331	0.000693		0.408	-0.000469		0.306	-0.00015		0.418	-0.000886		0.319	-0.00367		0.417	-0.00911
0.333	0.000708		0.406	-0.000507		0.308	-0.000128		0.416	-0.000885		0.321	-0.00364		0.415	-0.00916
0.335	0.000707		0.404	-0.000517		0.31	-0.000117		0.414	-0.000907		0.323	-0.0037		0.413	-0.0093
0.337	0.000711		0.402	-0.000488		0.312	-9.52e-05		0.412	-0.000897		0.325	-0.00355		0.411	-0.00932
0.338	0.000718		0.4	-0.000544		0.314	-7.59e-05		0.41	-0.000917		0.327	-0.00354		0.409	-0.0094
0.34	0.000707		0.398	-0.000498		0.316	-4.55e-05		0.408	-0.000935		0.329	-0.00356		0.407	-0.00948
0.343	0.000708		0.396	-0.000513		0.318	-2.77e-05		0.406	-0.000939		0.331	-0.00349		0.405	-0.00953
0.345	0.000704		0.394	-0.000509		0.32	2.31e-06		0.404	-0.000971		0.333	-0.00353		0.403	-0.00967
0.346	0.000726		0.392	-0.000535		0.322	1.92e-05		0.402	-0.000985		0.335	-0.00351		0.401	-0.00969
0.348	0.000714		0.39	-0.000531		0.324	4.84e-05		0.4	-0.000978		0.337	-0.00355		0.399	-0.00982
0.351	0.000708		0.388	-0.000542		0.326	8.05e-05		0.398	-0.001		0.339	-0.00352		0.397	-0.00992
0.353	0.000732		0.386	-0.000578		0.328	0.000106		0.396	-0.000984		0.341	-0.0035		0.395	-0.00998
0.355	0.000728		0.384	-0.000566		0.33	0.000132		0.394	-0.00103		0.343	-0.0035		0.393	-0.01
0.356	0.000728		0.382	-0.000542		0.332	0.000154		0.392	-0.00104		0.345	-0.00342		0.391	-0.0102
0.359	0.000724		0.38	-0.000576		0.334	0.000163		0.39	-0.00106		0.347	-0.00346		0.389	-0.0103
0.361	0.000739		0.378	-0.000576		0.336	0.000203		0.388	-0.00107		0.349	-0.00344		0.387	-0.0104
0.363	0.000734		0.376	-0.000585		0.338	0.000218		0.386	-0.00107		0.351	-0.00342		0.385	-0.0105
0.365	0.000742		0.374	-0.000599		0.34	0.000234		0.384	-0.00108		0.353	-0.0034		0.383	-0.0106
0.366	0.000747		0.372	-0.00061		0.342	0.000258		0.382	-0.0011		0.355	-0.00336		0.381	-0.0107
0.367	-0.000411		0.37	-0.00063		0.344	0.000271		0.38	-0.00109		0.357	-0.00337		0.379	-0.0108
0.368	0.000557		0.368	-0.000629		0.346	0.000306		0.378	-0.00111		0.359	-0.00338		0.377	-0.0109
0.366	0.000247		0.367	-0.00107		0.348	0.000315		0.376	-0.00112		0.361	-0.00331		0.375	-0.011
0.364	0.000123		0.369	-0.00138		0.35	0.000347		0.374	-0.00114		0.361	-0.003		0.373	-0.0111
0.362	3.48e-05		0.371	-0.00112		0.352	0.000351		0.372	-0.00114		0.361	-0.000804		0.371	-0.0112
0.36	-3.5e-05		0.373	-0.00094		0.354	0.00038		0.37	-0.00116		0.359	-0.00105		0.369	-0.0114
0.358	-9.51e-05		0.374	-0.000849		0.356	0.000398		0.368	-0.00117		0.357	-0.00119		0.367	-0.0115
0.356	-0.000108		0.377	-0.000764		0.358	0.000427		0.366	-0.0012		0.355	-0.00123		0.365	-0.0116
0.354	-0.000151		0.379	-0.00074		0.36	0.00044		0.365	-0.00259		0.353	-0.00127		0.363	-0.0118
0.352	-0.00017		0.38	-0.000688		0.362	0.000447		0.366	-0.00131		0.351	-0.00139		0.362	-0.0139
0.35	-0.000183		0.383	-0.000607		0.364	0.000491		0.367	-0.00109		0.349	-0.00137		0.362	-0.00991
0.348	-0.000208		0.385	-0.000587		0.365	0.000495		0.368	-0.000839		0.347	-0.00146		0.363	-0.00995
0.346	-0.000243		0.387	-0.000538		0.364	0.000322		0.37	-0.000698		0.345	-0.00148		0.365	-0.00929
0.344	-0.000268		0.388	-0.000471		0.362	6.44e-05		0.372	-0.000646		0.343	-0.00153		0.367	-0.00901
0.342	-0.000292		0.39	-0.000464		0.36	-7.86e-05		0.374	-0.000556		0.341	-0.00164		0.369	-0.00873
0.34	-0.000296		0.392	-0.000414		0.358	-0.000203		0.376	-0.000504		0.339	-0.00167		0.371	-0.00845
0.338	-0.000322		0.395	-0.000386		0.356	-0.000297		0.379	-0.000436		0.337	-0.00177		0.373	-0.00823
0.336	-0.000331		0.396	-0.000329		0.354	-0.000365		0.381	-0.000376		0.335	-0.00176		0.375	-0.008
0.334	-0.000341		0.398	-0.000336		0.352	-0.000445		0.382	-0.000355		0.333	-0.00177		0.377	-0.0078
0.332	-0.000366		0.4	-0.000317		0.35	-0.000498		0.385	-0.000293		0.331	-0.00177		0.379	-0.00762
0.33	-0.000361		0.403	-0.000274		0.348	-0.000554		0.387	-0.000259		0.329	-0.00177		0.381	-0.00746
0.328	-0.000399		0.405	-0.000286		0.346	-0.0006		0.389	-0.000231		0.326	-0.00184		0.383	-0.00728
0.326	-0.000406		0.407	-0.000241		0.344	-0.00064		0.39	-0.000196		0.325	-0.00181		0.385	-0.00711
0.324	-0.000393		0.409	-0.000226		0.342	-0.000702		0.392	-0.000192		0.323	-0.00188		0.387	-0.00699
0.322	-0.000413		0.411	-0.000223		0.34	-0.000746		0.394	-0.000168		0.321	-0.00191		0.389	-0.00682
0.32	-0.000399		0.413	-0.000195		0.338	-0.000787		0.396	-0.000152		0.319	-0.0019		0.391	-0.00671
0.318	-0.000426		0.414	-0.000188		0.336	-0.000823		0.398	-0.000125		0.317	-0.00197		0.393	-0.00662
0.316	-0.000459		0.416	-0.000146		0.334	-0.00087		0.401	-0.000108		0.315	-0.00194		0.395	-0.00642
0.314	-0.000479		0.419	-0.000158		0.332	-0.000918		0.402	-0.0001		0.313	-0.00204		0.397	-0.00636
0.312	-0.000457		0.42	-0.00011		0.33	-0.000946		0.404	-6.55e-05		0.311	-0.0021		0.399	-0.00621
0.31	-0.000468		0.423	-0.000143		0.328	-0.000984		0.407	-4.19e-05		0.309	-0.00212		0.401	-0.00614
0.308	-0.000481		0.424	-0.000131		0.326	-0.00102		0.409	-3.73e-05		0.307	-0.00216		0.403	-0.00604
0.306	-0.00049		0.427	-0.000125		0.324	-0.00104		0.41	-1.69e-05		0.305	-0.00219		0.405	-0.00591
0.304	-0.000494		0.429	-0.000114		0.322	-0.00109		0.413	1.48e-05		0.303	-0.00226		0.407	-0.00584
0.302	-0.000506		0.431	-0.000106		0.32	-0.00112		0.414	2.49e-05		0.301	-0.00232		0.409	-0.00568
0.3	-0.000511		0.433	-0.000102		0.318	-0.00115		0.417	4.18e-05		0.299	-0.00233		0.411	-0.00562
0.298	-0.000527		0.434	-0.000112		0.316	-0.00119		0.419	6.35e-05		0.297	-0.00238		0.413	-0.00552
0.296	-0.000514		0.436	-7.42e-05		0.314	-0.00124		0.42	6.6e-05		0.295	-0.00248		0.415	-0.00541
0.294	-0.000538		0.439	-7.34e-05		0.312	-0.00127		0.422	8.55e-05		0.293	-0.00245		0.417	-0.00538
0.292	-0.000549		0.441	-8.49e-05		0.31	-0.00129		0.425	0.000118		0.291	-0.00249		0.419	-0.00525
0.29	-0.000554		0.443	-6.82e-05		0.308	-0.00135		0.427	0.000105		0.289	-0.00254		0.421	-0.00518
0.288	-0.000545		0.445	-6.29e-05		0.306	-0.0014		0.429	0.000132		0.287	-0.00262		0.423	-0.0051
0.286	-0.000558		0.447	-4.12e-05		0.304	-0.00142		0.43	0.000132		0.285	-0.00264		0.425	-0.00503
0.284	-0.00057		0.449	-0.000118		0.302	-0.00146		0.432	0.000142		0.283	-0.00274		0.427	-0.00497
0.282	-0.000577		0.451	-6.75e-05		0.3	-0.00149		0.434	0.000168		0.281	-0.00283		0.429	-0.00485
0.28	-0.00057		0.453	-7.72e-05		0.298	-0.00153		0.436	0.000171		0.279	-0.00293		0.431	-0.00481
0.278	-0.000576		0.455	-8.15e-05		0.296	-0.00158		0.438	0.000194		0.277	-0.00303		0.433	-0.00473
0.276	-0.000593		0.457	-7.22e-05		0.294	-0.00161		0.44	0.000191		0.275	-0.00312		0.435	-0.00468
0.274	-0.000599		0.459	-9.45e-05		0.292	-0.00166		0.442	0.000199		0.273	-0.00326		0.437	-0.00459
0.272	-0.000598		0.461	-9.23e-05		0.29	-0.00169		0.444	0.000213		0.271	-0.00335		0.439	-0.0045
0.27	-0.000614		0.462	-7.59e-05		0.288	-0.00174		0.446	0.000209		0.269	-0.00335		0.441	-0.00444
0.268	-0.000557		0.464	-0.000112		0.286	-0.00177		0.448	0.000206		0.267	-0.00334		0.443	-0.00439
0.266	-0.000584		0.467	-8.87e-05		0.284	-0.00182		0.45	0.000227		0.265	-0.0033		0.445	-0.00428
0.264	-0.000595		0.469	-0.000114		0.282	-0.00187		0.452	0.00022		0.263	-0.00336		0.447	-0.00428
0.262	-0.000591		0.471	-0.00011		0.28	-0.00192		0.455	0.000246		0.261	-0.00339		0.449	-0.00417
0.26	-0.000607		0.472	-0.000107		0.278	-0.00198		0.457	0.000248		0.259	-0.00333		0.451	-0.00415
0.258	-0.000597		0.475	-0.000163		0.276	-0.00204		0.458	0.000272		0.257	-0.00335		0.453	-0.00407
0.256	-0.000593		0.477	-9.46e-05		0.274	-0.00208		0.46	0.000278		0.255	-0.00333		0.455	-0.004
0.254	-0.000599		0.478	-0.000137		0.272	-0.00213		0.463	0.000289		0.253	-0.00337		0.457	-0.00396
0.252	-0.000626		0.481	-0.000124		0.27	-0.00216		0.465	0.000299		0.251	-0.0033		0.459	-0.00387
0.25	-0.000634		0.482	-0.000146		0.268	-0.00222		0.466	0.000303		0.249	-0.00339		0.461	-0.00384
0.248	-0.000626		0.485	-0.000172		0.266	-0.00226		0.469	0.00032		0.247	-0.00344		0.463	-0.00381
0.246	-0.00063		0.487	-0.00016		0.264	-0.00231		0.47	0.000339		0.245	-0.00346		0.465	-0.00373
0.244	-0.00064		0.489	-0.000229		0.262	-0.00238		0.472	0.000341		0.243	-0.00362		0.467	-0.00373
0.242	-0.000654		0.491	-0.00019		0.26	-0.00244		0.474	0.000353		0.241	-0.00371		0.469	-0.00367
0.24	-0.000663		0.492	-0.000207		0.258	-0.00248		0.476	0.000356		0.239	-0.00368		0.471	-0.00369
0.238	-0.000663		0.495	-0.000235		0.256	-0.00255		0.479	0.000367		0.237	-0.00374		0.473	-0.00365
0.236	-0.000663		0.496	-0.000222		0.254	-0.00259		0.48	0.000366		0.235	-0.00376		0.475	-0.00356
0.234	-0.000677		0.499	-0.000262		0.252	-0.00266		0.482	0.000377		0.233	-0.0039		0.477	-0.0035
0.232	-0.000676		0.501	-0.000238		0.25	-0.00271		0.485	0.000388		0.231	-0.0039		0.479	-0.00338
0.23	-0.000694		0.502	-0.000241		0.248	-0.00275		0.486	0.000404		0.229	-0.00396		0.481	-0.00334
0.228	-0.000697		0.505	-0.000249		0.246	-0.00283		0.488	0.000402		0.227	-0.00404		0.483	-0.00331
0.226	-0.000684		0.506	-0.000267		0.244	-0.00288		0.49	0.000413		0.225	-0.00408		0.485	-0.00324
0.224	-0.0007		0.509	-0.000296		0.242	-0.00295		0.492	0.000401		0.223	-0.00414		0.487	-0.00319
0.222	-0.000693		0.511	-0.000288		0.24	-0.00301		0.494	0.000419		0.221	-0.00418		0.489	-0.00314
0.22	-0.000722		0.512	-0.000307		0.238	-0.00308		0.497	0.000434		0.219	-0.00424		0.491	-0.00308
0.218	-0.000715		0.514	-0.000328		0.236	-0.00315		0.498	0.000441		0.217	-0.00437		0.493	-0.00304
0.216	-0.000712		0.517	-0.000343		0.234	-0.00319		0.501	0.000449		0.215	-0.00438		0.495	-0.00298
0.214	-0.000723		0.518	-0.000357		0.232	-0.00327		0.502	0.000438		0.213	-0.00447		0.497	-0.00295
0.212	-0.000733		0.52	-0.000349		0.23	-0.00333		0.504	0.000454		0.211	-0.00449		0.499	-0.00284
0.21	-0.000756		0.523	-0.000374		0.228	-0.00339		0.507	0.000451		0.209	-0.00456		0.501	-0.00285
0.208	-0.000751		0.525	-0.000386		0.226	-0.00348		0.509	0.000461		0.207	-0.00459		0.503	-0.0028
0.206	-0.00075		0.527	-0.000399		0.224	-0.00356		0.511	0.000451		0.205	-0.00452		0.505	-0.00278
0.204	-0.000755		0.528	-0.000444		0.222	-0.00361		0.513	0.000474		0.203	-0.00458		0.507	-0.00273
0.202	-0.000766		0.531	-0.000446		0.22	-0.00368		0.514	0.000476		0.201	-0.0046		0.509	-0.00267
0.2	-0.000776		0.533	-0.000466		0.218	-0.00374		0.516	0.00048		0.199	-0.00457		0.511	-0.00265
0.198	-0.000771		0.534	-0.000449		0.216	-0.00382		0.518	0.000482		0.197	-0.00461		0.513	-0.00258
0.196	-0.000773		0.537	-0.000449		0.214	-0.00388		0.521	0.000484		0.195	-0.00455		0.515	-0.00251
0.194	-0.000784		0.539	-0.000523		0.212	-0.00395		0.522	0.000506		0.193	-0.00468		0.517	-0.00251
0.192	-0.000779		0.541	-0.000484		0.21	-0.00403		0.524	0.0005		0.191	-0.00465		0.519	-0.00244
0.19	-0.000804		0.543	-0.000556		0.208	-0.00409		0.526	0.000508		0.189	-0.00465		0.521	-0.00246
0.188	-0.000801		0.544	-0.000511		0.206	-0.00418		0.529	0.00051		0.187	-0.00472		0.523	-0.0024
0.186	-0.000797		0.546	-0.000553		0.204	-0.00423		0.53	0.000514		0.185	-0.00473		0.525	-0.00234
0.184	-0.000808		0.548	-0.000576		0.202	-0.00432		0.533	0.000511		0.183	-0.0048		0.527	-0.00232
0.182	-0.000815		0.55	-0.000528		0.2	-0.00438		0.535	0.000525		0.181	-0.00488		0.529	-0.00225
0.18	-0.000829		0.553	-0.000556		0.198	-0.00445		0.536	0.000514		0.179	-0.0049		0.531	-0.00226
0.178	-0.00084		0.555	-0.00062		0.196	-0.00455		0.539	0.000522		0.177	-0.00497		0.533	-0.00217
0.176	-0.00084		0.556	-0.00055		0.194	-0.00461		0.54	0.000517		0.175	-0.00497		0.535	-0.00213
0.174	-0.000847		0.559	-0.000621		0.192	-0.00471		0.543	0.000513		0.173	-0.00504		0.537	-0.0021
0.172	-0.000855		0.561	-0.000626		0.19	-0.00478		0.544	0.00052		0.171	-0.00511		0.539	-0.00203
0.17	-0.00086		0.562	-0.000645		0.188	-0.00484		0.546	0.000524		0.169	-0.00519		0.541	-0.00201
0.168	-0.000865		0.565	-0.000664		0.186	-0.00495		0.548	0.000523		0.167	-0.00527		0.543	-0.00197
0.166	-0.000867		0.567	-0.000617		0.184	-0.00501		0.55	0.000544		0.165	-0.00528		0.545	-0.00188
0.164	-0.000874		0.568	-0.000688		0.182	-0.0051		0.552	0.000539		0.163	-0.00542		0.547	-0.00185
0.162	-0.000902		0.571	-0.000617		0.18	-0.00519		0.554	0.000548		0.161	-0.00541		0.549	-0.0018
0.16	-0.000914		0.572	-0.00073		0.178	-0.00527		0.556	0.000543		0.159	-0.00546		0.551	-0.00179
0.158	-0.000896		0.575	-0.000717		0.176	-0.00536		0.559	0.000556		0.157	-0.00551		0.553	-0.00174
0.156	-0.000917		0.576	-0.000665		0.174	-0.00545		0.56	0.000557		0.155	-0.00551		0.555	-0.0017
0.154	-0.000921		0.579	-0.000737		0.172	-0.00554		0.562	0.000574		0.153	-0.00561		0.557	-0.00166
0.152	-0.000922		0.58	-0.000734		0.17	-0.00561		0.565	0.000569		0.151	-0.00562		0.559	-0.00155
0.15	-0.000929		0.583	-0.000715		0.168	-0.00571		0.566	0.000584		0.149	-0.00568		0.561	-0.00154
0.148	-0.000958		0.584	-0.000713		0.166	-0.00578		0.569	0.000582		0.147	-0.00577		0.563	-0.00143
0.146	-0.000949		0.587	-0.000685		0.164	-0.00588		0.57	0.000583		0.145	-0.00576		0.565	-0.00139
0.144	-0.000949		0.589	-0.000724		0.162	-0.00598		0.573	0.00059		0.143	-0.00587		0.567	-0.00136
0.142	-0.000935		0.591	-0.00074		0.16	-0.00605		0.575	0.000597		0.141	-0.00584		0.569	-0.00126
0.14	-0.000984		0.592	-0.000748		0.158	-0.00613		0.576	0.000593		0.139	-0.00592		0.571	-0.00128
0.138	-0.000987		0.594	-0.000737		0.156	-0.00626		0.579	0.000601		0.137	-0.00603		0.573	-0.00123
0.136	-0.000996		0.597	-0.000744		0.154	-0.00633		0.581	0.000614		0.135	-0.00607		0.575	-0.00118
0.134	-0.00101		0.598	-0.000806		0.152	-0.00642		0.583	0.000622		0.133	-0.00618		0.577	-0.00117
0.132	-0.00102		0.6	-0.000804		0.15	-0.00652		0.584	0.000618		0.131	-0.00623		0.579	-0.00112
0.13	-0.00103		0.603	-0.000791		0.148	-0.00662		0.587	0.000627		0.129	-0.00633		0.581	-0.00109
0.128	-0.00104		0.604	-0.000795		0.146	-0.00672		0.588	0.000621		0.127	-0.00635		0.583	-0.00102
0.126	-0.00104		0.606	-0.00074		0.144	-0.00684		0.591	0.000627		0.125	-0.00639		0.585	-0.00102
0.124	-0.00104		0.608	-0.000805		0.142	-0.00691		0.593	0.000623		0.123	-0.00652		0.587	-0.000986
0.122	-0.00106		0.61	-0.000811		0.14	-0.00703		0.594	0.000622		0.121	-0.00658		0.589	-0.000886
0.12	-0.00107		0.613	-0.000823		0.138	-0.0071		0.596	0.000628		0.119	-0.00661		0.591	-0.000838
0.118	-0.00109		0.614	-0.00081		0.136	-0.0072		0.598	0.000628		0.117	-0.00671		0.593	-0.000773
0.116	-0.00109		0.616	-0.000808		0.134	-0.00728		0.6	0.000634		0.114	-0.00672		0.595	-0.000732
0.114	-0.00112		0.619	-0.000839		0.132	-0.0074		0.602	0.000637		0.113	-0.00685		0.597	-0.00068
0.112	-0.00114		0.621	-0.000811		0.13	-0.00749		0.604	0.000646		0.111	-0.00692		0.599	-0.000603
0.11	-0.00115		0.622	-0.000823		0.128	-0.00761		0.606	0.000635		0.109	-0.00699		0.601	-0.000636
0.108	-0.00115		0.625	-0.000823		0.126	-0.0077		0.608	0.000639		0.107	-0.0071		0.603	-0.000556
0.106	-0.00119		0.627	-0.000744		0.124	-0.0078		0.61	0.000645		0.105	-0.00717		0.605	-0.00052
0.104	-0.0012		0.629	-0.000777		0.122	-0.0079		0.612	0.000643		0.103	-0.00726		0.607	-0.000451
0.102	-0.00122		0.63	-0.000773		0.12	-0.00801		0.614	0.000661		0.101	-0.00728		0.609	-0.000416
0.1	-0.00122		0.633	-0.000781		0.118	-0.0081		0.617	0.000651		0.099	-0.0074		0.611	-0.000416
0.098	-0.00122		0.635	-0.000781		0.116	-0.00822		0.619	0.000667		0.097	-0.00751		0.613	-0.000306
0.096	-0.00128		0.636	-0.000742		0.114	-0.00833		0.621	0.000662		0.095	-0.00761		0.615	-0.000251
0.094	-0.00127		0.639	-0.000789		0.112	-0.00844		0.623	0.000666		0.093	-0.00772		0.617	-0.000229
0.092	-0.0013		0.641	-0.000757		0.11	-0.00859		0.625	0.000661		0.091	-0.00782		0.619	-0.000164
0.09	-0.00132		0.642	-0.000777		0.108	-0.00869		0.626	0.000666		0.089	-0.00795		0.621	-0.000136
0.088	-0.00133		0.645	-0.000749		0.106	-0.00884		0.628	0.000668		0.087	-0.00804		0.623	-3.87e-05
0.086	-0.00136		0.647	-0.000671		0.104	-0.00895		0.631	0.000671		0.085	-0.00812		0.625	-3.88e-05
0.084	-0.00135		0.648	-0.000705		0.102	-0.00909		0.633	0.000678		0.083	-0.00825		0.627	-2.86e-06
0.082	-0.0014		0.651	-0.000668		0.1	-0.00923		0.634	0.000678		0.081	-0.00824		0.629	5.05e-05
0.08	-0.00145		0.652	-0.000724		0.098	-0.00933		0.637	0.000669		0.079	-0.00833		0.631	0.000107
0.078	-0.00145		0.654	-0.000643		0.096	-0.00948		0.639	0.000678		0.077	-0.00834		0.633	0.000159
0.076	-0.00148		0.657	-0.000614		0.094	-0.00963		0.64	0.00067		0.075	-0.00842		0.635	0.000166
0.074	-0.00152		0.658	-0.000604		0.092	-0.0098		0.642	0.000678		0.073	-0.00857		0.637	0.000212
0.072	-0.00154		0.661	-0.000587		0.09	-0.00998		0.645	0.000692		0.071	-0.00857		0.639	0.000228
0.07	-0.00156		0.662	-0.000552		0.088	-0.0101		0.647	0.00068		0.069	-0.00874		0.641	0.000249
0.068	-0.00158		0.665	-0.000541		0.086	-0.0103		0.649	0.000686		0.067	-0.00877		0.643	0.00032
0.066	-0.00165		0.667	-0.000567		0.084	-0.0104		0.65	0.000696		0.065	-0.00887		0.645	0.000358
0.064	-0.00167		0.668	-0.000336		0.082	-0.0106		0.653	0.000687		0.063	-0.00898		0.647	0.000407
0.062	-0.00172		0.666	0.00193		0.08	-0.0107		0.655	0.000701		0.062	-0.00881		0.649	0.000425
0.06	-0.00174		0.664	0.00164		0.078	-0.0109		0.657	0.000688		0.063	-0.00998		0.651	0.000432
0.058	-0.00177		0.662	0.00155		0.076	-0.011		0.658	0.000705		0.065	-0.00943		0.653	0.000542
0.056	-0.00179		0.66	0.00148		0.074	-0.0111		0.66	0.00071		0.067	-0.00915		0.655	0.000524
0.054	-0.00182		0.658	0.00137		0.072	-0.0113		0.662	0.000717		0.069	-0.00889		0.657	0.000534
0.052	-0.00188		0.656	0.00132		0.07	-0.0114		0.664	0.0007		0.071	-0.00864		0.659	0.000651
0.05	-0.0019		0.654	0.00133		0.068	-0.0115		0.665	0.0007		0.073	-0.00849		0.661	0.000634
0.048	-0.00195		0.652	0.00128		0.066	-0.0117		0.664	0.00049		0.075	-0.00834		0.662	0.000577
0.046	-0.00198		0.65	0.00125		0.065	-0.014		0.662	0.000291		0.077	-0.00823		0.66	-0.000201
0.044	-0.00202		0.648	0.00118		0.065	-0.0118		0.66	0.000215		0.079	-0.008		0.658	-0.000769
0.042	-0.0021		0.646	0.0012		0.067	-0.0117		0.658	0.000154		0.081	-0.00787		0.656	-0.00101
0.04	-0.00213		0.644	0.00117		0.068	-0.0111		0.656	0.000124		0.083	-0.00777		0.654	-0.00118
0.038	-0.00218		0.642	0.00108		0.07	-0.0107		0.654	7.45e-05		0.085	-0.00753		0.653	-0.00142
0.036	-0.00223		0.641	0.0011		0.073	-0.0104		0.652	3.79e-05		0.087	-0.00754		0.65	-0.0015
0.034	-0.00227		0.638	0.00107		0.074	-0.0101		0.65	1.27e-05		0.089	-0.00736		0.649	-0.00165
0.032	-0.00235		0.637	0.00103		0.077	-0.00983		0.648	-2.36e-05		0.091	-0.00727		0.647	-0.00176
0.03	-0.00241		0.634	0.00105		0.078	-0.00956		0.646	-3.08e-05		0.093	-0.00723		0.645	-0.00183
0.028	-0.00244		0.632	0.000971		0.08	-0.00932		0.644	-6.93e-05		0.095	-0.00712		0.643	-0.00203
0.026	-0.00252		0.631	0.000987		0.082	-0.00909		0.642	-9.34e-05		0.097	-0.00705		0.641	-0.00211
0.024	-0.00257		0.628	0.000972		0.084	-0.00888		0.64	-0.000112		0.099	-0.00696		0.639	-0.00219
0.022	-0.00266		0.626	0.000985		0.086	-0.00869		0.638	-0.000125		0.101	-0.00684		0.637	-0.00229
0.02	-0.00272		0.624	0.000996		0.089	-0.00846		0.636	-0.000139		0.103	-0.0068		0.635	-0.00235
0.018	-0.00278		0.622	0.000917		0.09	-0.00829		0.634	-0.000157		0.105	-0.00666		0.633	-0.00251
0.016	-0.00284		0.62	0.000964		0.092	-0.00812		0.632	-0.000171		0.107	-0.00669		0.631	-0.00252
0.014	-0.00294		0.618	0.000881		0.095	-0.00793		0.63	-0.000194		0.109	-0.00663		0.629	-0.00263
0.012	-0.003		0.617	0.000881		0.096	-0.00778		0.628	-0.000215		0.111	-0.00653		0.627	-0.00273
0.01	-0.00305		0.614	0.000963		0.098	-0.00761		0.626	-0.000218		0.113	-0.00649		0.625	-0.00279
0.008	-0.00316		0.612	0.000877		0.1	-0.00745		0.624	-0.000219		0.115	-0.00635		0.623	-0.00293
0.006	-0.00323		0.611	0.0009		0.103	-0.00727		0.622	-0.000234		0.117	-0.00642		0.621	-0.00298
0.004	-0.00331		0.609	0.000886		0.104	-0.00711		0.62	-0.000244		0.119	-0.00641		0.619	-0.0031
0.002	-0.00342		0.607	0.000864		0.107	-0.00695		0.618	-0.000269		0.121	-0.00631		0.617	-0.00316
0	-0.00347		0.604	0.000851		0.108	-0.00682		0.616	-0.000239		0.123	-0.00635		0.615	-0.00323
-0.002	-0.00355		0.603	0.000831		0.11	-0.00667		0.614	-0.00028		0.125	-0.00621		0.613	-0.00332
-0.004	-0.00365		0.6	0.000822		0.113	-0.00652		0.612	-0.000285		0.127	-0.00619		0.611	-0.00339
-0.006	-0.00373		0.598	0.000819		0.114	-0.00641		0.61	-0.000286		0.129	-0.00616		0.609	-0.00346
-0.008	-0.00382		0.596	0.00078		0.117	-0.00627		0.608	-0.000314		0.131	-0.00617		0.607	-0.00355
-0.01	-0.0039		0.595	0.000784		0.118	-0.00616		0.606	-0.000315		0.133	-0.00609		0.605	-0.00364
-0.012	-0.00399		0.592	0.000761		0.12	-0.00601		0.604	-0.000316		0.135	-0.00599		0.603	-0.00374
-0.014	-0.0041		0.591	0.000804		0.122	-0.0059		0.602	-0.00033		0.137	-0.00594		0.601	-0.00382
-0.016	-0.00417		0.588	0.000767		0.124	-0.00575		0.6	-0.000332		0.139	-0.00593		0.599	-0.00391
-0.018	-0.00428		0.586	0.000748		0.127	-0.00568		0.598	-0.000338		0.141	-0.0059		0.597	-0.00402
-0.02	-0.00437		0.584	0.000736		0.128	-0.00555		0.596	-0.00034		0.143	-0.00586		0.595	-0.00408
-0.022	-0.00447		0.583	0.00072		0.13	-0.00545		0.594	-0.000358		0.145	-0.00573		0.593	-0.00422
-0.024	-0.00458		0.58	0.000744		0.132	-0.00532		0.592	-0.000374		0.147	-0.00575		0.591	-0.00425
-0.026	-0.00466		0.578	0.000733		0.134	-0.00523		0.59	-0.000363		0.149	-0.00562		0.589	-0.00439
-0.028	-0.0048		0.576	0.000683		0.137	-0.00513		0.588	-0.000381		0.151	-0.00563		0.587	-0.00445
-0.03	-0.00489		0.574	0.000693		0.138	-0.00505		0.586	-0.000392		0.153	-0.0056		0.585	-0.00451
-0.032	-0.005		0.573	0.000654		0.141	-0.00494		0.584	-0.000402		0.155	-0.00555		0.583	-0.00457
-0.033	-0.00527		0.57	0.00068		0.143	-0.00483		0.582	-0.000415		0.157	-0.00551		0.581	-0.00463
-0.031	-0.00491		0.569	0.000644		0.144	-0.00475		0.58	-0.000406		0.159	-0.00545		0.579	-0.00473
-0.029	-0.00441		0.566	0.000622		0.146	-0.00469		0.578	-0.000428		0.161	-0.00549		0.577	-0.00482
-0.028	-0.00403		0.564	0.000612		0.148	-0.00457		0.576	-0.000429		0.163	-0.00551		0.575	-0.00487
-0.025	-0.00369		0.562	0.000591		0.15	-0.00447		0.574	-0.000422		0.165	-0.00549		0.573	-0.00499
-0.024	-0.00341		0.56	0.000582		0.153	-0.00438		0.572	-0.000439		0.167	-0.00558		0.571	-0.00502
-0.022	-0.00317		0.558	0.000588		0.154	-0.00429		0.57	-0.000436		0.169	-0.00557		0.569	-0.00518
-0.019	-0.00297		0.556	0.000552		0.156	-0.00421		0.568	-0.000456		0.171	-0.00551		0.567	-0.00517
-0.018	-0.00277		0.554	0.000556		0.159	-0.00413		0.566	-0.000457		0.173	-0.00553		0.565	-0.00524
-0.016	-0.00261		0.552	0.000555		0.16	-0.00405		0.564	-0.000478		0.175	-0.0055		0.563	-0.00534
-0.014	-0.00244		0.55	0.000536		0.163	-0.00397		0.562	-0.000472		0.177	-0.00548		0.561	-0.00532
-0.012	-0.00227		0.548	0.000487		0.164	-0.00387		0.56	-0.000473		0.179	-0.00542		0.559	-0.00541
-0.01	-0.00213		0.546	0.000482		0.166	-0.00379		0.558	-0.000496		0.181	-0.00546		0.557	-0.00543
-0.008	-0.002		0.544	0.00043		0.168	-0.00371		0.556	-0.00049		0.183	-0.00552		0.555	-0.00549
-0.006	-0.00186		0.542	0.000468		0.171	-0.00363		0.554	-0.000493		0.185	-0.00545		0.553	-0.00553
-0.003	-0.00175		0.54	0.00045		0.173	-0.00357		0.552	-0.000513		0.187	-0.00544		0.551	-0.00554
-0.001	-0.00162		0.538	0.000416		0.175	-0.00349		0.55	-0.000509		0.189	-0.00539		0.549	-0.00563
0	-0.00152		0.536	0.000408		0.177	-0.00342		0.548	-0.000511		0.191	-0.0054		0.547	-0.00567
0.002	-0.00143		0.534	0.000398		0.178	-0.00335		0.546	-0.000522		0.193	-0.0054		0.545	-0.00575
0.004	-0.00133		0.532	0.000383		0.181	-0.00326		0.544	-0.000518		0.195	-0.00529		0.543	-0.0058
0.006	-0.00124		0.53	0.000388		0.182	-0.0032		0.542	-0.000536		0.197	-0.0053		0.541	-0.00581
0.008	-0.00117		0.528	0.000326		0.185	-0.00313		0.54	-0.000528		0.199	-0.00524		0.539	-0.00589
0.01	-0.00107		0.526	0.000342		0.187	-0.00306		0.538	-0.000549		0.201	-0.00525		0.537	-0.00592
0.013	-0.00102		0.524	0.000316		0.189	-0.00299		0.536	-0.000541		0.203	-0.00523		0.535	-0.006
0.015	-0.000933		0.522	0.000313		0.19	-0.00292		0.534	-0.000547		0.205	-0.00518		0.533	-0.00608
0.017	-0.000892		0.52	0.000264		0.192	-0.00287		0.532	-0.000578		0.207	-0.00512		0.531	-0.00614
0.019	-0.000823		0.518	0.000249		0.194	-0.00281		0.53	-0.000568		0.209	-0.00508		0.529	-0.00623
0.02	-0.000773		0.516	0.000229		0.196	-0.00273		0.528	-0.000588		0.211	-0.00506		0.527	-0.00621
0.023	-0.000727		0.514	0.000215		0.199	-0.00268		0.526	-0.000587		0.213	-0.00508		0.525	-0.00628
0.025	-0.000627		0.512	0.000179		0.201	-0.0026		0.524	-0.000581		0.215	-0.00499		0.523	-0.00633
0.027	-0.000628		0.51	0.00018		0.202	-0.00254		0.522	-0.00059		0.217	-0.005		0.521	-0.00633
0.028	-0.000555		0.508	0.000135		0.204	-0.00245		0.52	-0.000588		0.219	-0.00486		0.519	-0.00641
0.031	-0.000523		0.507	0.000153		0.206	-0.00243		0.518	-0.000612		0.221	-0.00483		0.517	-0.00639
0.032	-0.000481		0.504	0.000127		0.208	-0.00235		0.516	-0.000594		0.223	-0.0048		0.515	-0.00648
0.034	-0.000433		0.502	9.52e-05		0.21	-0.00228		0.514	-0.000604		0.225	-0.00474		0.513	-0.00652
0.037	-0.000418		0.5	9.73e-05		0.212	-0.00223		0.512	-0.000626		0.227	-0.00475		0.511	-0.00654
0.039	-0.000356		0.498	4.68e-05		0.215	-0.00214		0.51	-0.000621		0.229	-0.00459		0.509	-0.00661
0.04	-0.000348		0.496	6.16e-05		0.216	-0.0021		0.508	-0.000642		0.231	-0.00458		0.507	-0.00662
0.042	-0.000295		0.494	9.55e-06		0.218	-0.00203		0.506	-0.000623		0.233	-0.00454		0.505	-0.00666
0.044	-0.000246		0.492	-6.43e-06		0.221	-0.00195		0.504	-0.000632		0.235	-0.00445		0.503	-0.00673
0.046	-0.000236		0.49	-1.83e-05		0.222	-0.00191		0.502	-0.000641		0.237	-0.00444		0.501	-0.00675
0.048	-0.000198		0.488	-1.86e-05		0.224	-0.00185		0.5	-0.000639		0.239	-0.00433		0.499	-0.0068
0.05	-0.000187		0.486	-6.02e-05		0.226	-0.00178		0.498	-0.00065		0.241	-0.00435		0.497	-0.00686
0.053	-0.000155		0.484	-4.95e-05		0.228	-0.00172		0.496	-0.000644		0.243	-0.00435		0.495	-0.00692
0.054	-0.000104		0.482	-8.62e-05		0.23	-0.00166		0.494	-0.000658		0.245	-0.00427		0.493	-0.00696
0.056	-0.000114		0.48	-8.95e-05		0.233	-0.00162		0.492	-0.000642		0.247	-0.00427		0.491	-0.00698
0.059	-9.12e-05		0.478	-0.000107		0.234	-0.00155		0.49	-0.000664		0.249	-0.00422		0.489	-0.00705
0.06	-4.1e-05		0.476	-0.000133		0.236	-0.0015		0.488	-0.000662		0.251	-0.00418		0.487	-0.00707
0.062	-2.47e-05		0.474	-0.000162		0.239	-0.00144		0.486	-0.00068		0.253	-0.00422		0.485	-0.0071
0.065	-1.28e-05		0.472	-0.000145		0.241	-0.00139		0.484	-0.000681		0.255	-0.00412		0.483	-0.00717
0.066	3.63e-05		0.47	-0.000132		0.242	-0.00135		0.482	-0.000696		0.257	-0.00417		0.481	-0.00715
0.068	4.13e-05		0.468	-0.000187		0.244	-0.00131		0.48	-0.000705		0.259	-0.00406		0.479	-0.00724
0.071	6.41e-05		0.466	-0.000172		0.246	-0.00124		0.478	-0.000712		0.261	-0.00408		0.477	-0.00724
0.073	5.68e-05		0.464	-0.000226		0.248	-0.00123		0.476	-0.000715		0.263	-0.0041		0.475	-0.0073
0.075	0.000101		0.462	-0.000237		0.25	-0.00115		0.474	-0.000725		0.265	-0.00398		0.473	-0.00736
0.076	0.000105		0.46	-0.000217		0.252	-0.00111		0.472	-0.000706		0.267	-0.00403		0.471	-0.00738
0.078	0.000122		0.458	-0.000281		0.254	-0.00106		0.47	-0.000729		0.269	-0.00397		0.469	-0.00744
0.081	0.000137		0.456	-0.000259		0.256	-0.000982		0.468	-0.000741		0.271	-0.00399		0.467	-0.00746
0.082	0.000143		0.454	-0.000288		0.258	-0.000972		0.466	-0.000718		0.273	-0.00398		0.465	-0.00749
0.084	0.000174		0.452	-0.00031		0.26	-0.000903		0.464	-0.000739		0.275	-0.00392		0.463	-0.00757
0.087	0.000195		0.451	-0.000296		0.262	-0.000859		0.462	-0.000734		0.277	-0.0039		0.461	-0.00764
0.089	0.0002		0.448	-0.000309		0.264	-0.000815		0.46	-0.00073		0.279	-0.00388		0.459	-0.0077
0.09	0.000208		0.446	-0.000285		0.266	-0.000772		0.458	-0.000751		0.281	-0.00392		0.457	-0.0077
0.093	0.000233		0.444	-0.00038		0.268	-0.000745		0.456	-0.000744		0.283	-0.00387		0.455	-0.00782
0.095	0.000223		0.442	-0.000353		0.27	-0.00069		0.454	-0.00075		0.285	-0.00382		0.453	-0.00784
0.097	0.000243		0.44	-0.000352		0.272	-0.000664		0.452	-0.000757		0.287	-0.00385		0.451	-0.00787
0.099	0.000264		0.438	-0.000395		0.274	-0.000607		0.45	-0.000747		0.289	-0.0038		0.449	-0.00796
0.101	0.000259		0.436	-0.000385		0.276	-0.000562		0.448	-0.000767		0.291	-0.00378		0.447	-0.00796
0.103	0.000286		0.434	-0.00043		0.278	-0.000541		0.446	-0.000789		0.293	-0.00375		0.445	-0.00809
0.104	0.000292		0.432	-0.000391		0.28	-0.000499		0.444	-0.000774		0.295	-0.00371		0.443	-0.0081
0.107	0.000335		0.43	-0.000395		0.282	-0.000456		0.442	-0.000789		0.297	-0.00372		0.441	-0.00815
0.109	0.000321		0.428	-0.000427		0.284	-0.000406		0.44	-0.000788		0.299	-0.00374		0.439	-0.00828
0.11	0.000323		0.426	-0.000417		0.286	-0.00037		0.438	-0.000798		0.301	-0.00369		0.437	-0.00826
0.112	0.000335		0.424	-0.000453		0.288	-0.000325		0.436	-0.000805		0.303	-0.00366		0.434	-0.00833
0.114	0.000345		0.422	-0.000459		0.29	-0.000328		0.434	-0.000821		0.305	-0.00359		0.433	-0.00836
0.117	0.000357		0.42	-0.00045		0.292	-0.000291		0.432	-0.000817		0.307	-0.00363		0.431	-0.0084
0.119	0.000368		0.418	-0.000462		0.294	-0.000269		0.43	-0.000826		0.309	-0.00355		0.429	-0.00847
0.121	0.000366		0.416	-0.000481		0.296	-0.000231		0.428	-0.000841		0.311	-0.00354		0.427	-0.0085
0.123	0.000371		0.414	-0.000475		0.298	-0.000194		0.426	-0.000847		0.313	-0.00354		0.425	-0.0086
0.124	0.000358		0.412	-0.000474		0.301	-0.000182		0.424	-0.000857		0.315	-0.00349		0.423	-0.00869
0.127	0.000398		0.41	-0.000469		0.302	-0.000155		0.422	-0.000872		0.317	-0.00348		0.421	-0.00871
0.129	0.000418		0.408	-0.000502		0.304	-0.000127		0.42	-0.000868		0.319	-0.00342		0.419	-0.00881
0.13	0.000401		0.406	-0.000511		0.306	-8.86e-05		0.418	-0.000877		0.321	-0.00341		0.417	-0.00884
0.132	0.000422		0.404	-0.000526		0.308	-7.3e-05		0.416	-0.00089		0.323	-0.00344		0.415	-0.00896
0.135	0.000426		0.402	-0.000508		0.31	-6.88e-05		0.414	-0.000894		0.325	-0.00339		0.413	-0.00903
0.137	0.000433		0.4	-0.000546		0.312	-4.04e-05		0.412	-0.000906		0.327	-0.0035		0.411	-0.00913
0.138	0.000447		0.398	-0.000537		0.314	-1.72e-05		0.41	-0.0009		0.329	-0.00332		0.409	-0.00919
0.141	0.000433		0.396	-0.000523		0.316	2.67e-05		0.408	-0.000927		0.331	-0.00335		0.406	-0.00923
0.143	0.000458		0.394	-0.000556		0.318	4.34e-05		0.406	-0.00092		0.333	-0.00332		0.405	-0.00936
0.145	0.000456		0.392	-0.000579		0.32	6.42e-05		0.404	-0.000926		0.335	-0.00327		0.403	-0.00941
0.147	0.000476		0.39	-0.000537		0.322	8.71e-05		0.402	-0.00095		0.337	-0.00329		0.401	-0.00948
0.148	0.000493		0.388	-0.000593		0.324	0.000111		0.4	-0.000942		0.339	-0.00322		0.399	-0.00956
0.15	0.000463		0.386	-0.000525		0.326	0.000136		0.398	-0.000955		0.341	-0.00316		0.397	-0.00959
0.152	0.000481		0.384	-0.000584		0.329	0.000161		0.396	-0.000956		0.343	-0.00318		0.395	-0.00971
0.155	0.000486		0.382	-0.000579		0.33	0.000193		0.394	-0.00097		0.345	-0.00313		0.393	-0.00977
0.157	0.000493		0.38	-0.000573		0.332	0.000202		0.392	-0.000992		0.347	-0.00315		0.391	-0.0099
0.159	0.000506		0.378	-0.000568		0.334	0.00023		0.39	-0.000987		0.349	-0.00316		0.388	-0.00995
0.16	0.000511		0.376	-0.000579		0.336	0.000256		0.388	-0.00101		0.351	-0.0031		0.387	-0.01
0.162	0.000504		0.374	-0.000595		0.338	0.000266		0.386	-0.00101		0.353	-0.00311		0.385	-0.0102
0.165	0.00049		0.372	-0.000613		0.341	0.000293		0.384	-0.00103		0.355	-0.00307		0.383	-0.0102
0.167	0.000522		0.37	-0.000583		0.343	0.00032		0.382	-0.00104		0.357	-0.0031		0.381	-0.0104
0.169	0.000537		0.368	-0.000615		0.344	0.00034		0.38	-0.00104		0.359	-0.00297		0.379	-0.0105
0.171	0.000524		0.367	-0.00426		0.347	0.000361		0.378	-0.00107		0.361	-0.00301		0.377	-0.0106
0.173	0.000527		0.367	-0.00108		0.349	0.000376		0.376	-0.00108		0.362	-0.00304		0.375	-0.0107
0.174	0.000512		0.369	-0.00136		0.35	0.000382		0.374	-0.0011		0.362	-0.00308		0.373	-0.0108
0.177	0.000524		0.371	-0.00104		0.352	0.000414		0.372	-0.00111		0.361	-0.00057		0.371	-0.011
0.178	0.000538		0.372	-0.000941		0.354	0.000438		0.37	-0.00111		0.359	-0.000774		0.369	-0.011
0.18	0.000534		0.375	-0.000814		0.356	0.000441		0.368	-0.00115		0.357	-0.000939		0.367	-0.0111
0.182	0.000538		0.376	-0.000757		0.358	0.000459		0.366	-0.00116		0.355	-0.000975		0.365	-0.0112
0.184	0.000541		0.379	-0.000671		0.36	0.000473		0.366	-0.00268		0.353	-0.00113		0.363	-0.0113
0.186	0.000539		0.38	-0.000652		0.362	0.000511		0.365	-0.00124		0.351	-0.00116		0.362	-0.0136
0.188	0.000569		0.382	-0.000617		0.364	0.000506		0.366	-0.00105		0.349	-0.00118		0.362	-0.00986
0.191	0.000564		0.385	-0.000539		0.365	0.000175		0.368	-0.000806		0.347	-0.00124		0.363	-0.00946
0.193	0.000586		0.387	-0.000505		0.364	0.000451		0.371	-0.000685		0.345	-0.00128		0.365	-0.00881
0.194	0.000567		0.388	-0.000464		0.364	0.000403		0.372	-0.000602		0.343	-0.00137		0.367	-0.00847
0.197	0.000568		0.39	-0.000445		0.362	7.02e-05		0.375	-0.000509		0.341	-0.00137		0.369	-0.00818
0.198	0.000593		0.392	-0.000406		0.36	-6.86e-05		0.376	-0.00044		0.339	-0.00139		0.371	-0.00797
0.201	0.000585		0.395	-0.000337		0.358	-0.00019		0.379	-0.000389		0.337	-0.00143		0.373	-0.00772
0.203	0.000572		0.396	-0.000377		0.356	-0.000263		0.38	-0.000336		0.335	-0.00149		0.375	-0.00753
0.205	0.000583		0.398	-0.000318		0.354	-0.000343		0.382	-0.0003		0.333	-0.00151		0.377	-0.00736
0.207	0.000586		0.401	-0.000321		0.352	-0.000427		0.384	-0.000256		0.331	-0.00155		0.379	-0.00717
0.208	0.000598		0.403	-0.000261		0.35	-0.000478		0.387	-0.000236		0.329	-0.00158		0.381	-0.0071
0.211	0.000593		0.405	-0.000258		0.348	-0.000539		0.388	-0.000225		0.327	-0.00163		0.383	-0.00692
0.213	0.000605		0.407	-0.00025		0.346	-0.000589		0.39	-0.000181		0.325	-0.00162		0.385	-0.0068
0.215	0.000606		0.409	-0.000225		0.344	-0.000628		0.392	-0.000183		0.323	-0.00168		0.387	-0.00666
0.217	0.000591		0.41	-0.000242		0.342	-0.000688		0.395	-0.000148		0.321	-0.00163		0.389	-0.00648
0.218	0.000616		0.413	-0.000211		0.34	-0.000725		0.396	-0.000145		0.319	-0.00167		0.391	-0.00638
0.221	0.000611		0.415	-0.000167		0.338	-0.000785		0.398	-0.000125		0.317	-0.00177		0.393	-0.0062
0.223	0.000613		0.416	-0.000187		0.336	-0.00079		0.4	-0.000105		0.315	-0.00176		0.395	-0.0061
0.225	0.000609		0.418	-0.000158		0.334	-0.000845		0.402	-7.7e-05		0.313	-0.00184		0.397	-0.00601
0.226	0.000616		0.42	-0.000103		0.332	-0.00088		0.404	-6.72e-05		0.311	-0.00187		0.399	-0.00587
0.228	0.000652		0.423	-0.000157		0.33	-0.000923		0.406	-4.52e-05		0.309	-0.00187		0.401	-0.00581
0.231	0.000638		0.425	-0.000131		0.328	-0.000972		0.408	-2.27e-05		0.307	-0.00191		0.403	-0.00567
0.233	0.000657		0.427	-0.000107		0.326	-0.000984		0.41	-9.01e-06		0.305	-0.00191		0.405	-0.0056
0.234	0.000642		0.428	-0.000105		0.324	-0.00105		0.412	1.16e-05		0.303	-0.00198		0.407	-0.00547
0.237	0.000649		0.431	-0.000116		0.322	-0.00107		0.414	3.71e-05		0.301	-0.00202		0.409	-0.0054
0.238	0.00065		0.432	-0.000112		0.32	-0.0011		0.416	2.99e-05		0.299	-0.00196		0.411	-0.00535
0.241	0.000656		0.435	-8.32e-05		0.318	-0.00114		0.418	5.3e-05		0.297	-0.00205		0.413	-0.00523
0.243	0.000668		0.436	-8.67e-05		0.316	-0.00117		0.42	6.92e-05		0.295	-0.00205		0.415	-0.00518
0.245	0.000674		0.439	-5.31e-05		0.314	-0.0012		0.422	7.77e-05		0.293	-0.00214		0.417	-0.00505
0.246	0.000678		0.441	-8.13e-05		0.312	-0.00126		0.424	9.57e-05		0.291	-0.00215		0.419	-0.00501
0.248	0.000668		0.443	-5.86e-05		0.31	-0.00128		0.426	0.000108		0.289	-0.00218		0.421	-0.00495
0.251	0.000699		0.445	-6.24e-05		0.308	-0.00132		0.428	0.000129		0.287	-0.00225		0.423	-0.0048
0.253	0.000681		0.447	-6.57e-05		0.306	-0.00135		0.43	0.000119		0.285	-0.00224		0.425	-0.00477
0.254	0.000684		0.449	-6.22e-05		0.304	-0.0014		0.432	0.000157		0.283	-0.00233		0.427	-0.00472
0.257	0.000696		0.451	-5.58e-05		0.302	-0.00143		0.434	0.000161		0.281	-0.00232		0.429	-0.00467
0.259	0.000684		0.452	-7.09e-05		0.3	-0.00145		0.436	0.000164		0.279	-0.00238		0.431	-0.00469
0.261	0.000698		0.455	-6.87e-05		0.298	-0.0015		0.438	0.00018		0.277	-0.00241		0.433	-0.00455
0.262	0.000688		0.456	-7.85e-05		0.296	-0.00153		0.44	0.000178		0.275	-0.00238		0.435	-0.00452
0.265	0.000683		0.458	-8.48e-05		0.294	-0.00157		0.442	0.000196		0.273	-0.00249		0.437	-0.0044
0.266	0.000715		0.46	-7.88e-05		0.292	-0.00161		0.444	0.000219		0.271	-0.00246		0.439	-0.00433
0.268	0.000686		0.462	-7.28e-05		0.29	-0.00165		0.446	0.000213		0.269	-0.00254		0.441	-0.00428
0.27	0.000742		0.464	-7.47e-05		0.288	-0.0017		0.448	0.00022		0.267	-0.00255		0.443	-0.00419
0.272	0.000746		0.467	-8.41e-05		0.286	-0.00174		0.451	0.000211		0.265	-0.00257		0.445	-0.00418
0.275	0.00075		0.469	-8.28e-05		0.284	-0.00179		0.452	0.000232		0.263	-0.00262		0.447	-0.00413
0.276	0.000759		0.471	-0.000115		0.282	-0.00185		0.454	0.000247		0.261	-0.00263		0.449	-0.00405
0.279	0.000746		0.473	-0.000101		0.28	-0.00188		0.457	0.000251		0.259	-0.00269		0.451	-0.004
0.281	0.000769		0.475	-0.000117		0.278	-0.00193		0.458	0.000254		0.257	-0.00274		0.453	-0.0039
0.282	0.00076		0.476	-0.000126		0.276	-0.00196		0.46	0.000275		0.255	-0.00281		0.455	-0.00384
0.285	0.000753		0.479	-0.000124		0.274	-0.00201		0.463	0.000284		0.253	-0.00284		0.457	-0.00381
0.287	0.000748		0.481	-0.000168		0.272	-0.00206		0.465	0.000306		0.251	-0.00282		0.459	-0.00382
0.289	0.00075		0.482	-0.000161		0.27	-0.00212		0.467	0.00031		0.249	-0.0029		0.461	-0.00377
0.291	0.000777		0.484	-0.00015		0.268	-0.00217		0.469	0.000316		0.247	-0.00296		0.463	-0.00368
0.292	0.000762		0.487	-0.000142		0.266	-0.0022		0.471	0.000321		0.245	-0.00295		0.465	-0.00368
0.295	0.00076		0.489	-0.000154		0.264	-0.00225		0.472	0.000325		0.243	-0.00302		0.467	-0.00362
0.297	0.000779		0.49	-0.000199		0.262	-0.00232		0.474	0.000348		0.241	-0.00301		0.469	-0.00354
0.299	0.000759		0.493	-0.00023		0.26	-0.00235		0.476	0.000363		0.239	-0.00307		0.471	-0.00351
0.301	0.00077		0.495	-0.000201		0.258	-0.00243		0.478	0.000357		0.237	-0.00313		0.473	-0.00345
0.302	0.000776		0.497	-0.000223		0.256	-0.00247		0.481	0.000362		0.235	-0.00313		0.475	-0.00345
0.304	0.000764		0.498	-0.000243		0.254	-0.00253		0.482	0.000361		0.233	-0.00326		0.477	-0.00333
0.307	0.000787		0.501	-0.000248		0.252	-0.0026		0.484	0.000372		0.231	-0.00324		0.479	-0.00329
0.309	0.000774		0.503	-0.000232		0.25	-0.00263		0.486	0.000396		0.229	-0.00331		0.481	-0.00323
0.311	0.000782		0.504	-0.000247		0.248	-0.00271		0.489	0.000387		0.227	-0.00338		0.483	-0.00315
0.312	0.000799		0.507	-0.000271		0.246	-0.00276		0.491	0.000403		0.225	-0.00341		0.485	-0.0031
0.315	0.000795		0.508	-0.000281		0.244	-0.00281		0.492	0.000411		0.223	-0.00351		0.487	-0.00303
0.317	0.000794		0.511	-0.00032		0.242	-0.00287		0.494	0.000417		0.221	-0.00359		0.489	-0.00299
0.319	0.000788		0.512	-0.000347		0.24	-0.00292		0.496	0.000432		0.219	-0.00373		0.491	-0.00296
0.321	0.000804		0.515	-0.000358		0.238	-0.00299		0.498	0.000445		0.217	-0.00385		0.493	-0.00287
0.323	0.000803		0.517	-0.000317		0.236	-0.00305		0.5	0.000429		0.215	-0.00385		0.495	-0.00286
0.325	0.000805		0.518	-0.000329		0.234	-0.00311		0.502	0.000427		0.213	-0.00395		0.497	-0.00279
0.327	0.000809		0.52	-0.000339		0.232	-0.00318		0.504	0.000437		0.211	-0.00386		0.499	-0.00276
0.329	0.0008		0.523	-0.000387		0.23	-0.00323		0.506	0.00044		0.209	-0.00392		0.501	-0.00271
0.33	0.000795		0.525	-0.000379		0.228	-0.00331		0.508	0.000436		0.207	-0.00394		0.503	-0.0026
0.332	0.000803		0.527	-0.000386		0.226	-0.00335		0.51	0.000433		0.205	-0.00397		0.505	-0.00262
0.335	0.000814		0.529	-0.000417		0.224	-0.00341		0.513	0.00045		0.203	-0.00408		0.507	-0.00253
0.336	0.000817		0.53	-0.000437		0.222	-0.00349		0.514	0.000444		0.201	-0.00407		0.509	-0.00249
0.339	0.000811		0.533	-0.000485		0.22	-0.00354		0.516	0.000443		0.199	-0.00413		0.511	-0.00245
0.341	0.000822		0.534	-0.000487		0.218	-0.00364		0.518	0.000464		0.197	-0.00415		0.513	-0.00241
0.343	0.000814		0.537	-0.000457		0.216	-0.00369		0.52	0.000463		0.195	-0.00415		0.515	-0.0024
0.345	0.000831		0.539	-0.00048		0.214	-0.00376		0.523	0.000463		0.193	-0.00425		0.517	-0.00231
0.346	0.000834		0.54	-0.000514		0.212	-0.00383		0.524	0.000478		0.191	-0.00427		0.519	-0.00226
0.349	0.000814		0.543	-0.000511		0.21	-0.0039		0.527	0.000477		0.189	-0.00437		0.521	-0.00228
0.351	0.000815		0.544	-0.000538		0.208	-0.00397		0.529	0.000471		0.187	-0.00436		0.523	-0.00226
0.352	0.000823		0.546	-0.000517		0.206	-0.00403		0.53	0.00048		0.185	-0.00441		0.525	-0.00222
0.355	0.000847		0.549	-0.000494		0.204	-0.00412		0.533	0.000485		0.183	-0.00449		0.527	-0.00219
0.357	0.000841		0.551	-0.000574		0.202	-0.00418		0.535	0.000483		0.181	-0.00452		0.529	-0.00215
0.358	0.000842		0.552	-0.000562		0.2	-0.00425		0.537	0.000505		0.179	-0.0046		0.531	-0.00213
0.361	0.000852		0.555	-0.000623		0.198	-0.00433		0.538	0.000502		0.177	-0.00459		0.533	-0.00206
0.362	0.000834		0.556	-0.000566		0.196	-0.00439		0.54	0.000505		0.175	-0.00466		0.535	-0.00207
0.365	0.000854		0.559	-0.000605		0.194	-0.00447		0.542	0.00053		0.173	-0.00472		0.537	-0.002
0.367	0.000838		0.561	-0.000584		0.192	-0.00455		0.544	0.000513		0.171	-0.00471		0.539	-0.00194
0.368	0.000888		0.562	-0.000643		0.19	-0.00462		0.546	0.000522		0.169	-0.00475		0.541	-0.00186
0.366	0.000383		0.565	-0.00067		0.188	-0.00471		0.548	0.000518		0.167	-0.00482		0.543	-0.00183
0.364	0.000241		0.567	-0.000621		0.186	-0.00478		0.551	0.000524		0.165	-0.00487		0.545	-0.0018
0.362	0.000139		0.569	-0.000626		0.184	-0.00487		0.553	0.000527		0.163	-0.00491		0.547	-0.00169
0.36	5.93e-05		0.571	-0.000673		0.182	-0.00495		0.554	0.000535		0.161	-0.00494		0.549	-0.00167
0.358	2.71e-05		0.572	-0.000676		0.18	-0.00503		0.557	0.000524		0.159	-0.00502		0.551	-0.00162
0.356	-3.94e-05		0.575	-0.000666		0.178	-0.00513		0.558	0.000535		0.157	-0.00505		0.553	-0.00155
0.354	-6.56e-05		0.576	-0.000659		0.176	-0.0052		0.56	0.000547		0.155	-0.00509		0.555	-0.00152
0.352	-0.000114		0.578	-0.000706		0.174	-0.00528		0.562	0.000549		0.153	-0.00522		0.557	-0.00141
0.35	-0.000111		0.58	-0.000704		0.172	-0.00535		0.564	0.000557		0.151	-0.00518		0.559	-0.00143
0.348	-0.000147		0.582	-0.000698		0.17	-0.00543		0.567	0.00056		0.149	-0.00527		0.561	-0.00136
0.346	-0.000181		0.585	-0.000678		0.168	-0.00553		0.568	0.000563		0.147	-0.00532		0.563	-0.00131
0.344	-0.000202		0.586	-0.000682		0.166	-0.00562		0.571	0.000573		0.145	-0.00539		0.565	-0.0013
0.342	-0.000253		0.588	-0.000753		0.164	-0.0057		0.572	0.000565		0.143	-0.00546		0.567	-0.0012
0.34	-0.000229		0.59	-0.000771		0.162	-0.00579		0.574	0.000583		0.141	-0.0055		0.569	-0.0012
0.338	-0.000274		0.593	-0.000743		0.16	-0.00588		0.577	0.000576		0.139	-0.00557		0.571	-0.00114
0.336	-0.000275		0.594	-0.000754		0.158	-0.00599		0.578	0.000584		0.137	-0.00556		0.573	-0.0011
0.334	-0.000293		0.597	-0.000728		0.156	-0.00609		0.581	0.00058		0.135	-0.00566		0.575	-0.0011
0.332	-0.000324		0.598	-0.00077		0.154	-0.00616		0.582	0.000579		0.133	-0.00575		0.577	-0.000973
0.33	-0.000308		0.6	-0.000788		0.152	-0.00629		0.584	0.000585		0.131	-0.00575		0.579	-0.000979
0.328	-0.000336		0.603	-0.000766		0.15	-0.00637		0.587	0.000592		0.129	-0.00585		0.581	-0.000931
0.326	-0.000361		0.605	-0.000787		0.148	-0.00649		0.589	0.000595		0.127	-0.00586		0.583	-0.000872
0.324	-0.000366		0.606	-0.000766		0.146	-0.00657		0.591	0.000607		0.125	-0.00593		0.585	-0.000873
0.322	-0.000386		0.608	-0.000795		0.144	-0.00666		0.592	0.000606		0.123	-0.00603		0.587	-0.000843
0.32	-0.000394		0.61	-0.00079		0.142	-0.00675		0.594	0.000605		0.121	-0.00608		0.589	-0.000835
0.318	-0.000403		0.612	-0.000778		0.14	-0.00683		0.596	0.000617		0.119	-0.00617		0.591	-0.000793
0.316	-0.000427		0.615	-0.000822		0.138	-0.00694		0.598	0.000609		0.117	-0.0062		0.593	-0.000735
0.314	-0.000419		0.616	-0.000817		0.136	-0.00705		0.6	0.000621		0.115	-0.00623		0.595	-0.000699
0.312	-0.000441		0.619	-0.000804		0.134	-0.00714		0.602	0.000631		0.113	-0.00638		0.597	-0.000615
0.31	-0.000433		0.621	-0.000784		0.132	-0.00723		0.604	0.000627		0.111	-0.00635		0.599	-0.000579
0.308	-0.000454		0.622	-0.000801		0.13	-0.00733		0.607	0.000627		0.109	-0.00649		0.601	-0.000541
0.306	-0.000476		0.624	-0.000836		0.128	-0.00744		0.608	0.000628		0.107	-0.00648		0.603	-0.000553
0.304	-0.000471		0.626	-0.000754		0.126	-0.00751		0.61	0.000642		0.105	-0.0066		0.605	-0.000516
0.302	-0.000489		0.628	-0.000795		0.124	-0.00761		0.612	0.000635		0.103	-0.00664		0.607	-0.000451
0.3	-0.00048		0.631	-0.000784		0.122	-0.00774		0.614	0.000645		0.101	-0.00665		0.609	-0.000455
0.298	-0.000489		0.632	-0.000752		0.12	-0.0078		0.616	0.00065		0.099	-0.00678		0.611	-0.000372
0.296	-0.000495		0.635	-0.000832		0.118	-0.00794		0.619	0.000645		0.097	-0.00679		0.613	-0.000344
0.294	-0.0005		0.637	-0.000749		0.116	-0.00802		0.62	0.000647		0.095	-0.00689		0.615	-0.000326
0.292	-0.000519		0.638	-0.000785		0.114	-0.00812		0.623	0.000653		0.093	-0.00695		0.617	-0.000218
0.29	-0.000524		0.64	-0.000775		0.112	-0.00823		0.625	0.000649		0.091	-0.00708		0.619	-0.000203
0.288	-0.000524		0.642	-0.000802		0.11	-0.00834		0.627	0.000669		0.089	-0.00717		0.621	-9.16e-05
0.286	-0.000532		0.644	-0.000756		0.108	-0.00846		0.629	0.000631		0.087	-0.00721		0.623	-5.3e-05
0.284	-0.000538		0.646	-0.000733		0.106	-0.00858		0.631	0.000658		0.085	-0.0073		0.625	-1.92e-05
0.282	-0.000569		0.648	-0.000707		0.104	-0.00871		0.633	0.000655		0.083	-0.00735		0.627	5.25e-05
0.28	-0.000549		0.65	-0.000676		0.102	-0.00881		0.635	0.000664		0.081	-0.00743		0.629	5.22e-05
0.278	-0.000577		0.653	-0.000665		0.1	-0.00893		0.636	0.000667		0.079	-0.00758		0.631	0.000144
0.276	-0.000572		0.655	-0.000668		0.098	-0.00907		0.638	0.000662		0.077	-0.00765		0.633	0.000162
0.274	-0.000574		0.657	-0.00064		0.096	-0.00915		0.64	0.000671		0.075	-0.00771		0.635	0.000173
0.272	-0.000583		0.658	-0.000665		0.094	-0.00928		0.642	0.00066		0.073	-0.00782		0.637	0.000283
0.27	-0.000578		0.66	-0.000641		0.092	-0.00939		0.645	0.000678		0.071	-0.00784		0.639	0.000275
0.268	-0.000543		0.663	-0.000584		0.09	-0.00951		0.646	0.000675		0.069	-0.00795		0.641	0.00032
0.266	-0.000569		0.664	-0.000597		0.088	-0.00963		0.649	0.00068		0.067	-0.008		0.643	0.000348
0.264	-0.000569		0.666	-0.000536		0.086	-0.00975		0.65	0.000677		0.065	-0.00808		0.645	0.000388
0.262	-0.000576		0.668	-0.000506		0.084	-0.00989		0.652	0.000684		0.063	-0.00819		0.647	0.000439
0.26	-0.000573		0.67	-0.000444		0.082	-0.01		0.654	0.000681		0.061	-0.00828		0.649	0.000459
0.258	-0.00058		0.672	-0.00044		0.08	-0.0101		0.657	0.000683		0.059	-0.00835		0.651	0.000515
0.256	-0.000587		0.674	-0.000399		0.078	-0.0103		0.659	0.000689		0.057	-0.00839		0.653	0.000528
0.254	-0.000582		0.676	-0.000396		0.076	-0.0104		0.66	0.000685		0.055	-0.00854		0.655	0.000578
0.252	-0.000608		0.678	-0.000369		0.074	-0.0106		0.662	0.000689		0.053	-0.00865		0.657	0.000607
0.25	-0.00061		0.68	-0.00035		0.072	-0.0107		0.664	0.000707		0.051	-0.00871		0.659	0.00062
0.248	-0.000621		0.682	-0.000295		0.07	-0.0109		0.667	0.0007		0.049	-0.00881		0.661	0.000672
0.246	-0.000626		0.684	-0.000266		0.068	-0.011		0.669	0.0007		0.047	-0.00889		0.661	0.000292
0.244	-0.000629		0.687	-0.000235		0.066	-0.0112		0.671	0.000712		0.045	-0.00905		0.66	-0.00011
0.242	-0.000618		0.688	-0.000207		0.064	-0.0113		0.673	0.000704		0.043	-0.00913		0.658	-0.000743
0.24	-0.000635		0.69	-0.000156		0.062	-0.0115		0.674	0.000706		0.041	-0.00919		0.656	-0.000974
0.238	-0.000641		0.693	-0.000156		0.06	-0.0116		0.677	0.000713		0.039	-0.00934		0.654	-0.0012
0.236	-0.000639		0.694	-7.44e-05		0.059	-0.0118		0.678	0.000718		0.037	-0.00942		0.652	-0.00134
0.234	-0.000664		0.697	-8.37e-06		0.056	-0.0119		0.68	0.000721		0.035	-0.00953		0.651	-0.00152
0.232	-0.000664		0.698	-3.74e-05		0.054	-0.012		0.682	0.000726		0.033	-0.00964		0.649	-0.00168
0.23	-0.000669		0.7	4.52e-05		0.052	-0.0122		0.684	0.000729		0.031	-0.00973		0.647	-0.00179
0.228	-0.000686		0.702	5.84e-05		0.05	-0.0123		0.687	0.000733		0.029	-0.00987		0.645	-0.0019
0.226	-0.00067		0.704	8.41e-05		0.048	-0.0125		0.688	0.000726		0.027	-0.0099		0.643	-0.00196
0.224	-0.000686		0.707	0.000165		0.046	-0.0127		0.691	0.000735		0.025	-0.01		0.641	-0.00211
0.222	-0.00068		0.708	0.000198		0.044	-0.0128		0.693	0.000732		0.023	-0.0101		0.639	-0.00218
0.22	-0.000693		0.711	0.000226		0.042	-0.0129		0.695	0.000745		0.021	-0.0102		0.637	-0.00226
[truncated: 61,719 more rows]
