# Supplementary material for: Substrate Selection for Fundamental Studies of Electrocatalysts and Photoelectrodes: Inert Potential Windows in Acidic, Neutral, and Basic Electrolyte
Source: PLoS One. 2014 Oct 30;9(10):e107942. doi: 10.1371/journal.pone.0107942 (PMC4214636; doi:10.1371/journal.pone.0107942)
Supplement: File S8 — Electrochemical activity data for highly oriented pyrolytic graphite (HOPG) as displayed in Figure 9 . (XLSX) [file pone.0107942.s008.xlsx]

## Sheet: HOPG
SUPPORTING INFORMATION
Substrate Selection for Fundamental Studies of Electrocatalysts and Photoelectrodes: Inert Potential Windows in Acidic, Neutral, and Basic Electrolyte
Jesse D. Benck, Blaise A. Pinaud, Yelena Gorlin, and Thomas F. Jaramillo
Department of Chemical Engineering, Stanford University
Electrochemical Data for Highly Oriented Pyrolytic Graphite (HOPG) Substrate
0.1 M Sulfuric Acid						0.1 M Sodium Acetate						0.1 M Sodium Hydroxide
Cathodic Sweeps			Anodic Sweeps			Cathodic Sweeps			Anodic Sweeps			Cathodic Sweeps			Anodic Sweeps
Potential vs. RHE	Current Density		Potential vs. RHE	Current Density		Potential vs. RHE	Current Density		Potential vs. RHE	Current Density		Potential vs. RHE	Current Density		Potential vs. RHE	Current Density
(V)	(mA/cm2electrode)		(V)	(mA/cm2electrode)		(V)	(mA/cm2electrode)		(V)	(mA/cm2electrode)		(V)	(mA/cm2electrode)		(V)	(mA/cm2electrode)
0.351	-0.000296		0.354	-0.0609		0.365	-0.0555		0.373	-0.359		0.351	-0.0683		0.353	-0.00886
0.351	0.000301		0.354	-0.0326		0.363	-0.0267		0.371	-0.168		0.351	-0.0434		0.354	-0.00834
0.35	0.000239		0.355	-0.0155		0.362	-0.0158		0.371	-0.0711		0.349	-0.0258		0.355	-0.00761
0.348	-5.42e-05		0.357	-0.0073		0.361	-0.0119		0.372	-0.0399		0.348	-0.0184		0.356	-0.00749
0.347	-0.000166		0.358	-0.00206		0.359	-0.00967		0.373	-0.0264		0.346	-0.015		0.358	-0.00663
0.346	-0.000167		0.36	-0.00066		0.358	-0.00819		0.374	-0.021		0.346	-0.0138		0.359	-0.00648
0.345	-0.000173		0.361	-0.000846		0.357	-0.00696		0.375	-0.0168		0.345	-0.0129		0.36	-0.00635
0.344	-0.000175		0.362	-0.00114		0.356	-0.00598		0.376	-0.0136		0.344	-0.0123		0.361	-0.00625
0.343	-0.000179		0.363	-0.00131		0.355	-0.00547		0.377	-0.0112		0.342	-0.0118		0.362	-0.00615
0.342	-0.000178		0.364	-0.00142		0.354	-0.00506		0.377	-0.00951		0.342	-0.0114		0.363	-0.00606
0.341	-0.000178		0.365	-0.00146		0.353	-0.00472		0.379	-0.00793		0.341	-0.011		0.364	-0.00598
0.34	-0.000182		0.366	-0.00143		0.352	-0.00443		0.38	-0.0066		0.34	-0.0108		0.365	-0.00591
0.339	-0.000183		0.367	-0.00135		0.351	-0.00418		0.381	-0.00597		0.338	-0.0106		0.366	-0.00583
0.338	-0.000181		0.368	-0.00126		0.35	-0.00395		0.382	-0.00544		0.337	-0.0104		0.367	-0.00577
0.337	-0.000181		0.369	-0.00121		0.349	-0.00376		0.383	-0.00498		0.336	-0.0102		0.368	-0.00571
0.336	-0.00018		0.37	-0.00116		0.348	-0.00359		0.384	-0.00459		0.336	-0.01		0.369	-0.00565
0.335	-0.000178		0.371	-0.00108		0.347	-0.00343		0.385	-0.00425		0.334	-0.00994		0.37	-0.0056
0.334	-0.000177		0.372	-0.00103		0.346	-0.00329		0.386	-0.00395		0.333	-0.00982		0.371	-0.00554
0.333	-0.000174		0.373	-0.001		0.345	-0.00315		0.387	-0.00367		0.333	-0.00973		0.372	-0.00549
0.332	-0.000176		0.374	-0.000962		0.344	-0.00302		0.388	-0.00343		0.332	-0.00965		0.373	-0.00545
0.331	-0.000178		0.375	-0.00092		0.343	-0.0029		0.389	-0.0032		0.33	-0.00935		0.374	-0.0054
0.33	-0.000178		0.376	-0.000859		0.342	-0.00279		0.39	-0.003		0.329	-0.00976		0.375	-0.00536
0.329	-0.00018		0.377	-0.000805		0.341	-0.0027		0.391	-0.00281		0.328	-0.00974		0.376	-0.00531
0.328	-0.000184		0.378	-0.000761		0.34	-0.00261		0.392	-0.00264		0.327	-0.0097		0.377	-0.00528
0.327	-0.000184		0.379	-0.00072		0.339	-0.00253		0.393	-0.00248		0.326	-0.00967		0.378	-0.00524
0.326	-0.000187		0.38	-0.000683		0.338	-0.00246		0.394	-0.00234		0.325	-0.00965		0.379	-0.0052
0.325	-0.000187		0.381	-0.000645		0.337	-0.00239		0.395	-0.00221		0.324	-0.00965		0.38	-0.00516
0.324	-0.00019		0.382	-0.000619		0.335	-0.00233		0.396	-0.00209		0.323	-0.00962		0.381	-0.00513
0.323	-0.000193		0.383	-0.000604		0.335	-0.00226		0.397	-0.00198		0.322	-0.00961		0.382	-0.0051
0.322	-0.000187		0.384	-0.000581		0.334	-0.0022		0.398	-0.00188		0.321	-0.00961		0.383	-0.00506
0.321	-0.000192		0.385	-0.00056		0.333	-0.00214		0.399	-0.00178		0.32	-0.00961		0.384	-0.00503
0.32	-0.000193		0.386	-0.000545		0.332	-0.00208		0.4	-0.00169		0.319	-0.00961		0.385	-0.005
0.319	-0.000193		0.387	-0.000521		0.331	-0.00202		0.401	-0.00161		0.318	-0.00962		0.386	-0.00498
0.318	-0.000195		0.388	-0.000496		0.329	-0.00196		0.402	-0.00153		0.317	-0.00963		0.387	-0.00495
0.317	-0.000194		0.389	-0.000478		0.329	-0.00192		0.403	-0.00146		0.316	-0.00964		0.388	-0.00492
0.316	-0.000196		0.39	-0.000464		0.328	-0.00188		0.404	-0.00139		0.314	-0.00966		0.389	-0.0049
0.315	-0.000198		0.391	-0.000446		0.327	-0.00184		0.405	-0.00133		0.314	-0.00968		0.39	-0.00487
0.314	-0.000195		0.392	-0.000421		0.326	-0.00181		0.406	-0.00127		0.313	-0.0097		0.391	-0.00485
0.313	-0.0002		0.393	-0.000399		0.325	-0.00178		0.407	-0.00121		0.312	-0.00972		0.392	-0.00482
0.312	-0.000201		0.394	-0.000384		0.324	-0.00176		0.408	-0.00116		0.311	-0.00974		0.393	-0.0048
0.311	-0.000199		0.395	-0.000367		0.323	-0.00174		0.409	-0.0011		0.31	-0.00977		0.394	-0.00478
0.31	-0.000201		0.396	-0.00035		0.322	-0.00172		0.41	-0.00106		0.309	-0.0098		0.395	-0.00476
0.309	-0.000199		0.397	-0.000335		0.321	-0.0017		0.411	-0.00101		0.308	-0.00983		0.396	-0.00474
0.308	-0.000195		0.398	-0.000323		0.319	-0.00201		0.412	-0.000968		0.307	-0.00987		0.397	-0.00472
0.307	-0.000196		0.399	-0.000309		0.319	-0.00213		0.413	-0.00093		0.306	-0.0099		0.398	-0.0047
0.306	-0.000195		0.4	-0.000287		0.318	-0.00168		0.414	-0.000894		0.305	-0.00994		0.399	-0.00468
0.305	-0.000196		0.401	-0.000277		0.317	-0.00166		0.415	-0.000858		0.304	-0.00997		0.4	-0.00466
0.304	-0.000201		0.402	-0.000271		0.316	-0.00166		0.416	-0.000827		0.303	-0.01		0.401	-0.00465
0.303	-0.000201		0.403	-0.000255		0.314	-0.00165		0.417	-0.00079		0.302	-0.0101		0.402	-0.00463
0.302	-0.000197		0.404	-0.000245		0.313	-0.00165		0.418	-0.000762		0.301	-0.0101		0.403	-0.00461
0.301	-0.000203		0.405	-0.000236		0.312	-0.00164		0.419	-0.000735		0.3	-0.0101		0.404	-0.00459
0.3	-0.000206		0.406	-0.000223		0.312	-0.00164		0.42	-0.000708		0.299	-0.0102		0.405	-0.00458
0.299	-0.000209		0.407	-0.000214		0.311	-0.00164		0.421	-0.000684		0.298	-0.0102		0.406	-0.00457
0.298	-0.000209		0.408	-0.000202		0.31	-0.00164		0.422	-0.000659		0.297	-0.0103		0.407	-0.00455
0.297	-0.000205		0.409	-0.000193		0.309	-0.00164		0.423	-0.000634		0.296	-0.0103		0.408	-0.00454
0.296	-0.00021		0.41	-0.000188		0.308	-0.00165		0.424	-0.000612		0.295	-0.0104		0.409	-0.00452
0.295	-0.000209		0.411	-0.000174		0.306	-0.00165		0.425	-0.000589		0.294	-0.0104		0.41	-0.00451
0.294	-0.000206		0.412	-0.000165		0.306	-0.00165		0.426	-0.000572		0.293	-0.0105		0.411	-0.0045
0.293	-0.000205		0.413	-0.000155		0.305	-0.00165		0.427	-0.000551		0.292	-0.0105		0.412	-0.00448
0.292	-0.000204		0.414	-0.00015		0.304	-0.00166		0.428	-0.000531		0.291	-0.0106		0.413	-0.00448
0.291	-0.000208		0.415	-0.000143		0.303	-0.00166		0.429	-0.000512		0.29	-0.0106		0.414	-0.00446
0.29	-0.000209		0.416	-0.000136		0.302	-0.00167		0.43	-0.000498		0.289	-0.0107		0.415	-0.00445
0.289	-0.000208		0.417	-0.000129		0.301	-0.00167		0.431	-0.000484		0.288	-0.0107		0.416	-0.00444
0.288	-0.000208		0.418	-0.000127		0.3	-0.00168		0.432	-0.000466		0.287	-0.0108		0.417	-0.00443
0.287	-0.000205		0.419	-0.000118		0.299	-0.00168		0.433	-0.000448		0.286	-0.0108		0.418	-0.00442
0.286	-0.000206		0.42	-0.000115		0.298	-0.00169		0.434	-0.000437		0.284	-0.0109		0.419	-0.00441
0.285	-0.000212		0.421	-0.000106		0.297	-0.00169		0.435	-0.000423		0.284	-0.011		0.42	-0.0044
0.284	-0.000211		0.422	-0.000104		0.296	-0.0017		0.436	-0.000411		0.283	-0.011		0.421	-0.00439
0.283	-0.000215		0.423	-9.58e-05		0.295	-0.00171		0.437	-0.000392		0.282	-0.0111		0.422	-0.00438
0.282	-0.000213		0.424	-6.22e-05		0.294	-0.00171		0.438	-0.000383		0.281	-0.0111		0.423	-0.00437
0.281	-0.000214		0.425	-6.34e-05		0.293	-0.00172		0.439	-0.000372		0.28	-0.0112		0.424	-0.00436
0.28	-0.000216		0.426	-5.34e-05		0.292	-0.00173		0.44	-0.000358		0.279	-0.0113		0.425	-0.00435
0.279	-0.000215		0.427	-5.14e-05		0.291	-0.00173		0.441	-0.000349		0.278	-0.0113		0.426	-0.00435
0.278	-0.000217		0.428	-4.54e-05		0.29	-0.00174		0.442	-0.000334		0.277	-0.0114		0.427	-0.00434
0.277	-0.000214		0.429	-4.76e-05		0.289	-0.00175		0.443	-0.000325		0.276	-0.0115		0.428	-0.00433
0.276	-0.000214		0.43	-5.5e-05		0.288	-0.00176		0.444	-0.000314		0.275	-0.0115		0.429	-0.00433
0.275	-0.000218		0.431	-5.11e-05		0.287	-0.00176		0.445	-0.000303		0.274	-0.0116		0.43	-0.00432
0.274	-0.000211		0.432	-4.69e-05		0.286	-0.00177		0.446	-0.000299		0.272	-0.0116		0.431	-0.00431
0.273	-0.000207		0.433	-3.83e-05		0.285	-0.00178		0.447	-0.000286		0.272	-0.0117		0.432	-0.0043
0.272	-0.000214		0.434	-3.94e-05		0.284	-0.00179		0.448	-0.000276		0.27	-0.0118		0.433	-0.0043
0.271	-0.000213		0.435	-3.58e-05		0.283	-0.0018		0.449	-0.000265		0.27	-0.0118		0.434	-0.00429
0.27	-0.000213		0.436	-3.15e-05		0.282	-0.0018		0.45	-0.000257		0.268	-0.0119		0.435	-0.00428
0.269	-0.00021		0.437	-2.6e-05		0.281	-0.00181		0.451	-0.000253		0.268	-0.012		0.436	-0.00428
0.268	-0.00021		0.438	-2.42e-05		0.28	-0.00182		0.452	-0.000241		0.267	-0.012		0.437	-0.00428
0.267	-0.000211		0.439	-2.11e-05		0.279	-0.00183		0.453	-0.000232		0.266	-0.0121		0.438	-0.00427
0.266	-0.000211		0.44	-1.55e-05		0.278	-0.00184		0.454	-0.000227		0.265	-0.0122		0.439	-0.00426
0.265	-0.000209		0.441	-1.71e-05		0.277	-0.00185		0.455	-0.000215		0.264	-0.0122		0.44	-0.00426
0.264	-0.00022		0.442	-1.67e-05		0.276	-0.00186		0.456	-0.000215		0.263	-0.0123		0.441	-0.00426
0.263	-0.000222		0.443	-9.75e-06		0.275	-0.00186		0.457	-0.000203		0.262	-0.0124		0.442	-0.00425
0.262	-0.000222		0.444	-8.09e-06		0.274	-0.00187		0.458	-0.000195		0.261	-0.0124		0.443	-0.00424
0.261	-0.000218		0.445	-2.89e-06		0.273	-0.00188		0.459	-0.00019		0.26	-0.0125		0.444	-0.00424
0.26	-0.000218		0.446	-2.52e-06		0.272	-0.00189		0.46	-0.00018		0.259	-0.0125		0.445	-0.00424
0.259	-0.000219		0.447	-8.19e-07		0.271	-0.0019		0.461	-0.000178		0.257	-0.0126		0.446	-0.00424
0.258	-0.000219		0.448	4.68e-06		0.27	-0.0019		0.462	-0.000172		0.257	-0.0127		0.447	-0.00424
0.257	-0.000222		0.449	7.72e-06		0.269	-0.00191		0.463	-0.000163		0.256	-0.0127		0.448	-0.00423
0.256	-0.000221		0.45	8.41e-06		0.268	-0.00192		0.464	-0.000158		0.254	-0.0128		0.449	-0.00423
0.255	-0.00022		0.451	1.45e-05		0.268	-0.0019		0.465	-0.000148		0.254	-0.0129		0.45	-0.00423
0.254	-0.00022		0.452	1.35e-05		0.268	-0.00158		0.466	-0.000153		0.253	-0.0129		0.451	-0.00423
0.253	-0.000221		0.452	-5.36e-05		0.269	-0.00154		0.466	-0.000116		0.252	-0.0129		0.452	-0.00422
0.252	-0.000214		0.452	-0.000406		0.27	-0.0015		0.466	-0.000525		0.253	-0.0124		0.452	-0.00423
0.252	-0.000177		0.451	-0.000404		0.271	-0.00147		0.465	-0.000534		0.254	-0.0121		0.453	-0.00427
0.253	0.000134		0.45	-0.000411		0.272	-0.00143		0.464	-0.00054		0.255	-0.0119		0.452	-0.00461
0.254	0.00014		0.449	-0.000414		0.273	-0.0014		0.463	-0.000549		0.256	-0.0117		0.451	-0.0046
0.255	0.000143		0.448	-0.000407		0.274	-0.00137		0.462	-0.000548		0.257	-0.0115		0.45	-0.0046
0.256	0.000146		0.447	-0.00041		0.275	-0.00134		0.461	-0.000558		0.258	-0.0113		0.449	-0.00459
0.257	0.000147		0.446	-0.000411		0.276	-0.00131		0.46	-0.00056		0.259	-0.0111		0.448	-0.00458
0.258	0.000152		0.445	-0.000415		0.277	-0.00127		0.459	-0.000562		0.26	-0.011		0.447	-0.00458
0.259	0.000153		0.444	-0.000412		0.278	-0.00125		0.458	-0.000567		0.261	-0.0108		0.446	-0.00457
0.26	0.000154		0.443	-0.000415		0.279	-0.00122		0.457	-0.000564		0.262	-0.0106		0.445	-0.00456
0.261	0.000157		0.442	-0.000418		0.28	-0.00119		0.456	-0.000571		0.263	-0.0104		0.444	-0.00456
0.262	0.000156		0.441	-0.000415		0.281	-0.00117		0.455	-0.000573		0.264	-0.0103		0.443	-0.00455
0.263	0.000159		0.44	-0.000416		0.282	-0.00114		0.454	-0.000576		0.265	-0.0101		0.442	-0.00454
0.264	0.00016		0.439	-0.000418		0.283	-0.00111		0.453	-0.000577		0.266	-0.00999		0.441	-0.00454
0.265	0.000158		0.438	-0.000419		0.284	-0.00109		0.452	-0.000574		0.267	-0.00986		0.44	-0.00453
0.266	0.000161		0.437	-0.000422		0.285	-0.00107		0.451	-0.000581		0.268	-0.00972		0.439	-0.00452
0.267	0.000159		0.436	-0.000416		0.286	-0.00104		0.45	-0.00058		0.269	-0.00959		0.438	-0.00452
0.268	0.000162		0.435	-0.000421		0.287	-0.00102		0.449	-0.000585		0.27	-0.00946		0.437	-0.00452
0.269	0.000164		0.434	-0.000423		0.288	-0.000997		0.448	-0.000585		0.271	-0.00934		0.436	-0.00451
0.27	0.000167		0.433	-0.000422		0.289	-0.000975		0.447	-0.000584		0.272	-0.00922		0.435	-0.00451
0.271	0.000169		0.432	-0.000423		0.29	-0.000952		0.446	-0.000591		0.273	-0.0091		0.434	-0.0045
0.272	0.000168		0.431	-0.000422		0.291	-0.000931		0.445	-0.000589		0.274	-0.00898		0.433	-0.0045
0.273	0.000167		0.43	-0.000424		0.292	-0.000912		0.444	-0.000593		0.275	-0.00887		0.432	-0.0045
0.274	0.00017		0.429	-0.000424		0.293	-0.000888		0.443	-0.000594		0.276	-0.00876		0.431	-0.00449
0.275	0.000168		0.428	-0.000423		0.294	-0.00087		0.442	-0.000591		0.277	-0.00865		0.43	-0.00449
0.276	0.000169		0.427	-0.000427		0.295	-0.000848		0.441	-0.000598		0.278	-0.00855		0.429	-0.00448
0.277	0.000169		0.426	-0.000429		0.296	-0.00083		0.44	-0.000598		0.279	-0.00845		0.428	-0.00448
0.278	0.00017		0.425	-0.00043		0.297	-0.000811		0.439	-0.0006		0.28	-0.00835		0.427	-0.00448
0.279	0.00017		0.424	-0.00043		0.298	-0.000792		0.438	-0.000604		0.281	-0.00825		0.426	-0.00448
0.28	0.000172		0.423	-0.00043		0.3	-0.000772		0.437	-0.000599		0.282	-0.00816		0.425	-0.00448
0.281	0.000177		0.422	-0.000432		0.3	-0.000757		0.436	-0.000605		0.283	-0.00807		0.424	-0.00447
0.282	0.000178		0.421	-0.000433		0.301	-0.000737		0.435	-0.000604		0.284	-0.00797		0.423	-0.00447
0.283	0.000175		0.42	-0.000431		0.302	-0.000721		0.434	-0.000608		0.285	-0.00789		0.422	-0.00447
0.284	0.000169		0.419	-0.000433		0.303	-0.0007		0.433	-0.000612		0.286	-0.0078		0.421	-0.00446
0.285	0.000177		0.418	-0.000436		0.304	-0.000685		0.432	-0.000605		0.287	-0.00772		0.42	-0.00447
0.286	0.000181		0.417	-0.000438		0.305	-0.00067		0.431	-0.000614		0.288	-0.00764		0.419	-0.00446
0.287	0.000177		0.416	-0.000435		0.306	-0.000652		0.43	-0.000617		0.289	-0.00755		0.418	-0.00446
0.288	0.000182		0.415	-0.000437		0.307	-0.000636		0.429	-0.000617		0.29	-0.00747		0.417	-0.00446
0.289	0.000187		0.414	-0.00044		0.308	-0.000622		0.428	-0.00062		0.291	-0.0074		0.416	-0.00446
0.29	0.000184		0.413	-0.000442		0.309	-0.000604		0.427	-0.000616		0.292	-0.00732		0.415	-0.00446
0.291	0.000183		0.412	-0.00044		0.31	-0.00059		0.426	-0.000623		0.293	-0.00725		0.414	-0.00446
0.292	0.000184		0.411	-0.000445		0.311	-0.000574		0.425	-0.000623		0.294	-0.00717		0.413	-0.00446
0.293	0.000186		0.41	-0.000446		0.312	-0.000561		0.424	-0.000626		0.295	-0.0071		0.412	-0.00446
0.294	0.000187		0.409	-0.000446		0.313	-0.000547		0.423	-0.000631		0.296	-0.00703		0.411	-0.00446
0.295	0.000185		0.408	-0.000447		0.314	-0.00053		0.422	-0.000628		0.297	-0.00696		0.41	-0.00446
0.296	0.000188		0.407	-0.000437		0.315	-0.000517		0.421	-0.000632		0.298	-0.00689		0.409	-0.00446
0.297	0.000188		0.406	-0.000428		0.316	-0.000504		0.42	-0.000634		0.299	-0.00683		0.408	-0.00446
0.298	0.000191		0.405	-0.000449		0.317	-0.000491		0.419	-0.000637		0.3	-0.00676		0.407	-0.00446
0.299	0.000188		0.404	-0.000451		0.318	-0.000478		0.418	-0.000641		0.301	-0.0067		0.406	-0.00446
0.3	0.000189		0.403	-0.000452		0.319	-0.000463		0.417	-0.000638		0.302	-0.00664		0.405	-0.00447
0.301	0.000194		0.402	-0.000457		0.32	-0.000451		0.416	-0.000643		0.303	-0.00658		0.404	-0.00447
0.302	0.000196		0.401	-0.000454		0.321	-0.000439		0.415	-0.000644		0.304	-0.00652		0.403	-0.00447
0.303	0.000196		0.4	-0.000459		0.322	-0.000426		0.414	-0.00065		0.305	-0.00646		0.402	-0.00448
0.304	0.000199		0.399	-0.000459		0.323	-0.000414		0.413	-0.000652		0.306	-0.0064		0.401	-0.00448
0.305	0.000204		0.398	-0.00046		0.324	-0.000404		0.412	-0.000651		0.307	-0.00635		0.4	-0.00448
0.306	0.000221		0.397	-0.000461		0.325	-0.000391		0.411	-0.000655		0.308	-0.00629		0.399	-0.00449
0.307	0.000222		0.396	-0.000462		0.326	-0.00038		0.41	-0.000656		0.309	-0.00624		0.398	-0.00449
0.308	0.000223		0.395	-0.000462		0.327	-0.000368		0.409	-0.00066		0.31	-0.00619		0.397	-0.00449
0.309	0.000228		0.394	-0.000466		0.328	-0.000357		0.408	-0.000663		0.311	-0.00614		0.396	-0.0045
0.31	0.000243		0.393	-0.000467		0.329	-0.000347		0.407	-0.000661		0.312	-0.00609		0.395	-0.0045
0.311	0.000259		0.392	-0.000466		0.33	-0.000337		0.406	-0.000667		0.313	-0.00604		0.394	-0.00451
0.312	0.00027		0.391	-0.000466		0.331	-0.000326		0.405	-0.000669		0.314	-0.00599		0.393	-0.00452
0.313	0.000282		0.39	-0.000468		0.332	-0.000317		0.404	-0.000674		0.315	-0.00594		0.392	-0.00452
0.314	0.00042		0.389	-0.000471		0.333	-0.000307		0.403	-0.000676		0.316	-0.00589		0.391	-0.00453
0.315	0.00053		0.388	-0.000467		0.334	-0.000297		0.402	-0.000675		0.317	-0.00585		0.39	-0.00454
0.316	0.000653		0.387	-0.000471		0.335	-0.000288		0.401	-0.000681		0.318	-0.0058		0.389	-0.00454
0.317	0.00073		0.386	-0.000475		0.336	-0.000276		0.4	-0.00068		0.319	-0.00576		0.388	-0.00455
0.318	0.000658		0.385	-0.000473		0.337	-0.00027		0.399	-0.000686		0.32	-0.00572		0.387	-0.00456
0.319	0.000628		0.384	-0.000473		0.338	-0.00026		0.398	-0.000691		0.321	-0.00568		0.386	-0.00457
0.32	0.000307		0.383	-0.000474		0.339	-0.00025		0.397	-0.000687		0.322	-0.00564		0.385	-0.00458
0.321	0.000202		0.382	-0.000476		0.34	-0.000245		0.396	-0.000693		0.323	-0.0056		0.384	-0.00458
0.322	0.000205		0.381	-0.000477		0.341	-0.000233		0.395	-0.000694		0.324	-0.00556		0.383	-0.0046
0.323	0.000204		0.38	-0.000477		0.342	-0.000227		0.394	-0.000701		0.325	-0.00552		0.382	-0.00461
0.324	0.0002		0.379	-0.000478		0.343	-0.000218		0.393	-0.000704		0.326	-0.00548		0.381	-0.00461
0.325	0.000203		0.378	-0.00048		0.344	-0.000209		0.392	-0.000701		0.327	-0.00545		0.38	-0.00462
0.326	0.000206		0.377	-0.000482		0.345	-0.000202		0.391	-0.000711		0.328	-0.00541		0.379	-0.00463
0.327	0.000204		0.376	-0.000482		0.346	-0.000195		0.39	-0.00071		0.329	-0.00537		0.378	-0.00465
0.328	0.000205		0.375	-0.000482		0.347	-0.000187		0.389	-0.000714		0.33	-0.00534		0.377	-0.00466
0.329	0.000204		0.374	-0.000487		0.348	-0.000182		0.388	-0.000719		0.331	-0.00531		0.376	-0.00467
0.33	0.000208		0.373	-0.000488		0.349	-0.000173		0.387	-0.000717		0.332	-0.00527		0.375	-0.00468
0.331	0.000206		0.372	-0.000485		0.35	-0.000168		0.386	-0.000723		0.333	-0.00524		0.374	-0.0047
0.332	0.000206		0.371	-0.000488		0.351	-0.000159		0.385	-0.000724		0.334	-0.00521		0.373	-0.00471
0.333	0.000207		0.37	-0.000489		0.352	-0.000153		0.384	-0.000728		0.335	-0.00518		0.372	-0.00473
0.334	0.000209		0.369	-0.00049		0.353	-0.000148		0.383	-0.000735		0.336	-0.00515		0.371	-0.00474
0.335	0.000207		0.368	-0.00049		0.354	-0.000139		0.382	-0.000735		0.337	-0.00514		0.37	-0.00476
0.336	0.000205		0.367	-0.00049		0.355	-0.000135		0.381	-0.000738		0.338	-0.0051		0.369	-0.00477
0.337	0.000207		0.366	-0.000492		0.356	-0.00013		0.38	-0.000741		0.339	-0.00507		0.368	-0.00479
0.338	0.000211		0.365	-0.000496		0.357	-0.000122		0.379	-0.000745		0.34	-0.00504		0.367	-0.0048
0.339	0.000209		0.364	-0.000493		0.358	-0.000118		0.378	-0.000751		0.341	-0.00502		0.366	-0.00482
0.34	0.000208		0.363	-0.000493		0.359	-0.000109		0.377	-0.00075		0.342	-0.00499		0.365	-0.00484
0.341	0.000212		0.362	-0.000495		0.36	-0.000107		0.376	-0.000753		0.343	-0.00497		0.364	-0.00486
0.342	0.000214		0.361	-0.000492		0.361	-0.000101		0.375	-0.000758		0.344	-0.00494		0.363	-0.00487
0.343	0.000208		0.36	-0.00049		0.362	-9.49e-05		0.374	-0.000763		0.345	-0.00492		0.362	-0.00489
0.344	0.000211		0.359	-0.000488		0.363	-9.02e-05		0.373	-0.000768		0.346	-0.0049		0.361	-0.00491
0.345	0.000213		0.358	-0.000488		0.364	-8.66e-05		0.372	-0.000769		0.347	-0.00488		0.36	-0.00493
0.346	0.000215		0.357	-0.000488		0.365	-8.14e-05		0.371	-0.000771		0.348	-0.00485		0.359	-0.00495
0.347	0.000213		0.356	-0.000485		0.366	-7.79e-05		0.37	-0.000776		0.349	-0.00483		0.358	-0.00497
0.348	0.000213		0.355	-0.000485		0.367	-7.13e-05		0.369	-0.000781		0.35	-0.00481		0.357	-0.00499
0.349	0.000215		0.354	-0.000487		0.367	-6.95e-05		0.368	-0.000788		0.351	-0.00479		0.356	-0.00501
0.35	0.000218		0.353	-0.000485		0.367	-0.000401		0.367	-0.000787		0.352	-0.00478		0.355	-0.00504
0.351	0.000216		0.352	-0.000474		0.366	-0.000404		0.366	-0.000767		0.353	-0.00478		0.354	-0.00506
0.352	0.00022		0.353	-9.19e-05		0.365	-0.000412		0.367	-0.000432		0.352	-0.00517		0.353	-0.00508
0.352	0.000176		0.354	-8.09e-05		0.364	-0.000417		0.368	-0.00041		0.351	-0.00519		0.352	-0.00507
0.352	-0.000167		0.355	-7.66e-05		0.363	-0.000421		0.369	-0.000391		0.35	-0.00522		0.353	-0.00464
0.351	-0.000162		0.356	-7.18e-05		0.362	-0.000428		0.37	-0.000375		0.349	-0.00524		0.354	-0.0046
0.35	-0.000148		0.357	-6.38e-05		0.361	-0.000429		0.371	-0.000357		0.348	-0.00526		0.355	-0.00456
0.349	-0.00017		0.358	-5.64e-05		0.36	-0.000436		0.372	-0.000343		0.347	-0.00528		0.356	-0.00451
0.348	-0.000169		0.359	-5.52e-05		0.359	-0.000442		0.373	-0.000329		0.346	-0.00531		0.357	-0.00447
0.347	-0.000171		0.36	-4.61e-05		0.358	-0.000445		0.374	-0.000313		0.345	-0.00533		0.358	-0.00443
0.346	-0.000175		0.361	-4.18e-05		0.357	-0.000452		0.375	-0.000304		0.344	-0.00535		0.359	-0.0044
0.345	-0.000177		0.362	-3.59e-05		0.356	-0.000456		0.376	-0.000289		0.343	-0.00538		0.36	-0.00437
0.343	-0.000177		0.363	-3.17e-05		0.355	-0.00046		0.377	-0.000278		0.342	-0.0054		0.361	-0.00433
0.343	-0.000181		0.364	-2.95e-05		0.354	-0.000467		0.378	-0.000266		0.341	-0.00542		0.362	-0.0043
0.342	-0.000179		0.365	-2.26e-05		0.353	-0.00047		0.379	-0.000259		0.34	-0.00545		0.363	-0.00427
0.341	-0.00018		0.366	-1.65e-05		0.352	-0.000477		0.38	-0.00025		0.339	-0.00547		0.364	-0.00424
0.34	-0.00018		0.367	-1.77e-05		0.351	-0.000481		0.381	-0.000239		0.338	-0.0055		0.365	-0.00421
0.339	-0.000182		0.368	-9.59e-06		0.35	-0.000485		0.382	-0.000227		0.337	-0.00552		0.366	-0.00417
0.338	-0.000185		0.369	-8.63e-06		0.349	-0.000492		0.383	-0.000219		0.336	-0.00555		0.367	-0.00415
0.337	-0.000187		0.37	-6.25e-07		0.348	-0.000496		0.384	-0.000211		0.335	-0.00558		0.368	-0.00412
0.335	-0.000185		0.371	1.11e-06		0.347	-0.000504		0.385	-0.000206		0.334	-0.00561		0.369	-0.00409
0.334	-0.000185		0.372	4.44e-06		0.346	-0.000508		0.386	-0.000193		0.333	-0.00563		0.37	-0.00407
0.334	-0.000187		0.373	1.03e-05		0.345	-0.000513		0.387	-0.000188		0.332	-0.00566		0.371	-0.00405
0.333	-0.000187		0.374	1.09e-05		0.344	-0.00052		0.388	-0.000179		0.331	-0.00569		0.372	-0.00402
0.332	-0.000186		0.375	1.31e-05		0.343	-0.000527		0.389	-0.000173		0.33	-0.00573		0.373	-0.004
0.331	-0.000184		0.376	1.66e-05		0.342	-0.000534		0.39	-0.000166		0.329	-0.00575		0.374	-0.00398
0.33	-0.000186		0.377	1.81e-05		0.341	-0.000539		0.391	-0.000156		0.328	-0.00578		0.375	-0.00396
0.329	-0.000185		0.378	2.28e-05		0.34	-0.000544		0.392	-0.000151		0.327	-0.00581		0.376	-0.00394
0.328	-0.00019		0.379	2.07e-05		0.339	-0.000551		0.393	-0.000144		0.326	-0.00585		0.377	-0.00391
0.327	-0.000189		0.38	2.57e-05		0.338	-0.000558		0.394	-0.000137		0.325	-0.00588		0.378	-0.00389
0.326	-0.000189		0.381	3.18e-05		0.337	-0.000565		0.395	-0.000136		0.324	-0.00591		0.379	-0.00388
0.325	-0.000189		0.382	3.35e-05		0.336	-0.000572		0.396	-0.000126		0.323	-0.00595		0.38	-0.00386
0.324	-0.000188		0.383	3.41e-05		0.335	-0.000579		0.397	-0.000121		0.322	-0.00598		0.381	-0.00384
0.323	-0.000188		0.384	3.9e-05		0.333	-0.000587		0.398	-0.000114		0.321	-0.00602		0.382	-0.00382
0.322	-0.000191		0.385	4.14e-05		0.333	-0.000593		0.399	-0.000109		0.32	-0.00605		0.383	-0.0038
0.321	-0.000192		0.386	4.74e-05		0.332	-0.000602		0.4	-0.000107		0.319	-0.00609		0.384	-0.00379
0.32	-0.000193		0.387	4.52e-05		0.331	-0.000609		0.401	-9.8e-05		0.318	-0.00613		0.385	-0.00377
0.319	-0.000189		0.388	5.04e-05		0.33	-0.000618		0.402	-9.09e-05		0.317	-0.00616		0.386	-0.00376
0.318	-0.000193		0.389	5.32e-05		0.329	-0.000626		0.403	-8.87e-05		0.316	-0.0062		0.387	-0.00374
0.317	-0.000192		0.39	5.69e-05		0.328	-0.000633		0.404	-8.16e-05		0.315	-0.00623		0.388	-0.00373
0.316	-0.000192		0.391	5.62e-05		0.327	-0.000642		0.405	-8.17e-05		0.314	-0.00627		0.389	-0.00371
0.315	-0.000195		0.392	6.2e-05		0.326	-0.000648		0.406	-7.31e-05		0.313	-0.00631		0.39	-0.0037
0.314	-0.000193		0.393	6.5e-05		0.325	-0.000658		0.407	-6.71e-05		0.312	-0.00635		0.391	-0.00369
0.313	-0.000192		0.394	8.96e-05		0.324	-0.000668		0.408	-6.49e-05		0.311	-0.00639		0.392	-0.00367
0.312	-0.000192		0.395	0.00011		0.323	-0.000676		0.409	-5.82e-05		0.31	-0.00643		0.393	-0.00366
0.311	-0.000191		0.396	0.000114		0.322	-0.000686		0.41	-5.83e-05		0.309	-0.00647		0.394	-0.00365
0.31	-0.000193		0.397	0.000108		0.321	-0.000694		0.411	-5.1e-05		0.308	-0.00651		0.395	-0.00364
0.309	-0.000194		0.398	9.61e-05		0.32	-0.000703		0.412	-4.54e-05		0.307	-0.00655		0.396	-0.00363
0.308	-0.000191		0.399	8.9e-05		0.319	-0.000714		0.413	-4.5e-05		0.306	-0.0066		0.397	-0.00362
0.307	-0.000191		0.4	8.88e-05		0.318	-0.00072		0.414	-3.61e-05		0.305	-0.00665		0.398	-0.00361
0.306	-0.000191		0.401	9.68e-05		0.317	-0.000732		0.415	-3.81e-05		0.304	-0.00669		0.399	-0.0036
0.305	-0.00019		0.402	0.000101		0.316	-0.00074		0.416	-3.21e-05		0.303	-0.00673		0.4	-0.00359
0.304	-0.000193		0.403	8.64e-05		0.315	-0.000752		0.417	-2.52e-05		0.302	-0.00678		0.401	-0.00358
0.303	-0.000196		0.404	8.49e-05		0.314	-0.000762		0.418	-2.25e-05		0.301	-0.00682		0.402	-0.00357
0.302	-0.000194		0.405	8.93e-05		0.313	-0.00077		0.419	-1.95e-05		0.3	-0.00687		0.403	-0.00356
0.301	-0.000195		0.406	8.96e-05		0.312	-0.000782		0.42	-2.07e-05		0.299	-0.00691		0.404	-0.00355
0.3	-0.000195		0.407	8.92e-05		0.311	-0.000793		0.421	-1.38e-05		0.298	-0.00696		0.405	-0.00354
0.299	-0.000191		0.408	9.44e-05		0.31	-0.000803		0.422	-7.47e-06		0.297	-0.00701		0.406	-0.00354
0.298	-0.000193		0.409	9.63e-05		0.309	-0.000817		0.423	-5.67e-06		0.296	-0.00705		0.407	-0.00353
0.297	-0.000193		0.41	9.71e-05		0.308	-0.000823		0.424	-1.52e-06		0.295	-0.0071		0.408	-0.00352
0.296	-0.000193		0.411	9.99e-05		0.307	-0.000836		0.425	-1.78e-06		0.294	-0.00715		0.409	-0.00352
0.295	-0.000194		0.412	0.0001		0.306	-0.000848		0.426	4.11e-06		0.293	-0.0072		0.41	-0.00351
0.294	-0.000193		0.413	0.000105		0.305	-0.000858		0.427	7.76e-06		0.292	-0.00725		0.411	-0.00351
0.293	-0.000196		0.414	0.000107		0.304	-0.00087		0.428	1.07e-05		0.291	-0.0073		0.412	-0.0035
0.292	-0.000192		0.415	0.000106		0.303	-0.000881		0.429	1.5e-05		0.29	-0.00735		0.413	-0.00349
0.291	-0.000195		0.416	0.000109		0.302	-0.000894		0.43	1.46e-05		0.289	-0.0074		0.414	-0.00349
0.29	-0.000196		0.417	0.000108		0.301	-0.000905		0.431	1.94e-05		0.288	-0.00746		0.415	-0.00348
0.289	-0.000195		0.418	0.000114		0.3	-0.000915		0.432	2.29e-05		0.287	-0.00751		0.416	-0.00348
0.288	-0.000197		0.419	0.000112		0.299	-0.000929		0.433	2.5e-05		0.286	-0.00756		0.417	-0.00347
0.287	-0.000197		0.42	0.000115		0.298	-0.00094		0.434	3.11e-05		0.285	-0.00762		0.418	-0.00346
0.286	-0.0002		0.421	0.00012		0.297	-0.000952		0.435	2.69e-05		0.284	-0.00767		0.419	-0.00346
0.285	-0.000202		0.422	0.000119		0.296	-0.000964		0.436	3.27e-05		0.283	-0.00772		0.42	-0.00346
0.284	-0.000198		0.423	0.000117		0.295	-0.000976		0.437	3.72e-05		0.282	-0.00778		0.421	-0.00345
0.283	-0.000202		0.424	0.000121		0.294	-0.000988		0.438	3.86e-05		0.281	-0.00783		0.422	-0.00345
0.282	-0.000203		0.425	0.000122		0.293	-0.001		0.439	4.55e-05		0.28	-0.00788		0.423	-0.00345
0.281	-0.000205		0.426	0.000125		0.292	-0.00101		0.44	4.24e-05		0.279	-0.00794		0.424	-0.00344
0.28	-0.000206		0.427	0.000122		0.291	-0.00103		0.441	4.87e-05		0.278	-0.008		0.425	-0.00344
0.279	-0.000206		0.428	0.000125		0.29	-0.00104		0.442	5.29e-05		0.277	-0.00805		0.426	-0.00343
0.278	-0.000206		0.429	0.000127		0.289	-0.00105		0.443	5.1e-05		0.276	-0.00811		0.427	-0.00343
0.277	-0.000207		0.43	0.000127		0.288	-0.00106		0.444	5.85e-05		0.275	-0.00817		0.428	-0.00343
0.276	-0.000207		0.431	0.000127		0.287	-0.00108		0.445	5.49e-05		0.274	-0.00823		0.429	-0.00343
0.275	-0.000207		0.432	0.000131		0.286	-0.00109		0.446	6.2e-05		0.273	-0.00829		0.43	-0.00342
0.274	-0.000208		0.433	0.000133		0.285	-0.0011		0.447	6.46e-05		0.272	-0.00834		0.431	-0.00344
0.273	-0.000208		0.434	0.000133		0.284	-0.00112		0.448	6.51e-05		0.271	-0.0084		0.432	-0.00342
0.272	-0.000211		0.435	0.000132		0.283	-0.00113		0.449	7.2e-05		0.27	-0.00846		0.433	-0.00342
0.271	-0.00021		0.436	0.000128		0.282	-0.00114		0.45	6.94e-05		0.269	-0.00852		0.434	-0.00341
0.27	-0.00021		0.437	0.000137		0.281	-0.00115		0.451	7.18e-05		0.268	-0.00858		0.435	-0.00342
0.269	-0.000212		0.438	0.000138		0.28	-0.00117		0.452	7.76e-05		0.267	-0.00864		0.436	-0.00341
0.268	-0.000214		0.439	0.000135		0.279	-0.00118		0.453	7.74e-05		0.266	-0.0087		0.437	-0.00341
0.267	-0.000211		0.44	0.000139		0.278	-0.00119		0.454	8.5e-05		0.265	-0.00876		0.438	-0.00341
0.266	-0.000215		0.441	0.000141		0.277	-0.00121		0.455	8.22e-05		0.264	-0.00882		0.439	-0.00341
0.265	-0.00021		0.442	0.000142		0.276	-0.00122		0.456	8.45e-05		0.263	-0.00888		0.44	-0.00341
0.264	-0.000211		0.443	0.000141		0.275	-0.00123		0.457	8.89e-05		0.262	-0.00894		0.441	-0.00341
0.263	-0.000212		0.444	0.000143		0.274	-0.00125		0.458	9.15e-05		0.261	-0.00901		0.442	-0.0034
0.262	-0.000212		0.445	0.000145		0.273	-0.00126		0.459	9.52e-05		0.26	-0.00907		0.443	-0.00341
0.261	-0.000214		0.446	0.000145		0.272	-0.00128		0.46	9.26e-05		0.259	-0.00912		0.444	-0.00341
0.26	-0.000212		0.447	0.000143		0.271	-0.00129		0.461	9.59e-05		0.258	-0.00919		0.445	-0.0034
0.259	-0.000212		0.448	0.000148		0.27	-0.0013		0.462	0.000101		0.257	-0.00925		0.446	-0.0034
0.257	-0.000217		0.449	0.000148		0.269	-0.00132		0.463	9.97e-05		0.256	-0.00931		0.447	-0.00341
0.256	-0.000213		0.45	0.00015		0.268	-0.00133		0.464	0.000107		0.255	-0.00938		0.448	-0.00341
0.255	-0.000216		0.451	0.000149		0.268	-0.00132		0.465	0.000103		0.254	-0.00944		0.449	-0.0034
0.255	-0.000215		0.452	0.000151		0.268	-0.00101		0.466	0.000108		0.253	-0.0095		0.45	-0.00341
0.254	-0.000204		0.452	0.000118		0.269	-0.000985		0.466	0.000134		0.252	-0.00953		0.451	-0.00341
0.253	-0.000203		0.452	-0.00027		0.27	-0.000964		0.466	-0.00027		0.253	-0.00902		0.452	-0.00341
0.252	-0.000156		0.451	-0.000268		0.271	-0.000943		0.465	-0.00028		0.254	-0.00887		0.452	-0.00344
0.253	0.000153		0.45	-0.000276		0.272	-0.000923		0.464	-0.000284		0.255	-0.00873		0.452	-0.0038
0.254	0.000153		0.449	-0.000274		0.273	-0.000904		0.463	-0.000299		0.256	-0.00859		0.451	-0.0038
0.255	0.000151		0.448	-0.000274		0.274	-0.000885		0.462	-0.000303		0.257	-0.00846		0.45	-0.0038
0.256	0.000158		0.447	-0.000276		0.276	-0.000864		0.461	-0.000305		0.258	-0.00834		0.449	-0.0038
0.257	0.000164		0.446	-0.000279		0.276	-0.000849		0.46	-0.000313		0.259	-0.00822		0.448	-0.00379
0.258	0.000172		0.445	-0.000281		0.278	-0.000829		0.459	-0.000312		0.26	-0.0081		0.447	-0.00379
0.259	0.000174		0.444	-0.000276		0.278	-0.000812		0.458	-0.000323		0.261	-0.00799		0.446	-0.00379
0.26	0.000176		0.443	-0.000282		0.279	-0.000795		0.457	-0.000323		0.262	-0.00789		0.445	-0.00379
0.261	0.00018		0.442	-0.000285		0.28	-0.000779		0.456	-0.000324		0.263	-0.00779		0.444	-0.00378
0.262	0.000185		0.441	-0.000282		0.281	-0.000764		0.455	-0.000329		0.264	-0.00768		0.443	-0.00379
0.263	0.000204		0.44	-0.000285		0.283	-0.000746		0.454	-0.000328		0.265	-0.00759		0.442	-0.00378
0.264	0.000216		0.439	-0.000285		0.283	-0.00073		0.453	-0.000336		0.266	-0.00749		0.441	-0.00378
0.265	0.000214		0.438	-0.000287		0.284	-0.000715		0.452	-0.000337		0.267	-0.0074		0.44	-0.00378
0.266	0.000216		0.437	-0.000289		0.285	-0.000698		0.451	-0.000336		0.268	-0.00731		0.439	-0.00378
0.267	0.00021		0.436	-0.000284		0.286	-0.000684		0.45	-0.000341		0.269	-0.00722		0.438	-0.00378
0.268	0.00021		0.435	-0.000288		0.288	-0.000666		0.449	-0.000339		0.27	-0.00713		0.437	-0.00378
0.269	0.000214		0.434	-0.000291		0.288	-0.000652		0.448	-0.000347		0.271	-0.00705		0.436	-0.00377
0.27	0.000216		0.433	-0.00029		0.289	-0.000638		0.447	-0.000347		0.272	-0.00697		0.435	-0.00377
0.271	0.000222		0.432	-0.000291		0.29	-0.000623		0.446	-0.000349		0.273	-0.00689		0.434	-0.00377
0.272	0.000222		0.431	-0.00029		0.291	-0.000608		0.445	-0.000351		0.274	-0.00681		0.433	-0.00378
0.273	0.00022		0.43	-0.000294		0.292	-0.000595		0.444	-0.000348		0.275	-0.00674		0.432	-0.00377
0.274	0.00023		0.429	-0.000293		0.293	-0.000582		0.443	-0.000356		0.276	-0.00666		0.431	-0.00377
0.275	0.000225		0.428	-0.000291		0.294	-0.000569		0.442	-0.000356		0.277	-0.00659		0.43	-0.00377
0.276	0.000219		0.427	-0.000295		0.295	-0.000553		0.441	-0.000358		0.278	-0.00651		0.429	-0.00377
0.277	0.000221		0.426	-0.000296		0.296	-0.000542		0.44	-0.00036		0.279	-0.00645		0.428	-0.00377
0.278	0.000222		0.425	-0.000298		0.297	-0.000528		0.439	-0.000358		0.28	-0.00638		0.427	-0.00377
0.279	0.000165		0.424	-0.000297		0.298	-0.000515		0.438	-0.000366		0.281	-0.00631		0.426	-0.00378
0.28	0.000163		0.423	-0.000295		0.299	-0.000503		0.437	-0.000364		0.282	-0.00624		0.425	-0.00378
0.281	0.000167		0.422	-0.000298		0.3	-0.00049		0.436	-0.000367		0.283	-0.00618		0.424	-0.00378
0.282	0.000169		0.421	-0.000299		0.301	-0.000478		0.435	-0.000369		0.284	-0.00613		0.423	-0.00378
0.283	0.00017		0.42	-0.000298		0.302	-0.000467		0.434	-0.000368		0.285	-0.00606		0.422	-0.00378
0.284	0.000168		0.419	-0.000299		0.303	-0.000451		0.433	-0.000376		0.286	-0.006		0.421	-0.00378
0.285	0.000168		0.418	-0.000304		0.304	-0.000443		0.432	-0.000374		0.287	-0.00594		0.42	-0.00378
0.286	0.000172		0.417	-0.0003		0.305	-0.000431		0.431	-0.000377		0.288	-0.00588		0.419	-0.00378
0.287	0.000169		0.416	-0.0003		0.306	-0.000419		0.43	-0.00038		0.289	-0.00582		0.418	-0.00379
0.288	0.000172		0.415	-0.000301		0.307	-0.000409		0.429	-0.000375		0.29	-0.00577		0.417	-0.00379
0.289	0.000173		0.414	-0.000301		0.308	-0.000398		0.428	-0.000384		0.291	-0.00571		0.416	-0.00379
0.29	0.000176		0.413	-0.000303		0.309	-0.000387		0.427	-0.000383		0.292	-0.00565		0.415	-0.00379
0.291	0.000174		0.412	-0.000305		0.31	-0.000376		0.426	-0.000386		0.293	-0.0056		0.414	-0.00379
0.292	0.000171		0.411	-0.000306		0.311	-0.000365		0.425	-0.000388		0.294	-0.00555		0.413	-0.0038
0.293	0.000176		0.41	-0.000307		0.312	-0.000357		0.424	-0.000385		0.295	-0.0055		0.412	-0.0038
0.294	0.000178		0.409	-0.000305		0.313	-0.000346		0.423	-0.000394		0.296	-0.00545		0.411	-0.0038
0.295	0.000176		0.408	-0.000307		0.314	-0.000336		0.422	-0.000394		0.297	-0.0054		0.41	-0.00381
0.296	0.000179		0.407	-0.000306		0.315	-0.000325		0.421	-0.000393		0.298	-0.00535		0.409	-0.00381
0.297	0.000176		0.406	-0.000308		0.316	-0.000318		0.42	-0.000398		0.299	-0.00531		0.408	-0.00382
0.298	0.000181		0.405	-0.000311		0.317	-0.000308		0.419	-0.000395		0.3	-0.00526		0.407	-0.00382
0.299	0.000177		0.404	-0.000308		0.318	-0.000298		0.418	-0.000404		0.301	-0.00522		0.406	-0.00382
0.3	0.000178		0.403	-0.000311		0.319	-0.000289		0.417	-0.000404		0.302	-0.00517		0.405	-0.00383
0.301	0.000182		0.402	-0.000314		0.32	-0.000281		0.416	-0.000405		0.303	-0.00513		0.404	-0.00383
0.302	0.000181		0.401	-0.000313		0.321	-0.000273		0.415	-0.000409		0.304	-0.00508		0.403	-0.00384
0.303	0.000181		0.4	-0.000313		0.322	-0.000264		0.414	-0.000406		0.305	-0.00504		0.402	-0.00384
0.304	0.000181		0.399	-0.000313		0.323	-0.000254		0.413	-0.000413		0.306	-0.005		0.401	-0.00385
0.305	0.000182		0.398	-0.000316		0.324	-0.000248		0.412	-0.000413		0.307	-0.00496		0.4	-0.00386
0.306	0.000184		0.397	-0.000316		0.325	-0.000239		0.411	-0.000415		0.308	-0.00492		0.399	-0.00386
0.307	0.000183		0.396	-0.000313		0.326	-0.000232		0.41	-0.000419		0.309	-0.00488		0.398	-0.00387
0.308	0.000183		0.395	-0.000316		0.327	-0.000222		0.409	-0.000416		0.31	-0.00484		0.397	-0.00387
0.309	0.000184		0.394	-0.000319		0.328	-0.000215		0.408	-0.000423		0.311	-0.00481		0.396	-0.00388
0.31	0.000187		0.393	-0.000318		0.329	-0.000208		0.407	-0.000426		0.312	-0.00478		0.395	-0.00389
0.311	0.000184		0.392	-0.00032		0.33	-0.000201		0.406	-0.000427		0.313	-0.00474		0.394	-0.0039
0.312	0.000184		0.391	-0.000318		0.331	-0.000193		0.405	-0.00043		0.314	-0.0047		0.393	-0.0039
0.313	0.000187		0.39	-0.000321		0.332	-0.000188		0.404	-0.000429		0.315	-0.00467		0.392	-0.00391
0.314	0.00019		0.389	-0.000323		0.333	-0.00018		0.403	-0.000435		0.316	-0.00464		0.391	-0.00392
0.315	0.000189		0.388	-0.00032		0.334	-0.000174		0.402	-0.000436		0.317	-0.0046		0.39	-0.00393
0.316	0.000188		0.387	-0.000322		0.335	-0.000166		0.401	-0.00044		0.318	-0.00457		0.389	-0.00394
0.317	0.00019		0.386	-0.000325		0.336	-0.000159		0.4	-0.000442		0.319	-0.00454		0.388	-0.00395
0.318	0.000191		0.385	-0.000326		0.337	-0.000154		0.399	-0.00044		0.32	-0.00451		0.387	-0.00396
0.319	0.000188		0.384	-0.000326		0.338	-0.000147		0.398	-0.00045		0.321	-0.00448		0.386	-0.00397
0.32	0.00019		0.383	-0.000324		0.339	-0.000141		0.397	-0.000449		0.322	-0.00445		0.385	-0.00398
0.321	0.00019		0.382	-0.000327		0.34	-0.000135		0.396	-0.000452		0.323	-0.00443		0.384	-0.00399
0.322	0.000192		0.381	-0.000329		0.341	-0.000128		0.395	-0.000456		0.324	-0.0044		0.383	-0.004
0.323	0.000193		0.38	-0.000327		0.342	-0.000125		0.394	-0.000454		0.325	-0.00437		0.382	-0.00401
0.324	0.000192		0.379	-0.000327		0.343	-0.000117		0.393	-0.000465		0.326	-0.00434		0.381	-0.00402
0.325	0.000193		0.378	-0.000331		0.344	-0.000112		0.392	-0.000462		0.327	-0.00431		0.38	-0.00403
0.326	0.000197		0.377	-0.000332		0.345	-0.000108		0.391	-0.000469		0.328	-0.00429		0.379	-0.00405
0.327	0.000191		0.376	-0.000329		0.346	-0.000101		0.39	-0.000471		0.329	-0.00426		0.378	-0.00406
0.328	0.000192		0.375	-0.000331		0.347	-9.57e-05		0.389	-0.000469		0.33	-0.00424		0.377	-0.00407
0.329	0.000194		0.374	-0.000333		0.348	-9.32e-05		0.388	-0.000477		0.331	-0.00422		0.376	-0.00409
0.33	0.000197		0.373	-0.000336		0.349	-8.61e-05		0.387	-0.000477		0.332	-0.00419		0.375	-0.0041
0.331	0.000195		0.372	-0.000334		0.35	-8.17e-05		0.386	-0.000481		0.333	-0.00417		0.374	-0.00412
0.332	0.000195		0.371	-0.000334		0.351	-7.61e-05		0.385	-0.000484		0.334	-0.00414		0.373	-0.00413
0.333	0.000198		0.37	-0.000338		0.352	-7.3e-05		0.384	-0.000484		0.335	-0.00413		0.372	-0.00415
0.334	0.000199		0.369	-0.000337		0.353	-6.8e-05		0.383	-0.000494		0.336	-0.00412		0.371	-0.00416
0.335	0.000198		0.368	-0.000335		0.354	-6.28e-05		0.382	-0.000495		0.337	-0.00409		0.37	-0.00418
0.336	0.0002		0.367	-0.000336		0.355	-5.91e-05		0.381	-0.000498		0.338	-0.00407		0.369	-0.00419
0.337	0.000198		0.366	-0.000339		0.356	-5.47e-05		0.38	-0.000504		0.339	-0.00405		0.368	-0.00421
0.338	0.000202		0.365	-0.000343		0.357	-5.05e-05		0.379	-0.000501		0.34	-0.00403		0.367	-0.00423
0.339	0.0002		0.364	-0.00034		0.358	-4.76e-05		0.378	-0.000511		0.341	-0.00402		0.366	-0.00425
0.34	0.0002		0.363	-0.00034		0.359	-4.24e-05		0.377	-0.000512		0.342	-0.00399		0.365	-0.00426
0.341	0.000204		0.362	-0.000342		0.36	-3.97e-05		0.376	-0.000516		0.343	-0.00397		0.364	-0.00428
0.342	0.000205		0.361	-0.000344		0.361	-3.52e-05		0.375	-0.000522		0.344	-0.00395		0.363	-0.0043
0.343	0.000202		0.36	-0.000344		0.362	-3.14e-05		0.374	-0.000521		0.345	-0.00394		0.362	-0.00432
0.344	0.000204		0.359	-0.000341		0.363	-2.74e-05		0.373	-0.000529		0.346	-0.00392		0.361	-0.00434
0.345	0.000204		0.358	-0.000345		0.364	-2.54e-05		0.372	-0.000531		0.347	-0.00391		0.36	-0.00436
0.346	0.000209		0.357	-0.000349		0.365	-2.15e-05		0.371	-0.000535		0.348	-0.00389		0.359	-0.00438
0.347	0.000204		0.356	-0.000345		0.366	-1.99e-05		0.37	-0.000542		0.349	-0.0039		0.358	-0.0044
0.348	0.000206		0.355	-0.000348		0.367	-1.43e-05		0.369	-0.000541		0.35	-0.00386		0.357	-0.00442
0.349	0.000207		0.354	-0.000352		0.368	-2.92e-05		0.368	-0.000548		0.351	-0.00385		0.356	-0.00444
0.35	0.00021		0.353	-0.000349		0.367	-0.000342		0.367	-0.000552		0.352	-0.00384		0.355	-0.00447
0.351	0.000206		0.352	-0.000353		0.366	-0.000344		0.366	-0.000498		0.353	-0.00384		0.354	-0.00449
0.352	0.000208		0.353	4.14e-05		0.365	-0.000351		0.367	-0.000202		0.352	-0.00423		0.353	-0.00451
0.352	0.000185		0.354	4.7e-05		0.364	-0.000355		0.368	-0.000187		0.351	-0.00426		0.352	-0.00452
0.351	-0.000178		0.355	4.79e-05		0.363	-0.000358		0.369	-0.00017		0.35	-0.00428		0.353	-0.00408
0.351	-0.000178		0.356	5.1e-05		0.362	-0.000363		0.37	-0.000162		0.349	-0.0043		0.354	-0.00403
0.35	-0.000181		0.357	5.81e-05		0.361	-0.000365		0.371	-0.000152		0.348	-0.00432		0.355	-0.004
0.349	-0.000184		0.358	6.22e-05		0.36	-0.00037		0.372	-0.000141		0.347	-0.00434		0.356	-0.00396
0.348	-0.000184		0.359	6.17e-05		0.359	-0.000374		0.373	-0.000133		0.346	-0.00436		0.357	-0.00393
0.347	-0.000187		0.36	6.84e-05		0.358	-0.000378		0.374	-0.000118		0.345	-0.00438		0.358	-0.00389
0.346	-0.000186		0.361	6.9e-05		0.357	-0.000383		0.375	-0.000118		0.344	-0.0044		0.359	-0.00386
0.345	-0.000189		0.362	7.38e-05		0.356	-0.000385		0.376	-0.000108		0.343	-0.00442		0.36	-0.00383
0.344	-0.000189		0.363	7.54e-05		0.355	-0.00039		0.377	-0.000102		0.342	-0.00444		0.361	-0.0038
0.343	-0.000191		0.364	7.68e-05		0.354	-0.000394		0.378	-9.46e-05		0.341	-0.00447		0.362	-0.00378
0.342	-0.000187		0.365	8.22e-05		0.353	-0.000396		0.379	-8.53e-05		0.34	-0.00448		0.363	-0.00375
0.341	-0.000193		0.366	8.47e-05		0.352	-0.0004		0.38	-8.37e-05		0.339	-0.00451		0.364	-0.00372
0.34	-0.000191		0.367	8.44e-05		0.351	-0.000405		0.381	-7.57e-05		0.338	-0.00453		0.365	-0.0037
0.339	-0.00019		0.368	9.01e-05		0.35	-0.000409		0.382	-6.88e-05		0.337	-0.00455		0.366	-0.00367
0.338	-0.000194		0.369	8.98e-05		0.349	-0.000413		0.383	-6.57e-05		0.336	-0.00458		0.367	-0.00365
0.337	-0.000193		0.37	9.64e-05		0.348	-0.000417		0.384	-5.66e-05		0.335	-0.0046		0.368	-0.00362
0.336	-0.000193		0.371	9.35e-05		0.347	-0.000423		0.385	-5.68e-05		0.334	-0.00462		0.369	-0.0036
0.335	-0.000193		0.372	9.35e-05		0.346	-0.000427		0.386	-4.92e-05		0.333	-0.00464		0.37	-0.00358
0.334	-0.000193		0.373	0.000101		0.345	-0.00043		0.387	-4.54e-05		0.332	-0.00467		0.371	-0.00356
0.333	-0.000197		0.374	0.000102		0.344	-0.000436		0.388	-4.18e-05		0.331	-0.0047		0.372	-0.00353
0.332	-0.000194		0.375	9.97e-05		0.343	-0.000441		0.389	-3.19e-05		0.33	-0.00472		0.373	-0.00352
0.331	-0.000195		0.376	0.000104		0.342	-0.000446		0.39	-3.08e-05		0.329	-0.00475		0.374	-0.00349
0.33	-0.000197		0.377	0.000105		0.34	-0.000449		0.391	-2.69e-05		0.328	-0.00477		0.375	-0.00348
0.329	-0.000196		0.378	0.000111		0.34	-0.000455		0.392	-2.32e-05		0.327	-0.0048		0.376	-0.00346
0.328	-0.000197		0.379	0.000108		0.339	-0.000461		0.393	-1.98e-05		0.326	-0.00483		0.377	-0.00344
0.327	-0.000195		0.38	0.000111		0.338	-0.000465		0.394	-1.07e-05		0.325	-0.00486		0.378	-0.00342
0.326	-0.000196		0.381	0.000115		0.337	-0.000471		0.395	-1.37e-05		0.324	-0.00489		0.379	-0.00341
0.325	-0.000198		0.382	0.000117		0.336	-0.000475		0.396	-8.57e-06		0.323	-0.00491		0.38	-0.00339
0.324	-0.000197		0.383	0.000113		0.335	-0.000482		0.397	-6.37e-06		0.322	-0.00494		0.381	-0.00338
0.323	-0.000199		0.384	0.000116		0.334	-0.000486		0.398	1.92e-07		0.321	-0.00499		0.382	-0.00336
0.322	-0.000201		0.385	0.00012		0.333	-0.000493		0.399	5.83e-06		0.32	-0.00501		0.383	-0.00335
0.321	-0.000202		0.386	0.000124		0.332	-0.000498		0.4	3.97e-06		0.319	-0.00504		0.384	-0.00333
0.32	-0.000202		0.387	0.000121		0.331	-0.000505		0.401	1.02e-05		0.318	-0.00507		0.385	-0.00331
0.319	-0.0002		0.388	0.000123		0.33	-0.000513		0.402	1.37e-05		0.317	-0.0051		0.386	-0.0033
0.318	-0.000201		0.389	0.000126		0.329	-0.000517		0.403	1.49e-05		0.316	-0.00513		0.387	-0.00329
0.317	-0.000202		0.39	0.000127		0.328	-0.000525		0.404	2.37e-05		0.315	-0.00517		0.388	-0.00328
0.316	-0.000204		0.391	0.000124		0.327	-0.000533		0.405	2.07e-05		0.314	-0.0052		0.389	-0.00326
0.315	-0.000204		0.392	0.000127		0.326	-0.000536		0.406	2.84e-05		0.313	-0.00524		0.39	-0.00325
0.314	-0.000203		0.393	0.00013		0.325	-0.000544		0.407	2.79e-05		0.312	-0.00527		0.391	-0.00324
0.313	-0.000204		0.394	0.000133		0.324	-0.00055		0.408	3.11e-05		0.311	-0.0053		0.392	-0.00323
0.312	-0.000203		0.395	0.000132		0.323	-0.000559		0.409	3.73e-05		0.31	-0.00534		0.393	-0.00322
0.311	-0.000205		0.396	0.000132		0.322	-0.000567		0.41	3.62e-05		0.309	-0.00537		0.394	-0.0032
0.31	-0.000204		0.397	0.000136		0.321	-0.000572		0.411	4.09e-05		0.308	-0.00541		0.395	-0.0032
0.309	-0.000207		0.398	0.00014		0.32	-0.000582		0.412	4.23e-05		0.307	-0.00544		0.396	-0.00319
0.308	-0.000206		0.399	0.000134		0.319	-0.000589		0.413	4.28e-05		0.306	-0.00548		0.397	-0.00318
0.307	-0.000205		0.4	0.00014		0.318	-0.000594		0.414	5.22e-05		0.305	-0.00552		0.398	-0.00317
0.306	-0.000206		0.401	0.00014		0.317	-0.000606		0.415	4.85e-05		0.304	-0.00556		0.399	-0.00316
0.305	-0.000207		0.402	0.000141		0.316	-0.00061		0.416	5.37e-05		0.303	-0.0056		0.4	-0.00316
0.304	-0.000206		0.403	0.000141		0.315	-0.000622		0.417	5.65e-05		0.302	-0.00564		0.401	-0.00315
0.303	-0.000207		0.404	0.000141		0.314	-0.000628		0.418	5.66e-05		0.301	-0.00568		0.402	-0.00314
0.302	-0.000207		0.405	0.000146		0.313	-0.000635		0.419	6.46e-05		0.3	-0.00571		0.403	-0.00313
0.301	-0.00021		0.406	0.000144		0.312	-0.000646		0.42	6.14e-05		0.299	-0.00576		0.404	-0.00312
0.3	-0.000208		0.407	0.000143		0.311	-0.000654		0.421	6.67e-05		0.298	-0.0058		0.405	-0.00312
0.299	-0.000209		0.408	0.000149		0.31	-0.000664		0.422	6.84e-05		0.297	-0.00584		0.406	-0.00311
0.298	-0.00021		0.409	0.000146		0.309	-0.000672		0.423	6.75e-05		0.296	-0.00588		0.407	-0.0031
0.297	-0.000209		0.41	0.000149		0.308	-0.000679		0.424	7.66e-05		0.295	-0.00592		0.408	-0.0031
0.296	-0.000211		0.411	0.000148		0.307	-0.00069		0.425	7.45e-05		0.294	-0.00597		0.409	-0.00309
0.295	-0.00021		0.412	0.000148		0.306	-0.000698		0.426	8.08e-05		0.293	-0.00601		0.41	-0.00309
0.294	-0.000212		0.413	0.000154		0.305	-0.000708		0.427	7.87e-05		0.292	-0.00605		0.411	-0.00309
0.293	-0.000212		0.414	0.000154		0.304	-0.000719		0.428	7.83e-05		0.291	-0.0061		0.412	-0.00308
0.292	-0.000209		0.415	0.000152		0.303	-0.000728		0.429	8.64e-05		0.29	-0.00614		0.413	-0.00308
0.291	-0.000211		0.416	0.000155		0.302	-0.000738		0.43	8.81e-05		0.289	-0.00618		0.414	-0.00307
0.29	-0.000212		0.417	0.000156		0.301	-0.000748		0.431	8.92e-05		0.288	-0.00623		0.415	-0.00307
0.289	-0.000211		0.418	0.000158		0.3	-0.000757		0.432	9e-05		0.287	-0.00627		0.416	-0.00306
0.288	-0.000213		0.419	0.000154		0.299	-0.000768		0.433	9.13e-05		0.286	-0.00632		0.417	-0.00306
0.287	-0.000208		0.42	0.000157		0.298	-0.000778		0.434	9.93e-05		0.285	-0.00637		0.418	-0.00305
0.286	-0.000212		0.421	0.00016		0.297	-0.000789		0.435	9.62e-05		0.284	-0.00642		0.419	-0.00305
0.285	-0.000214		0.422	0.000159		0.296	-0.000798		0.436	9.9e-05		0.283	-0.00646		0.42	-0.00305
0.284	-0.000211		0.423	0.000157		0.295	-0.000811		0.437	0.000101		0.282	-0.00651		0.421	-0.00305
0.283	-0.000217		0.424	0.000161		0.294	-0.000819		0.438	0.000102		0.281	-0.00656		0.422	-0.00304
0.281	-0.000214		0.425	0.000163		0.293	-0.000832		0.439	0.000108		0.28	-0.00661		0.423	-0.00304
0.28	-0.000214		0.426	0.000165		0.292	-0.000844		0.44	0.000105		0.279	-0.00666		0.424	-0.00304
0.28	-0.000215		0.427	0.000162		0.291	-0.000854		0.441	0.000111		0.278	-0.00671		0.425	-0.00303
0.279	-0.000214		0.428	0.000165		0.29	-0.000867		0.442	0.000113		0.277	-0.00676		0.426	-0.00303
0.278	-0.000216		0.429	0.000167		0.289	-0.000877		0.443	0.00011		0.276	-0.00681		0.427	-0.00303
0.277	-0.000217		0.43	0.000166		0.288	-0.000888		0.444	0.000118		0.275	-0.00686		0.428	-0.00303
0.276	-0.00022		0.431	0.000164		0.287	-0.000902		0.445	0.000117		0.274	-0.00691		0.429	-0.00303
0.275	-0.000218		0.432	0.000168		0.286	-0.000911		0.446	0.000121		0.273	-0.00696		0.43	-0.00302
0.274	-0.000218		0.433	0.000167		0.285	-0.000923		0.447	0.000121		0.272	-0.00701		0.431	-0.00302
0.273	-0.000221		0.434	0.00017		0.284	-0.000935		0.448	0.000119		0.271	-0.00706		0.432	-0.00302
0.272	-0.000219		0.435	0.000168		0.283	-0.000946		0.449	0.000128		0.27	-0.00712		0.433	-0.00302
0.271	-0.000219		0.436	0.000171		0.282	-0.00096		0.45	0.000127		0.269	-0.00717		0.434	-0.00302
0.27	-0.000221		0.437	0.000173		0.281	-0.00097		0.451	0.000129		0.268	-0.00722		0.435	-0.00302
0.269	-0.000222		0.438	0.000172		0.28	-0.000984		0.452	0.000132		0.267	-0.00727		0.436	-0.00302
0.268	-0.000221		0.439	0.000169		0.279	-0.000996		0.453	0.00013		0.266	-0.00733		0.437	-0.00301
0.267	-0.00022		0.44	0.000175		0.278	-0.00101		0.454	0.000138		0.265	-0.00738		0.438	-0.00301
0.266	-0.000223		0.441	0.000175		0.277	-0.00102		0.455	0.000137		0.264	-0.00744		0.439	-0.00301
0.265	-0.000221		0.442	0.000174		0.276	-0.00103		0.456	0.000137		0.263	-0.00749		0.44	-0.00301
0.264	-0.000223		0.443	0.000172		0.275	-0.00105		0.457	0.000139		0.262	-0.00755		0.441	-0.00301
0.263	-0.000223		0.444	0.000174		0.274	-0.00106		0.458	0.00014		0.261	-0.00762		0.442	-0.00301
0.262	-0.000222		0.445	0.000178		0.273	-0.00107		0.459	0.000144		0.26	-0.00766		0.443	-0.00301
0.261	-0.000225		0.446	0.000179		0.272	-0.00109		0.46	0.000146		0.259	-0.00771		0.444	-0.00301
0.26	-0.000224		0.447	0.000174		0.271	-0.0011		0.461	0.000148		0.258	-0.00777		0.445	-0.00301
0.259	-0.000225		0.448	0.000181		0.27	-0.00111		0.462	0.000149		0.257	-0.00783		0.446	-0.00301
0.258	-0.000227		0.449	0.000178		0.269	-0.00113		0.463	0.000147		0.256	-0.00788		0.447	-0.00301
0.256	-0.000226		0.45	0.000181		0.268	-0.00114		0.464	0.000152		0.255	-0.00794		0.448	-0.00302
0.255	-0.000228		0.451	0.000181		0.269	-0.00112		0.465	0.000153		0.254	-0.008		0.449	-0.00302
0.255	-0.000227		0.452	0.00018		0.268	-0.000819		0.466	0.000155		0.253	-0.00805		0.45	-0.00301
0.253	-0.000229		0.452	0.000107		0.269	-0.0008		0.466	0.000188		0.252	-0.00805		0.451	-0.00302
0.253	-0.00023		0.452	-0.000239		0.27	-0.000784		0.466	-0.000224		0.253	-0.00759		0.452	-0.00302
0.252	-0.000188		0.451	-0.000237		0.271	-0.000765		0.465	-0.000237		0.254	-0.00746		0.453	-0.00305
0.253	0.000127		0.45	-0.000244		0.272	-0.000749		0.464	-0.000238		0.255	-0.00735		0.452	-0.00341
0.254	0.000133		0.449	-0.000241		0.273	-0.000734		0.463	-0.000251		0.256	-0.00725		0.451	-0.00341
0.255	0.000135		0.448	-0.000243		0.274	-0.000718		0.462	-0.000255		0.257	-0.00714		0.45	-0.00341
0.256	0.00014		0.447	-0.000243		0.275	-0.000702		0.461	-0.00026		0.258	-0.00704		0.449	-0.00341
0.257	0.000139		0.446	-0.000246		0.276	-0.000688		0.46	-0.000268		0.259	-0.00695		0.448	-0.00341
0.258	0.000147		0.445	-0.000249		0.277	-0.000671		0.459	-0.000265		0.26	-0.00686		0.447	-0.00341
0.259	0.000146		0.444	-0.000246		0.278	-0.000659		0.458	-0.000272		0.261	-0.00677		0.446	-0.00341
0.26	0.000145		0.443	-0.000248		0.279	-0.000642		0.457	-0.000274		0.262	-0.00668		0.445	-0.00341
0.261	0.00015		0.442	-0.000251		0.28	-0.000629		0.456	-0.000277		0.263	-0.0066		0.444	-0.00341
0.262	0.000149		0.441	-0.00025		0.281	-0.000616		0.455	-0.000284		0.264	-0.00651		0.443	-0.00341
0.263	0.00015		0.44	-0.00025		0.282	-0.000603		0.454	-0.000282		0.265	-0.00643		0.442	-0.00341
0.264	0.00015		0.439	-0.000251		0.283	-0.000588		0.453	-0.000285		0.266	-0.00635		0.441	-0.00341
0.265	0.000154		0.438	-0.000254		0.284	-0.000577		0.452	-0.000287		0.267	-0.00628		0.44	-0.0034
0.266	0.000157		0.437	-0.000256		0.285	-0.000562		0.451	-0.000289		0.268	-0.00621		0.439	-0.00341
0.267	0.000153		0.436	-0.000252		0.286	-0.00055		0.45	-0.000294		0.269	-0.00614		0.438	-0.00341
0.268	0.000153		0.435	-0.000254		0.287	-0.000536		0.449	-0.000292		0.27	-0.00607		0.437	-0.0034
0.269	0.000155		0.434	-0.000257		0.288	-0.000525		0.448	-0.000294		0.271	-0.006		0.436	-0.00341
0.27	0.00016		0.433	-0.000254		0.289	-0.000513		0.447	-0.000296		0.272	-0.00594		0.435	-0.0034
0.271	0.000159		0.432	-0.000257		0.29	-0.000498		0.446	-0.0003		0.273	-0.00587		0.434	-0.0034
0.272	0.000158		0.431	-0.000256		0.291	-0.000487		0.445	-0.000302		0.274	-0.0058		0.433	-0.00341
0.273	0.000161		0.43	-0.000257		0.292	-0.000477		0.444	-0.000303		0.275	-0.00575		0.432	-0.00341
0.274	0.000163		0.429	-0.000259		0.293	-0.000463		0.443	-0.000303		0.276	-0.00568		0.431	-0.00341
0.275	0.000163		0.428	-0.000258		0.294	-0.000454		0.442	-0.000305		0.277	-0.00562		0.43	-0.00341
0.276	0.000163		0.427	-0.000259		0.295	-0.00044		0.441	-0.000308		0.278	-0.00556		0.429	-0.00341
0.277	0.000161		0.426	-0.000262		0.296	-0.000431		0.44	-0.00031		0.279	-0.00551		0.428	-0.00341
0.278	0.000167		0.425	-0.000262		0.297	-0.000422		0.439	-0.000309		0.28	-0.00545		0.427	-0.00341
0.279	0.000163		0.424	-0.000259		0.298	-0.000409		0.438	-0.000313		0.281	-0.00539		0.426	-0.00342
0.28	0.000166		0.423	-0.000258		0.299	-0.000398		0.437	-0.000312		0.282	-0.00534		0.425	-0.00342
0.281	0.000167		0.422	-0.000262		0.3	-0.000389		0.436	-0.000316		0.283	-0.00529		0.424	-0.00342
0.282	0.00017		0.421	-0.000262		0.301	-0.000379		0.435	-0.000319		0.284	-0.00524		0.423	-0.00342
0.283	0.000171		0.42	-0.00026		0.302	-0.000369		0.434	-0.000317		0.285	-0.00519		0.422	-0.00342
0.284	0.000167		0.419	-0.000262		0.303	-0.000356		0.433	-0.00032		0.286	-0.00513		0.421	-0.00342
0.285	0.000169		0.418	-0.000266		0.304	-0.000349		0.432	-0.00032		0.287	-0.00509		0.42	-0.00343
0.286	0.000173		0.417	-0.000265		0.305	-0.00034		0.431	-0.000324		0.288	-0.00504		0.419	-0.00343
0.287	0.000171		0.416	-0.000263		0.306	-0.00033		0.43	-0.000327		0.289	-0.00499		0.418	-0.00343
0.288	0.000174		0.415	-0.000263		0.307	-0.00032		0.429	-0.000324		0.29	-0.00494		0.417	-0.00343
0.289	0.000172		0.414	-0.000264		0.308	-0.000312		0.428	-0.000327		0.291	-0.0049		0.416	-0.00344
0.29	0.000176		0.413	-0.000266		0.309	-0.000303		0.427	-0.000328		0.292	-0.00485		0.415	-0.00344
0.291	0.000175		0.412	-0.000265		0.31	-0.000294		0.426	-0.00033		0.293	-0.00481		0.414	-0.00344
0.292	0.000173		0.411	-0.000265		0.311	-0.000283		0.425	-0.000335		0.294	-0.00476		0.413	-0.00345
0.293	0.000178		0.41	-0.000268		0.312	-0.000277		0.424	-0.000332		0.295	-0.00473		0.412	-0.00345
0.294	0.000178		0.409	-0.000267		0.313	-0.000268		0.423	-0.000335		0.296	-0.00469		0.411	-0.00346
0.295	0.000175		0.408	-0.000267		0.314	-0.000261		0.422	-0.000336		0.297	-0.00464		0.41	-0.00346
0.296	0.000178		0.407	-0.000267		0.315	-0.00025		0.421	-0.000336		0.298	-0.0046		0.409	-0.00346
0.297	0.000176		0.406	-0.000267		0.316	-0.000245		0.42	-0.000342		0.299	-0.00457		0.408	-0.00347
0.298	0.000181		0.405	-0.000271		0.317	-0.000236		0.419	-0.00034		0.3	-0.00453		0.407	-0.00347
0.299	0.000178		0.404	-0.000267		0.318	-0.000228		0.418	-0.000344		0.301	-0.00449		0.406	-0.00348
0.3	0.000179		0.403	-0.000268		0.319	-0.00022		0.417	-0.000345		0.302	-0.00445		0.405	-0.00348
0.301	0.000181		0.402	-0.000271		0.32	-0.000214		0.416	-0.000346		0.303	-0.00442		0.404	-0.00349
0.302	0.000182		0.401	-0.000271		0.321	-0.000208		0.415	-0.000352		0.304	-0.00438		0.403	-0.00349
0.303	0.000181		0.4	-0.000269		0.322	-0.0002		0.414	-0.00035		0.305	-0.00435		0.402	-0.0035
0.304	0.000183		0.399	-0.000269		0.323	-0.000191		0.413	-0.000351		0.306	-0.00431		0.401	-0.00351
0.305	0.000183		0.398	-0.000272		0.324	-0.000187		0.412	-0.000353		0.307	-0.00428		0.4	-0.00351
0.306	0.000186		0.397	-0.000275		0.325	-0.000179		0.411	-0.000354		0.308	-0.00425		0.399	-0.00352
0.307	0.000183		0.396	-0.000272		0.326	-0.000172		0.41	-0.00036		0.309	-0.00421		0.398	-0.00353
0.308	0.000183		0.395	-0.000272		0.327	-0.000166		0.409	-0.00036		0.31	-0.00418		0.397	-0.00353
0.309	0.000186		0.394	-0.000274		0.328	-0.000158		0.408	-0.00036		0.311	-0.00415		0.396	-0.00354
0.31	0.000187		0.393	-0.000275		0.329	-0.000154		0.407	-0.000364		0.312	-0.00412		0.395	-0.00355
0.311	0.000184		0.392	-0.000275		0.33	-0.000147		0.406	-0.000364		0.313	-0.00409		0.394	-0.00355
0.312	0.000186		0.391	-0.000271		0.331	-0.00014		0.405	-0.000368		0.314	-0.00406		0.393	-0.00356
0.313	0.000188		0.39	-0.000275		0.332	-0.000135		0.404	-0.00037		0.315	-0.00404		0.392	-0.00357
0.314	0.000188		0.389	-0.000278		0.333	-0.000129		0.403	-0.00037		0.316	-0.00401		0.391	-0.00358
0.315	0.000188		0.388	-0.000276		0.334	-0.000125		0.402	-0.000372		0.317	-0.00398		0.39	-0.00359
0.316	0.000188		0.387	-0.000277		0.335	-0.000118		0.401	-0.000375		0.318	-0.00395		0.389	-0.0036
0.317	0.000188		0.386	-0.000279		0.336	-0.000112		0.4	-0.000379		0.319	-0.00393		0.388	-0.00361
0.318	0.000192		0.385	-0.000277		0.337	-0.000109		0.399	-0.000379		0.32	-0.0039		0.387	-0.00362
0.319	0.000188		0.384	-0.000278		0.338	-0.000102		0.398	-0.000382		0.321	-0.00388		0.386	-0.00363
0.32	0.00019		0.383	-0.000276		0.339	-9.72e-05		0.397	-0.000382		0.322	-0.00385		0.385	-0.00364
0.321	0.000192		0.382	-0.000278		0.34	-9.38e-05		0.396	-0.000385		0.323	-0.00383		0.384	-0.00365
0.322	0.000194		0.381	-0.00028		0.341	-8.54e-05		0.395	-0.000391		0.324	-0.0038		0.383	-0.00366
0.323	0.000193		0.38	-0.00028		0.342	-8.44e-05		0.394	-0.00039		0.325	-0.00378		0.382	-0.00367
0.324	0.000193		0.379	-0.000279		0.343	-7.59e-05		0.393	-0.000393		0.326	-0.00377		0.381	-0.00368
0.325	0.000196		0.378	-0.000284		0.344	-7.44e-05		0.392	-0.000394		0.327	-0.00374		0.38	-0.00369
0.326	0.000198		0.377	-0.000283		0.345	-6.89e-05		0.391	-0.0004		0.328	-0.00372		0.379	-0.00371
0.327	0.000193		0.376	-0.000281		0.346	-6.37e-05		0.39	-0.000402		0.329	-0.00369		0.378	-0.00372
0.328	0.000195		0.375	-0.000279		0.347	-6.05e-05		0.389	-0.000402		0.33	-0.00367		0.377	-0.00373
0.329	0.000194		0.374	-0.000282		0.348	-5.55e-05		0.388	-0.000404		0.331	-0.00366		0.376	-0.00375
0.33	0.000197		0.373	-0.000287		0.349	-5.19e-05		0.387	-0.000407		0.332	-0.00363		0.375	-0.00376
0.331	0.000194		0.372	-0.000284		0.35	-4.77e-05		0.386	-0.00041		0.333	-0.00362		0.374	-0.00378
0.332	0.000195		0.371	-0.000284		0.351	-4.13e-05		0.385	-0.000414		0.334	-0.0036		0.373	-0.00379
0.333	0.000197		0.37	-0.000286		0.352	-4.17e-05		0.384	-0.000416		0.335	-0.00358		0.372	-0.0038
0.334	0.000197		0.369	-0.000287		0.353	-3.64e-05		0.383	-0.000418		0.336	-0.00356		0.371	-0.00382
0.335	0.000196		0.368	-0.000286		0.354	-3.18e-05		0.382	-0.000422		0.337	-0.00354		0.37	-0.00384
0.336	0.000197		0.367	-0.000285		0.355	-2.82e-05		0.381	-0.000423		0.338	-0.00353		0.369	-0.00385
0.337	0.000198		0.366	-0.000286		0.356	-2.57e-05		0.38	-0.000428		0.339	-0.00351		0.368	-0.00387
0.338	0.000201		0.365	-0.00029		0.357	-2.16e-05		0.379	-0.000431		0.34	-0.0035		0.367	-0.00388
0.339	0.0002		0.364	-0.000289		0.358	-1.93e-05		0.378	-0.000433		0.341	-0.00348		0.366	-0.0039
0.34	0.000199		0.363	-0.000287		0.359	-1.5e-05		0.377	-0.000436		0.342	-0.00346		0.365	-0.00392
0.341	0.000202		0.362	-0.000291		0.36	-1.27e-05		0.376	-0.000438		0.343	-0.00345		0.364	-0.00394
0.342	0.000203		0.361	-0.00029		0.361	-9.96e-06		0.375	-0.000444		0.344	-0.00344		0.363	-0.00396
0.343	0.000201		0.36	-0.000291		0.362	-6.28e-06		0.374	-0.00045		0.345	-0.00342		0.362	-0.00397
0.344	0.000204		0.359	-0.00029		0.363	-2.64e-06		0.373	-0.000449		0.346	-0.00341		0.361	-0.004
0.345	0.000202		0.358	-0.000293		0.364	-2.04e-06		0.372	-0.000454		0.347	-0.0034		0.36	-0.00401
0.346	0.000205		0.357	-0.000294		0.365	1.32e-06		0.371	-0.000454		0.348	-0.00339		0.359	-0.00403
0.347	0.000203		0.356	-0.000293		0.366	3.01e-06		0.37	-0.000462		0.349	-0.00337		0.358	-0.00405
0.348	0.000202		0.355	-0.000293		0.367	7.24e-06		0.369	-0.000466		0.35	-0.00336		0.357	-0.00407
0.349	0.000206		0.354	-0.000298		0.367	-2.36e-06		0.368	-0.000467		0.351	-0.00335		0.356	-0.0041
0.35	0.000207		0.353	-0.000293		0.367	-0.000319		0.367	-0.000471		0.352	-0.00334		0.355	-0.00412
0.351	0.000203		0.352	-0.000274		0.366	-0.00032		0.366	-0.000445		0.352	-0.00336		0.354	-0.00414
0.352	0.000207		0.353	9.44e-05		0.365	-0.000326		0.367	-0.000123		0.352	-0.00373		0.353	-0.00416
0.352	0.000181		0.354	9.81e-05		0.364	-0.000328		0.368	-0.000111		0.351	-0.00376		0.352	-0.00416
0.352	-0.00018		0.355	9.89e-05		0.363	-0.000334		0.369	-9.9e-05		0.35	-0.00378		0.353	-0.00373
0.35	-0.00018		0.356	0.000102		0.362	-0.000336		0.37	-8.49e-05		0.349	-0.0038		0.354	-0.00369
0.35	-0.000185		0.357	0.000105		0.361	-0.000339		0.371	-7.85e-05		0.348	-0.00381		0.355	-0.00366
0.349	-0.000186		0.358	0.000111		0.36	-0.000345		0.372	-7.03e-05		0.347	-0.00383		0.356	-0.00362
0.348	-0.000185		0.359	0.000108		0.359	-0.000346		0.373	-6.54e-05		0.346	-0.00385		0.357	-0.00359
0.347	-0.000189		0.36	0.000114		0.358	-0.000349		0.374	-5.6e-05		0.345	-0.00387		0.358	-0.00356
0.346	-0.000188		0.361	0.000115		0.357	-0.000353		0.375	-4.97e-05		0.344	-0.00389		0.359	-0.00353
0.345	-0.000189		0.362	0.000118		0.356	-0.000354		0.376	-4.51e-05		0.343	-0.00391		0.36	-0.0035
0.343	-0.000191		0.363	0.000118		0.355	-0.00036		0.377	-3.7e-05		0.342	-0.00393		0.361	-0.00347
0.343	-0.000191		0.364	0.000118		0.354	-0.000363		0.378	-3.29e-05		0.341	-0.00394		0.362	-0.00345
0.342	-0.00019		0.365	0.000122		0.353	-0.000366		0.379	-2.96e-05		0.34	-0.00396		0.363	-0.00343
0.341	-0.000195		0.366	0.000126		0.352	-0.00037		0.38	-2.15e-05		0.339	-0.00398		0.364	-0.0034
0.34	-0.000193		0.367	0.000123		0.351	-0.000373		0.381	-1.87e-05		0.338	-0.004		0.365	-0.00338
0.339	-0.000194		0.368	0.000126		0.35	-0.000377		0.382	-1.22e-05		0.337	-0.00403		0.366	-0.00335
0.338	-0.000195		0.369	0.000128		0.349	-0.000379		0.383	-1.16e-05		0.336	-0.00405		0.367	-0.00333
0.337	-0.000194		0.37	0.000132		0.348	-0.000383		0.384	-8.13e-06		0.335	-0.00407		0.368	-0.00331
0.336	-0.000194		0.371	0.00013		0.347	-0.000387		0.385	-7.57e-07		0.334	-0.00409		0.369	-0.00329
0.335	-0.000195		0.372	0.000132		0.346	-0.00039		0.386	3.91e-06		0.333	-0.00411		0.37	-0.00327
0.334	-0.000195		0.373	0.000138		0.345	-0.000396		0.387	8.07e-06		0.332	-0.00414		0.371	-0.00325
0.333	-0.000197		0.374	0.000137		0.344	-0.000398		0.388	7.48e-06		0.331	-0.00416		0.372	-0.00323
0.332	-0.000196		0.375	0.000135		0.343	-0.000403		0.389	1.15e-05		0.33	-0.00418		0.373	-0.00321
0.331	-0.000198		0.376	0.000137		0.342	-0.000406		0.39	1.89e-05		0.329	-0.00421		0.374	-0.00319
0.33	-0.000198		0.377	0.00014		0.341	-0.00041		0.391	2.17e-05		0.328	-0.00423		0.375	-0.00318
0.329	-0.000197		0.378	0.000144		0.34	-0.000416		0.392	2.47e-05		0.327	-0.00426		0.376	-0.00316
0.328	-0.000197		0.379	0.000136		0.339	-0.000419		0.393	2.58e-05		0.326	-0.00428		0.377	-0.00314
0.327	-0.000196		0.38	0.000141		0.338	-0.000423		0.394	2.95e-05		0.325	-0.00431		0.378	-0.00313
0.326	-0.000196		0.381	0.000146		0.337	-0.000429		0.395	3.22e-05		0.324	-0.00434		0.379	-0.00311
0.325	-0.000199		0.382	0.000147		0.336	-0.000434		0.396	3.62e-05		0.323	-0.00436		0.38	-0.0031
0.324	-0.000198		0.383	0.000144		0.335	-0.000438		0.397	4.02e-05		0.322	-0.00439		0.381	-0.00308
0.323	-0.000201		0.384	0.000146		0.334	-0.000442		0.398	4.22e-05		0.321	-0.00442		0.382	-0.00307
0.322	-0.000203		0.385	0.00015		0.333	-0.000448		0.399	4.29e-05		0.32	-0.00444		0.383	-0.00306
0.321	-0.000203		0.386	0.000152		0.332	-0.000452		0.4	4.8e-05		0.319	-0.00447		0.384	-0.00304
0.32	-0.000202		0.387	0.000148		0.331	-0.000456		0.401	5.01e-05		0.318	-0.0045		0.385	-0.00303
0.319	-0.0002		0.388	0.00015		0.33	-0.000463		0.402	5.54e-05		0.317	-0.00453		0.386	-0.00302
0.318	-0.000203		0.389	0.000152		0.329	-0.000467		0.403	5.32e-05		0.316	-0.00456		0.387	-0.00301
0.317	-0.000202		0.39	0.000155		0.328	-0.000474		0.404	5.73e-05		0.315	-0.00459		0.388	-0.00299
0.316	-0.000204		0.391	0.000153		0.327	-0.000481		0.405	6.03e-05		0.314	-0.00462		0.389	-0.00298
0.315	-0.000203		0.392	0.000155		0.326	-0.000484		0.406	6.47e-05		0.313	-0.00465		0.39	-0.00297
0.314	-0.000206		0.393	0.000158		0.325	-0.000492		0.407	6.82e-05		0.312	-0.00468		0.391	-0.00296
0.313	-0.000206		0.394	0.000157		0.324	-0.000496		0.408	6.66e-05		0.311	-0.00471		0.392	-0.00295
0.312	-0.000206		0.395	0.000158		0.323	-0.000503		0.409	6.91e-05		0.31	-0.00475		0.393	-0.00294
0.311	-0.000205		0.396	0.000157		0.322	-0.00051		0.41	7.41e-05		0.309	-0.00478		0.394	-0.00293
0.31	-0.000203		0.397	0.000161		0.321	-0.000514		0.411	7.36e-05		0.308	-0.00481		0.395	-0.00293
0.309	-0.000208		0.398	0.000164		0.32	-0.000522		0.412	8.14e-05		0.307	-0.00484		0.396	-0.00292
0.308	-0.000207		0.399	0.000158		0.319	-0.00053		0.413	7.71e-05		0.306	-0.00488		0.397	-0.00291
0.307	-0.000206		0.4	0.000163		0.318	-0.000534		0.414	8.31e-05		0.305	-0.00492		0.398	-0.0029
0.306	-0.000208		0.401	0.000164		0.317	-0.000542		0.415	8.5e-05		0.304	-0.00495		0.399	-0.00289
0.305	-0.000208		0.402	0.000167		0.316	-0.000547		0.416	8.54e-05		0.303	-0.00498		0.4	-0.00288
0.304	-0.000207		0.403	0.000164		0.315	-0.000557		0.417	9.23e-05		0.302	-0.00502		0.401	-0.00288
0.303	-0.000208		0.404	0.000164		0.314	-0.000564		0.418	8.87e-05		0.301	-0.00506		0.402	-0.00287
0.302	-0.000208		0.405	0.000169		0.313	-0.000569		0.419	9.13e-05		0.3	-0.00509		0.403	-0.00287
0.301	-0.00021		0.406	0.000169		0.312	-0.000578		0.42	9.39e-05		0.299	-0.00513		0.404	-0.00286
0.3	-0.000208		0.407	0.000165		0.311	-0.000586		0.421	9.74e-05		0.298	-0.00517		0.405	-0.00285
0.299	-0.000209		0.408	0.000171		0.31	-0.000593		0.422	0.000102		0.297	-0.00521		0.406	-0.00284
0.298	-0.000209		0.409	0.000169		0.309	-0.000601		0.423	9.95e-05		0.296	-0.00524		0.407	-0.00284
0.297	-0.000208		0.41	0.000172		0.308	-0.000607		0.424	0.000103		0.295	-0.00528		0.408	-0.00284
0.296	-0.000212		0.411	0.000171		0.307	-0.000616		0.425	0.000106		0.294	-0.00532		0.409	-0.00283
0.295	-0.000209		0.412	0.000171		0.306	-0.000625		0.426	0.000107		0.293	-0.00536		0.41	-0.00282
0.294	-0.000209		0.413	0.000176		0.305	-0.000633		0.427	0.00011		0.292	-0.0054		0.411	-0.00282
0.293	-0.000211		0.414	0.000175		0.304	-0.000642		0.428	0.000108		0.291	-0.00544		0.412	-0.00281
0.292	-0.000208		0.415	0.000173		0.303	-0.00065		0.429	0.000111		0.29	-0.00548		0.413	-0.00281
0.291	-0.000213		0.416	0.000176		0.302	-0.000657		0.43	0.000116		0.289	-0.00552		0.414	-0.00281
0.29	-0.000212		0.417	0.000177		0.301	-0.000668		0.431	0.000115		0.288	-0.00556		0.415	-0.0028
0.289	-0.000214		0.418	0.000179		0.3	-0.000676		0.432	0.000121		0.287	-0.00561		0.416	-0.0028
0.288	-0.000215		0.419	0.000176		0.299	-0.000686		0.433	0.000119		0.286	-0.00565		0.417	-0.00279
0.287	-0.000211		0.42	0.00018		0.298	-0.000694		0.434	0.000121		0.285	-0.00569		0.418	-0.00279
0.286	-0.000212		0.421	0.000179		0.297	-0.000704		0.435	0.000122		0.284	-0.00573		0.419	-0.00279
0.285	-0.000214		0.422	0.00018		0.296	-0.000713		0.436	0.000123		0.283	-0.00577		0.42	-0.00279
0.284	-0.000215		0.423	0.000179		0.295	-0.000724		0.437	0.00013		0.282	-0.00582		0.421	-0.00278
0.283	-0.000216		0.424	0.000183		0.294	-0.000733		0.438	0.000128		0.281	-0.00587		0.422	-0.00278
0.282	-0.000215		0.425	0.000184		0.293	-0.000742		0.439	0.000131		0.28	-0.00591		0.423	-0.00278
0.281	-0.000217		0.426	0.000184		0.292	-0.000752		0.44	0.000131		0.279	-0.00596		0.424	-0.00278
0.28	-0.000217		0.427	0.000182		0.291	-0.000763		0.441	0.000133		0.278	-0.006		0.425	-0.00277
0.279	-0.000215		0.428	0.000183		0.29	-0.000774		0.442	0.000141		0.277	-0.00604		0.426	-0.00277
0.278	-0.000218		0.429	0.000183		0.289	-0.000783		0.443	0.000131		0.276	-0.00609		0.427	-0.00277
0.277	-0.000217		0.43	0.000185		0.288	-0.000793		0.444	0.000139		0.275	-0.00613		0.428	-0.00277
0.276	-0.000218		0.431	0.000183		0.287	-0.000805		0.445	0.000141		0.274	-0.00618		0.429	-0.00277
0.275	-0.000218		0.432	0.000186		0.286	-0.000814		0.446	0.000142		0.273	-0.00623		0.43	-0.00276
0.274	-0.000219		0.433	0.000187		0.285	-0.000826		0.447	0.000148		0.272	-0.00627		0.431	-0.00276
0.273	-0.00022		0.434	0.000185		0.284	-0.000838		0.448	0.000142		0.271	-0.00632		0.432	-0.00276
0.272	-0.00022		0.435	0.000186		0.283	-0.000847		0.449	0.000147		0.27	-0.00637		0.433	-0.00276
0.271	-0.000219		0.436	0.000188		0.282	-0.00086		0.45	0.000149		0.269	-0.00642		0.434	-0.00276
0.27	-0.000219		0.437	0.000188		0.281	-0.000871		0.451	0.000147		0.268	-0.00647		0.435	-0.00276
0.269	-0.000223		0.438	0.00019		0.28	-0.000884		0.452	0.000155		0.267	-0.00652		0.436	-0.00276
0.268	-0.00022		0.439	0.000181		0.279	-0.000895		0.453	0.00015		0.266	-0.00657		0.437	-0.00276
0.267	-0.00022		0.44	0.000189		0.278	-0.000905		0.454	0.000156		0.265	-0.00662		0.438	-0.00276
0.266	-0.000222		0.441	0.000191		0.277	-0.000919		0.455	0.000157		0.264	-0.00666		0.439	-0.00276
0.265	-0.000221		0.442	0.00019		0.276	-0.00093		0.456	0.000155		0.263	-0.00671		0.44	-0.00276
0.264	-0.000223		0.443	0.000191		0.275	-0.000942		0.457	0.000164		0.262	-0.00677		0.441	-0.00276
0.263	-0.000222		0.444	0.00019		0.274	-0.000955		0.458	0.000159		0.261	-0.00682		0.442	-0.00275
0.262	-0.000222		0.445	0.000194		0.273	-0.000965		0.459	0.000161		0.26	-0.00686		0.443	-0.00276
0.261	-0.000224		0.446	0.000193		0.272	-0.000979		0.46	0.000165		0.259	-0.00692		0.444	-0.00276
0.26	-0.000223		0.447	0.000188		0.271	-0.000993		0.461	0.000164		0.258	-0.00697		0.445	-0.00276
0.259	-0.000226		0.448	0.000193		0.27	-0.001		0.462	0.000174		0.257	-0.00702		0.446	-0.00276
0.257	-0.000226		0.449	0.000193		0.269	-0.00102		0.463	0.000166		0.256	-0.00707		0.447	-0.00276
0.256	-0.000224		0.45	0.000196		0.268	-0.00103		0.464	0.000169		0.255	-0.00712		0.448	-0.00276
0.255	-0.000227		0.451	0.000192		0.268	-0.00102		0.465	0.000171		0.254	-0.00717		0.449	-0.00276
0.255	-0.000224		0.452	0.000193		0.268	-0.00071		0.466	0.000171		0.253	-0.00723		0.45	-0.00276
0.254	-0.000226		0.452	0.000154		0.269	-0.000695		0.467	0.000176		0.252	-0.00728		0.451	-0.00276
0.253	-0.000228		0.452	-0.000225		0.27	-0.000681		0.468	0.000175		0.251	-0.00733		0.452	-0.00276
0.252	-0.000228		0.451	-0.000223		0.271	-0.000664		0.469	0.000176		0.25	-0.00738		0.453	-0.00281
0.25	-0.000369		0.45	-0.000231		0.272	-0.00065		0.47	0.000179		0.249	-0.00743		0.452	-0.00316
0.249	-0.000214		0.449	-0.00023		0.273	-0.000636		0.471	0.000178		0.248	-0.00749		0.451	-0.00316
0.248	-0.000228		0.448	-0.000228		0.274	-0.000624		0.472	0.000185		0.247	-0.00754		0.45	-0.00316
0.247	-0.000229		0.447	-0.000229		0.275	-0.000607		0.473	0.000182		0.246	-0.00759		0.449	-0.00316
0.246	-0.000232		0.446	-0.000233		0.276	-0.000598		0.474	0.000185		0.245	-0.00765		0.448	-0.00316
0.245	-0.000233		0.445	-0.000234		0.277	-0.000583		0.475	0.000183		0.244	-0.0077		0.447	-0.00316
0.244	-0.000233		0.444	-0.000232		0.278	-0.000571		0.476	0.000185		0.243	-0.00775		0.446	-0.00316
0.243	-0.000234		0.443	-0.000234		0.279	-0.000557		0.477	0.000191		0.242	-0.0078		0.445	-0.00316
0.242	-0.000233		0.442	-0.000238		0.28	-0.000544		0.478	0.000188		0.241	-0.00786		0.444	-0.00316
0.241	-0.000235		0.441	-0.000235		0.281	-0.000534		0.479	0.000191		0.24	-0.0079		0.443	-0.00316
0.24	-0.000235		0.44	-0.000237		0.282	-0.00052		0.48	0.000191		0.239	-0.00796		0.442	-0.00316
0.239	-0.000234		0.439	-0.000235		0.283	-0.000507		0.481	0.000192		0.238	-0.00801		0.441	-0.00316
0.238	-0.000235		0.438	-0.000238		0.284	-0.000498		0.482	0.000199		0.237	-0.00807		0.44	-0.00316
0.237	-0.000236		0.437	-0.000239		0.285	-0.000485		0.483	0.000192		0.236	-0.00812		0.439	-0.00316
0.236	-0.000237		0.436	-0.000236		0.286	-0.000474		0.484	0.000197		0.235	-0.00817		0.438	-0.00316
0.235	-0.000239		0.435	-0.000239		0.287	-0.000461		0.485	0.000197		0.234	-0.00822		0.437	-0.00316
0.234	-0.000238		0.434	-0.00024		0.288	-0.000451		0.486	0.000196		0.233	-0.00828		0.436	-0.00316
0.233	-0.000239		0.433	-0.000241		0.289	-0.000443		0.487	0.000202		0.232	-0.00833		0.435	-0.00316
0.232	-0.000238		0.432	-0.000242		0.29	-0.000429		0.488	0.000197		0.231	-0.00839		0.434	-0.00316
0.231	-0.00024		0.431	-0.000238		0.291	-0.000419		0.489	0.000202		0.23	-0.00844		0.433	-0.00317
0.23	-0.000239		0.43	-0.000242		0.292	-0.000409		0.49	0.000203		0.229	-0.00849		0.432	-0.00316
0.229	-0.000239		0.429	-0.000241		0.293	-0.000398		0.491	0.0002		0.228	-0.00854		0.431	-0.00317
0.228	-0.000244		0.428	-0.000241		0.294	-0.000389		0.492	0.000207		0.227	-0.00859		0.43	-0.00317
0.227	-0.000243		0.427	-0.000244		0.295	-0.000377		0.493	0.000202		0.226	-0.00865		0.429	-0.00317
0.226	-0.000245		0.426	-0.000243		0.296	-0.000369		0.494	0.000209		0.225	-0.0087		0.428	-0.00317
0.225	-0.000244		0.425	-0.000244		0.297	-0.000361		0.495	0.000205		0.224	-0.00875		0.427	-0.00317
0.224	-0.000245		0.424	-0.000246		0.298	-0.000349		0.496	0.000204		0.223	-0.0088		0.426	-0.00318
0.223	-0.000247		0.423	-0.000242		0.299	-0.00034		0.497	0.000213		0.222	-0.00885		0.425	-0.00318
0.222	-0.000245		0.422	-0.000244		0.3	-0.000331		0.498	0.000207		0.221	-0.0089		0.424	-0.00318
0.221	-0.000246		0.421	-0.000247		0.301	-0.000322		0.499	0.000208		0.22	-0.00896		0.423	-0.00318
0.22	-0.000248		0.42	-0.000246		0.302	-0.000314		0.5	0.000208		0.219	-0.00901		0.422	-0.00318
0.219	-0.000249		0.419	-0.000246		0.303	-0.000301		0.501	0.000207		0.218	-0.00906		0.421	-0.00319
0.218	-0.000252		0.418	-0.000246		0.304	-0.000296		0.502	0.000215		0.217	-0.00911		0.42	-0.00319
0.217	-0.00025		0.417	-0.000247		0.305	-0.000288		0.503	0.00021		0.216	-0.00916		0.419	-0.00319
0.216	-0.000251		0.416	-0.000247		0.306	-0.000278		0.504	0.000212		0.215	-0.00921		0.418	-0.0032
0.215	-0.000253		0.415	-0.000246		0.307	-0.00027		0.505	0.000212		0.214	-0.00926		0.417	-0.0032
0.214	-0.000252		0.414	-0.000246		0.308	-0.000263		0.506	0.000212		0.213	-0.00931		0.416	-0.0032
0.213	-0.000255		0.413	-0.000249		0.309	-0.000255		0.507	0.000215		0.212	-0.00936		0.415	-0.0032
0.212	-0.000257		0.412	-0.000247		0.31	-0.000247		0.508	0.000212		0.211	-0.0094		0.414	-0.00321
0.211	-0.000255		0.411	-0.000246		0.311	-0.000238		0.509	0.000213		0.21	-0.00946		0.413	-0.00321
0.21	-0.000256		0.41	-0.000251		0.312	-0.000233		0.51	0.000216		0.209	-0.00951		0.412	-0.00322
0.209	-0.000258		0.409	-0.00025		0.313	-0.000225		0.511	0.000212		0.208	-0.00955		0.411	-0.00322
0.208	-0.000259		0.408	-0.000248		0.314	-0.000218		0.512	0.000219		0.207	-0.0096		0.41	-0.00322
0.207	-0.00026		0.407	-0.000249		0.315	-0.000208		0.513	0.000216		0.206	-0.00965		0.409	-0.00323
0.206	-0.000262		0.406	-0.000248		0.316	-0.000204		0.514	0.000217		0.205	-0.0097		0.408	-0.00323
0.205	-0.000262		0.405	-0.000251		0.317	-0.000197		0.515	0.000215		0.204	-0.00974		0.407	-0.00324
0.204	-0.000265		0.404	-0.000249		0.318	-0.000189		0.516	0.000214		0.203	-0.0098		0.406	-0.00325
0.203	-0.000264		0.403	-0.00025		0.319	-0.000182		0.517	0.000217		0.202	-0.00984		0.405	-0.00325
0.202	-0.000265		0.402	-0.000254		0.32	-0.000177		0.518	0.000217		0.201	-0.00989		0.404	-0.00325
0.201	-0.000267		0.401	-0.000252		0.321	-0.00017		0.519	0.000218		0.2	-0.00993		0.403	-0.00326
0.2	-0.000267		0.4	-0.000252		0.322	-0.000164		0.52	0.000216		0.199	-0.00998		0.402	-0.00327
0.199	-0.000268		0.399	-0.00025		0.323	-0.000157		0.521	0.000218		0.198	-0.01		0.401	-0.00327
0.198	-0.000268		0.398	-0.000253		0.324	-0.000153		0.522	0.000222		0.197	-0.0101		0.4	-0.00328
0.197	-0.000269		0.397	-0.000257		0.325	-0.000145		0.523	0.000217		0.196	-0.0101		0.399	-0.00329
0.196	-0.000274		0.396	-0.000252		0.326	-0.000139		0.524	0.00022		0.195	-0.0102		0.398	-0.0033
0.195	-0.000271		0.395	-0.000253		0.327	-0.000134		0.525	0.000217		0.194	-0.0102		0.397	-0.0033
0.194	-0.000273		0.394	-0.000255		0.328	-0.000128		0.526	0.000218		0.193	-0.0103		0.396	-0.00331
0.193	-0.000276		0.393	-0.000256		0.329	-0.000124		0.527	0.000221		0.192	-0.0103		0.395	-0.00331
0.192	-0.000275		0.392	-0.000255		0.33	-0.000118		0.528	0.000217		0.191	-0.0103		0.394	-0.00332
0.191	-0.000278		0.391	-0.000254		0.331	-0.000111		0.529	0.000221		0.19	-0.0104		0.393	-0.00333
0.19	-0.000275		0.39	-0.000255		0.332	-0.000109		0.53	0.00022		0.189	-0.0104		0.392	-0.00334
0.189	-0.000279		0.389	-0.000257		0.333	-0.000101		0.531	0.000216		0.188	-0.0105		0.391	-0.00335
0.188	-0.000282		0.388	-0.000254		0.334	-9.84e-05		0.532	0.000224		0.187	-0.0105		0.39	-0.00336
0.187	-0.000281		0.387	-0.000257		0.335	-9.33e-05		0.533	0.000219		0.186	-0.0106		0.389	-0.00337
0.186	-0.000285		0.386	-0.000258		0.336	-8.66e-05		0.534	0.000223		0.185	-0.0106		0.388	-0.00338
0.185	-0.000288		0.385	-0.000256		0.337	-8.37e-05		0.535	0.00022		0.184	-0.0106		0.387	-0.00338
0.184	-0.000286		0.384	-0.000257		0.338	-7.66e-05		0.536	0.000217		0.183	-0.0107		0.386	-0.0034
0.183	-0.000289		0.383	-0.000256		0.339	-7.23e-05		0.537	0.000224		0.182	-0.0107		0.385	-0.00341
0.182	-0.000288		0.382	-0.000257		0.34	-6.95e-05		0.538	0.000221		0.181	-0.0108		0.384	-0.00342
0.181	-0.00029		0.381	-0.000259		0.341	-6.32e-05		0.539	0.000222		0.18	-0.0108		0.383	-0.00343
0.18	-0.000292		0.38	-0.000257		0.342	-6.19e-05		0.54	0.000222		0.179	-0.0109		0.382	-0.00344
0.179	-0.000292		0.379	-0.000259		0.343	-5.42e-05		0.541	0.000216		0.178	-0.0109		0.381	-0.00345
0.178	-0.000295		0.378	-0.000259		0.344	-5.24e-05		0.542	0.000226		0.177	-0.0109		0.38	-0.00346
0.177	-0.000294		0.377	-0.000259		0.345	-5.05e-05		0.543	0.000221		0.176	-0.011		0.379	-0.00347
0.176	-0.000297		0.376	-0.000259		0.346	-4.4e-05		0.544	0.000222		0.175	-0.011		0.378	-0.00349
0.175	-0.000297		0.375	-0.000259		0.347	-4.06e-05		0.545	0.000225		0.174	-0.0111		0.377	-0.0035
0.174	-0.000298		0.374	-0.00026		0.348	-3.73e-05		0.546	0.000222		0.173	-0.0111		0.376	-0.00351
0.173	-0.000299		0.373	-0.000262		0.349	-3.27e-05		0.547	0.000225		0.172	-0.0111		0.375	-0.00353
0.172	-0.0003		0.372	-0.000259		0.35	-2.91e-05		0.548	0.000225		0.171	-0.0112		0.374	-0.00354
0.171	-0.000303		0.371	-0.000261		0.351	-2.36e-05		0.549	0.000225		0.17	-0.0112		0.373	-0.00356
0.17	-0.000302		0.37	-0.000263		0.352	-2.48e-05		0.55	0.000225		0.169	-0.0113		0.372	-0.00357
0.169	-0.000304		0.369	-0.000264		0.353	-1.89e-05		0.551	0.000222		0.168	-0.0113		0.371	-0.00359
0.168	-0.000306		0.368	-0.000263		0.354	-1.62e-05		0.552	0.000226		0.167	-0.0113		0.37	-0.0036
0.167	-0.000308		0.367	-0.000263		0.355	-1.26e-05		0.553	0.000226		0.166	-0.0114		0.369	-0.00362
0.166	-0.000308		0.366	-0.000263		0.356	-1.11e-05		0.554	0.000227		0.165	-0.0114		0.368	-0.00363
0.165	-0.00031		0.365	-0.000266		0.357	-8.78e-06		0.555	0.000225		0.164	-0.0114		0.367	-0.00365
0.164	-0.000314		0.364	-0.000265		0.358	-4.74e-06		0.556	0.000223		0.163	-0.0115		0.366	-0.00367
0.163	-0.000314		0.363	-0.000265		0.359	-2.77e-07		0.557	0.000227		0.162	-0.0115		0.365	-0.00369
0.162	-0.000317		0.362	-0.000266		0.36	4.8e-07		0.558	0.000229		0.161	-0.0116		0.364	-0.0037
0.161	-0.000319		0.361	-0.000267		0.361	3.62e-06		0.559	0.000226		0.16	-0.0116		0.363	-0.00372
0.16	-0.000317		0.36	-0.000268		0.362	5.35e-06		0.56	0.000227		0.159	-0.0116		0.362	-0.00374
0.159	-0.000321		0.359	-0.000267		0.363	1.03e-05		0.561	0.000225		0.158	-0.0117		0.361	-0.00376
0.158	-0.000322		0.358	-0.000268		0.364	9.7e-06		0.562	0.000231		0.157	-0.0117		0.36	-0.00377
0.157	-0.000324		0.357	-0.000269		0.365	1.42e-05		0.563	0.000228		0.156	-0.0117		0.359	-0.00379
0.156	-0.000328		0.356	-0.000269		0.366	1.62e-05		0.564	0.00023		0.155	-0.0118		0.358	-0.00382
0.155	-0.000327		0.355	-0.00027		0.367	1.87e-05		0.565	0.000228		0.154	-0.0118		0.357	-0.00383
0.154	-0.000333		0.354	-0.00027		0.368	1.32e-05		0.566	0.000231		0.153	-0.0118		0.356	-0.00386
0.153	-0.000332		0.353	-0.000271		0.367	-0.000306		0.566	0.000183		0.153	-0.0118		0.355	-0.00388
0.152	-0.000335		0.352	-0.00022		0.366	-0.000306		0.566	-0.000151		0.153	-0.0113		0.354	-0.0039
0.151	-0.000314		0.353	0.000116		0.365	-0.000314		0.565	-0.000161		0.154	-0.0111		0.353	-0.00392
0.152	-2e-06		0.354	0.000121		0.364	-0.000315		0.564	-0.000169		0.155	-0.0109		0.352	-0.00391
0.153	6.6e-06		0.355	0.000122		0.363	-0.000319		0.563	-0.000176		0.156	-0.0108		0.353	-0.00349
0.154	1.1e-05		0.356	0.000122		0.362	-0.000323		0.562	-0.000183		0.157	-0.0106		0.354	-0.00345
0.155	1.46e-05		0.357	0.000127		0.361	-0.000325		0.561	-0.000184		0.158	-0.0104		0.355	-0.00342
0.156	2.22e-05		0.358	0.000131		0.36	-0.000329		0.56	-0.000189		0.159	-0.0103		0.356	-0.00339
0.157	2.52e-05		0.359	0.000131		0.359	-0.000333		0.559	-0.000193		0.16	-0.0102		0.357	-0.00336
0.158	2.77e-05		0.36	0.000136		0.358	-0.000334		0.558	-0.000199		0.161	-0.01		0.358	-0.00333
0.159	3.32e-05		0.361	0.000136		0.357	-0.000338		0.557	-0.000203		0.162	-0.00991		0.359	-0.0033
0.16	3.48e-05		0.362	0.000141		0.356	-0.00034		0.556	-0.0002		0.163	-0.0098		0.36	-0.00328
0.161	4.12e-05		0.363	0.000139		0.355	-0.000344		0.555	-0.000204		0.164	-0.00967		0.361	-0.00325
0.162	4.24e-05		0.364	0.000138		0.354	-0.000348		0.554	-0.000207		0.165	-0.00956		0.362	-0.00323
0.163	4.54e-05		0.365	0.000144		0.353	-0.000348		0.553	-0.00021		0.166	-0.00945		0.363	-0.00321
0.164	5.1e-05		0.366	0.000142		0.352	-0.000353		0.552	-0.000212		0.167	-0.00934		0.364	-0.00318
0.165	5.35e-05		0.367	0.000143		0.351	-0.000357		0.551	-0.000211		0.168	-0.00924		0.365	-0.00316
0.166	5.46e-05		0.368	0.000147		0.35	-0.000359		0.55	-0.000215		0.169	-0.00913		0.366	-0.00314
0.167	5.72e-05		0.369	0.000148		0.349	-0.000363		0.549	-0.000214		0.17	-0.00903		0.367	-0.00312
0.168	6.03e-05		0.37	0.000152		0.348	-0.000365		0.548	-0.000218		0.171	-0.00893		0.368	-0.0031
0.169	6.4e-05		0.371	0.000147		0.347	-0.00037		0.547	-0.000221		0.172	-0.00883		0.369	-0.00308
0.17	6.49e-05		0.372	0.000149		0.346	-0.000373		0.546	-0.000217		0.173	-0.00874		0.37	-0.00306
0.171	6.71e-05		0.373	0.000156		0.345	-0.000376		0.545	-0.000222		0.174	-0.00865		0.371	-0.00304
0.172	6.89e-05		0.374	0.000153		0.344	-0.000379		0.544	-0.000221		0.175	-0.00856		0.372	-0.00303
0.173	7.22e-05		0.375	0.000153		0.343	-0.000383		0.543	-0.000224		0.176	-0.00847		0.373	-0.00301
0.174	7.29e-05		0.376	0.000154		0.342	-0.000387		0.542	-0.000228		0.177	-0.00838		0.374	-0.00299
0.175	7.54e-05		0.377	0.000157		0.341	-0.000391		0.541	-0.000224		0.178	-0.0083		0.375	-0.00298
0.176	7.73e-05		0.378	0.000159		0.34	-0.000394		0.54	-0.000227		0.179	-0.00821		0.376	-0.00296
0.177	8.15e-05		0.379	0.000155		0.339	-0.000398		0.539	-0.000227		0.18	-0.00813		0.377	-0.00294
0.178	8.25e-05		0.38	0.000159		0.338	-0.000402		0.538	-0.000229		0.181	-0.00805		0.378	-0.00293
0.179	8.38e-05		0.381	0.000161		0.337	-0.000408		0.537	-0.000233		0.182	-0.00797		0.379	-0.00292
0.18	8.68e-05		0.382	0.000162		0.336	-0.00041		0.536	-0.000228		0.183	-0.00789		0.38	-0.0029
0.181	9.02e-05		0.383	0.00016		0.335	-0.000414		0.535	-0.000233		0.184	-0.00781		0.381	-0.00289
0.182	8.73e-05		0.384	0.000162		0.334	-0.000418		0.534	-0.000235		0.185	-0.00774		0.382	-0.00287
0.183	9.14e-05		0.385	0.000163		0.333	-0.000423		0.533	-0.000233		0.186	-0.00766		0.383	-0.00287
0.184	9.35e-05		0.386	0.000166		0.332	-0.000429		0.532	-0.000239		0.187	-0.00759		0.384	-0.00285
0.185	9.5e-05		0.387	0.000163		0.331	-0.000433		0.531	-0.000235		0.188	-0.00751		0.385	-0.00284
0.186	9.56e-05		0.388	0.000166		0.33	-0.000439		0.53	-0.000237		0.189	-0.00744		0.386	-0.00283
0.187	9.58e-05		0.389	0.000168		0.329	-0.000441		0.529	-0.000238		0.19	-0.00737		0.387	-0.00282
0.188	0.000101		0.39	0.000169		0.328	-0.000448		0.528	-0.000238		0.191	-0.0073		0.388	-0.00281
0.189	0.000103		0.391	0.000166		0.327	-0.000454		0.527	-0.000243		0.192	-0.00723		0.389	-0.0028
0.19	0.000101		0.392	0.000168		0.326	-0.000456		0.526	-0.000241		0.193	-0.00717		0.39	-0.00279
0.191	0.000105		0.393	0.000171		0.325	-0.000464		0.525	-0.000241		0.194	-0.0071		0.391	-0.00278
0.192	0.000104		0.394	0.00017		0.324	-0.000468		0.524	-0.000244		0.195	-0.00703		0.392	-0.00277
0.193	0.000109		0.395	0.000172		0.323	-0.000474		0.523	-0.000243		0.196	-0.00697		0.393	-0.00276
0.194	0.000108		0.396	0.000171		0.322	-0.000481		0.522	-0.000249		0.197	-0.0069		0.394	-0.00275
0.195	0.000107		0.397	0.000174		0.321	-0.000484		0.521	-0.000244		0.198	-0.00684		0.395	-0.00275
0.196	0.00011		0.398	0.000176		0.32	-0.00049		0.52	-0.000244		0.199	-0.00678		0.396	-0.00273
0.197	0.000113		0.399	0.00017		0.319	-0.000498		0.519	-0.000249		0.2	-0.00671		0.397	-0.00273
0.198	0.000113		0.4	0.000177		0.318	-0.000502		0.518	-0.000248		0.201	-0.00666		0.398	-0.00272
0.199	0.000115		0.401	0.000176		0.317	-0.00051		0.517	-0.000251		0.202	-0.00659		0.399	-0.00271
0.2	0.000114		0.402	0.000177		0.316	-0.000515		0.516	-0.00025		0.203	-0.00654		0.4	-0.00271
0.201	0.000119		0.403	0.000176		0.315	-0.000522		0.515	-0.00025		0.204	-0.00647		0.401	-0.0027
0.202	0.000117		0.404	0.000176		0.313	-0.000529		0.514	-0.000252		0.205	-0.00642		0.402	-0.00269
0.203	0.000118		0.405	0.000181		0.313	-0.000535		0.513	-0.000252		0.206	-0.00636		0.403	-0.00269
0.204	0.000119		0.406	0.000179		0.312	-0.000542		0.512	-0.000255		0.207	-0.0063		0.404	-0.00268
0.205	0.000122		0.407	0.000176		0.31	-0.000549		0.511	-0.000255		0.208	-0.00625		0.405	-0.00268
0.206	0.00012		0.408	0.000182		0.31	-0.000555		0.51	-0.000255		0.209	-0.00619		0.406	-0.00267
0.207	0.000121		0.409	0.000181		0.309	-0.000564		0.509	-0.000255		0.21	-0.00614		0.407	-0.00267
0.208	0.000124		0.41	0.000182		0.308	-0.000569		0.508	-0.000257		0.211	-0.00608		0.408	-0.00267
0.209	0.000126		0.411	0.000183		0.307	-0.000578		0.507	-0.00026		0.212	-0.00603		0.409	-0.00266
0.21	0.000126		0.412	0.000182		0.306	-0.000586		0.506	-0.000259		0.213	-0.00598		0.41	-0.00265
0.211	0.000127		0.413	0.000185		0.305	-0.000591		0.505	-0.000259		0.214	-0.00592		0.411	-0.00265
0.212	0.000128		0.414	0.000186		0.304	-0.000601		0.504	-0.000259		0.215	-0.00587		0.412	-0.00265
0.213	0.000132		0.415	0.000184		0.303	-0.000609		0.503	-0.00026		0.216	-0.00582		0.413	-0.00265
0.214	0.000132		0.416	0.000186		0.302	-0.000617		0.502	-0.000267		0.217	-0.00576		0.414	-0.00264
0.215	0.000133		0.417	0.000185		0.301	-0.000625		0.501	-0.000261		0.218	-0.00571		0.415	-0.00264
0.216	0.000134		0.418	0.00019		0.3	-0.000631		0.5	-0.000264		0.219	-0.00567		0.416	-0.00263
0.217	0.000137		0.419	0.000184		0.299	-0.000641		0.499	-0.000264		0.22	-0.00562		0.417	-0.00263
0.218	0.000135		0.42	0.000186		0.298	-0.000649		0.498	-0.000263		0.221	-0.00557		0.418	-0.00263
0.219	0.000135		0.421	0.000188		0.297	-0.000658		0.497	-0.000269		0.222	-0.00552		0.419	-0.00263
0.22	0.000138		0.422	0.000189		0.296	-0.000668		0.496	-0.000265		0.223	-0.00547		0.42	-0.00262
0.221	0.000141		0.423	0.000188		0.295	-0.000676		0.495	-0.000266		0.224	-0.00542		0.421	-0.00262
0.222	0.000137		0.424	0.00019		0.294	-0.000686		0.494	-0.000271		0.225	-0.00538		0.422	-0.00262
0.223	0.000143		0.425	0.000191		0.293	-0.000695		0.493	-0.000265		0.226	-0.00533		0.423	-0.00262
0.224	0.000142		0.426	0.000191		0.292	-0.000704		0.492	-0.000273		0.227	-0.00529		0.424	-0.00261
0.225	0.000142		0.427	0.000189		0.291	-0.000714		0.491	-0.000269		0.228	-0.00524		0.425	-0.00261
0.226	0.000142		0.428	0.000192		0.29	-0.000724		0.49	-0.00027		0.229	-0.00519		0.426	-0.00261
0.227	0.000141		0.429	0.000193		0.289	-0.000752		0.489	-0.000271		0.23	-0.00515		0.427	-0.00261
0.228	0.000144		0.43	0.000193		0.288	-0.000755		0.488	-0.000269		0.231	-0.0051		0.428	-0.00261
0.229	0.000147		0.431	0.000192		0.287	-0.00076		0.487	-0.000273		0.232	-0.00506		0.429	-0.00261
0.23	0.000145		0.432	0.000191		0.286	-0.000768		0.486	-0.000274		0.233	-0.00502		0.43	-0.00261
0.231	0.000149		0.433	0.000195		0.285	-0.000776		0.485	-0.000272		0.234	-0.00497		0.431	-0.00261
0.232	0.000146		0.434	0.000195		0.284	-0.000787		0.484	-0.000276		0.235	-0.00493		0.432	-0.00261
0.233	0.00015		0.435	0.000194		0.283	-0.000797		0.483	-0.000272		0.236	-0.0049		0.433	-0.0026
0.234	0.000148		0.436	0.000195		0.282	-0.000808		0.482	-0.000278		0.237	-0.00485		0.434	-0.0026
0.235	0.000148		0.437	0.000196		0.281	-0.000818		0.481	-0.000277		0.238	-0.00481		0.435	-0.0026
0.236	0.000154		0.438	0.000199		0.28	-0.000828		0.48	-0.000275		0.239	-0.00477		0.436	-0.0026
0.237	0.000153		0.439	0.000194		0.279	-0.000841		0.479	-0.000279		0.24	-0.00473		0.437	-0.0026
0.238	0.000152		0.44	0.000198		0.278	-0.00085		0.478	-0.000276		0.241	-0.00469		0.438	-0.0026
0.239	0.000154		0.441	0.000197		0.277	-0.000863		0.477	-0.000281		0.242	-0.00465		0.439	-0.0026
0.24	0.000155		0.442	0.000197		0.276	-0.000873		0.476	-0.000281		0.243	-0.00462		0.44	-0.0026
0.241	0.000157		0.443	0.000198		0.275	-0.000884		0.475	-0.000279		0.244	-0.00458		0.441	-0.0026
0.242	0.000154		0.444	0.000197		0.274	-0.000898		0.474	-0.00028		0.245	-0.00454		0.442	-0.0026
0.243	0.000156		0.445	0.000199		0.273	-0.000907		0.473	-0.000279		0.246	-0.0045		0.443	-0.00261
0.244	0.000159		0.446	0.000201		0.272	-0.000921		0.472	-0.000285		0.247	-0.00447		0.444	-0.0026
0.245	0.00016		0.447	0.000197		0.271	-0.000935		0.471	-0.000282		0.248	-0.00443		0.445	-0.00261
0.246	0.000159		0.448	0.000202		0.27	-0.000945		0.47	-0.000284		0.249	-0.00439		0.446	-0.00261
0.247	0.000163		0.449	0.0002		0.269	-0.000959		0.469	-0.000284		0.25	-0.00436		0.447	-0.00261
0.248	0.000161		0.45	0.000202		0.268	-0.00097		0.468	-0.000282		0.251	-0.00432		0.448	-0.00261
0.249	0.000162		0.451	0.000202		0.267	-0.000985		0.467	-0.000288		0.252	-0.00429		0.449	-0.00261
0.25	0.000282		0.452	0.000199		0.266	-0.000998		0.466	-0.000286		0.253	-0.00425		0.45	-0.00261
0.252	0.000134		0.453	0.000204		0.265	-0.00101		0.465	-0.000286		0.254	-0.00422		0.451	-0.00261
0.253	0.000158		0.454	0.000203		0.264	-0.00102		0.464	-0.000287		0.255	-0.00418		0.452	-0.00261
0.254	0.000164		0.455	0.0002		0.263	-0.00104		0.463	-0.000284		0.256	-0.00415		0.453	-0.00262
0.255	0.000163		0.456	0.000204		0.262	-0.00105		0.462	-0.000292		0.257	-0.00412		0.454	-0.00262
0.256	0.000164		0.457	0.000205		0.261	-0.00106		0.461	-0.00029		0.258	-0.00408		0.455	-0.00262
0.257	0.000164		0.458	0.000208		0.26	-0.00107		0.46	-0.00029		0.259	-0.00405		0.456	-0.00262
0.258	0.000165		0.459	0.000204		0.259	-0.00109		0.459	-0.000291		0.26	-0.00402		0.457	-0.00262
0.259	0.000165		0.46	0.000204		0.258	-0.0011		0.458	-0.000289		0.261	-0.00399		0.458	-0.00262
0.26	0.000164		0.461	0.000207		0.257	-0.00112		0.457	-0.000296		0.262	-0.00396		0.459	-0.00263
0.261	0.000166		0.462	0.000208		0.256	-0.00113		0.456	-0.000293		0.263	-0.00393		0.46	-0.00263
0.262	0.000168		0.463	0.000204		0.255	-0.00115		0.455	-0.000295		0.264	-0.0039		0.461	-0.00264
0.263	0.000164		0.464	0.000205		0.254	-0.00116		0.454	-0.000298		0.265	-0.00386		0.462	-0.00263
0.264	0.000168		0.465	0.000205		0.253	-0.00118		0.453	-0.000292		0.266	-0.00384		0.463	-0.00264
0.265	0.000166		0.466	0.00021		0.252	-0.00119		0.452	-0.0003		0.267	-0.00381		0.464	-0.00264
0.266	0.00017		0.467	0.000207		0.251	-0.00121		0.451	-0.000298		0.268	-0.00378		0.465	-0.00264
0.267	0.000168		0.468	0.00021		0.25	-0.00122		0.45	-0.000299		0.269	-0.00375		0.466	-0.00265
0.268	0.000166		0.469	0.00021		0.249	-0.00124		0.449	-0.000301		0.27	-0.00372		0.467	-0.00265
0.269	0.000171		0.47	0.000212		0.248	-0.00125		0.448	-0.000295		0.271	-0.00369		0.468	-0.00265
0.27	0.000171		0.471	0.000208		0.247	-0.00127		0.447	-0.000304		0.272	-0.00367		0.469	-0.00266
0.271	0.000169		0.472	0.000211		0.246	-0.00128		0.446	-0.000302		0.273	-0.00364		0.47	-0.00266
0.272	0.000171		0.473	0.00021		0.245	-0.0013		0.445	-0.000303		0.274	-0.00361		0.471	-0.00266
0.273	0.000171		0.474	0.000212		0.244	-0.00131		0.444	-0.000305		0.275	-0.00359		0.472	-0.00266
0.274	0.000174		0.475	0.000211		0.243	-0.00133		0.443	-0.0003		0.276	-0.00356		0.473	-0.00267
0.275	0.000172		0.476	0.000214		0.242	-0.00135		0.442	-0.000308		0.277	-0.00353		0.474	-0.00267
0.276	0.000173		0.477	0.000213		0.241	-0.00136		0.441	-0.000307		0.278	-0.0035		0.475	-0.00267
0.277	0.000174		0.478	0.000214		0.24	-0.00138		0.44	-0.000306		0.279	-0.00348		0.476	-0.00267
0.278	0.000175		0.479	0.000211		0.239	-0.0014		0.439	-0.000309		0.28	-0.00346		0.477	-0.00268
0.279	0.000175		0.48	0.000216		0.238	-0.00141		0.438	-0.000306		0.281	-0.00343		0.478	-0.00268
0.28	0.000173		0.481	0.000215		0.237	-0.00143		0.437	-0.000312		0.282	-0.00341		0.479	-0.00268
0.281	0.000174		0.482	0.000213		0.236	-0.00144		0.436	-0.000308		0.283	-0.00339		0.48	-0.00268
0.282	0.000178		0.483	0.000214		0.235	-0.00146		0.435	-0.000312		0.284	-0.00336		0.481	-0.00268
0.283	0.000175		0.484	0.000215		0.234	-0.00148		0.434	-0.000315		0.285	-0.00334		0.482	-0.00268
0.284	0.000176		0.485	0.000218		0.233	-0.00149		0.433	-0.00031		0.286	-0.00331		0.483	-0.00269
0.285	0.000186		0.486	0.000217		0.232	-0.00151		0.432	-0.000317		0.287	-0.00329		0.484	-0.00269
0.286	0.000193		0.487	0.000215		0.231	-0.00153		0.431	-0.000316		0.288	-0.00327		0.485	-0.00269
0.287	0.000183		0.488	0.00022		0.23	-0.00154		0.43	-0.000319		0.289	-0.00325		0.486	-0.00269
0.288	0.000182		0.489	0.000221		0.229	-0.00156		0.429	-0.000319		0.29	-0.00322		0.487	-0.00269
0.289	0.00018		0.49	0.000218		0.228	-0.00158		0.428	-0.000315		0.291	-0.0032		0.488	-0.00269
0.29	0.00018		0.491	0.000219		0.227	-0.0016		0.427	-0.000322		0.292	-0.00318		0.489	-0.00269
0.291	0.000178		0.492	0.000218		0.226	-0.00162		0.426	-0.000322		0.293	-0.00316		0.49	-0.00269
0.292	0.000177		0.493	0.000221		0.225	-0.00163		0.425	-0.000323		0.294	-0.00314		0.491	-0.00269
0.293	0.00018		0.494	0.000222		0.224	-0.00165		0.424	-0.000324		0.295	-0.00312		0.492	-0.00268
0.294	0.000184		0.495	0.000219		0.223	-0.00167		0.423	-0.00032		0.296	-0.0031		0.493	-0.00268
0.295	0.000179		0.496	0.000224		0.222	-0.00168		0.422	-0.000328		0.297	-0.00308		0.494	-0.00268
0.296	0.000182		0.497	0.000221		0.221	-0.0017		0.421	-0.000326		0.298	-0.00306		0.495	-0.00268
0.297	0.000182		0.498	0.000224		0.22	-0.00172		0.42	-0.000328		0.299	-0.00304		0.496	-0.00268
0.298	0.000185		0.499	0.000223		0.219	-0.00174		0.419	-0.00033		0.3	-0.00302		0.497	-0.00267
0.299	0.000184		0.5	0.000222		0.218	-0.00176		0.418	-0.000328		0.301	-0.00301		0.498	-0.00267
0.3	0.000182		0.501	0.000228		0.217	-0.00178		0.417	-0.000336		0.302	-0.00299		0.499	-0.00267
0.301	0.000184		0.502	0.000223		0.216	-0.0018		0.416	-0.000333		0.303	-0.00297		0.5	-0.00266
0.302	0.000187		0.503	0.000222		0.215	-0.00181		0.415	-0.000334		0.304	-0.00295		0.501	-0.00266
0.303	0.000183		0.504	0.000225		0.214	-0.00183		0.414	-0.000337		0.305	-0.00293		0.502	-0.00265
0.304	0.000186		0.505	0.000224		0.213	-0.00185		0.413	-0.000333		0.306	-0.00292		0.503	-0.00265
0.305	0.000186		0.506	0.000227		0.212	-0.00187		0.412	-0.00034		0.307	-0.0029		0.504	-0.00264
0.306	0.000189		0.507	0.000223		0.211	-0.00189		0.411	-0.000338		0.308	-0.00289		0.505	-0.00263
0.307	0.000187		0.508	0.000226		0.21	-0.00191		0.41	-0.000341		0.309	-0.00287		0.506	-0.00263
0.308	0.000186		0.509	0.000227		0.209	-0.00193		0.409	-0.000344		0.31	-0.00285		0.507	-0.00262
0.309	0.00019		0.51	0.000228		0.208	-0.00195		0.408	-0.000339		0.311	-0.00284		0.508	-0.00262
0.31	0.00019		0.511	0.000226		0.207	-0.00196		0.407	-0.000347		0.312	-0.00282		0.509	-0.00261
0.311	0.000185		0.512	0.000226		0.206	-0.00198		0.406	-0.000348		0.313	-0.00281		0.51	-0.0026
0.312	0.000188		0.513	0.000228		0.205	-0.002		0.405	-0.00035		0.314	-0.00279		0.511	-0.0026
0.313	0.000188		0.514	0.000227		0.204	-0.00202		0.404	-0.000352		0.315	-0.00278		0.512	-0.00259
0.314	0.000193		0.515	0.000224		0.203	-0.00204		0.403	-0.000347		0.316	-0.00277		0.513	-0.00258
0.315	0.000189		0.516	0.00023		0.202	-0.00206		0.402	-0.000355		0.317	-0.00275		0.514	-0.00256
0.316	0.00019		0.517	0.00023		0.201	-0.00208		0.401	-0.000356		0.318	-0.00274		0.515	-0.00256
0.317	0.000192		0.518	0.000234		0.2	-0.0021		0.4	-0.000356		0.319	-0.00273		0.516	-0.00255
0.318	0.000192		0.519	0.000229		0.199	-0.00212		0.399	-0.00036		0.32	-0.00271		0.517	-0.00254
0.319	0.000194		0.52	0.000231		0.198	-0.00214		0.398	-0.000358		0.321	-0.0027		0.518	-0.00253
0.32	0.000191		0.521	0.000233		0.197	-0.00216		0.397	-0.000363		0.322	-0.00269		0.519	-0.00252
0.321	0.000193		0.522	0.00023		0.196	-0.00218		0.396	-0.000363		0.323	-0.00268		0.52	-0.00251
0.322	0.000198		0.523	0.00023		0.195	-0.0022		0.395	-0.000366		0.324	-0.00266		0.521	-0.0025
0.323	0.000191		0.524	0.000229		0.194	-0.00222		0.394	-0.00037		0.325	-0.00265		0.522	-0.00248
0.324	0.000192		0.525	0.000231		0.193	-0.00224		0.393	-0.000366		0.326	-0.00264		0.523	-0.00247
0.325	0.000194		0.526	0.000232		0.192	-0.00226		0.392	-0.000373		0.327	-0.00263		0.524	-0.00246
0.326	0.000196		0.527	0.000228		0.191	-0.00229		0.391	-0.000374		0.328	-0.00262		0.525	-0.00245
0.327	0.000194		0.528	0.000234		0.19	-0.00231		0.39	-0.000377		0.329	-0.00261		0.526	-0.00243
0.328	0.000194		0.529	0.000232		0.189	-0.00233		0.389	-0.000379		0.33	-0.0026		0.527	-0.00242
0.329	0.000199		0.53	0.000236		0.188	-0.00235		0.388	-0.000377		0.331	-0.00259		0.528	-0.00241
0.33	0.000197		0.531	0.000235		0.187	-0.00237		0.387	-0.000383		0.332	-0.00258		0.529	-0.0024
0.331	0.000197		0.532	0.000234		0.186	-0.00239		0.386	-0.000384		0.333	-0.00257		0.53	-0.00238
0.332	0.000197		0.533	0.000234		0.185	-0.00241		0.385	-0.000386		0.334	-0.00256		0.531	-0.00237
0.333	0.000199		0.534	0.000236		0.184	-0.00243		0.384	-0.00039		0.335	-0.00255		0.532	-0.00236
0.334	0.000202		0.535	0.000232		0.183	-0.00246		0.383	-0.000388		0.336	-0.00254		0.533	-0.00234
0.335	0.000194		0.536	0.000237		0.182	-0.00248		0.382	-0.000394		0.337	-0.00254		0.534	-0.00232
0.336	0.000198		0.537	0.000233		0.181	-0.0025		0.381	-0.000394		0.338	-0.00253		0.535	-0.00231
0.337	0.0002		0.538	0.000236		0.18	-0.00252		0.38	-0.0004		0.339	-0.00252		0.536	-0.0023
0.338	0.000202		0.539	0.000236		0.179	-0.00255		0.379	-0.000401		0.34	-0.00251		0.537	-0.00228
0.339	0.000201		0.54	0.000236		0.178	-0.00257		0.378	-0.0004		0.341	-0.00251		0.538	-0.00226
0.34	0.000202		0.541	0.00024		0.177	-0.00259		0.377	-0.000408		0.342	-0.0025		0.539	-0.00225
0.341	0.000203		0.542	0.000236		0.176	-0.00262		0.376	-0.000408		0.343	-0.00249		0.54	-0.00223
0.342	0.000203		0.543	0.000233		0.175	-0.00264		0.375	-0.000413		0.344	-0.00249		0.541	-0.00222
0.343	0.000201		0.544	0.000238		0.174	-0.00266		0.374	-0.000418		0.345	-0.00248		0.542	-0.0022
0.344	0.000201		0.545	0.000237		0.173	-0.00269		0.373	-0.000414		0.346	-0.00247		0.543	-0.00218
0.345	0.000201		0.546	0.000237		0.172	-0.00271		0.372	-0.000421		0.347	-0.00247		0.544	-0.00217
0.346	0.000206		0.547	0.000235		0.171	-0.00274		0.371	-0.000422		0.348	-0.00246		0.545	-0.00215
0.347	0.000203		0.548	0.000238		0.17	-0.00276		0.37	-0.000427		0.349	-0.00246		0.546	-0.00213
0.348	0.000202		0.549	0.000238		0.169	-0.00278		0.369	-0.000433		0.35	-0.00245		0.547	-0.00211
0.349	0.000205		0.55	0.000239		0.168	-0.00281		0.368	-0.00043		0.351	-0.00245		0.548	-0.00209
0.35	0.000204		0.551	0.000237		0.167	-0.00278		0.367	-0.000437		0.352	-0.00245		0.549	-0.00208
0.351	0.000205		0.552	0.000241		0.168	-0.00246		0.366	-0.000446		0.352	-0.00248		0.55	-0.00206
0.352	0.000205		0.552	0.000248		0.169	-0.00242		0.367	-8.69e-05		0.352	-0.00284		0.551	-0.00204
0.352	0.000177		0.551	-0.00021		0.17	-0.00238		0.368	-7.52e-05		0.351	-0.00286		0.552	-0.00202
0.351	-0.000183		0.55	-0.000203		0.171	-0.00233		0.369	-6.48e-05		0.35	-0.00287		0.552	-0.00205
0.35	-0.000182		0.549	-0.000205		0.172	-0.0023		0.37	-4.93e-05		0.349	-0.00288		0.552	-0.00239
0.35	-0.000187		0.548	-0.000211		0.173	-0.00226		0.371	-4.94e-05		0.348	-0.0029		0.551	-0.00242
0.349	-0.00019		0.547	-0.000209		0.174	-0.00222		0.372	-3.72e-05		0.347	-0.00291		0.55	-0.00244
0.348	-0.000189		0.546	-0.000213		0.175	-0.00218		0.373	-3.33e-05		0.346	-0.00292		0.549	-0.00246
0.347	-0.000193		0.545	-0.000212		0.176	-0.00215		0.374	-2.51e-05		0.345	-0.00294		0.548	-0.00249
0.345	-0.000191		0.544	-0.000215		0.177	-0.00211		0.375	-1.55e-05		0.344	-0.00295		0.547	-0.0025
0.345	-0.000192		0.543	-0.000216		0.178	-0.00208		0.376	-1.71e-05		0.343	-0.00297		0.546	-0.00252
0.344	-0.000193		0.542	-0.000216		0.179	-0.00205		0.377	-6.47e-06		0.342	-0.00298		0.545	-0.00254
0.342	-0.000192		0.541	-0.000215		0.18	-0.00202		0.378	-2.91e-06		0.341	-0.00299		0.544	-0.00255
0.342	-0.000195		0.54	-0.000218		0.181	-0.00199		0.379	-1.35e-06		0.34	-0.00301		0.543	-0.00257
0.34	-0.000196		0.539	-0.000217		0.182	-0.00196		0.38	9.64e-06		0.339	-0.00302		0.542	-0.00259
0.34	-0.000197		0.538	-0.000219		0.183	-0.00193		0.381	8.35e-06		0.338	-0.00304		0.541	-0.0026
0.338	-0.000196		0.537	-0.000218		0.184	-0.0019		0.382	1.45e-05		0.337	-0.00305		0.54	-0.00261
0.338	-0.000198		0.536	-0.00022		0.185	-0.00187		0.383	1.62e-05		0.336	-0.00306		0.539	-0.00263
0.337	-0.000201		0.535	-0.000222		0.186	-0.00184		0.384	1.9e-05		0.335	-0.00308		0.538	-0.00264
0.335	-0.000196		0.534	-0.000223		0.187	-0.00181		0.385	2.75e-05		0.334	-0.0031		0.537	-0.00266
0.334	-0.000199		0.533	-0.000222		0.188	-0.00179		0.386	2.79e-05		0.333	-0.00311		0.536	-0.00267
0.334	-0.000197		0.532	-0.000223		0.189	-0.00176		0.387	3.21e-05		0.332	-0.00313		0.535	-0.00269
0.333	-0.000199		0.531	-0.000224		0.19	-0.00174		0.388	3.53e-05		0.331	-0.00314		0.534	-0.0027
0.332	-0.000199		0.53	-0.000225		0.191	-0.00171		0.389	3.54e-05		0.33	-0.00316		0.533	-0.00271
0.331	-0.000199		0.529	-0.000223		0.192	-0.00169		0.39	4.53e-05		0.329	-0.00318		0.532	-0.00272
0.33	-0.000201		0.528	-0.000225		0.193	-0.00166		0.391	4.49e-05		0.328	-0.00319		0.531	-0.00274
0.329	-0.000201		0.527	-0.000225		0.194	-0.00164		0.392	4.93e-05		0.327	-0.00321		0.53	-0.00275
0.328	-0.000199		0.526	-0.000227		0.195	-0.00162		0.393	5.08e-05		0.326	-0.00323		0.529	-0.00276
0.327	-0.0002		0.526	-0.000223		0.196	-0.00159		0.394	5.26e-05		0.325	-0.00325		0.528	-0.00277
0.326	-0.000199		0.524	-0.000227		0.197	-0.00157		0.395	5.81e-05		0.324	-0.00327		0.527	-0.00278
0.325	-0.000202		0.523	-0.000227		0.198	-0.00155		0.396	5.85e-05		0.323	-0.00328		0.526	-0.00279
0.324	-0.000201		0.523	-0.000228		0.199	-0.00153		0.397	6.2e-05		0.322	-0.00331		0.525	-0.0028
0.323	-0.0002		0.521	-0.000225		0.2	-0.00151		0.398	6.44e-05		0.321	-0.00332		0.524	-0.00281
0.322	-0.000202		0.52	-0.000227		0.201	-0.00149		0.399	6.49e-05		0.32	-0.00334		0.523	-0.00282
0.321	-0.000202		0.519	-0.000227		0.202	-0.00147		0.4	7.13e-05		0.319	-0.00336		0.522	-0.00283
0.32	-0.000204		0.518	-0.000226		0.203	-0.00144		0.401	7.19e-05		0.318	-0.00339		0.521	-0.00284
0.319	-0.0002		0.517	-0.000223		0.204	-0.00143		0.402	7.58e-05		0.317	-0.00341		0.52	-0.00285
0.318	-0.0002		0.516	-0.000227		0.205	-0.0014		0.403	7.55e-05		0.316	-0.00343		0.519	-0.00285
0.317	-0.000206		0.515	-0.000226		0.206	-0.00139		0.404	7.74e-05		0.315	-0.00345		0.518	-0.00286
0.316	-0.000203		0.514	-0.000228		0.207	-0.00136		0.405	8.35e-05		0.314	-0.00347		0.517	-0.00287
0.315	-0.000206		0.513	-0.000229		0.208	-0.00135		0.406	8.53e-05		0.313	-0.00349		0.516	-0.00288
0.314	-0.000206		0.512	-0.00023		0.209	-0.00133		0.407	8.6e-05		0.312	-0.00352		0.515	-0.00288
0.313	-0.000205		0.511	-0.000231		0.21	-0.00131		0.408	8.82e-05		0.311	-0.00353		0.514	-0.00289
0.312	-0.000207		0.51	-0.000231		0.211	-0.00129		0.409	8.77e-05		0.31	-0.00356		0.513	-0.0029
0.311	-0.000203		0.509	-0.000226		0.212	-0.00127		0.41	9.58e-05		0.309	-0.00358		0.512	-0.0029
0.31	-0.000208		0.508	-0.000231		0.213	-0.00125		0.411	9.44e-05		0.308	-0.00361		0.511	-0.00291
0.309	-0.000208		0.507	-0.000234		0.214	-0.00124		0.412	9.88e-05		0.307	-0.00363		0.51	-0.00291
0.308	-0.000205		0.506	-0.000236		0.215	-0.00122		0.413	9.71e-05		0.306	-0.00365		0.509	-0.00292
0.307	-0.000207		0.505	-0.000229		0.216	-0.0012		0.414	9.89e-05		0.305	-0.00368		0.508	-0.00292
0.306	-0.000207		0.504	-0.000232		0.218	-0.00119		0.415	0.000104		0.304	-0.0037		0.507	-0.00292
0.305	-0.000208		0.503	-0.000236		0.218	-0.00117		0.416	0.000104		0.303	-0.00373		0.506	-0.00293
0.304	-0.000209		0.502	-0.000236		0.219	-0.00115		0.417	0.000109		0.302	-0.00376		0.505	-0.00293
0.303	-0.000207		0.501	-0.000231		0.22	-0.00114		0.418	0.000108		0.301	-0.00378		0.504	-0.00293
0.302	-0.000208		0.5	-0.000239		0.221	-0.00112		0.419	0.000107		0.3	-0.00381		0.503	-0.00294
0.301	-0.000208		0.499	-0.000236		0.222	-0.0011		0.42	0.000114		0.299	-0.00383		0.502	-0.00294
0.3	-0.00021		0.498	-0.000239		0.223	-0.00109		0.421	0.000113		0.298	-0.00386		0.501	-0.00294
0.299	-0.000208		0.497	-0.000244		0.224	-0.00107		0.422	0.000117		0.297	-0.00389		0.5	-0.00294
0.298	-0.00021		0.496	-0.000236		0.225	-0.00106		0.423	0.000116		0.296	-0.00391		0.499	-0.00294
0.297	-0.00021		0.496	-0.000239		0.226	-0.00104		0.424	0.000116		0.295	-0.00394		0.498	-0.00295
0.296	-0.000211		0.494	-0.000234		0.227	-0.00103		0.425	0.000122		0.294	-0.00397		0.497	-0.00295
0.295	-0.000211		0.493	-0.000226		0.228	-0.00102		0.426	0.000123		0.293	-0.004		0.496	-0.00295
0.294	-0.000212		0.492	-0.000231		0.23	-0.000998		0.427	0.000124		0.292	-0.00403		0.495	-0.00295
0.293	-0.000213		0.491	-0.000236		0.23	-0.000985		0.428	0.000126		0.291	-0.00405		0.494	-0.00295
0.292	-0.000213		0.49	-0.000232		0.231	-0.000968		0.429	0.000123		0.29	-0.00408		0.493	-0.00295
0.291	-0.000212		0.489	-0.000234		0.232	-0.000957		0.43	0.000133		0.289	-0.00412		0.492	-0.00295
0.29	-0.000214		0.488	-0.000235		0.233	-0.000944		0.431	0.000131		0.288	-0.00414		0.491	-0.00295
0.289	-0.000213		0.487	-0.000238		0.234	-0.000927		0.432	0.000132		0.287	-0.00417		0.49	-0.00295
0.288	-0.000214		0.486	-0.000237		0.235	-0.000913		0.433	0.000135		0.286	-0.00421		0.489	-0.00295
0.287	-0.000215		0.485	-0.000233		0.236	-0.000901		0.434	0.000133		0.285	-0.00424		0.488	-0.00295
0.286	-0.000214		0.484	-0.000235		0.237	-0.000886		0.435	0.000137		0.284	-0.00427		0.487	-0.00295
0.285	-0.000218		0.483	-0.000237		0.238	-0.000875		0.436	0.000138		0.283	-0.00429		0.486	-0.00295
0.284	-0.000215		0.483	-0.000236		0.239	-0.000858		0.437	0.00014		0.282	-0.00433		0.485	-0.00295
0.283	-0.000216		0.481	-0.000233		0.24	-0.000849		0.438	0.000144		0.281	-0.00436		0.484	-0.00295
0.282	-0.000217		0.48	-0.000235		0.241	-0.000837		0.439	0.00014		0.28	-0.00439		0.483	-0.00294
0.281	-0.000217		0.479	-0.000235		0.242	-0.000822		0.44	0.000145		0.279	-0.00443		0.482	-0.00294
0.28	-0.000217		0.478	-0.000237		0.243	-0.00081		0.441	0.000147		0.278	-0.00446		0.481	-0.00294
0.279	-0.000216		0.477	-0.000232		0.244	-0.000798		0.442	0.000149		0.277	-0.00449		0.48	-0.00294
0.278	-0.000216		0.476	-0.000237		0.245	-0.000785		0.443	0.00015		0.276	-0.00453		0.479	-0.00294
0.277	-0.000218		0.476	-0.000236		0.246	-0.000773		0.444	0.000148		0.275	-0.00456		0.478	-0.00293
0.276	-0.000217		0.474	-0.000239		0.247	-0.00076		0.445	0.000152		0.274	-0.00459		0.477	-0.00293
0.275	-0.000219		0.473	-0.000233		0.248	-0.00075		0.446	0.000156		0.273	-0.00463		0.476	-0.00293
0.274	-0.00022		0.472	-0.000237		0.249	-0.000737		0.447	0.000156		0.272	-0.00466		0.475	-0.00293
0.273	-0.00022		0.471	-0.000237		0.25	-0.000726		0.448	0.000156		0.271	-0.00469		0.474	-0.00293
0.272	-0.000222		0.47	-0.000237		0.251	-0.000713		0.449	0.000156		0.27	-0.00473		0.473	-0.00293
0.271	-0.000218		0.469	-0.000233		0.252	-0.000704		0.45	0.00016		0.269	-0.00477		0.472	-0.00292
0.27	-0.000221		0.468	-0.000237		0.253	-0.000693		0.451	0.000161		0.268	-0.0048		0.471	-0.00292
0.269	-0.000222		0.467	-0.000238		0.254	-0.000681		0.452	0.000163		0.267	-0.00484		0.47	-0.00292
0.268	-0.00022		0.466	-0.00024		0.255	-0.000668		0.453	0.000164		0.266	-0.00487		0.469	-0.00292
0.267	-0.000222		0.465	-0.000236		0.256	-0.000659		0.454	0.000164		0.265	-0.00491		0.468	-0.00292
0.266	-0.000221		0.464	-0.000237		0.257	-0.000649		0.455	0.000167		0.264	-0.00495		0.467	-0.00291
0.265	-0.000221		0.463	-0.000239		0.258	-0.000639		0.456	0.000169		0.263	-0.00498		0.466	-0.00291
0.264	-0.000224		0.462	-0.00024		0.259	-0.000625		0.457	0.00017		0.262	-0.00502		0.465	-0.00291
0.263	-0.000223		0.461	-0.000234		0.26	-0.000617		0.458	0.000174		0.261	-0.00505		0.464	-0.00291
0.262	-0.000224		0.46	-0.000239		0.261	-0.000606		0.459	0.000168		0.26	-0.00509		0.463	-0.00291
0.261	-0.000224		0.459	-0.000237		0.262	-0.000595		0.46	0.000174		0.259	-0.00513		0.462	-0.00291
0.26	-0.000224		0.458	-0.000239		0.263	-0.000584		0.461	0.000175		0.258	-0.00517		0.461	-0.00291
0.259	-0.000224		0.457	-0.000236		0.264	-0.000574		0.462	0.000178		0.257	-0.00521		0.46	-0.0029
0.257	-0.000225		0.456	-0.000237		0.265	-0.000566		0.463	0.000179		0.256	-0.00524		0.459	-0.0029
0.256	-0.000225		0.455	-0.000238		0.266	-0.000556		0.464	0.000177		0.255	-0.00528		0.458	-0.0029
0.255	-0.000225		0.454	-0.000239		0.267	-0.000543		0.465	0.000181		0.254	-0.00532		0.457	-0.0029
0.255	-0.000226		0.453	-0.000237		0.268	-0.000538		0.466	0.000184		0.253	-0.00536		0.456	-0.0029
0.254	-0.000224		0.453	-0.000237		0.269	-0.000525		0.467	0.000183		0.252	-0.0054		0.455	-0.0029
0.253	-0.000227		0.451	-0.000239		0.27	-0.000517		0.468	0.000187		0.251	-0.00544		0.454	-0.0029
0.252	-0.000227		0.45	-0.000239		0.271	-0.000506		0.469	0.000182		0.25	-0.00548		0.453	-0.0029
0.25	-0.000368		0.449	-0.000238		0.272	-0.000495		0.47	0.000187		0.249	-0.00552		0.452	-0.0029
0.249	-0.000216		0.448	-0.000239		0.273	-0.00049		0.471	0.000189		0.248	-0.00556		0.451	-0.0029
0.248	-0.000225		0.447	-0.000241		0.274	-0.000479		0.472	0.000188		0.247	-0.0056		0.45	-0.0029
0.247	-0.000231		0.447	-0.000239		0.275	-0.00047		0.473	0.000193		0.246	-0.00564		0.449	-0.0029
0.246	-0.00023		0.446	-0.000237		0.276	-0.000463		0.474	0.000188		0.245	-0.00568		0.448	-0.0029
0.245	-0.00023		0.445	-0.000241		0.277	-0.000451		0.475	0.000192		0.244	-0.00572		0.447	-0.0029
0.244	-0.000234		0.444	-0.000238		0.278	-0.000444		0.476	0.000194		0.243	-0.00576		0.446	-0.0029
0.243	-0.000232		0.443	-0.00024		0.279	-0.000434		0.477	0.000195		0.242	-0.0058		0.445	-0.0029
0.242	-0.000232		0.442	-0.000236		0.28	-0.000425		0.478	0.0002		0.241	-0.00584		0.444	-0.0029
0.241	-0.000231		0.44	-0.000237		0.281	-0.000419		0.479	0.000195		0.24	-0.00588		0.443	-0.0029
0.24	-0.000232		0.439	-0.000238		0.283	-0.000409		0.48	0.000198		0.239	-0.00592		0.442	-0.0029
0.239	-0.000234		0.439	-0.000222		0.283	-0.000403		0.481	0.000202		0.238	-0.00596		0.441	-0.0029
0.238	-0.000232		0.437	-0.000199		0.284	-0.000393		0.482	0.000201		0.237	-0.006		0.44	-0.00291
0.237	-0.000234		0.437	-0.000206		0.285	-0.000384		0.483	0.000202		0.236	-0.00604		0.439	-0.00291
0.236	-0.000235		0.436	-0.000209		0.286	-0.00038		0.484	0.0002		0.235	-0.00608		0.438	-0.00291
0.235	-0.000234		0.434	-0.000205		0.287	-0.000367		0.485	0.000204		0.234	-0.00613		0.437	-0.00291
0.234	-0.000235		0.433	-0.000202		0.288	-0.000362		0.486	0.000207		0.233	-0.00617		0.436	-0.00291
0.233	-0.000235		0.433	-0.000238		0.289	-0.000354		0.487	0.000205		0.232	-0.00621		0.435	-0.00291
0.232	-0.000236		0.431	-0.000242		0.29	-0.000344		0.488	0.000208		0.231	-0.00625		0.434	-0.00291
0.231	-0.00024		0.43	-0.000243		0.291	-0.000338		0.489	0.000203		0.23	-0.00629		0.433	-0.00292
0.23	-0.000237		0.43	-0.000239		0.292	-0.00033		0.49	0.000209		0.229	-0.00633		0.432	-0.00292
0.229	-0.000239		0.429	-0.000243		0.293	-0.000322		0.491	0.000208		0.228	-0.00638		0.431	-0.00292
0.228	-0.000237		0.427	-0.000243		0.294	-0.000315		0.492	0.000208		0.227	-0.00642		0.43	-0.00292
0.227	-0.000239		0.427	-0.000244		0.295	-0.000306		0.493	0.000212		0.226	-0.00646		0.429	-0.00292
0.226	-0.00024		0.426	-0.00024		0.296	-0.000302		0.494	0.00021		0.225	-0.0065		0.428	-0.00292
0.225	-0.00024		0.424	-0.000242		0.297	-0.000294		0.495	0.000211		0.224	-0.00654		0.427	-0.00293
0.224	-0.000243		0.423	-0.000246		0.298	-0.000287		0.496	0.000212		0.223	-0.00659		0.426	-0.00293
0.223	-0.000241		0.422	-0.000244		0.299	-0.000279		0.497	0.000212		0.222	-0.00663		0.425	-0.00293
0.222	-0.000241		0.421	-0.000238		0.3	-0.000273		0.498	0.000218		0.221	-0.00667		0.424	-0.00293
0.221	-0.000242		0.421	-0.000245		0.301	-0.000266		0.499	0.000209		0.22	-0.00671		0.423	-0.00293
0.22	-0.000243		0.42	-0.000243		0.302	-0.000258		0.5	0.000215		0.219	-0.00675		0.422	-0.00294
0.219	-0.000244		0.418	-0.000245		0.303	-0.00025		0.501	0.000216		0.218	-0.0068		0.421	-0.00294
0.218	-0.000247		0.417	-0.000243		0.305	-0.000245		0.502	0.000216		0.217	-0.00684		0.42	-0.00294
0.217	-0.000246		0.416	-0.000244		0.305	-0.000239		0.503	0.00022		0.216	-0.00688		0.419	-0.00295
0.216	-0.000247		0.416	-0.000246		0.306	-0.000234		0.504	0.000212		0.215	-0.00692		0.418	-0.00295
0.215	-0.000247		0.414	-0.000245		0.307	-0.000224		0.505	0.000217		0.214	-0.00697		0.417	-0.00295
0.214	-0.000248		0.414	-0.000243		0.308	-0.000221		0.506	0.000218		0.213	-0.007		0.416	-0.00296
0.213	-0.000247		0.412	-0.000244		0.309	-0.000214		0.507	0.000215		0.212	-0.00705		0.415	-0.00296
0.212	-0.00025		0.411	-0.000244		0.31	-0.000207		0.508	0.000221		0.211	-0.00709		0.414	-0.00296
0.211	-0.00025		0.41	-0.000247		0.311	-0.000202		0.509	0.000214		0.21	-0.00713		0.413	-0.00297
0.21	-0.000252		0.41	-0.000242		0.312	-0.000195		0.51	0.00022		0.209	-0.00717		0.412	-0.00297
0.209	-0.000254		0.408	-0.000244		0.313	-0.00019		0.511	0.00022		0.208	-0.00721		0.411	-0.00297
0.208	-0.000251		0.408	-0.000247		0.314	-0.000184		0.512	0.000218		0.207	-0.00726		0.41	-0.00298
0.207	-0.000253		0.406	-0.000248		0.315	-0.000175		0.513	0.000225		0.206	-0.0073		0.409	-0.00298
0.206	-0.000254		0.406	-0.000243		0.316	-0.000175		0.514	0.000217		0.205	-0.00734		0.408	-0.00299
0.205	-0.000254		0.405	-0.000244		0.317	-0.000165		0.515	0.000218		0.204	-0.00738		0.407	-0.00299
0.204	-0.000257		0.404	-0.000246		0.318	-0.000161		0.516	0.000221		0.203	-0.00742		0.406	-0.003
0.203	-0.000255		0.402	-0.000248		0.319	-0.000154		0.517	0.000218		0.202	-0.00747		0.405	-0.003
0.202	-0.000257		0.401	-0.000245		0.32	-0.000149		0.518	0.000226		0.201	-0.00751		0.404	-0.003
0.201	-0.000257		0.4	-0.000247		0.321	-0.000145		0.519	0.00022		0.2	-0.00755		0.403	-0.00301
0.2	-0.000258		0.4	-0.000247		0.322	-0.000138		0.52	0.000221		0.199	-0.00759		0.402	-0.00301
0.199	-0.00026		0.398	-0.000248		0.323	-0.000132		0.521	0.000222		0.198	-0.00763		0.401	-0.00302
0.198	-0.000258		0.397	-0.000245		0.324	-0.00013		0.522	0.000221		0.197	-0.00767		0.4	-0.00303
0.197	-0.000261		0.396	-0.000247		0.325	-0.000122		0.523	0.000224		0.196	-0.00771		0.399	-0.00303
0.196	-0.000263		0.395	-0.000246		0.326	-0.000119		0.524	0.000219		0.195	-0.00775		0.398	-0.00304
0.195	-0.000261		0.394	-0.000248		0.327	-0.000112		0.525	0.000222		0.194	-0.00779		0.397	-0.00304
0.194	-0.000264		0.393	-0.000245		0.328	-0.000109		0.526	0.000224		0.193	-0.00784		0.396	-0.00305
0.193	-0.000265		0.392	-0.000247		0.329	-0.000105		0.527	0.00022		0.192	-0.00787		0.395	-0.00306
0.192	-0.000265		0.391	-0.000248		0.33	-9.89e-05		0.528	0.000225		0.191	-0.00792		0.394	-0.00306
0.191	-0.000266		0.39	-0.00025		0.331	-9.5e-05		0.529	0.000219		0.19	-0.00796		0.393	-0.00307
0.19	-0.000265		0.389	-0.000245		0.332	-9.13e-05		0.53	0.000223		0.189	-0.008		0.392	-0.00308
0.189	-0.000267		0.388	-0.000249		0.333	-8.63e-05		0.531	0.000222		0.188	-0.00804		0.391	-0.00309
0.188	-0.000267		0.387	-0.000248		0.334	-8.13e-05		0.532	0.000223		0.187	-0.00808		0.39	-0.0031
0.187	-0.000269		0.386	-0.000249		0.335	-7.67e-05		0.533	0.000226		0.186	-0.00812		0.389	-0.0031
0.186	-0.000271		0.385	-0.000249		0.336	-7.24e-05		0.534	0.000222		0.185	-0.00816		0.388	-0.00311
0.185	-0.000271		0.384	-0.000246		0.337	-6.8e-05		0.535	0.000223		0.184	-0.0082		0.387	-0.00312
0.184	-0.000273		0.383	-0.000248		0.338	-6.4e-05		0.536	0.000223		0.183	-0.00824		0.386	-0.00313
0.183	-0.000273		0.382	-0.000251		0.339	-5.87e-05		0.537	0.000223		0.182	-0.00828		0.385	-0.00314
0.182	-0.000274		0.381	-0.000245		0.34	-5.67e-05		0.538	0.000227		0.181	-0.00832		0.384	-0.00315
0.181	-0.000275		0.38	-0.000251		0.341	-5.15e-05		0.539	0.00022		0.18	-0.00836		0.383	-0.00316
0.18	-0.000278		0.379	-0.000247		0.342	-4.89e-05		0.54	0.000223		0.179	-0.0084		0.382	-0.00317
0.179	-0.000279		0.379	-0.000251		0.343	-4.3e-05		0.541	0.000224		0.178	-0.00844		0.381	-0.00318
0.178	-0.000281		0.377	-0.000249		0.344	-4.1e-05		0.542	0.000224		0.177	-0.00848		0.38	-0.00319
0.177	-0.000281		0.376	-0.000248		0.345	-3.6e-05		0.543	0.000228		0.176	-0.00852		0.379	-0.0032
0.176	-0.000281		0.375	-0.000254		0.346	-3.29e-05		0.544	0.000221		0.175	-0.00856		0.378	-0.00321
0.175	-0.000282		0.374	-0.000253		0.347	-2.78e-05		0.545	0.000228		0.174	-0.0086		0.377	-0.00323
0.174	-0.000284		0.374	-0.000249		0.348	-2.71e-05		0.546	0.000224		0.173	-0.00864		0.376	-0.00324
0.173	-0.000281		0.372	-0.00025		0.349	-2.39e-05		0.547	0.000222		0.172	-0.00867		0.375	-0.00325
0.172	-0.000283		0.372	-0.00025		0.35	-1.91e-05		0.548	0.00023		0.171	-0.00871		0.374	-0.00326
0.171	-0.000285		0.371	-0.000254		0.351	-1.6e-05		0.549	0.000222		0.17	-0.00875		0.373	-0.00327
0.17	-0.000288		0.369	-0.00025		0.352	-1.22e-05		0.55	0.000228		0.169	-0.00879		0.372	-0.00329
0.169	-0.00029		0.368	-0.000251		0.353	-1.06e-05		0.551	0.000226		0.168	-0.00883		0.371	-0.0033
0.168	-0.00029		0.367	-0.000254		0.354	-5.7e-06		0.552	0.000223		0.167	-0.00887		0.37	-0.00331
0.167	-0.000294		0.366	-0.000255		0.355	-2.51e-06		0.553	0.000231		0.166	-0.00891		0.369	-0.00333
0.166	-0.000293		0.365	-0.000251		0.356	-2.28e-06		0.554	0.000226		0.165	-0.00894		0.368	-0.00334
0.165	-0.000294		0.365	-0.000252		0.357	9.89e-07		0.555	0.000226		0.164	-0.00898		0.367	-0.00336
0.164	-0.000299		0.364	-0.000253		0.358	4.76e-06		0.556	0.000227		0.163	-0.00902		0.366	-0.00337
0.163	-0.000298		0.362	-0.000254		0.359	7.87e-06		0.557	0.000226		0.162	-0.00906		0.365	-0.00339
0.162	-0.000301		0.361	-0.000253		0.36	8.97e-06		0.558	0.000233		0.161	-0.0091		0.364	-0.0034
0.161	-0.000304		0.36	-0.000254		0.361	1.13e-05		0.559	0.000227		0.16	-0.00914		0.363	-0.00342
0.16	-0.000303		0.36	-0.000255		0.362	1.53e-05		0.56	0.000229		0.159	-0.00918		0.362	-0.00344
0.159	-0.000307		0.358	-0.000257		0.363	1.81e-05		0.561	0.000228		0.158	-0.00921		0.361	-0.00345
0.158	-0.000307		0.357	-0.000254		0.364	1.69e-05		0.562	0.000228		0.157	-0.00925		0.36	-0.00347
0.157	-0.00031		0.357	-0.000256		0.365	2.24e-05		0.563	0.000231		0.156	-0.00929		0.359	-0.00349
0.156	-0.000311		0.355	-0.000257		0.366	2.23e-05		0.564	0.000227		0.155	-0.00933		0.358	-0.00351
0.155	-0.000311		0.354	-0.000257		0.367	2.77e-05		0.565	0.00023		0.154	-0.00936		0.357	-0.00352
0.154	-0.000314		0.353	-0.000257		0.367	1.85e-05		0.566	0.000232		0.153	-0.0094		0.356	-0.00354
0.153	-0.000317		0.353	-0.000257		0.367	-0.0003		0.567	0.000228		0.153	-0.00936		0.355	-0.00356
0.152	-0.000319		0.352	-0.000214		0.366	-0.000301		0.568	0.000234		0.153	-0.00889		0.354	-0.00358
0.151	-0.000285		0.353	0.00013		0.365	-0.000308		0.569	0.00023		0.154	-0.00874		0.353	-0.0036
0.152	1.37e-05		0.354	0.000134		0.364	-0.00031		0.57	0.000233		0.155	-0.00861		0.352	-0.00359
0.153	2.2e-05		0.355	0.000135		0.363	-0.000315		0.571	0.000229		0.156	-0.00848		0.353	-0.00317
0.154	2.6e-05		0.356	0.000138		0.362	-0.000319		0.572	0.000229		0.157	-0.00836		0.354	-0.00313
0.155	2.91e-05		0.357	0.000141		0.361	-0.00032		0.573	0.000237		0.158	-0.00825		0.355	-0.00311
0.156	3.45e-05		0.358	0.000145		0.36	-0.000325		0.574	0.000231		0.159	-0.00814		0.356	-0.00307
0.157	3.85e-05		0.359	0.000143		0.359	-0.000328		0.575	0.000233		0.16	-0.00805		0.357	-0.00305
0.158	4.06e-05		0.36	0.000148		0.358	-0.000331		0.576	0.00023		0.161	-0.00794		0.358	-0.00302
0.159	4.26e-05		0.361	0.000148		0.357	-0.000333		0.577	0.000232		0.162	-0.00785		0.359	-0.003
0.16	4.55e-05		0.362	0.00015		0.356	-0.000336		0.578	0.000238		0.163	-0.00776		0.36	-0.00298
0.161	4.91e-05		0.363	0.000151		0.355	-0.000339		0.579	0.000232		0.164	-0.00767		0.361	-0.00295
0.162	4.99e-05		0.364	0.000153		0.354	-0.000343		0.58	0.000236		0.165	-0.00758		0.362	-0.00293
0.163	5.38e-05		0.365	0.000156		0.353	-0.000344		0.581	0.000234		0.166	-0.00749		0.363	-0.00291
0.164	5.42e-05		0.366	0.000159		0.352	-0.000348		0.582	0.000234		0.167	-0.00741		0.364	-0.00289
0.165	5.95e-05		0.367	0.000154		0.351	-0.000351		0.583	0.000238		0.168	-0.00733		0.365	-0.00287
0.166	5.96e-05		0.368	0.000159		0.35	-0.000354		0.584	0.000233		0.169	-0.00725		0.366	-0.00284
0.167	6.27e-05		0.369	0.00016		0.349	-0.000357		0.585	0.000237		0.17	-0.00718		0.367	-0.00283
0.168	6.42e-05		0.37	0.000163		0.348	-0.000359		0.586	0.000235		0.171	-0.0071		0.368	-0.00281
0.169	6.79e-05		0.371	0.000161		0.347	-0.000362		0.587	0.000235		0.172	-0.00703		0.369	-0.00279
0.17	7.05e-05		0.372	0.00016		0.346	-0.000364		0.588	0.00024		0.173	-0.00696		0.37	-0.00277
0.171	6.91e-05		0.373	0.000164		0.345	-0.000368		0.589	0.000235		0.174	-0.00688		0.371	-0.00276
0.172	7.17e-05		0.374	0.000166		0.344	-0.000371		0.59	0.000238		0.175	-0.00682		0.372	-0.00274
0.173	7.55e-05		0.375	0.000164		0.343	-0.000376		0.591	0.000236		0.176	-0.00675		0.373	-0.00272
0.174	7.44e-05		0.376	0.000167		0.342	-0.000378		0.592	0.000236		0.177	-0.00668		0.374	-0.00271
0.175	7.94e-05		0.377	0.000166		0.341	-0.00038		0.593	0.000242		0.178	-0.00661		0.375	-0.00269
0.176	7.99e-05		0.378	0.00017		0.34	-0.000383		0.594	0.00024		0.179	-0.00655		0.376	-0.00268
0.177	8.36e-05		0.379	0.000165		0.339	-0.000386		0.595	0.000237		0.18	-0.00648		0.377	-0.00267
0.178	8.65e-05		0.38	0.00017		0.338	-0.00039		0.596	0.000241		0.181	-0.00642		0.378	-0.00265
0.179	8.5e-05		0.381	0.000173		0.337	-0.000394		0.597	0.000237		0.182	-0.00636		0.379	-0.00264
0.18	9e-05		0.382	0.000172		0.336	-0.000397		0.598	0.000244		0.183	-0.0063		0.38	-0.00262
0.181	9.26e-05		0.383	0.000169		0.335	-0.0004		0.599	0.00024		0.184	-0.00624		0.381	-0.00261
0.182	8.88e-05		0.384	0.000172		0.334	-0.000403		0.6	0.000241		0.185	-0.00618		0.382	-0.0026
0.183	9.2e-05		0.385	0.000173		0.333	-0.000408		0.601	0.000241		0.186	-0.00612		0.383	-0.00259
0.184	9.23e-05		0.386	0.000177		0.332	-0.000411		0.602	0.000239		0.187	-0.00607		0.384	-0.00258
0.185	9.71e-05		0.387	0.000172		0.331	-0.000414		0.603	0.000244		0.188	-0.00601		0.385	-0.00257
0.186	9.71e-05		0.388	0.000173		0.33	-0.000419		0.604	0.000241		0.189	-0.00595		0.386	-0.00255
0.187	9.65e-05		0.389	0.000178		0.329	-0.000421		0.605	0.000243		0.19	-0.0059		0.387	-0.00255
0.188	0.0001		0.39	0.000177		0.328	-0.000428		0.606	0.000243		0.191	-0.00584		0.388	-0.00253
0.189	0.000102		0.391	0.000176		0.327	-0.000432		0.607	0.000241		0.192	-0.00579		0.389	-0.00252
0.19	0.000101		0.392	0.000178		0.326	-0.000434		0.608	0.000246		0.193	-0.00574		0.39	-0.00251
0.191	0.000103		0.393	0.000179		0.325	-0.000439		0.609	0.000245		0.194	-0.00568		0.391	-0.00251
0.192	0.000103		0.394	0.00018		0.324	-0.00044		0.61	0.000246		0.195	-0.00564		0.392	-0.0025
0.193	0.000109		0.395	0.000178		0.323	-0.000447		0.611	0.000243		0.196	-0.00558		0.393	-0.00249
0.194	0.000107		0.396	0.00018		0.322	-0.00045		0.612	0.000244		0.197	-0.00553		0.394	-0.00248
0.195	0.000108		0.397	0.000184		0.321	-0.000453		0.613	0.000246		0.198	-0.00548		0.395	-0.00248
0.196	0.000113		0.398	0.000184		0.32	-0.000458		0.614	0.000247		0.199	-0.00543		0.396	-0.00247
0.197	0.000116		0.399	0.000181		0.319	-0.000464		0.615	0.0004		0.2	-0.00539		0.397	-0.00246
0.198	0.000117		0.4	0.000184		0.318	-0.000467		0.617	0.000252		0.201	-0.00534		0.398	-0.00245
0.199	0.000118		0.401	0.000186		0.317	-0.000473		0.618	0.000249		0.202	-0.00529		0.399	-0.00245
0.2	0.00012		0.402	0.000186		0.316	-0.000476		0.619	0.000253		0.203	-0.00525		0.4	-0.00244
0.201	0.000123		0.403	0.000185		0.315	-0.000483		0.62	0.000247		0.204	-0.0052		0.401	-0.00243
0.202	0.000123		0.404	0.000185		0.314	-0.000487		0.621	0.00025		0.205	-0.00515		0.402	-0.00243
0.203	0.000124		0.405	0.000187		0.313	-0.000491		0.622	0.000249		0.206	-0.0051		0.403	-0.00242
0.204	0.000125		0.406	0.00019		0.312	-0.000495		0.623	0.000248		0.207	-0.00506		0.404	-0.00241
0.205	0.000127		0.407	0.000186		0.31	-0.000501		0.624	0.000252		0.208	-0.00502		0.405	-0.00241
0.206	0.000125		0.408	0.00019		0.31	-0.000507		0.625	0.000249		0.209	-0.00497		0.406	-0.00241
0.207	0.000127		0.409	0.000189		0.309	-0.000511		0.626	0.000251		0.21	-0.00493		0.407	-0.0024
0.208	0.000131		0.41	0.00019		0.308	-0.000517		0.627	0.00025		0.211	-0.00489		0.408	-0.0024
0.209	0.000136		0.411	0.00019		0.307	-0.000523		0.628	0.000246		0.212	-0.00485		0.409	-0.00239
0.21	0.000134		0.412	0.00019		0.306	-0.000526		0.629	0.000253		0.213	-0.00481		0.41	-0.00239
0.211	0.000133		0.413	0.000193		0.305	-0.000534		0.63	0.00025		0.214	-0.00476		0.411	-0.00238
0.212	0.000133		0.414	0.000194		0.304	-0.000538		0.631	0.000253		0.215	-0.00473		0.412	-0.00238
0.213	0.000138		0.415	0.00019		0.303	-0.000546		0.632	0.000252		0.216	-0.00469		0.413	-0.00238
0.214	0.000135		0.416	0.000195		0.302	-0.000551		0.633	0.000249		0.217	-0.00464		0.414	-0.00237
0.215	0.000139		0.417	0.000193		0.301	-0.000556		0.634	0.000253		0.218	-0.00461		0.415	-0.00237
0.216	0.000138		0.418	0.000196		0.3	-0.000562		0.635	0.000253		0.219	-0.00457		0.416	-0.00236
0.217	0.00014		0.419	0.000192		0.299	-0.000568		0.636	0.000251		0.22	-0.00453		0.417	-0.00236
0.218	0.000141		0.42	0.000194		0.298	-0.000575		0.637	0.000253		0.221	-0.00449		0.418	-0.00236
0.219	0.000138		0.421	0.000198		0.297	-0.00058		0.638	0.000249		0.222	-0.00445		0.419	-0.00236
0.22	0.000144		0.422	0.000197		0.296	-0.000587		0.639	0.000256		0.223	-0.00442		0.42	-0.00235
0.221	0.000146		0.423	0.000194		0.295	-0.000595		0.64	0.000254		0.224	-0.00438		0.421	-0.00235
0.222	0.000145		0.424	0.000198		0.294	-0.0006		0.641	0.000253		0.225	-0.00434		0.422	-0.00235
0.223	0.000145		0.425	0.000197		0.293	-0.000607		0.642	0.000253		0.226	-0.00431		0.423	-0.00234
0.224	0.000143		0.426	0.000201		0.292	-0.000614		0.643	0.000252		0.227	-0.00427		0.424	-0.00234
0.225	0.000149		0.427	0.000195		0.291	-0.000619		0.644	0.000255		0.228	-0.00423		0.425	-0.00234
0.226	0.000149		0.428	0.000197		0.29	-0.000628		0.645	0.000256		0.229	-0.0042		0.426	-0.00233
0.227	0.000145		0.429	0.000201		0.289	-0.000633		0.646	0.000254		0.23	-0.00416		0.427	-0.00234
0.228	0.000149		0.43	0.000199		0.288	-0.000641		0.647	0.000257		0.231	-0.00413		0.428	-0.00233
0.229	0.000151		0.431	0.000198		0.287	-0.00065		0.648	0.000254		0.232	-0.0041		0.429	-0.00233
0.23	0.000151		0.432	0.000198		0.286	-0.000654		0.649	0.000256		0.233	-0.00406		0.43	-0.00233
0.231	0.00015		0.433	0.000201		0.285	-0.000664		0.65	0.000257		0.234	-0.00403		0.431	-0.00233
0.232	0.000144		0.434	0.000204		0.284	-0.000671		0.651	0.000257		0.235	-0.004		0.432	-0.00233
0.233	0.000149		0.435	0.000199		0.283	-0.000678		0.652	0.000256		0.236	-0.00396		0.433	-0.00232
0.234	0.000145		0.436	0.000202		0.282	-0.000688		0.653	0.000254		0.237	-0.00393		0.434	-0.00232
0.235	0.000148		0.437	0.000204		0.281	-0.000693		0.654	0.000258		0.238	-0.0039		0.435	-0.00232
0.236	0.000148		0.438	0.000205		0.28	-0.000704		0.655	0.000259		0.239	-0.00387		0.436	-0.00232
0.237	0.000149		0.439	0.000201		0.279	-0.000711		0.656	0.000257		0.24	-0.00384		0.437	-0.00232
0.238	0.00015		0.44	0.000203		0.278	-0.000717		0.657	0.000259		0.241	-0.00381		0.438	-0.00231
0.239	0.00015		0.441	0.000204		0.277	-0.000728		0.658	0.000255		0.242	-0.00378		0.439	-0.00231
0.24	0.000153		0.442	0.000204		0.276	-0.000733		0.659	0.00026		0.243	-0.00375		0.44	-0.00231
0.241	0.000156		0.443	0.000204		0.275	-0.000743		0.66	0.000259		0.244	-0.00372		0.441	-0.00231
0.242	0.000154		0.444	0.000203		0.274	-0.000753		0.661	0.00026		0.245	-0.00369		0.442	-0.00231
0.243	0.000155		0.445	0.000207		0.273	-0.000759		0.662	0.000259		0.246	-0.00366		0.443	-0.00231
0.244	0.000154		0.446	0.000208		0.272	-0.000771		0.663	0.000256		0.247	-0.00363		0.444	-0.00231
0.245	0.000157		0.447	0.000202		0.271	-0.000779		0.664	0.000259		0.248	-0.0036		0.445	-0.00231
0.246	0.000156		0.448	0.000205		0.27	-0.000788		0.665	0.00026		0.249	-0.00357		0.446	-0.00231
0.247	0.000155		0.449	0.000208		0.269	-0.000797		0.666	0.00026		0.25	-0.00354		0.447	-0.00231
0.248	0.000156		0.45	0.000209		0.268	-0.000805		0.667	0.000258		0.251	-0.00352		0.448	-0.00231
0.249	0.000159		0.451	0.000206		0.267	-0.000816		0.667	0.000285		0.252	-0.00349		0.449	-0.00231
0.25	0.000276		0.452	0.000206		0.266	-0.000824		0.667	-0.000139		0.253	-0.00346		0.45	-0.00231
0.252	0.000128		0.453	0.000211		0.265	-0.000834		0.666	-0.000144		0.254	-0.00343		0.451	-0.00231
0.253	0.000154		0.454	0.000211		0.264	-0.000845		0.665	-0.000153		0.255	-0.00341		0.452	-0.00231
0.254	0.000162		0.455	0.000205		0.263	-0.000853		0.664	-0.00016		0.256	-0.00339		0.453	-0.00231
0.255	0.00016		0.456	0.000208		0.262	-0.000865		0.663	-0.000167		0.257	-0.00336		0.454	-0.00231
0.256	0.000162		0.457	0.000211		0.261	-0.000874		0.662	-0.000172		0.258	-0.00333		0.455	-0.00231
0.257	0.000163		0.458	0.000211		0.26	-0.000887		0.661	-0.000175		0.259	-0.00331		0.456	-0.00231
0.258	0.000165		0.459	0.00021		0.259	-0.000896		0.66	-0.000176		0.26	-0.00328		0.457	-0.00231
0.259	0.000164		0.46	0.000209		0.258	-0.000905		0.659	-0.000181		0.261	-0.00326		0.458	-0.00231
0.26	0.000162		0.461	0.000212		0.257	-0.000918		0.658	-0.000184		0.262	-0.00323		0.459	-0.00231
0.261	0.000166		0.462	0.000212		0.256	-0.000926		0.657	-0.000188		0.263	-0.00321		0.46	-0.00231
0.262	0.000167		0.463	0.000209		0.255	-0.000939		0.656	-0.000188		0.264	-0.00319		0.461	-0.00231
0.263	0.000165		0.464	0.000212		0.254	-0.000949		0.655	-0.000191		0.265	-0.00316		0.462	-0.00231
0.264	0.000167		0.465	0.000211		0.253	-0.000961		0.654	-0.000193		0.266	-0.00314		0.463	-0.00231
0.265	0.000167		0.466	0.000214		0.252	-0.000972		0.653	-0.000194		0.267	-0.00312		0.464	-0.00231
0.266	0.00018		0.467	0.00021		0.251	-0.000983		0.652	-0.0002		0.268	-0.00309		0.465	-0.00231
0.267	0.000178		0.468	0.000213		0.25	-0.000996		0.651	-0.000196		0.269	-0.00307		0.466	-0.00231
0.268	0.000396		0.469	0.000215		0.249	-0.00101		0.65	-0.0002		0.27	-0.00305		0.467	-0.00231
0.269	0.000304		0.47	0.000215		0.248	-0.00102		0.649	-0.0002		0.271	-0.00303		0.468	-0.00231
0.27	0.000164		0.471	0.000213		0.247	-0.00103		0.648	-0.000204		0.272	-0.00301		0.469	-0.00232
0.271	0.000169		0.472	0.000215		0.246	-0.00104		0.647	-0.000206		0.273	-0.00298		0.47	-0.00231
0.272	0.000174		0.473	0.000215		0.245	-0.00106		0.646	-0.000203		0.274	-0.00296		0.471	-0.00231
0.273	0.000175		0.474	0.000216		0.244	-0.00107		0.645	-0.000206		0.275	-0.00294		0.472	-0.00232
0.274	0.000175		0.475	0.000215		0.243	-0.00108		0.644	-0.000205		0.276	-0.00292		0.473	-0.00232
0.275	0.000172		0.476	0.000217		0.242	-0.00109		0.643	-0.000208		0.277	-0.0029		0.474	-0.00232
0.276	0.000173		0.477	0.000218		0.241	-0.0011		0.642	-0.000211		0.278	-0.00288		0.475	-0.00232
0.277	0.000174		0.478	0.000218		0.24	-0.00112		0.641	-0.000208		0.279	-0.00286		0.476	-0.00232
0.278	0.000175		0.479	0.000216		0.239	-0.00113		0.64	-0.000209		0.28	-0.00284		0.477	-0.00232
0.279	0.000175		0.48	0.000219		0.238	-0.00114		0.639	-0.000213		0.281	-0.00282		0.478	-0.00232
0.28	0.000175		0.481	0.000217		0.237	-0.00116		0.638	-0.000211		0.282	-0.0028		0.479	-0.00232
0.281	0.000176		0.482	0.000218		0.236	-0.00117		0.637	-0.000217		0.283	-0.00279		0.48	-0.00232
0.282	0.000178		0.483	0.000216		0.235	-0.00118		0.636	-0.000211		0.284	-0.00276		0.481	-0.00232
0.283	0.000176		0.484	0.000218		0.234	-0.0012		0.635	-0.000212		0.285	-0.00275		0.482	-0.00232
0.284	0.000177		0.485	0.000221		0.233	-0.00121		0.634	-0.000215		0.286	-0.00273		0.483	-0.00232
0.285	0.000177		0.486	0.000221		0.232	-0.00123		0.633	-0.000213		0.287	-0.00271		0.484	-0.00231
0.286	0.000179		0.487	0.000218		0.231	-0.00124		0.632	-0.000219		0.288	-0.00269		0.485	-0.00232
0.287	0.000177		0.488	0.000222		0.23	-0.00125		0.631	-0.000217		0.289	-0.00267		0.486	-0.00231
0.288	0.000177		0.489	0.000222		0.229	-0.00127		0.629	-0.000215		0.29	-0.00266		0.487	-0.00231
0.289	0.000177		0.49	0.000222		0.228	-0.00128		0.629	-0.000218		0.291	-0.00264		0.488	-0.00231
0.29	0.000179		0.491	0.00022		0.227	-0.0013		0.628	-0.000216		0.292	-0.00262		0.489	-0.00231
0.291	0.000179		0.492	0.000221		0.226	-0.00131		0.627	-0.000222		0.293	-0.00261		0.49	-0.00231
0.292	0.000177		0.493	0.000223		0.225	-0.00133		0.626	-0.000219		0.294	-0.00259		0.491	-0.0023
0.293	0.000181		0.494	0.000224		0.224	-0.00134		0.625	-0.000217		0.295	-0.00258		0.492	-0.0023
0.294	0.000182		0.495	0.000221		0.223	-0.00136		0.624	-0.00022		0.296	-0.00256		0.493	-0.0023
0.295	0.000179		0.496	0.000225		0.222	-0.00137		0.622	-0.00022		0.297	-0.00255		0.494	-0.0023
0.296	0.000181		0.497	0.000224		0.221	-0.00139		0.621	-0.000222		0.298	-0.00253		0.495	-0.00229
0.297	0.00018		0.498	0.000225		0.22	-0.0014		0.62	-0.00022		0.299	-0.00252		0.496	-0.00229
0.298	0.000183		0.499	0.000226		0.219	-0.00142		0.62	-0.00022		0.3	-0.0025		0.497	-0.00229
0.299	0.000183		0.5	0.000226		0.218	-0.00143		0.619	-0.000221		0.301	-0.00249		0.498	-0.00228
0.3	0.000179		0.501	0.000229		0.217	-0.00145		0.617	-0.000221		0.302	-0.00247		0.499	-0.00228
0.301	0.000183		0.502	0.000226		0.216	-0.00147		0.617	-0.000225		0.303	-0.00246		0.5	-0.00227
0.302	0.000183		0.503	0.000222		0.215	-0.00148		0.615	-0.00039		0.304	-0.00245		0.501	-0.00227
0.303	0.000182		0.504	0.000228		0.214	-0.0015		0.614	-0.000228		0.305	-0.00243		0.502	-0.00226
0.304	0.000183		0.505	0.000226		0.213	-0.00152		0.613	-0.000226		0.306	-0.00242		0.503	-0.00226
0.305	0.000182		0.506	0.000228		0.212	-0.00153		0.612	-0.000224		0.307	-0.00241		0.504	-0.00225
0.306	0.000187		0.507	0.000227		0.211	-0.00155		0.611	-0.000228		0.308	-0.00239		0.505	-0.00224
0.307	0.000185		0.508	0.000228		0.21	-0.00157		0.61	-0.000227		0.309	-0.00238		0.506	-0.00224
0.308	0.000184		0.509	0.00023		0.209	-0.00158		0.609	-0.000227		0.31	-0.00237		0.507	-0.00223
0.309	0.000187		0.51	0.000229		0.208	-0.0016		0.608	-0.000226		0.311	-0.00236		0.508	-0.00222
0.31	0.000186		0.511	0.000227		0.207	-0.00162		0.607	-0.000224		0.312	-0.00234		0.509	-0.00222
0.311	0.000187		0.512	0.00023		0.206	-0.00164		0.606	-0.000231		0.313	-0.00233		0.51	-0.00221
0.312	0.000186		0.513	0.000228		0.205	-0.00165		0.605	-0.000226		0.314	-0.00232		0.511	-0.0022
0.313	0.000186		0.514	0.00023		0.204	-0.00167		0.604	-0.000225		0.315	-0.00231		0.512	-0.0022
0.314	0.00019		0.515	0.000228		0.203	-0.00169		0.603	-0.000228		0.316	-0.0023		0.513	-0.00218
0.315	0.000186		0.516	0.000231		0.202	-0.00171		0.602	-0.000224		0.317	-0.00229		0.514	-0.00218
0.316	0.000187		0.517	0.00023		0.201	-0.00173		0.601	-0.00023		0.318	-0.00228		0.515	-0.00217
0.317	0.000189		0.518	0.000232		0.2	-0.00175		0.6	-0.000227		0.319	-0.00227		0.516	-0.00216
0.318	0.000191		0.519	0.000229		0.199	-0.00177		0.599	-0.000227		0.32	-0.00226		0.517	-0.00215
0.319	0.000189		0.52	0.000231		0.198	-0.00178		0.598	-0.000231		0.321	-0.00225		0.518	-0.00214
0.32	0.000187		0.521	0.000231		0.197	-0.0018		0.597	-0.000225		0.322	-0.00224		0.519	-0.00213
0.321	0.000191		0.522	0.000232		0.196	-0.00182		0.596	-0.000233		0.323	-0.00223		0.52	-0.00212
0.322	0.000194		0.523	0.00023		0.195	-0.00184		0.595	-0.000229		0.324	-0.00222		0.521	-0.00211
0.323	0.000191		0.524	0.000234		0.194	-0.00186		0.594	-0.000229		0.325	-0.00221		0.522	-0.0021
0.324	0.000191		0.525	0.000235		0.193	-0.00188		0.593	-0.00023		0.326	-0.0022		0.523	-0.00209
0.325	0.000193		0.526	0.000232		0.192	-0.0019		0.592	-0.000226		0.327	-0.0022		0.524	-0.00208
0.326	0.000194		0.527	0.000231		0.191	-0.00193		0.591	-0.000233		0.328	-0.00219		0.525	-0.00207
0.327	0.00019		0.528	0.000235		0.19	-0.00194		0.59	-0.00023		0.329	-0.00218		0.526	-0.00206
0.328	0.000191		0.529	0.000234		0.189	-0.00197		0.589	-0.000229		0.33	-0.00217		0.527	-0.00205
0.329	0.000194		0.53	0.000235		0.188	-0.00198		0.588	-0.000231		0.331	-0.00217		0.528	-0.00204
0.33	0.000195		0.531	0.000233		0.187	-0.00201		0.587	-0.000228		0.332	-0.00216		0.529	-0.00202
0.331	0.000193		0.532	0.000233		0.186	-0.00203		0.586	-0.000234		0.333	-0.00215		0.53	-0.00201
0.332	0.000191		0.533	0.000232		0.185	-0.00205		0.585	-0.000232		0.334	-0.00214		0.531	-0.002
0.333	0.000195		0.534	0.000235		0.184	-0.00207		0.584	-0.000231		0.335	-0.00214		0.532	-0.00199
0.334	0.000198		0.535	0.000233		0.183	-0.00209		0.583	-0.000233		0.336	-0.00213		0.533	-0.00197
0.335	0.000191		0.536	0.000236		0.182	-0.00212		0.582	-0.000231		0.337	-0.00213		0.534	-0.00196
0.336	0.000198		0.537	0.000236		0.181	-0.00214		0.581	-0.000235		0.338	-0.00212		0.535	-0.00195
0.337	0.000196		0.538	0.000237		0.18	-0.00216		0.58	-0.000234		0.339	-0.00212		0.536	-0.00194
0.338	0.000198		0.539	0.000237		0.179	-0.00218		0.579	-0.000231		0.34	-0.00211		0.537	-0.00192
0.339	0.000197		0.54	0.000236		0.178	-0.00221		0.578	-0.000234		0.341	-0.00211		0.538	-0.00191
0.34	0.000196		0.541	0.000236		0.177	-0.00223		0.577	-0.000231		0.342	-0.0021		0.539	-0.0019
0.341	0.000201		0.542	0.000237		0.176	-0.00226		0.576	-0.000236		0.343	-0.00209		0.54	-0.00188
0.342	0.0002		0.543	0.000235		0.175	-0.00228		0.575	-0.000235		0.344	-0.00209		0.541	-0.00187
0.343	0.000198		0.544	0.000238		0.174	-0.0023		0.574	-0.000236		0.345	-0.00209		0.542	-0.00185
0.344	0.000199		0.545	0.000239		0.173	-0.00233		0.573	-0.000234		0.346	-0.00208		0.543	-0.00184
0.345	0.000198		0.546	0.000239		0.172	-0.00235		0.572	-0.000232		0.347	-0.00208		0.544	-0.00183
0.346	0.000203		0.547	0.000238		0.171	-0.00238		0.571	-0.000237		0.348	-0.00207		0.545	-0.00181
0.347	0.0002		0.548	0.000239		0.17	-0.0024		0.57	-0.000235		0.349	-0.00207		0.546	-0.00179
0.348	0.000198		0.549	0.00024		0.169	-0.00243		0.569	-0.000235		0.35	-0.00207		0.547	-0.00178
0.349	0.000203		0.55	0.00024		0.168	-0.00246		0.568	-0.000236		0.351	-0.00207		0.548	-0.00177
0.35	0.000202		0.551	0.000238		0.168	-0.00245		0.567	-0.000233		0.352	-0.00207		0.549	-0.00175
0.351	0.0002		0.552	0.00024		0.168	-0.00211		0.566	-0.00024		0.353	-0.00209		0.55	-0.00173
0.352	0.000204		0.552	0.000249		0.169	-0.00208		0.565	-0.000236		0.352	-0.00246		0.551	-0.00172
0.352	0.00017		0.551	-0.000209		0.17	-0.00205		0.564	-0.000236		0.351	-0.00247		0.552	-0.0017
0.352	-0.000183		0.55	-0.000201		0.171	-0.00201		0.563	-0.000237		0.35	-0.00249		0.552	-0.00173
0.351	-0.000183		0.549	-0.000202		0.172	-0.00198		0.562	-0.000234		0.349	-0.0025		0.552	-0.00207
0.349	-0.000188		0.548	-0.000207		0.173	-0.00195		0.561	-0.000241		0.348	-0.00251		0.551	-0.0021
0.349	-0.000185		0.547	-0.000207		0.174	-0.00192		0.56	-0.000238		0.347	-0.00252		0.55	-0.00212
0.348	-0.000178		0.546	-0.00021		0.175	-0.00189		0.559	-0.000238		0.346	-0.00253		0.549	-0.00214
0.346	-0.000185		0.545	-0.000207		0.176	-0.00186		0.558	-0.000242		0.345	-0.00255		0.548	-0.00216
0.346	-0.000189		0.544	-0.000211		0.177	-0.00184		0.557	-0.000234		0.344	-0.00256		0.547	-0.00217
0.345	-0.000191		0.543	-0.000214		0.178	-0.00181		0.556	-0.000243		0.343	-0.00257		0.546	-0.00219
0.344	-0.000191		0.542	-0.000213		0.179	-0.00178		0.555	-0.000239		0.342	-0.00258		0.545	-0.0022
0.343	-0.00019		0.541	-0.000213		0.18	-0.00175		0.554	-0.00024		0.341	-0.00259		0.544	-0.00222
0.342	-0.000191		0.54	-0.000215		0.181	-0.00173		0.553	-0.000243		0.34	-0.00261		0.543	-0.00224
0.341	-0.000197		0.539	-0.000214		0.182	-0.0017		0.552	-0.000237		0.339	-0.00262		0.542	-0.00225
0.339	-0.0002		0.538	-0.000216		0.183	-0.00168		0.551	-0.000245		0.338	-0.00263		0.541	-0.00226
0.339	-0.000198		0.537	-0.000215		0.184	-0.00165		0.55	-0.000243		0.337	-0.00264		0.54	-0.00228
0.338	-0.000199		0.536	-0.000216		0.185	-0.00163		0.549	-0.000243		0.336	-0.00265		0.539	-0.00229
0.337	-0.0002		0.535	-0.000219		0.186	-0.00161		0.548	-0.000243		0.335	-0.00267		0.538	-0.00231
0.335	-0.000201		0.534	-0.000218		0.187	-0.00158		0.547	-0.000238		0.334	-0.00268		0.537	-0.00232
0.335	-0.000201		0.533	-0.000216		0.188	-0.00156		0.546	-0.000244		0.333	-0.0027		0.536	-0.00233
0.334	-0.000199		0.532	-0.000218		0.189	-0.00154		0.545	-0.000245		0.332	-0.00271		0.535	-0.00235
0.333	-0.000202		0.531	-0.000219		0.19	-0.00152		0.544	-0.000242		0.331	-0.00272		0.534	-0.00236
0.332	-0.000203		0.53	-0.000219		0.191	-0.0015		0.543	-0.000247		0.33	-0.00274		0.533	-0.00237
0.331	-0.000201		0.529	-0.000219		0.192	-0.00148		0.542	-0.000242		0.329	-0.00275		0.532	-0.00238
0.33	-0.000205		0.528	-0.000221		0.193	-0.00145		0.541	-0.000248		0.328	-0.00277		0.531	-0.00239
0.329	-0.000204		0.527	-0.000222		0.194	-0.00143		0.54	-0.000246		0.327	-0.00278		0.53	-0.00241
0.328	-0.000202		0.526	-0.000224		0.195	-0.00141		0.539	-0.000245		0.326	-0.0028		0.529	-0.00242
0.327	-0.000204		0.526	-0.000221		0.196	-0.0014		0.538	-0.000249		0.325	-0.00282		0.528	-0.00243
0.326	-0.000203		0.524	-0.000223		0.197	-0.00138		0.537	-0.000242		0.324	-0.00283		0.527	-0.00244
0.325	-0.000207		0.524	-0.000224		0.198	-0.00136		0.536	-0.00025		0.323	-0.00285		0.526	-0.00245
0.324	-0.000203		0.522	-0.000224		0.199	-0.00134		0.535	-0.000249		0.322	-0.00286		0.525	-0.00246
0.323	-0.000204		0.521	-0.000223		0.2	-0.00132		0.534	-0.000251		0.321	-0.00288		0.524	-0.00247
0.322	-0.000207		0.52	-0.000222		0.201	-0.0013		0.533	-0.00025		0.32	-0.0029		0.523	-0.00248
0.321	-0.000206		0.519	-0.000225		0.202	-0.00128		0.532	-0.000247		0.319	-0.00292		0.522	-0.00249
0.32	-0.000206		0.518	-0.000226		0.203	-0.00126		0.531	-0.000253		0.318	-0.00294		0.521	-0.0025
0.319	-0.000204		0.517	-0.000224		0.204	-0.00125		0.53	-0.000251		0.317	-0.00295		0.52	-0.00251
0.318	-0.000205		0.516	-0.000227		0.205	-0.00123		0.529	-0.000252		0.316	-0.00297		0.519	-0.00252
0.317	-0.000209		0.515	-0.000226		0.206	-0.00121		0.528	-0.000253		0.315	-0.00299		0.518	-0.00253
0.316	-0.000206		0.514	-0.000227		0.207	-0.0012		0.527	-0.000249		0.314	-0.00301		0.517	-0.00253
0.315	-0.000208		0.513	-0.000226		0.208	-0.00118		0.526	-0.000256		0.313	-0.00303		0.516	-0.00254
0.314	-0.000208		0.512	-0.000226		0.209	-0.00117		0.525	-0.000255		0.312	-0.00305		0.515	-0.00255
0.313	-0.000207		0.511	-0.000228		0.21	-0.00115		0.524	-0.000255		0.311	-0.00306		0.514	-0.00255
0.312	-0.000209		0.51	-0.000227		0.211	-0.00113		0.523	-0.000257		0.31	-0.00309		0.513	-0.00256
0.311	-0.000206		0.51	-0.000224		0.212	-0.00112		0.522	-0.000252		0.309	-0.0031		0.512	-0.00257
0.31	-0.000209		0.509	-0.000228		0.213	-0.0011		0.521	-0.000259		0.308	-0.00313		0.511	-0.00258
0.309	-0.000211		0.507	-0.000228		0.214	-0.00109		0.52	-0.000256		0.307	-0.00314		0.51	-0.00258
0.308	-0.000209		0.506	-0.000228		0.215	-0.00107		0.519	-0.000261		0.306	-0.00317		0.509	-0.00259
0.307	-0.000211		0.505	-0.000229		0.216	-0.00106		0.518	-0.000262		0.305	-0.00319		0.508	-0.0026
0.306	-0.00021		0.504	-0.000228		0.217	-0.00105		0.517	-0.000254		0.304	-0.00321		0.507	-0.0026
0.305	-0.000212		0.503	-0.000229		0.218	-0.00103		0.516	-0.000261		0.303	-0.00323		0.506	-0.0026
0.304	-0.000211		0.502	-0.00023		0.219	-0.00101		0.515	-0.00026		0.302	-0.00326		0.505	-0.00261
0.303	-0.000207		0.501	-0.000227		0.22	-0.001		0.514	-0.00026		0.301	-0.00328		0.504	-0.00261
0.302	-0.000212		0.5	-0.00023		0.221	-0.000988		0.513	-0.000263		0.3	-0.0033		0.503	-0.00262
0.301	-0.000212		0.499	-0.000229		0.222	-0.000976		0.512	-0.000257		0.299	-0.00332		0.502	-0.00262
0.3	-0.000211		0.498	-0.000229		0.223	-0.00096		0.511	-0.000266		0.298	-0.00335		0.501	-0.00263
0.299	-0.000211		0.497	-0.000228		0.224	-0.000946		0.51	-0.000264		0.297	-0.00337		0.5	-0.00263
0.298	-0.000211		0.496	-0.000229		0.225	-0.000937		0.509	-0.000263		0.296	-0.00339		0.499	-0.00263
0.297	-0.000213		0.495	-0.00023		0.226	-0.000921		0.508	-0.000266		0.295	-0.00342		0.498	-0.00263
0.296	-0.000214		0.494	-0.00023		0.227	-0.000908		0.507	-0.00026		0.294	-0.00344		0.497	-0.00264
0.295	-0.000213		0.493	-0.000228		0.228	-0.000897		0.506	-0.000268		0.293	-0.00347		0.496	-0.00264
0.294	-0.000213		0.492	-0.000231		0.229	-0.000883		0.505	-0.000266		0.292	-0.00349		0.495	-0.00264
0.293	-0.000215		0.491	-0.000229		0.23	-0.000873		0.504	-0.000265		0.291	-0.00352		0.494	-0.00264
0.292	-0.000214		0.49	-0.000232		0.231	-0.000857		0.503	-0.00027		0.29	-0.00355		0.493	-0.00264
0.291	-0.000213		0.489	-0.000228		0.232	-0.00085		0.502	-0.000265		0.289	-0.00357		0.492	-0.00264
0.29	-0.000216		0.488	-0.000229		0.233	-0.000835		0.501	-0.000269		0.288	-0.00359		0.491	-0.00264
0.289	-0.000216		0.487	-0.000233		0.234	-0.000823		0.5	-0.000269		0.287	-0.00362		0.49	-0.00265
0.288	-0.000214		0.486	-0.000231		0.235	-0.000812		0.499	-0.00027		0.286	-0.00365		0.489	-0.00265
0.287	-0.000215		0.485	-0.000229		0.236	-0.000801		0.498	-0.000272		0.285	-0.00368		0.488	-0.00265
0.286	-0.000214		0.484	-0.00023		0.237	-0.00079		0.497	-0.000266		0.284	-0.0037		0.487	-0.00265
0.285	-0.000217		0.483	-0.00023		0.238	-0.000777		0.496	-0.00027		0.283	-0.00373		0.486	-0.00265
0.284	-0.000217		0.482	-0.000233		0.239	-0.000765		0.495	-0.000272		0.282	-0.00376		0.485	-0.00265
0.283	-0.000217		0.481	-0.000225		0.24	-0.000756		0.494	-0.000275		0.281	-0.00378		0.484	-0.00265
0.282	-0.00022		0.48	-0.00023		0.241	-0.000745		0.493	-0.000273		0.28	-0.00381		0.483	-0.00265
0.281	-0.000217		0.479	-0.000232		0.242	-0.000735		0.492	-0.00027		0.279	-0.00384		0.482	-0.00265
0.28	-0.000219		0.478	-0.000231		0.243	-0.000722		0.491	-0.000273		0.278	-0.00387		0.481	-0.00265
0.279	-0.000216		0.477	-0.000229		0.244	-0.000713		0.49	-0.000274		0.277	-0.0039		0.48	-0.00265
0.278	-0.000218		0.476	-0.000232		0.245	-0.000703		0.489	-0.000275		0.276	-0.00393		0.479	-0.00265
0.277	-0.000218		0.475	-0.000234		0.246	-0.000691		0.488	-0.000277		0.275	-0.00396		0.478	-0.00265
0.276	-0.000218		0.474	-0.000234		0.247	-0.000681		0.487	-0.00027		0.274	-0.00398		0.477	-0.00265
0.275	-0.000221		0.473	-0.00023		0.248	-0.000671		0.486	-0.000278		0.273	-0.00402		0.476	-0.00265
0.274	-0.000219		0.472	-0.000231		0.249	-0.000661		0.485	-0.000274		0.272	-0.00404		0.475	-0.00265
0.273	-0.000218		0.471	-0.000232		0.25	-0.000651		0.484	-0.000278		0.271	-0.00407		0.474	-0.00265
0.272	-0.000222		0.47	-0.000233		0.251	-0.000638		0.483	-0.000279		0.27	-0.00411		0.473	-0.00265
0.271	-0.00022		0.469	-0.000229		0.252	-0.000632		0.482	-0.000273		0.269	-0.00414		0.472	-0.00265
0.27	-0.000222		0.468	-0.00023		0.253	-0.000621		0.481	-0.00028		0.268	-0.00417		0.471	-0.00265
0.269	-0.000221		0.467	-0.000233		0.254	-0.000613		0.48	-0.000277		0.267	-0.0042		0.47	-0.00265
0.268	-0.000221		0.466	-0.000231		0.255	-0.000603		0.479	-0.000279		0.266	-0.00423		0.469	-0.00265
0.267	-0.000224		0.465	-0.000233		0.256	-0.000593		0.478	-0.000282		0.265	-0.00427		0.468	-0.00265
0.266	-0.000222		0.464	-0.000232		0.257	-0.000586		0.477	-0.000275		0.264	-0.00429		0.467	-0.00265
0.265	-0.000224		0.463	-0.000232		0.258	-0.000576		0.476	-0.000283		0.263	-0.00433		0.466	-0.00265
0.264	-0.000224		0.462	-0.000236		0.259	-0.000565		0.475	-0.000281		0.262	-0.00436		0.465	-0.00264
0.263	-0.000222		0.461	-0.00023		0.26	-0.000559		0.474	-0.000282		0.261	-0.00439		0.464	-0.00264
0.262	-0.000224		0.46	-0.000234		0.261	-0.000547		0.473	-0.000284		0.26	-0.00442		0.463	-0.00264
0.261	-0.000224		0.459	-0.00023		0.262	-0.000539		0.472	-0.000278		0.259	-0.00446		0.462	-0.00265
0.26	-0.000226		0.458	-0.000232		0.263	-0.00053		0.471	-0.000284		0.258	-0.00449		0.461	-0.00265
0.259	-0.000226		0.457	-0.000232		0.264	-0.00052		0.47	-0.000283		0.257	-0.00453		0.46	-0.00264
0.258	-0.000225		0.456	-0.000232		0.265	-0.000514		0.469	-0.000284		0.256	-0.00456		0.459	-0.00264
0.257	-0.000225		0.455	-0.000233		0.266	-0.000502		0.468	-0.000288		0.255	-0.00459		0.458	-0.00265
0.256	-0.000224		0.454	-0.000235		0.267	-0.000496		0.467	-0.00028		0.254	-0.00463		0.457	-0.00265
0.254	-0.000225		0.453	-0.00023		0.268	-0.000488		0.466	-0.000287		0.253	-0.00466		0.456	-0.00265
0.254	-0.000225		0.453	-0.000236		0.269	-0.000479		0.465	-0.000286		0.252	-0.00469		0.455	-0.00265
0.252	-0.000227		0.452	-0.000232		0.27	-0.000473		0.464	-0.000286		0.251	-0.00473		0.454	-0.00265
0.251	-0.000227		0.451	-0.000234		0.271	-0.00046		0.463	-0.000289		0.25	-0.00476		0.453	-0.00265
0.25	-0.000367		0.45	-0.000234		0.272	-0.000455		0.462	-0.000284		0.249	-0.0048		0.452	-0.00265
0.249	-0.000214		0.448	-0.000232		0.273	-0.000447		0.461	-0.000288		0.248	-0.00483		0.451	-0.00265
0.248	-0.000225		0.447	-0.000235		0.274	-0.000437		0.46	-0.000288		0.247	-0.00487		0.45	-0.00265
0.247	-0.000227		0.446	-0.000235		0.275	-0.000431		0.459	-0.000289		0.246	-0.0049		0.449	-0.00265
0.246	-0.00023		0.446	-0.000231		0.276	-0.000423		0.458	-0.000292		0.245	-0.00494		0.448	-0.00265
0.245	-0.000229		0.445	-0.000235		0.277	-0.000414		0.457	-0.000288		0.244	-0.00497		0.447	-0.00265
0.244	-0.000233		0.444	-0.000234		0.278	-0.000407		0.456	-0.000291		0.243	-0.005		0.446	-0.00266
0.243	-0.000231		0.443	-0.000236		0.279	-0.000398		0.455	-0.000292		0.242	-0.00504		0.445	-0.00266
0.242	-0.000232		0.441	-0.000233		0.28	-0.000394		0.454	-0.000294		0.241	-0.00508		0.444	-0.00266
0.241	-0.000233		0.441	-0.000234		0.281	-0.000384		0.453	-0.000294		0.24	-0.00511		0.443	-0.00266
0.24	-0.00023		0.439	-0.000237		0.282	-0.000378		0.452	-0.000291		0.239	-0.00515		0.442	-0.00266
0.239	-0.000233		0.439	-0.000235		0.283	-0.00037		0.451	-0.000294		0.238	-0.00519		0.441	-0.00266
0.238	-0.000232		0.437	-0.000234		0.284	-0.000363		0.45	-0.000293		0.237	-0.00522		0.44	-0.00266
0.237	-0.000231		0.436	-0.000235		0.285	-0.000356		0.449	-0.000296		0.236	-0.00526		0.439	-0.00267
0.236	-0.000235		0.436	-0.000236		0.286	-0.000348		0.448	-0.000297		0.235	-0.00529		0.438	-0.00267
0.235	-0.000231		0.434	-0.000238		0.287	-0.00034		0.447	-0.000294		0.234	-0.00533		0.437	-0.00267
0.234	-0.000234		0.434	-0.000232		0.288	-0.000334		0.446	-0.000299		0.233	-0.00537		0.436	-0.00267
0.233	-0.000234		0.432	-0.000236		0.289	-0.000327		0.445	-0.000297		0.232	-0.0054		0.435	-0.00267
0.232	-0.000234		0.432	-0.000236		0.29	-0.00032		0.444	-0.0003		0.231	-0.00544		0.434	-0.00267
0.231	-0.000238		0.43	-0.000234		0.292	-0.000312		0.443	-0.000301		0.23	-0.00548		0.433	-0.00268
0.23	-0.000232		0.43	-0.000234		0.292	-0.000308		0.442	-0.000297		0.229	-0.00551		0.432	-0.00268
0.229	-0.000237		0.429	-0.000235		0.293	-0.0003		0.441	-0.000303		0.228	-0.00555		0.431	-0.00268
0.228	-0.000236		0.428	-0.000236		0.294	-0.000291		0.44	-0.0003		0.227	-0.00558		0.43	-0.00268
0.227	-0.000236		0.427	-0.000236		0.295	-0.000286		0.439	-0.000303		0.226	-0.00562		0.429	-0.00269
0.226	-0.000238		0.426	-0.000235		0.296	-0.000278		0.438	-0.000308		0.225	-0.00566		0.428	-0.00269
0.225	-0.000237		0.424	-0.000235		0.297	-0.000275		0.437	-0.000301		0.224	-0.00569		0.427	-0.00269
0.224	-0.00024		0.423	-0.000238		0.298	-0.000266		0.436	-0.000305		0.223	-0.00573		0.426	-0.00269
0.223	-0.000239		0.422	-0.000238		0.299	-0.000259		0.435	-0.000304		0.222	-0.00577		0.425	-0.0027
0.222	-0.000239		0.421	-0.000236		0.3	-0.000256		0.434	-0.000307		0.221	-0.00581		0.424	-0.0027
0.221	-0.000241		0.421	-0.000236		0.301	-0.000247		0.433	-0.000311		0.22	-0.00584		0.423	-0.0027
0.22	-0.000243		0.419	-0.000235		0.302	-0.000243		0.432	-0.000305		0.219	-0.00588		0.422	-0.00271
0.219	-0.000242		0.418	-0.000236		0.304	-0.000234		0.431	-0.00031		0.218	-0.00592		0.421	-0.00271
0.218	-0.000243		0.417	-0.000236		0.304	-0.000229		0.43	-0.000311		0.217	-0.00596		0.42	-0.00271
0.217	-0.000243		0.416	-0.000235		0.305	-0.000226		0.429	-0.000312		0.216	-0.00599		0.419	-0.00272
0.216	-0.000243		0.416	-0.000238		0.306	-0.000216		0.428	-0.000315		0.215	-0.00604		0.418	-0.00272
0.215	-0.000244		0.415	-0.000238		0.307	-0.000209		0.427	-0.000309		0.214	-0.00607		0.417	-0.00272
0.214	-0.000245		0.413	-0.000235		0.308	-0.000206		0.426	-0.000315		0.213	-0.00611		0.416	-0.00273
0.213	-0.000245		0.412	-0.000239		0.309	-0.000199		0.425	-0.000313		0.212	-0.00615		0.415	-0.00273
0.212	-0.000247		0.412	-0.000235		0.31	-0.000196		0.424	-0.000317		0.211	-0.00618		0.414	-0.00273
0.211	-0.000247		0.411	-0.000239		0.311	-0.000188		0.423	-0.000319		0.21	-0.00622		0.413	-0.00273
0.21	-0.000246		0.409	-0.000235		0.312	-0.000184		0.422	-0.000318		0.209	-0.00626		0.412	-0.00274
0.209	-0.000249		0.408	-0.000236		0.313	-0.000179		0.421	-0.000319		0.208	-0.0063		0.411	-0.00274
0.208	-0.000249		0.407	-0.000239		0.314	-0.000172		0.42	-0.000319		0.207	-0.00634		0.41	-0.00275
0.207	-0.000247		0.407	-0.000238		0.315	-0.000166		0.419	-0.000323		0.206	-0.00638		0.409	-0.00275
0.206	-0.00025		0.405	-0.000233		0.316	-0.000162		0.418	-0.000324		0.205	-0.00641		0.408	-0.00276
0.205	-0.00025		0.404	-0.00024		0.317	-0.000157		0.417	-0.000322		0.204	-0.00645		0.407	-0.00276
0.204	-0.000252		0.403	-0.000238		0.318	-0.000152		0.416	-0.000323		0.203	-0.00649		0.406	-0.00277
0.203	-0.000249		0.402	-0.00024		0.319	-0.000145		0.415	-0.000324		0.202	-0.00653		0.405	-0.00277
0.202	-0.000251		0.401	-0.000236		0.32	-0.000141		0.414	-0.000329		0.201	-0.00657		0.404	-0.00277
0.201	-0.000253		0.4	-0.000236		0.321	-0.000136		0.413	-0.000328		0.2	-0.0066		0.403	-0.00278
0.2	-0.000252		0.4	-0.00024		0.322	-0.000129		0.412	-0.000327		0.199	-0.00664		0.402	-0.00279
0.199	-0.000255		0.398	-0.000238		0.323	-0.000126		0.411	-0.000329		0.198	-0.00668		0.401	-0.00279
0.198	-0.000255		0.397	-0.000236		0.324	-0.000122		0.41	-0.000332		0.197	-0.00672		0.4	-0.0028
0.197	-0.000255		0.397	-0.000238		0.325	-0.000117		0.409	-0.000332		0.196	-0.00675		0.399	-0.0028
0.196	-0.000258		0.395	-0.000238		0.326	-0.000112		0.408	-0.000335		0.195	-0.00679		0.398	-0.00281
0.195	-0.000255		0.395	-0.000241		0.327	-0.000106		0.407	-0.000333		0.194	-0.00683		0.397	-0.00282
0.194	-0.000257		0.393	-0.000237		0.328	-0.000101		0.406	-0.000338		0.193	-0.00687		0.396	-0.00282
0.193	-0.000258		0.392	-0.000239		0.329	-9.85e-05		0.405	-0.000337		0.192	-0.00691		0.395	-0.00283
0.192	-0.000257		0.392	-0.000241		0.33	-9.35e-05		0.404	-0.000342		0.191	-0.00694		0.394	-0.00284
0.191	-0.00026		0.39	-0.00024		0.331	-8.77e-05		0.403	-0.000343		0.19	-0.00698		0.393	-0.00284
0.19	-0.000258		0.389	-0.000238		0.332	-8.43e-05		0.402	-0.000341		0.189	-0.00702		0.392	-0.00285
0.189	-0.000261		0.389	-0.000238		0.333	-8e-05		0.401	-0.000345		0.188	-0.00706		0.391	-0.00286
0.188	-0.000262		0.387	-0.000239		0.334	-7.59e-05		0.4	-0.000344		0.187	-0.00709		0.39	-0.00287
0.187	-0.000261		0.386	-0.000242		0.335	-7.29e-05		0.399	-0.000348		0.186	-0.00713		0.389	-0.00287
0.186	-0.000264		0.386	-0.000239		0.336	-6.77e-05		0.398	-0.000352		0.185	-0.00717		0.388	-0.00288
0.185	-0.000264		0.384	-0.00024		0.337	-6.44e-05		0.397	-0.000347		0.184	-0.00721		0.387	-0.00289
0.184	-0.000265		0.383	-0.000242		0.338	-6e-05		0.396	-0.000351		0.183	-0.00725		0.386	-0.0029
0.183	-0.000267		0.382	-0.000242		0.339	-5.43e-05		0.395	-0.000351		0.182	-0.00729		0.385	-0.00291
0.182	-0.000265		0.381	-0.000238		0.34	-5.33e-05		0.394	-0.000357		0.181	-0.00732		0.384	-0.00292
0.181	-0.000268		0.38	-0.000239		0.341	-4.64e-05		0.393	-0.000359		0.18	-0.00736		0.383	-0.00293
0.18	-0.00027		0.379	-0.000241		0.342	-4.45e-05		0.392	-0.000355		0.179	-0.0074		0.382	-0.00294
0.179	-0.000271		0.379	-0.000239		0.343	-4.1e-05		0.391	-0.000361		0.178	-0.00743		0.381	-0.00295
0.178	-0.000272		0.377	-0.00024		0.344	-3.58e-05		0.39	-0.000363		0.177	-0.00747		0.38	-0.00296
0.177	-0.000272		0.376	-0.000241		0.345	-3.36e-05		0.389	-0.000365		0.176	-0.00751		0.379	-0.00297
0.176	-0.000274		0.375	-0.000242		0.346	-2.89e-05		0.388	-0.000369		0.175	-0.00755		0.378	-0.00298
0.175	-0.000273		0.375	-0.000245		0.347	-2.48e-05		0.387	-0.000366		0.174	-0.00758		0.377	-0.00299
0.174	-0.000275		0.373	-0.000238		0.348	-2.4e-05		0.386	-0.000371		0.173	-0.00762		0.376	-0.003
0.173	-0.000276		0.372	-0.000243		0.349	-1.93e-05		0.385	-0.00037		0.172	-0.00766		0.375	-0.00301
0.172	-0.000277		0.372	-0.000242		0.35	-1.79e-05		0.384	-0.000374		0.171	-0.00769		0.374	-0.00302
0.171	-0.000279		0.37	-0.000243		0.351	-1.22e-05		0.383	-0.000378		0.17	-0.00773		0.373	-0.00303
0.17	-0.00028		0.369	-0.000241		0.352	-9.37e-06		0.382	-0.000377		0.169	-0.00777		0.372	-0.00305
0.169	-0.000283		0.369	-0.000241		0.353	-7.73e-06		0.381	-0.000381		0.168	-0.0078		0.371	-0.00306
0.168	-0.000284		0.368	-0.000243		0.354	-1.69e-06		0.38	-0.000382		0.167	-0.00784		0.37	-0.00307
0.167	-0.000285		0.366	-0.000245		0.355	-5.39e-07		0.379	-0.000387		0.166	-0.00788		0.369	-0.00309
0.166	-0.000285		0.365	-0.000241		0.356	1.39e-06		0.378	-0.000391		0.165	-0.00791		0.368	-0.0031
0.165	-0.000285		0.364	-0.000244		0.357	5.53e-06		0.377	-0.000388		0.164	-0.00795		0.367	-0.00311
0.164	-0.00029		0.363	-0.000245		0.358	6.77e-06		0.376	-0.000391		0.163	-0.00798		0.366	-0.00313
0.163	-0.00029		0.362	-0.000244		0.359	1.1e-05		0.375	-0.000393		0.162	-0.00802		0.365	-0.00314
0.162	-0.00029		0.361	-0.000241		0.36	1.23e-05		0.374	-0.000399		0.161	-0.00806		0.364	-0.00315
0.161	-0.000293		0.36	-0.000243		0.361	1.46e-05		0.373	-0.000403		0.16	-0.00809		0.363	-0.00317
0.16	-0.000293		0.359	-0.000243		0.362	1.92e-05		0.372	-0.000402		0.159	-0.00813		0.362	-0.00318
0.159	-0.000297		0.358	-0.000225		0.363	2.15e-05		0.371	-0.000405		0.158	-0.00817		0.361	-0.0032
0.158	-0.000298		0.357	-0.000214		0.364	2.33e-05		0.37	-0.000408		0.157	-0.0082		0.36	-0.00321
0.157	-0.000298		0.356	-0.000214		0.365	2.48e-05		0.369	-0.000412		0.156	-0.00824		0.359	-0.00323
0.156	-0.000302		0.355	-0.000221		0.366	2.81e-05		0.368	-0.000416		0.155	-0.00828		0.358	-0.00325
0.155	-0.000303		0.355	-0.000233		0.367	3.22e-05		0.367	-0.000419		0.154	-0.00832		0.357	-0.00326
0.154	-0.000305		0.353	-0.000236		0.368	3.09e-05		0.367	-0.000381		0.153	-0.00835		0.356	-0.00328
0.153	-0.000306		0.353	-0.000238		0.367	-0.000296		0.367	-7.04e-05		0.152	-0.00834		0.355	-0.0033
0.152	-0.000306		0.352	-0.00022		0.366	-0.000299		0.368	-5.71e-05		0.153	-0.00785		0.354	-0.00332
0.151	-0.000264		0.353	0.000142		0.365	-0.000304		0.369	-4.75e-05		0.154	-0.00772		0.353	-0.00333
0.152	2.27e-05		0.354	0.000148		0.364	-0.00031		0.37	-4.07e-05		0.155	-0.00761		0.352	-0.00334
0.153	3.17e-05		0.355	0.000147		0.363	-0.000312		0.371	-2.73e-05		0.156	-0.0075		0.353	-0.0029
0.154	3.42e-05		0.356	0.000146		0.362	-0.000316		0.372	-2.36e-05		0.157	-0.0074		0.354	-0.00287
0.155	3.59e-05		0.357	0.000151		0.361	-0.00032		0.373	-1.56e-05		0.158	-0.0073		0.355	-0.00285
0.156	4.36e-05		0.358	0.000154		0.36	-0.000322		0.374	-1.13e-05		0.159	-0.00721		0.356	-0.00282
0.157	4.57e-05		0.359	0.000151		0.359	-0.000327		0.375	-6.74e-06		0.16	-0.00712		0.357	-0.00279
0.158	4.72e-05		0.36	0.000155		0.358	-0.000327		0.376	1.2e-06		0.161	-0.00703		0.358	-0.00277
0.159	5.08e-05		0.361	0.000155		0.357	-0.000332		0.377	5.36e-06		0.162	-0.00695		0.359	-0.00275
0.16	5.26e-05		0.362	0.00016		0.356	-0.000332		0.378	1.06e-05		0.163	-0.00687		0.36	-0.00273
0.161	5.95e-05		0.363	0.000158		0.355	-0.000337		0.379	1.21e-05		0.164	-0.00679		0.361	-0.0027
0.162	5.96e-05		0.364	0.000158		0.354	-0.000342		0.38	1.62e-05		0.165	-0.00672		0.362	-0.00268
0.163	6.04e-05		0.365	0.000163		0.353	-0.000343		0.381	2.38e-05		0.166	-0.00664		0.363	-0.00266
0.164	6.54e-05		0.366	0.000164		0.352	-0.000346		0.382	2.77e-05		0.167	-0.00658		0.364	-0.00264
0.165	6.67e-05		0.367	0.000162		0.351	-0.00035		0.383	2.98e-05		0.168	-0.00651		0.365	-0.00262
0.166	6.81e-05		0.368	0.000164		0.35	-0.000352		0.384	3.09e-05		0.169	-0.00644		0.366	-0.0026
0.167	6.98e-05		0.369	0.000166		0.349	-0.000355		0.385	3.43e-05		0.17	-0.00637		0.367	-0.00259
0.168	7.14e-05		0.37	0.000167		0.348	-0.000357		0.386	4.3e-05		0.171	-0.00631		0.368	-0.00257
0.169	7.52e-05		0.371	0.000164		0.347	-0.000361		0.387	4.14e-05		0.172	-0.00624		0.369	-0.00255
0.17	7.5e-05		0.372	0.000168		0.346	-0.000364		0.388	4.64e-05		0.173	-0.00618		0.37	-0.00254
0.171	7.76e-05		0.373	0.000172		0.345	-0.000365		0.389	4.76e-05		0.174	-0.00612		0.371	-0.00252
0.172	7.94e-05		0.374	0.000173		0.344	-0.00037		0.39	5.1e-05		0.175	-0.00606		0.372	-0.00251
0.173	8.14e-05		0.375	0.000169		0.343	-0.000373		0.391	5.81e-05		0.176	-0.006		0.373	-0.00249
0.174	8.19e-05		0.376	0.000173		0.342	-0.000375		0.392	5.69e-05		0.177	-0.00594		0.374	-0.00247
0.175	8.25e-05		0.377	0.000175		0.341	-0.000381		0.393	6.15e-05		0.178	-0.00588		0.375	-0.00246
0.176	8.46e-05		0.378	0.000177		0.34	-0.000381		0.394	6.4e-05		0.179	-0.00583		0.376	-0.00245
0.177	8.75e-05		0.379	0.000172		0.339	-0.000386		0.395	6.24e-05		0.18	-0.00577		0.377	-0.00243
0.178	8.82e-05		0.38	0.000175		0.338	-0.000388		0.396	7.26e-05		0.181	-0.00572		0.378	-0.00242
0.179	9.02e-05		0.381	0.000178		0.337	-0.00039		0.397	7e-05		0.182	-0.00566		0.379	-0.00241
0.18	9.33e-05		0.382	0.000181		0.336	-0.000396		0.398	7.63e-05		0.183	-0.00561		0.38	-0.0024
0.181	9.79e-05		0.383	0.000176		0.335	-0.000397		0.399	7.54e-05		0.184	-0.00556		0.381	-0.00239
0.182	9.41e-05		0.384	0.000179		0.334	-0.000401		0.4	7.56e-05		0.185	-0.00551		0.382	-0.00237
0.183	9.66e-05		0.385	0.000179		0.333	-0.000406		0.401	8.46e-05		0.186	-0.00546		0.383	-0.00236
0.184	9.74e-05		0.386	0.000183		0.332	-0.000407		0.402	8.43e-05		0.187	-0.00541		0.384	-0.00235
0.185	0.0001		0.387	0.00018		0.331	-0.000413		0.403	8.62e-05		0.188	-0.00536		0.385	-0.00234
0.186	0.000101		0.388	0.000182		0.33	-0.000415		0.404	8.9e-05		0.189	-0.00531		0.386	-0.00233
0.187	9.77e-05		0.389	0.000183		0.329	-0.000419		0.405	8.8e-05		0.19	-0.00526		0.387	-0.00232
0.188	0.000103		0.39	0.000186		0.328	-0.000425		0.406	9.52e-05		0.191	-0.00522		0.388	-0.00231
0.189	0.000105		0.391	0.000182		0.327	-0.000427		0.407	9.42e-05		0.192	-0.00517		0.389	-0.0023
0.19	0.000105		0.392	0.000185		0.326	-0.000431		0.408	9.64e-05		0.193	-0.00512		0.39	-0.00229
0.191	0.000107		0.393	0.000186		0.325	-0.000433		0.409	9.85e-05		0.194	-0.00508		0.391	-0.00229
0.192	0.000107		0.394	0.000189		0.324	-0.000439		0.41	9.94e-05		0.195	-0.00504		0.392	-0.00228
0.193	0.000112		0.395	0.000188		0.323	-0.000442		0.411	0.000103		0.196	-0.00499		0.393	-0.00227
0.194	0.00011		0.396	0.000187		0.322	-0.000445		0.412	0.000106		0.197	-0.00495		0.394	-0.00226
0.195	0.00011		0.397	0.000189		0.321	-0.00045		0.413	0.000106		0.198	-0.00491		0.395	-0.00225
0.196	0.000114		0.398	0.000191		0.32	-0.000454		0.414	0.000109		0.199	-0.00487		0.396	-0.00225
0.197	0.000116		0.399	0.000185		0.319	-0.00046		0.415	0.000108		0.2	-0.00483		0.397	-0.00224
0.198	0.000114		0.4	0.00019		0.318	-0.000463		0.416	0.000113		0.201	-0.00478		0.398	-0.00223
0.199	0.000116		0.401	0.00019		0.317	-0.000467		0.417	0.000117		0.202	-0.00474		0.399	-0.00223
0.2	0.000115		0.402	0.000193		0.316	-0.000471		0.418	0.000117		0.203	-0.0047		0.4	-0.00222
0.201	0.000118		0.403	0.000189		0.315	-0.000476		0.419	0.000115		0.204	-0.00466		0.401	-0.00221
0.202	0.00012		0.404	0.00019		0.314	-0.000481		0.42	0.000116		0.205	-0.00462		0.402	-0.0022
0.203	0.00012		0.405	0.000195		0.313	-0.000484		0.421	0.000122		0.206	-0.00458		0.403	-0.0022
0.204	0.000123		0.406	0.000193		0.312	-0.000488		0.422	0.000123		0.207	-0.00455		0.404	-0.00219
0.205	0.000125		0.407	0.000192		0.311	-0.000496		0.423	0.000125		0.208	-0.00451		0.405	-0.00219
0.206	0.000124		0.408	0.000195		0.31	-0.000499		0.424	0.000124		0.209	-0.00447		0.406	-0.00218
0.207	0.000125		0.409	0.000194		0.309	-0.000506		0.425	0.000126		0.21	-0.00443		0.407	-0.00218
0.208	0.000125		0.41	0.000207		0.308	-0.000508		0.426	0.000133		0.211	-0.0044		0.408	-0.00217
0.209	0.000128		0.411	0.000202		0.307	-0.000513		0.427	0.000129		0.212	-0.00436		0.409	-0.00217
0.21	0.000125		0.412	0.000201		0.306	-0.00052		0.428	0.000133		0.213	-0.00432		0.41	-0.00216
0.211	0.000126		0.413	0.000201		0.305	-0.000523		0.429	0.000132		0.214	-0.00429		0.411	-0.00216
0.212	0.00013		0.414	0.000197		0.304	-0.00053		0.43	0.000135		0.215	-0.00425		0.412	-0.00216
0.213	0.000132		0.415	0.000196		0.303	-0.000537		0.431	0.00014		0.216	-0.00422		0.413	-0.00215
0.214	0.000131		0.416	0.000198		0.302	-0.000539		0.432	0.000137		0.217	-0.00418		0.414	-0.00215
0.215	0.000131		0.417	0.000197		0.301	-0.000546		0.433	0.000141		0.218	-0.00415		0.415	-0.00215
0.216	0.000134		0.418	0.000201		0.3	-0.00055		0.434	0.000141		0.219	-0.00412		0.416	-0.00214
0.217	0.000136		0.419	0.000197		0.299	-0.000556		0.435	0.00014		0.22	-0.00408		0.417	-0.00214
0.218	0.000137		0.42	0.000198		0.298	-0.000563		0.436	0.000145		0.221	-0.00405		0.418	-0.00213
0.219	0.000138		0.421	0.000201		0.297	-0.000566		0.437	0.000145		0.222	-0.00402		0.419	-0.00213
0.22	0.00014		0.422	0.0002		0.296	-0.000576		0.438	0.000149		0.223	-0.00399		0.42	-0.00213
0.221	0.000142		0.423	0.000199		0.295	-0.00058		0.439	0.000148		0.224	-0.00396		0.421	-0.00212
0.222	0.000142		0.424	0.000202		0.294	-0.000585		0.44	0.000147		0.225	-0.00392		0.422	-0.00212
0.223	0.000141		0.425	0.000201		0.293	-0.000594		0.441	0.000153		0.226	-0.00389		0.423	-0.00212
0.224	0.000143		0.426	0.000203		0.292	-0.000597		0.442	0.000155		0.227	-0.00386		0.424	-0.00212
0.225	0.000144		0.427	0.000199		0.291	-0.000605		0.443	0.000154		0.228	-0.00383		0.425	-0.00211
0.226	0.000142		0.428	0.000203		0.29	-0.000612		0.444	0.000155		0.229	-0.0038		0.426	-0.00211
0.227	0.000141		0.429	0.000204		0.289	-0.000616		0.445	0.000153		0.23	-0.00377		0.427	-0.00211
0.228	0.000143		0.43	0.000204		0.288	-0.000623		0.446	0.000163		0.231	-0.00374		0.428	-0.0021
0.229	0.000146		0.431	0.000202		0.287	-0.00063		0.447	0.000159		0.232	-0.00371		0.429	-0.00211
0.23	0.000143		0.432	0.000205		0.286	-0.000637		0.448	0.000162		0.233	-0.00368		0.43	-0.0021
0.231	0.000147		0.433	0.000205		0.285	-0.000643		0.449	0.000163		0.234	-0.00365		0.431	-0.0021
0.232	0.000145		0.434	0.000206		0.284	-0.000651		0.45	0.000163		0.235	-0.00363		0.432	-0.0021
0.233	0.000147		0.435	0.000204		0.283	-0.000658		0.451	0.000165		0.236	-0.0036		0.433	-0.00209
0.234	0.000148		0.436	0.000204		0.282	-0.000665		0.452	0.000167		0.237	-0.00357		0.434	-0.00209
0.235	0.000148		0.437	0.000208		0.281	-0.000672		0.453	0.000168		0.238	-0.00354		0.435	-0.00209
0.236	0.00015		0.438	0.000207		0.28	-0.000679		0.454	0.000171		0.239	-0.00352		0.436	-0.00209
0.237	0.000151		0.439	0.000205		0.279	-0.000687		0.455	0.000169		0.24	-0.00349		0.437	-0.00209
0.238	0.00015		0.44	0.000208		0.278	-0.000694		0.456	0.000174		0.241	-0.00346		0.438	-0.00209
0.239	0.000152		0.441	0.000209		0.277	-0.000701		0.457	0.000175		0.242	-0.00344		0.439	-0.00209
0.24	0.000153		0.442	0.00021		0.276	-0.000709		0.458	0.000176		0.243	-0.00341		0.44	-0.00209
0.241	0.000153		0.443	0.000208		0.275	-0.000717		0.459	0.000175		0.244	-0.00338		0.441	-0.00209
0.242	0.000152		0.444	0.000208		0.274	-0.000725		0.46	0.000176		0.245	-0.00336		0.442	-0.00208
0.243	0.000151		0.445	0.000212		0.273	-0.000734		0.461	0.000179		0.246	-0.00333		0.443	-0.00208
0.244	0.000157		0.446	0.00021		0.272	-0.00074		0.462	0.000182		0.247	-0.00331		0.444	-0.00208
0.245	0.000157		0.447	0.000205		0.271	-0.000751		0.463	0.00018		0.248	-0.00329		0.445	-0.00208
0.246	0.000155		0.448	0.000211		0.27	-0.000756		0.464	0.000182		0.249	-0.00326		0.446	-0.00208
0.247	0.000156		0.449	0.00021		0.269	-0.000766		0.465	0.000182		0.25	-0.00324		0.447	-0.00208
0.248	0.000156		0.45	0.000212		0.268	-0.000773		0.466	0.000187		0.251	-0.00321		0.448	-0.00208
0.249	0.00016		0.451	0.000208		0.267	-0.000783		0.467	0.000187		0.252	-0.00319		0.449	-0.00207
0.25	0.000277		0.452	0.00021		0.266	-0.000793		0.468	0.000188		0.253	-0.00317		0.45	-0.00207
0.252	0.000129		0.453	0.000213		0.265	-0.000799		0.469	0.000188		0.254	-0.00314		0.451	-0.00208
0.253	0.000153		0.454	0.000215		0.264	-0.00081		0.47	0.000189		0.255	-0.00312		0.452	-0.00208
0.254	0.000161		0.455	0.000209		0.263	-0.00082		0.471	0.000192		0.256	-0.0031		0.453	-0.00207
0.255	0.00016		0.456	0.000213		0.262	-0.000825		0.472	0.000192		0.257	-0.00308		0.454	-0.00207
0.256	0.000163		0.457	0.000213		0.261	-0.000837		0.473	0.000194		0.258	-0.00305		0.455	-0.00207
0.257	0.000163		0.458	0.000214		0.26	-0.000845		0.474	0.000194		0.259	-0.00304		0.456	-0.00207
0.258	0.000166		0.459	0.000211		0.259	-0.000854		0.475	0.000191		0.26	-0.00301		0.457	-0.00207
0.259	0.000165		0.46	0.000212		0.258	-0.000865		0.476	0.000198		0.261	-0.00299		0.458	-0.00207
0.26	0.000164		0.461	0.000215		0.257	-0.000872		0.477	0.000198		0.262	-0.00297		0.459	-0.00208
0.261	0.000165		0.462	0.000214		0.256	-0.000886		0.478	0.000201		0.263	-0.00295		0.46	-0.00207
0.262	0.000167		0.463	0.000213		0.255	-0.000895		0.479	0.0002		0.264	-0.00293		0.461	-0.00207
0.263	0.000165		0.464	0.000216		0.254	-0.000903		0.48	0.000197		0.265	-0.00291		0.462	-0.00207
0.264	0.000165		0.465	0.000216		0.253	-0.000916		0.481	0.000205		0.266	-0.00288		0.463	-0.00208
0.265	0.000166		0.466	0.000219		0.252	-0.000924		0.482	0.000206		0.267	-0.00287		0.464	-0.00208
0.266	0.000169		0.467	0.000214		0.251	-0.000937		0.483	0.000203		0.268	-0.00285		0.465	-0.00207
0.267	0.000169		0.468	0.000217		0.25	-0.000947		0.484	0.000206		0.269	-0.00283		0.466	-0.00207
0.268	0.000167		0.469	0.000218		0.249	-0.000956		0.485	0.000202		0.27	-0.00281		0.467	-0.00208
0.269	0.000169		0.47	0.000219		0.248	-0.000969		0.486	0.00021		0.271	-0.00279		0.468	-0.00207
0.27	0.000172		0.471	0.000216		0.247	-0.000978		0.487	0.000209		0.272	-0.00277		0.469	-0.00207
0.271	0.00017		0.472	0.000218		0.246	-0.000989		0.488	0.000208		0.273	-0.00275		0.47	-0.00207
0.272	0.00017		0.473	0.00022		0.245	-0.001		0.489	0.000208		0.274	-0.00273		0.471	-0.00207
0.273	0.00017		0.474	0.00022		0.244	-0.00101		0.49	0.000208		0.275	-0.00272		0.472	-0.00208
0.274	0.000174		0.475	0.000218		0.243	-0.00102		0.491	0.000211		0.276	-0.00269		0.473	-0.00208
0.275	0.000172		0.476	0.00022		0.242	-0.00103		0.492	0.000212		0.277	-0.00267		0.474	-0.00208
0.276	0.00017		0.477	0.000221		0.241	-0.00105		0.493	0.000212		0.278	-0.00265		0.475	-0.00208
0.277	0.000173		0.478	0.000221		0.24	-0.00106		0.494	0.000216		0.279	-0.00264		0.476	-0.00208
0.278	0.000176		0.479	0.000218		0.239	-0.00107		0.495	0.00021		0.28	-0.00262		0.477	-0.00208
0.279	0.000172		0.48	0.00022		0.238	-0.00108		0.496	0.000214		0.281	-0.0026		0.478	-0.00207
0.28	0.000175		0.481	0.000224		0.237	-0.00109		0.497	0.000216		0.282	-0.00259		0.479	-0.00207
0.281	0.000174		0.482	0.00022		0.236	-0.00111		0.498	0.000217		0.283	-0.00257		0.48	-0.00208
0.282	0.000179		0.483	0.000222		0.235	-0.00112		0.499	0.000215		0.284	-0.00255		0.481	-0.00207
0.283	0.000177		0.484	0.00022		0.234	-0.00113		0.5	0.000214		0.285	-0.00254		0.482	-0.00207
0.284	0.000174		0.485	0.000224		0.233	-0.00114		0.501	0.000218		0.286	-0.00252		0.483	-0.00207
0.285	0.000179		0.486	0.000225		0.232	-0.00116		0.502	0.000219		0.287	-0.00251		0.484	-0.00207
0.286	0.000179		0.487	0.00022		0.231	-0.00117		0.503	0.000219		0.288	-0.00249		0.485	-0.00207
0.287	0.000177		0.488	0.000225		0.23	-0.00118		0.504	0.000218		0.289	-0.00247		0.486	-0.00207
0.288	0.00018		0.489	0.000224		0.229	-0.0012		0.505	0.000216		0.29	-0.00246		0.487	-0.00207
0.289	0.000179		0.49	0.000225		0.228	-0.00121		0.506	0.000221		0.291	-0.00244		0.488	-0.00207
0.29	0.000182		0.491	0.000224		0.227	-0.00122		0.507	0.000218		0.292	-0.00243		0.489	-0.00206
0.291	0.00018		0.492	0.000224		0.226	-0.00124		0.508	0.00022		0.293	-0.00241		0.49	-0.00206
0.292	0.000178		0.493	0.000226		0.225	-0.00125		0.509	0.000221		0.294	-0.0024		0.491	-0.00206
0.293	0.000181		0.494	0.000229		0.224	-0.00127		0.51	0.000218		0.295	-0.00239		0.492	-0.00206
0.294	0.000182		0.495	0.000223		0.223	-0.00128		0.511	0.000222		0.296	-0.00237		0.493	-0.00205
0.295	0.00018		0.496	0.000228		0.222	-0.00129		0.512	0.000221		0.297	-0.00236		0.494	-0.00205
0.296	0.000182		0.497	0.000225		0.221	-0.00131		0.513	0.000221		0.298	-0.00234		0.495	-0.00205
0.297	0.00018		0.498	0.000229		0.22	-0.00132		0.514	0.000223		0.299	-0.00233		0.496	-0.00204
0.298	0.000185		0.499	0.000226		0.219	-0.00134		0.515	0.000217		0.3	-0.00232		0.497	-0.00204
0.299	0.000183		0.5	0.000226		0.218	-0.00135		0.516	0.000223		0.301	-0.0023		0.498	-0.00204
0.3	0.000182		0.501	0.00023		0.217	-0.00137		0.517	0.000221		0.302	-0.00229		0.499	-0.00203
0.301	0.000185		0.502	0.000228		0.216	-0.00138		0.518	0.000224		0.303	-0.00228		0.5	-0.00203
0.302	0.000185		0.503	0.000226		0.215	-0.0014		0.519	0.000226		0.304	-0.00227		0.501	-0.00203
0.303	0.000185		0.504	0.00023		0.214	-0.00141		0.52	0.000219		0.305	-0.00226		0.502	-0.00202
0.304	0.000184		0.505	0.000229		0.213	-0.00143		0.521	0.000223		0.306	-0.00224		0.503	-0.00201
0.305	0.000185		0.506	0.000229		0.212	-0.00144		0.522	0.000225		0.307	-0.00224		0.504	-0.00201
0.306	0.000186		0.507	0.000228		0.211	-0.00146		0.523	0.000221		0.308	-0.00222		0.505	-0.002
0.307	0.000185		0.508	0.000229		0.21	-0.00148		0.524	0.000224		0.309	-0.00221		0.506	-0.00199
0.308	0.000184		0.509	0.000231		0.209	-0.00149		0.525	0.000219		0.31	-0.0022		0.507	-0.00199
0.309	0.000186		0.51	0.00023		0.208	-0.00151		0.526	0.000225		0.311	-0.00219		0.508	-0.00198
0.31	0.000189		0.511	0.000229		0.207	-0.00152		0.527	0.000224		0.312	-0.00218		0.509	-0.00198
0.311	0.00019		0.512	0.000232		0.206	-0.00154		0.528	0.000223		0.313	-0.00217		0.51	-0.00197
0.312	0.000188		0.513	0.000231		0.205	-0.00156		0.529	0.000225		0.314	-0.00216		0.511	-0.00196
0.313	0.000188		0.514	0.000233		0.204	-0.00157		0.53	0.000221		0.315	-0.00215		0.512	-0.00196
0.314	0.000189		0.515	0.00023		0.203	-0.00159		0.531	0.000222		0.316	-0.00214		0.513	-0.00195
0.315	0.000187		0.516	0.000234		0.202	-0.00161		0.532	0.000224		0.317	-0.00213		0.514	-0.00194
0.316	0.000186		0.517	0.000233		0.201	-0.00163		0.533	0.000223		0.318	-0.00211		0.515	-0.00194
0.317	0.000189		0.518	0.000232		0.2	-0.00164		0.534	0.000227		0.319	-0.00211		0.516	-0.00193
0.318	0.000191		0.519	0.00023		0.199	-0.00166		0.535	0.000221		0.32	-0.0021		0.517	-0.00192
0.319	0.000189		0.52	0.000233		0.198	-0.00168		0.536	0.000224		0.321	-0.00209		0.518	-0.00191
0.32	0.00019		0.521	0.000233		0.197	-0.0017		0.537	0.000226		0.322	-0.00208		0.519	-0.0019
0.321	0.000189		0.522	0.000235		0.196	-0.00171		0.538	0.000225		0.323	-0.00208		0.52	-0.00189
0.322	0.000192		0.523	0.000233		0.195	-0.00173		0.539	0.000224		0.324	-0.00207		0.521	-0.00188
0.323	0.00019		0.524	0.000237		0.194	-0.00175		0.54	0.000222		0.325	-0.00206		0.522	-0.00187
0.324	0.00019		0.525	0.000233		0.193	-0.00177		0.541	0.000224		0.326	-0.00205		0.523	-0.00187
0.325	0.000193		0.526	0.000237		0.192	-0.00179		0.542	0.000227		0.327	-0.00204		0.524	-0.00185
0.326	0.000192		0.527	0.000232		0.191	-0.00181		0.543	0.000224		0.328	-0.00203		0.525	-0.00184
0.327	0.000191		0.528	0.000235		0.19	-0.00183		0.544	0.000227		0.329	-0.00203		0.526	-0.00183
0.328	0.000192		0.529	0.000237		0.189	-0.00185		0.545	0.000223		0.33	-0.00202		0.527	-0.00182
0.329	0.000193		0.53	0.000234		0.188	-0.00187		0.546	0.000227		0.331	-0.00202		0.528	-0.00181
0.33	0.000195		0.531	0.000235		0.187	-0.00189		0.547	0.000225		0.332	-0.00201		0.529	-0.0018
0.331	0.000194		0.532	0.000236		0.186	-0.00191		0.548	0.000226		0.333	-0.002		0.53	-0.00179
0.332	0.000195		0.533	0.000236		0.185	-0.00193		0.549	0.000227		0.334	-0.00199		0.531	-0.00178
0.333	0.000197		0.534	0.000239		0.184	-0.00195		0.55	0.000224		0.335	-0.00199		0.532	-0.00177
0.334	0.000197		0.535	0.000235		0.183	-0.00197		0.551	0.000226		0.336	-0.00198		0.533	-0.00176
0.335	0.000193		0.536	0.000238		0.182	-0.00199		0.552	0.000228		0.337	-0.00198		0.534	-0.00175
0.336	0.000194		0.537	0.000237		0.181	-0.00201		0.553	0.000226		0.338	-0.00197		0.535	-0.00174
0.337	0.000196		0.538	0.000238		0.18	-0.00204		0.554	0.00023		0.339	-0.00197		0.536	-0.00173
0.338	0.000199		0.539	0.000236		0.179	-0.00206		0.555	0.000222		0.34	-0.00196		0.537	-0.00171
0.339	0.000196		0.54	0.000237		0.178	-0.00208		0.556	0.000226		0.341	-0.00195		0.538	-0.0017
0.34	0.000195		0.541	0.000239		0.177	-0.0021		0.557	0.000228		0.342	-0.00195		0.539	-0.00169
0.341	0.000198		0.542	0.00024		0.176	-0.00213		0.558	0.000229		0.343	-0.00194		0.54	-0.00168
0.342	0.0002		0.543	0.000237		0.175	-0.00215		0.559	0.00023		0.344	-0.00194		0.541	-0.00166
0.343	0.0002		0.544	0.000239		0.174	-0.00217		0.56	0.000222		0.345	-0.00194		0.542	-0.00165
0.344	0.000198		0.545	0.000239		0.173	-0.0022		0.561	0.000229		0.346	-0.00193		0.543	-0.00164
0.345	0.0002		0.546	0.00024		0.172	-0.00222		0.562	0.00023		0.347	-0.00193		0.544	-0.00163
0.346	0.000201		0.547	0.000238		0.171	-0.00225		0.563	0.000227		0.348	-0.00192		0.545	-0.00161
0.347	0.0002		0.548	0.00024		0.17	-0.00227		0.564	0.00023		0.349	-0.00192		0.546	-0.0016
0.348	0.000199		0.549	0.000241		0.169	-0.00229		0.565	0.000225		0.35	-0.00192		0.547	-0.00159
0.349	0.000202		0.55	0.000241		0.168	-0.00232		0.566	0.000229		0.351	-0.00191		0.548	-0.00157
0.35	0.000203		0.551	0.000238		0.167	-0.00231		0.567	0.000231		0.352	-0.00191		0.549	-0.00156
0.351	0.000199		0.552	0.000244		0.168	-0.00198		0.568	0.000228		0.353	-0.00193		0.55	-0.00155
0.352	0.000202		0.552	0.000219		0.169	-0.00195		0.569	0.000233		0.352	-0.0023		0.551	-0.00153
0.352	0.000175		0.551	-0.000204		0.17	-0.00192		0.57	0.000228		0.351	-0.00232		0.552	-0.00152
0.352	-0.000182		0.55	-0.000199		0.171	-0.00188		0.571	0.000228		0.35	-0.00233		0.552	-0.00156
0.351	-0.000184		0.549	-0.000199		0.172	-0.00186		0.572	0.000231		0.349	-0.00234		0.552	-0.00189
0.35	-0.000188		0.548	-0.000205		0.173	-0.00183		0.573	0.000229		0.348	-0.00235		0.551	-0.00192
0.349	-0.00019		0.547	-0.000204		0.174	-0.0018		0.574	0.000235		0.347	-0.00236		0.55	-0.00194
0.348	-0.000192		0.546	-0.000209		0.175	-0.00177		0.575	0.000227		0.346	-0.00237		0.549	-0.00195
0.347	-0.000192		0.545	-0.000207		0.176	-0.00175		0.576	0.00023		0.345	-0.00238		0.548	-0.00197
0.346	-0.000195		0.544	-0.000207		0.177	-0.00172		0.577	0.000233		0.344	-0.00239		0.547	-0.00198
0.344	-0.000195		0.543	-0.000211		0.178	-0.00169		0.578	0.000232		0.343	-0.00241		0.546	-0.002
0.344	-0.000196		0.542	-0.000211		0.179	-0.00167		0.579	0.000233		0.342	-0.00242		0.545	-0.00202
0.342	-0.000196		0.541	-0.000207		0.18	-0.00201		0.58	0.000228		0.341	-0.00242		0.544	-0.00203
0.342	-0.000197		0.54	-0.000212		0.181	-0.00162		0.581	0.000231		0.34	-0.00244		0.543	-0.00205
0.341	-0.000198		0.539	-0.000213		0.182	-0.0016		0.582	0.000235		0.339	-0.00245		0.542	-0.00206
0.339	-0.000196		0.538	-0.000216		0.183	-0.00157		0.583	0.000231		0.338	-0.00246		0.541	-0.00207
0.339	-0.000197		0.537	-0.000213		0.184	-0.00155		0.584	0.000236		0.337	-0.00247		0.54	-0.00208
0.338	-0.000199		0.536	-0.000215		0.185	-0.00153		0.585	0.00023		0.336	-0.00248		0.539	-0.0021
0.336	-0.000198		0.535	-0.000215		0.186	-0.00151		0.586	0.000234		0.335	-0.0025		0.538	-0.00211
0.336	-0.000201		0.534	-0.000217		0.187	-0.00149		0.587	0.000234		0.334	-0.00251		0.537	-0.00212
0.335	-0.0002		0.533	-0.000213		0.188	-0.00147		0.588	0.000234		0.333	-0.00252		0.536	-0.00213
0.334	-0.0002		0.532	-0.000215		0.189	-0.00145		0.589	0.000235		0.332	-0.00253		0.535	-0.00215
0.333	-0.000202		0.531	-0.000216		0.19	-0.00143		0.59	0.000232		0.331	-0.00254		0.534	-0.00216
0.332	-0.000201		0.53	-0.000218		0.191	-0.00141		0.591	0.000235		0.33	-0.00256		0.533	-0.00217
0.331	-0.000201		0.53	-0.000216		0.192	-0.00139		0.592	0.000236		0.329	-0.00257		0.532	-0.00219
0.33	-0.000204		0.528	-0.000217		0.193	-0.00137		0.593	0.000235		0.328	-0.00258		0.531	-0.00219
0.329	-0.000202		0.527	-0.000218		0.194	-0.00135		0.594	0.000239		0.327	-0.0026		0.53	-0.00221
0.328	-0.000201		0.527	-0.000222		0.195	-0.00133		0.595	0.000231		0.326	-0.00261		0.529	-0.00222
0.327	-0.000201		0.525	-0.000216		0.196	-0.00131		0.596	0.000236		0.325	-0.00263		0.528	-0.00223
0.326	-0.000203		0.524	-0.00022		0.197	-0.00129		0.597	0.000237		0.324	-0.00264		0.527	-0.00224
0.325	-0.000207		0.523	-0.000219		0.198	-0.00128		0.598	0.000236		0.323	-0.00266		0.526	-0.00225
0.324	-0.000204		0.522	-0.000222		0.199	-0.00126		0.599	0.000241		0.322	-0.00267		0.525	-0.00226
0.323	-0.000203		0.521	-0.000219		0.2	-0.00124		0.6	0.000233		0.321	-0.00269		0.524	-0.00227
0.322	-0.000207		0.52	-0.00022		0.201	-0.00122		0.601	0.000239		0.32	-0.0027		0.523	-0.00228
0.321	-0.000206		0.52	-0.000223		0.202	-0.00121		0.602	0.000239		0.319	-0.00272		0.522	-0.00229
0.32	-0.000206		0.518	-0.000224		0.203	-0.00119		0.603	0.000237		0.318	-0.00274		0.521	-0.0023
0.319	-0.000203		0.518	-0.000218		0.204	-0.00117		0.604	0.000242		0.317	-0.00275		0.52	-0.00231
0.318	-0.000205		0.517	-0.000222		0.205	-0.00116		0.605	0.000235		0.316	-0.00277		0.519	-0.00232
0.317	-0.000206		0.515	-0.000223		0.206	-0.00114		0.606	0.000239		0.315	-0.00278		0.518	-0.00233
0.316	-0.000207		0.514	-0.000222		0.207	-0.00113		0.607	0.000239		0.314	-0.0028		0.517	-0.00233
0.315	-0.000208		0.513	-0.000222		0.208	-0.00111		0.608	0.000237		0.313	-0.00282		0.516	-0.00234
0.314	-0.000207		0.513	-0.000222		0.209	-0.0011		0.609	0.000244		0.312	-0.00284		0.515	-0.00235
0.313	-0.00021		0.511	-0.000224		0.21	-0.00108		0.61	0.000237		0.311	-0.00286		0.514	-0.00236
0.312	-0.000206		0.51	-0.000224		0.211	-0.00107		0.611	0.000239		0.31	-0.00288		0.513	-0.00236
0.311	-0.000207		0.509	-0.000223		0.212	-0.00105		0.612	0.000243		0.309	-0.00289		0.512	-0.00237
0.31	-0.000208		0.508	-0.000225		0.213	-0.00104		0.613	0.000238		0.308	-0.00291		0.511	-0.00238
0.309	-0.000208		0.507	-0.000223		0.214	-0.00102		0.614	0.000245		0.307	-0.00293		0.51	-0.00239
0.308	-0.000209		0.506	-0.000227		0.215	-0.00101		0.615	0.000389		0.306	-0.00295		0.509	-0.00239
0.307	-0.000207		0.505	-0.000224		0.216	-0.000996		0.617	0.000246		0.305	-0.00297		0.508	-0.0024
0.306	-0.000209		0.505	-0.000223		0.217	-0.000984		0.618	0.000248		0.304	-0.00299		0.507	-0.0024
0.305	-0.00021		0.503	-0.000226		0.218	-0.000971		0.619	0.000245		0.303	-0.00301		0.506	-0.00241
0.304	-0.00021		0.502	-0.000226		0.219	-0.000957		0.62	0.000249		0.302	-0.00303		0.505	-0.00241
0.303	-0.000209		0.502	-0.000223		0.22	-0.000944		0.621	0.000243		0.301	-0.00305		0.504	-0.00242
0.302	-0.00021		0.5	-0.000229		0.221	-0.00093		0.622	0.000244		0.3	-0.00307		0.503	-0.00242
0.301	-0.000213		0.499	-0.000225		0.222	-0.000917		0.623	0.000247		0.299	-0.00309		0.502	-0.00243
0.3	-0.000211		0.498	-0.000226		0.223	-0.000905		0.624	0.000243		0.298	-0.00311		0.501	-0.00243
0.299	-0.000211		0.497	-0.000225		0.224	-0.000893		0.625	0.000248		0.297	-0.00313		0.5	-0.00244
0.298	-0.000211		0.496	-0.000226		0.225	-0.000881		0.626	0.000241		0.296	-0.00315		0.499	-0.00244
0.297	-0.00021		0.495	-0.000229		0.226	-0.000867		0.627	0.000246		0.295	-0.00317		0.498	-0.00244
0.295	-0.000214		0.494	-0.000227		0.227	-0.000856		0.628	0.000245		0.294	-0.0032		0.497	-0.00245
0.295	-0.000212		0.493	-0.000224		0.228	-0.000848		0.629	0.000244		0.293	-0.00322		0.496	-0.00245
0.294	-0.000209		0.492	-0.000227		0.229	-0.000833		0.63	0.000248		0.292	-0.00324		0.495	-0.00245
0.293	-0.000215		0.492	-0.000227		0.23	-0.000823		0.631	0.000244		0.291	-0.00326		0.494	-0.00246
0.292	-0.000212		0.49	-0.000228		0.231	-0.000811		0.632	0.000246		0.29	-0.00329		0.493	-0.00246
0.291	-0.000212		0.489	-0.000225		0.232	-0.0008		0.633	0.000244		0.289	-0.00331		0.492	-0.00246
0.29	-0.000214		0.488	-0.000226		0.233	-0.000791		0.634	0.000245		0.288	-0.00333		0.491	-0.00246
0.289	-0.000213		0.487	-0.000229		0.234	-0.000777		0.635	0.000252		0.287	-0.00336		0.49	-0.00246
0.288	-0.000216		0.486	-0.000228		0.235	-0.000766		0.636	0.000244		0.286	-0.00339		0.489	-0.00247
0.287	-0.000214		0.485	-0.000224		0.236	-0.000757		0.637	0.000247		0.285	-0.00341		0.488	-0.00246
0.286	-0.000214		0.484	-0.000228		0.237	-0.000746		0.638	0.000246		0.284	-0.00343		0.487	-0.00247
0.285	-0.000216		0.483	-0.000226		0.238	-0.000737		0.639	0.000246		0.283	-0.00346		0.486	-0.00247
0.284	-0.000215		0.482	-0.000229		0.239	-0.000723		0.64	0.000253		0.282	-0.00348		0.485	-0.00247
0.283	-0.000218		0.481	-0.000225		0.24	-0.000715		0.641	0.000244		0.281	-0.00351		0.484	-0.00247
0.282	-0.000214		0.48	-0.000227		0.242	-0.000705		0.642	0.000247		0.28	-0.00353		0.483	-0.00247
0.281	-0.000218		0.479	-0.000228		0.242	-0.000695		0.643	0.00025		0.279	-0.00356		0.482	-0.00247
0.28	-0.000216		0.478	-0.000228		0.243	-0.000685		0.644	0.000247		0.278	-0.00358		0.481	-0.00247
0.279	-0.000214		0.477	-0.000226		0.244	-0.000676		0.645	0.000254		0.277	-0.00361		0.48	-0.00247
0.278	-0.000217		0.476	-0.000227		0.245	-0.000665		0.646	0.000246		0.276	-0.00364		0.479	-0.00248
0.277	-0.000215		0.475	-0.000228		0.246	-0.000657		0.647	0.00025		0.275	-0.00366		0.478	-0.00248
0.276	-0.000216		0.475	-0.000231		0.247	-0.000646		0.648	0.00025		0.274	-0.00369		0.477	-0.00248
0.275	-0.000218		0.473	-0.000226		0.248	-0.000636		0.649	0.000248		0.273	-0.00372		0.476	-0.00248
0.274	-0.000218		0.472	-0.000229		0.249	-0.000628		0.65	0.000255		0.272	-0.00374		0.475	-0.00248
0.273	-0.000219		0.471	-0.000229		0.25	-0.000618		0.651	0.000249		0.271	-0.00377		0.474	-0.00248
0.272	-0.000219		0.47	-0.00023		0.251	-0.000608		0.652	0.000249		0.27	-0.0038		0.473	-0.00248
0.271	-0.000218		0.469	-0.000227		0.252	-0.0006		0.653	0.000251		0.269	-0.00383		0.472	-0.00248
0.27	-0.000218		0.468	-0.000229		0.253	-0.000591		0.654	0.00025		0.268	-0.00385		0.471	-0.00248
0.269	-0.000219		0.467	-0.000228		0.254	-0.000583		0.655	0.000256		0.267	-0.00388		0.47	-0.00248
0.268	-0.000221		0.466	-0.000229		0.255	-0.000572		0.656	0.000248		0.266	-0.00391		0.469	-0.00248
0.267	-0.000221		0.465	-0.000229		0.256	-0.000564		0.657	0.000251		0.265	-0.00394		0.468	-0.00248
0.266	-0.000221		0.464	-0.000229		0.257	-0.000556		0.658	0.000252		0.264	-0.00397		0.467	-0.00248
0.265	-0.000222		0.463	-0.000231		0.258	-0.000549		0.659	0.000252		0.263	-0.004		0.466	-0.00248
0.264	-0.000221		0.462	-0.00023		0.259	-0.000537		0.66	0.000256		0.262	-0.00403		0.465	-0.00248
0.263	-0.000223		0.461	-0.000225		0.26	-0.000531		0.661	0.000251		0.261	-0.00406		0.464	-0.00248
0.262	-0.000221		0.46	-0.000228		0.261	-0.000521		0.662	0.000253		0.26	-0.00408		0.463	-0.00248
0.261	-0.000223		0.459	-0.000228		0.262	-0.000513		0.663	0.000256		0.259	-0.00411		0.462	-0.00248
0.26	-0.000222		0.458	-0.00023		0.264	-0.000505		0.664	0.000251		0.258	-0.00414		0.461	-0.00248
0.259	-0.00022		0.457	-0.000228		0.264	-0.000497		0.665	0.000255		0.257	-0.00417		0.46	-0.00248
0.257	-0.000226		0.456	-0.000226		0.265	-0.000489		0.666	0.000252		0.256	-0.0042		0.459	-0.00248
0.256	-0.000222		0.455	-0.000232		0.266	-0.000481		0.667	0.000256		0.255	-0.00423		0.458	-0.00248
0.256	-0.000224		0.454	-0.000231		0.267	-0.000472		0.668	0.000254		0.254	-0.00427		0.457	-0.00249
0.255	-0.000223		0.453	-0.000226		0.268	-0.000466		0.669	0.000253		0.253	-0.00429		0.456	-0.00249
0.254	-0.000225		0.452	-0.000232		0.269	-0.000458		0.67	0.000259		0.252	-0.00433		0.455	-0.00249
0.253	-0.000227		0.452	-0.000229		0.27	-0.00045		0.671	0.000255		0.251	-0.00436		0.454	-0.00249
0.251	-0.000225		0.45	-0.00023		0.271	-0.000441		0.672	0.000256		0.25	-0.00439		0.453	-0.00249
0.25	-0.000367		0.45	-0.000228		0.272	-0.000434		0.673	0.000255		0.249	-0.00442		0.452	-0.00249
0.249	-0.000214		0.449	-0.000228		0.273	-0.000427		0.674	0.000256		0.248	-0.00445		0.451	-0.00249
0.248	-0.000223		0.447	-0.000231		0.274	-0.00042		0.675	0.000262		0.247	-0.00448		0.45	-0.00249
0.247	-0.000229		0.447	-0.00023		0.275	-0.000412		0.676	0.000254		0.246	-0.00451		0.449	-0.0025
0.246	-0.000226		0.446	-0.000227		0.276	-0.000407		0.677	0.00026		0.245	-0.00454		0.448	-0.00249
0.245	-0.000227		0.445	-0.000231		0.277	-0.000396		0.678	0.000257		0.244	-0.00458		0.447	-0.0025
0.244	-0.000231		0.444	-0.00023		0.278	-0.000391		0.679	0.000259		0.243	-0.00461		0.446	-0.0025
0.243	-0.000228		0.443	-0.000233		0.279	-0.000382		0.68	0.000262		0.242	-0.00464		0.445	-0.0025
0.242	-0.00023		0.441	-0.000228		0.28	-0.000376		0.681	0.000258		0.241	-0.00467		0.444	-0.0025
0.241	-0.00023		0.441	-0.000228		0.281	-0.000369		0.682	0.00026		0.24	-0.0047		0.443	-0.0025
0.24	-0.000229		0.439	-0.000232		0.282	-0.000362		0.683	0.00026		0.239	-0.00474		0.442	-0.0025
0.239	-0.000231		0.438	-0.000233		0.283	-0.000356		0.684	0.000257		0.238	-0.00477		0.441	-0.00251
0.238	-0.000229		0.437	-0.000229		0.284	-0.00035		0.685	0.000264		0.237	-0.0048		0.44	-0.00251
0.237	-0.000232		0.436	-0.000233		0.285	-0.000342		0.686	0.000259		0.236	-0.00484		0.439	-0.00251
0.236	-0.000232		0.436	-0.000231		0.286	-0.000337		0.687	0.000264		0.235	-0.00487		0.438	-0.00251
0.235	-0.000232		0.435	-0.000233		0.287	-0.000326		0.688	0.000262		0.234	-0.0049		0.437	-0.00252
0.234	-0.000232		0.433	-0.00023		0.288	-0.000322		0.689	0.000258		0.233	-0.00493		0.436	-0.00252
0.233	-0.000233		0.432	-0.000234		0.289	-0.000315		0.69	0.000265		0.232	-0.00496		0.435	-0.00252
0.232	-0.000233		0.432	-0.00023		0.29	-0.000306		0.691	0.000261		0.231	-0.005		0.434	-0.00252
0.231	-0.000234		0.431	-0.00023		0.291	-0.000301		0.692	0.000261		0.23	-0.00503		0.433	-0.00253
0.23	-0.000233		0.43	-0.000231		0.292	-0.000295		0.693	0.00026		0.229	-0.00506		0.432	-0.00253
0.229	-0.000235		0.429	-0.000231		0.293	-0.000289		0.694	0.00026		0.228	-0.0051		0.431	-0.00253
0.228	-0.000235		0.427	-0.000233		0.294	-0.000284		0.695	0.000268		0.227	-0.00513		0.43	-0.00253
0.227	-0.000236		0.427	-0.000233		0.295	-0.000275		0.696	0.000262		0.226	-0.00517		0.429	-0.00253
0.226	-0.000236		0.425	-0.00023		0.296	-0.000271		0.697	0.000263		0.225	-0.0052		0.428	-0.00254
0.225	-0.000235		0.424	-0.00023		0.297	-0.000264		0.698	0.000264		0.224	-0.00523		0.427	-0.00254
0.224	-0.000235		0.423	-0.000233		0.298	-0.000258		0.699	0.000263		0.223	-0.00527		0.426	-0.00254
0.223	-0.000237		0.422	-0.000233		0.299	-0.000251		0.7	0.000266		0.222	-0.0053		0.425	-0.00255
0.222	-0.000236		0.422	-0.00023		0.3	-0.000246		0.701	0.000263		0.221	-0.00533		0.424	-0.00255
0.221	-0.000235		0.42	-0.000231		0.301	-0.000241		0.702	0.000267		0.22	-0.00537		0.423	-0.00255
0.22	-0.000238		0.419	-0.000232		0.302	-0.000234		0.703	0.000267		0.219	-0.0054		0.422	-0.00256
0.219	-0.000239		0.418	-0.000232		0.303	-0.000226		0.704	0.000263		0.218	-0.00544		0.421	-0.00255
0.218	-0.00024		0.417	-0.000232		0.304	-0.000223		0.705	0.00027		0.217	-0.00547		0.42	-0.00256
0.217	-0.000242		0.417	-0.000231		0.305	-0.000216		0.706	0.000265		0.216	-0.0055		0.419	-0.00256
0.216	-0.00024		0.415	-0.000234		0.306	-0.000213		0.707	0.000269		0.215	-0.00554		0.418	-0.00256
0.215	-0.000241		0.415	-0.000234		0.307	-0.000204		0.708	0.000265		0.214	-0.00557		0.417	-0.00257
0.214	-0.00024		0.413	-0.000229		0.308	-0.000201		0.709	0.000265		0.213	-0.0056		0.416	-0.00257
0.213	-0.00024		0.413	-0.000231		0.309	-0.000193		0.71	0.000272		0.212	-0.00564		0.415	-0.00258
0.212	-0.000244		0.411	-0.000232		0.31	-0.000189		0.711	0.000268		0.211	-0.00567		0.414	-0.00258
0.211	-0.00024		0.411	-0.000234		0.311	-0.000183		0.712	0.00027		0.21	-0.00571		0.413	-0.00258
0.21	-0.000243		0.41	-0.000233		0.312	-0.000179		0.713	0.000268		0.209	-0.00574		0.412	-0.00259
0.209	-0.000244		0.408	-0.000231		0.313	-0.000174		0.714	0.000268		0.208	-0.00577		0.411	-0.00259
0.208	-0.000243		0.407	-0.000235		0.314	-0.000167		0.715	0.000271		0.207	-0.00581		0.41	-0.0026
0.207	-0.000246		0.406	-0.000233		0.315	-0.000161		0.716	0.00027		0.206	-0.00584		0.409	-0.0026
0.206	-0.000245		0.405	-0.000229		0.316	-0.000159		0.717	0.000271		0.205	-0.00587		0.408	-0.0026
0.205	-0.000245		0.404	-0.000234		0.317	-0.000152		0.718	0.00027		0.204	-0.00591		0.407	-0.00261
0.204	-0.000248		0.404	-0.000233		0.318	-0.000147		0.719	0.00027		0.203	-0.00594		0.406	-0.00262
0.203	-0.000248		0.402	-0.000236		0.319	-0.000142		0.72	0.000274		0.202	-0.00598		0.405	-0.00262
0.202	-0.000249		0.401	-0.00023		0.32	-0.000137		0.721	0.000271		0.201	-0.00601		0.404	-0.00262
0.201	-0.000248		0.4	-0.000231		0.321	-0.000133		0.722	0.000271		0.2	-0.00604		0.403	-0.00263
0.2	-0.000249		0.399	-0.000234		0.322	-0.000127		0.723	0.000272		0.199	-0.00608		0.402	-0.00263
0.199	-0.000249		0.398	-0.000232		0.323	-0.000122		0.724	0.000268		0.198	-0.00611		0.401	-0.00264
0.198	-0.000248		0.398	-0.00023		0.324	-0.000119		0.725	0.000277		0.197	-0.00615		0.4	-0.00264
0.197	-0.00025		0.396	-0.000233		0.325	-0.000112		0.726	0.000273		0.196	-0.00618		0.399	-0.00265
0.196	-0.000252		0.395	-0.000231		0.326	-0.000111		0.727	0.000275		0.195	-0.00621		0.398	-0.00266
0.195	-0.000253		0.394	-0.000235		0.327	-0.000102		0.728	0.000274		0.194	-0.00625		0.397	-0.00266
0.194	-0.000255		0.393	-0.000231		0.328	-9.88e-05		0.729	0.00027		0.193	-0.00628		0.396	-0.00267
0.193	-0.000256		0.392	-0.000233		0.329	-9.54e-05		0.73	0.000277		0.192	-0.00631		0.395	-0.00268
0.192	-0.000255		0.391	-0.000235		0.33	-8.97e-05		0.731	0.000275		0.191	-0.00635		0.394	-0.00268
0.191	-0.000254		0.39	-0.000236		0.331	-8.52e-05		0.732	0.000274		0.19	-0.00638		0.393	-0.00269
0.19	-0.000254		0.389	-0.000232		0.332	-8.24e-05		0.733	0.000276		0.189	-0.00642		0.392	-0.0027
0.189	-0.000257		0.388	-0.000234		0.333	-7.73e-05		0.734	0.000273		0.188	-0.00645		0.391	-0.0027
0.188	-0.000256		0.388	-0.000236		0.334	-7.45e-05		0.735	0.000279		0.187	-0.00648		0.39	-0.00271
0.187	-0.000258		0.387	-0.000234		0.335	-6.78e-05		0.736	0.000277		0.186	-0.00652		0.389	-0.00272
0.186	-0.000258		0.385	-0.000233		0.336	-6.66e-05		0.737	0.000276		0.185	-0.00655		0.388	-0.00273
0.185	-0.000261		0.385	-0.000232		0.337	-6.15e-05		0.738	0.00028		0.184	-0.00658		0.387	-0.00273
0.184	-0.000261		0.383	-0.000235		0.338	-5.66e-05		0.739	0.000276		0.183	-0.00662		0.386	-0.00275
0.183	-0.000261		0.382	-0.000237		0.339	-5.32e-05		0.74	0.000277		0.182	-0.00665		0.385	-0.00275
0.182	-0.000262		0.381	-0.000233		0.34	-4.82e-05		0.741	0.000278		0.181	-0.00668		0.384	-0.00276
0.181	-0.000261		0.38	-0.000233		0.341	-4.51e-05		0.742	0.000278		0.18	-0.00672		0.383	-0.00277
0.18	-0.000265		0.38	-0.000237		0.342	-4.24e-05		0.743	0.00028		0.179	-0.00675		0.382	-0.00278
0.179	-0.000266		0.379	-0.000236		0.343	-3.74e-05		0.744	0.000274		0.178	-0.00678		0.381	-0.00279
0.178	-0.000264		0.377	-0.000235		0.344	-3.53e-05		0.745	0.000281		0.177	-0.00682		0.38	-0.0028
0.177	-0.000268		0.376	-0.000234		0.345	-3.1e-05		0.746	0.00028		0.176	-0.00685		0.379	-0.00281
0.176	-0.000268		0.375	-0.000236		0.346	-2.72e-05		0.747	0.00028		0.175	-0.00689		0.378	-0.00282
0.175	-0.000269		0.375	-0.000239		0.347	-2.24e-05		0.748	0.00028		0.174	-0.00692		0.377	-0.00283
0.174	-0.000269		0.374	-0.000233		0.348	-2.1e-05		0.749	0.000277		0.173	-0.00695		0.376	-0.00284
0.173	-0.000268		0.373	-0.000236		0.349	-1.79e-05		0.75	0.000282		0.172	-0.00699		0.375	-0.00285
[truncated: 65,155 more rows]
