# Supplementary material for: Substrate Selection for Fundamental Studies of Electrocatalysts and Photoelectrodes: Inert Potential Windows in Acidic, Neutral, and Basic Electrolyte
Source: PLoS One. 2014 Oct 30;9(10):e107942. doi: 10.1371/journal.pone.0107942 (PMC4214636; doi:10.1371/journal.pone.0107942)
Supplement: File S9 — Electrochemical activity data for fluorine-doped tin oxide (FTO) substrate scanned over a single potential range and hydrogen evolution catalyzed by amorphous molybdenum sulfide on FTO as displayed in Figure 11 . (XLSX) [file pone.0107942.s009.xlsx]

## Sheet: FTO
SUPPORTING INFORMATION
Substrate Selection for Fundamental Studies of Electrocatalysts and Photoelectrodes: Inert Potential Windows in Acidic, Neutral, and Basic Electrolyte
Jesse D. Benck, Blaise A. Pinaud, Yelena Gorlin, and Thomas F. Jaramillo
Department of Chemical Engineering, Stanford University
Electrochemical Data for Fluorine-Doped Tin Oxide (FTO) Substrate: Single Potential Range Scans and Amorphous Molybdenum Sulfide HER Catalyst Activity
0.1 M Sulfuric Acid
Single Potential Range Scans			Amorphous Molybdenum Sulfide HER Catalyst Activity
Potential vs. RHE	Current Density		Potential vs. RHE	Current Density
(V)	(mA/cm2electrode)		(V)	(mA/cm2electrode)
0.354	-0.0277		0.15	-0.389
0.353	-0.00225		0.148	-0.329
0.351	0.0762		0.146	-0.298
0.347	0.0326		0.143	-0.275
0.345	0.00143		0.141	-0.258
0.342	-0.00191		0.139	-0.245
0.339	-0.0024		0.137	-0.233
0.336	-0.00236		0.135	-0.225
0.334	-0.00222		0.133	-0.215
0.332	-0.00212		0.131	-0.209
0.33	-0.00203		0.129	-0.203
0.328	-0.00194		0.127	-0.196
0.326	-0.00189		0.125	-0.192
0.324	-0.00182		0.123	-0.188
0.322	-0.00177		0.121	-0.184
0.32	-0.00174		0.119	-0.18
0.318	-0.00169		0.117	-0.175
0.316	-0.00166		0.115	-0.173
0.314	-0.00162		0.113	-0.17
0.312	-0.00161		0.111	-0.167
0.31	-0.00159		0.109	-0.165
0.308	-0.00157		0.107	-0.162
0.306	-0.00157		0.105	-0.16
0.304	-0.00154		0.103	-0.156
0.302	-0.00153		0.101	-0.155
0.3	-0.00153		0.099	-0.153
0.298	-0.00151		0.097	-0.152
0.296	-0.00151		0.095	-0.15
0.294	-0.0015		0.093	-0.149
0.292	-0.00149		0.091	-0.148
0.29	-0.0015		0.089	-0.146
0.288	-0.00149		0.087	-0.145
0.286	-0.0015		0.085	-0.144
0.284	-0.00149		0.083	-0.143
0.282	-0.00149		0.081	-0.142
0.28	-0.0015		0.079	-0.141
0.278	-0.00149		0.077	-0.14
0.276	-0.00149		0.075	-0.14
0.274	-0.0015		0.073	-0.138
0.272	-0.0015		0.071	-0.138
0.27	-0.00151		0.069	-0.137
0.268	-0.00152		0.067	-0.137
0.266	-0.00153		0.065	-0.137
0.264	-0.00153		0.063	-0.136
0.262	-0.00152		0.061	-0.136
0.26	-0.00154		0.059	-0.136
0.259	-0.00153		0.057	-0.136
0.257	-0.00161		0.055	-0.136
0.255	-0.00156		0.053	-0.136
0.253	-0.00158		0.051	-0.136
0.251	-0.00158		0.049	-0.136
0.249	-0.00159		0.047	-0.137
0.247	-0.0016		0.045	-0.137
0.245	-0.00161		0.043	-0.138
0.243	-0.00162		0.041	-0.138
0.241	-0.00163		0.039	-0.139
0.239	-0.00163		0.037	-0.14
0.237	-0.00166		0.035	-0.14
0.235	-0.00165		0.033	-0.141
0.233	-0.00167		0.031	-0.142
0.231	-0.00169		0.029	-0.143
0.229	-0.0017		0.027	-0.144
0.227	-0.00172		0.025	-0.145
0.225	-0.00173		0.023	-0.147
0.223	-0.00174		0.021	-0.149
0.221	-0.00177		0.019	-0.15
0.219	-0.00177		0.017	-0.152
0.217	-0.0018		0.015	-0.154
0.215	-0.00181		0.013	-0.156
0.213	-0.00181		0.011	-0.158
0.211	-0.00184		0.009	-0.162
0.209	-0.00186		0.007	-0.163
0.207	-0.00187		0.005	-0.166
0.205	-0.0019		0.003	-0.17
0.202	-0.00191		0.001	-0.173
0.201	-0.00194		-0.001	-0.176
0.199	-0.00195		-0.003	-0.181
0.197	-0.00197		-0.005	-0.185
0.195	-0.00199		-0.007	-0.19
0.193	-0.00201		-0.009	-0.195
0.191	-0.00202		-0.011	-0.2
0.189	-0.00204		-0.013	-0.205
0.187	-0.00205		-0.015	-0.212
0.185	-0.00208		-0.017	-0.219
0.183	-0.0021		-0.019	-0.226
0.181	-0.00212		-0.021	-0.234
0.179	-0.00214		-0.023	-0.242
0.177	-0.00215		-0.024	-0.251
0.175	-0.00217		-0.027	-0.261
0.173	-0.00218		-0.029	-0.271
0.171	-0.00221		-0.031	-0.282
0.169	-0.00222		-0.033	-0.295
0.167	-0.00223		-0.034	-0.308
0.165	-0.00226		-0.037	-0.322
0.163	-0.00227		-0.039	-0.337
0.161	-0.0023		-0.04	-0.353
0.158	-0.00232		-0.042	-0.371
0.157	-0.00232		-0.045	-0.39
0.154	-0.00234		-0.046	-0.41
0.153	-0.00235		-0.048	-0.431
0.151	-0.00238		-0.05	-0.454
0.149	-0.00239		-0.052	-0.479
0.147	-0.00239		-0.054	-0.506
0.145	-0.00242		-0.055	-0.534
0.143	-0.00243		-0.057	-0.564
0.141	-0.00245		-0.059	-0.595
0.139	-0.00246		-0.061	-0.63
0.137	-0.00247		-0.063	-0.665
0.135	-0.00248		-0.065	-0.702
0.133	-0.0025		-0.067	-0.743
0.131	-0.00251		-0.069	-0.784
0.129	-0.00253		-0.07	-0.828
0.126	-0.00252		-0.072	-0.874
0.125	-0.00254		-0.074	-0.922
0.123	-0.00254		-0.076	-0.972
0.121	-0.00255		-0.078	-1.02
0.119	-0.00255		-0.079	-1.08
0.117	-0.00256		-0.081	-1.13
0.115	-0.00258		-0.083	-1.19
0.113	-0.00257		-0.085	-1.24
0.111	-0.00258		-0.087	-1.3
0.109	-0.00259		-0.089	-1.36
0.107	-0.00258		-0.09	-1.42
0.105	-0.00259		-0.092	-1.48
0.103	-0.00259		-0.094	-1.53
0.101	-0.00259		-0.096	-1.59
0.098	-0.0026		-0.097	-1.65
0.096	-0.0026		-0.099	-1.71
0.095	-0.0026		-0.101	-1.77
0.093	-0.00259		-0.103	-1.82
0.091	-0.00259		-0.105	-1.88
0.089	-0.00259		-0.107	-1.93
0.086	-0.00258		-0.108	-1.99
0.084	-0.00259		-0.111	-2.05
0.083	-0.00258		-0.113	-2.11
0.081	-0.00259		-0.115	-2.16
0.079	-0.00259		-0.116	-2.22
0.077	-0.00259		-0.118	-2.27
0.075	-0.00259		-0.12	-2.32
0.073	-0.0026		-0.122	-2.38
0.071	-0.00259		-0.124	-2.43
0.069	-0.00261		-0.125	-2.48
0.067	-0.00259		-0.127	-2.54
0.065	-0.00262		-0.129	-2.59
0.063	-0.00261		-0.131	-2.65
0.061	-0.00262		-0.133	-2.7
0.059	-0.00264		-0.135	-2.76
0.057	-0.00265		-0.136	-2.82
0.055	-0.00267		-0.138	-2.87
0.052	-0.0027		-0.14	-2.93
0.05	-0.00272		-0.142	-2.99
0.049	-0.00275		-0.143	-3.05
0.047	-0.00278		-0.145	-3.11
0.044	-0.00281		-0.147	-3.18
0.043	-0.00285		-0.149	-3.24
0.04	-0.00289		-0.15	-3.31
0.038	-0.00295		-0.152	-3.37
0.037	-0.003		-0.154	-3.45
0.035	-0.00308		-0.156	-3.52
0.033	-0.00317		-0.158	-3.59
0.031	-0.00326		-0.159	-3.66
0.029	-0.00337		-0.161	-3.74
0.027	-0.00348		-0.163	-3.82
0.025	-0.00363		-0.164	-3.9
0.023	-0.00378		-0.166	-3.98
0.021	-0.00396		-0.168	-4.07
0.019	-0.00416		-0.17	-4.16
0.017	-0.00438		-0.171	-4.26
0.015	-0.00466		-0.173	-4.36
0.012	-0.00503		-0.174	-4.46
0.011	-0.00539		-0.176	-4.56
0.008	-0.00579		-0.178	-4.67
0.007	-0.0062		-0.179	-4.79
0.005	-0.00666		-0.181	-4.91
0.003	-0.00723		-0.183	-5.04
0.001	-0.00787		-0.184	-5.18
-0.002	-0.00863		-0.185	-5.32
-0.003	-0.00939		-0.187	-5.46
-0.006	-0.0102		-0.188	-5.62
-0.008	-0.0112		-0.19	-5.77
-0.009	-0.0123		-0.191	-5.95
-0.012	-0.0137		-0.193	-6.12
-0.013	-0.015		-0.194	-6.3
-0.016	-0.0165		-0.195	-6.49
-0.017	-0.0182		-0.197	-6.69
-0.02	-0.0201		-0.198	-6.89
-0.023	-0.0225		-0.199	-7.1
-0.024	-0.0249		-0.201	-7.32
-0.027	-0.0273		-0.202	-7.55
-0.028	-0.0301		-0.203	-7.79
-0.03	-0.0333		-0.204	-8.03
-0.032	-0.0366		-0.205	-8.3
-0.034	-0.04		-0.206	-8.56
-0.036	-0.0442		-0.207	-8.84
-0.038	-0.0479		-0.208	-9.12
-0.04	-0.052		-0.209	-9.4
-0.042	-0.0564		-0.21	-9.7
-0.045	-0.0609		-0.211	-10
-0.046	-0.0656		-0.212	-10.3
-0.048	-0.07		-0.213	-10.6
-0.05	-0.0753		-0.213	-10.9
-0.052	-0.0805		-0.214	-11.2
-0.054	-0.0862		-0.215	-11.6
-0.056	-0.0918		-0.216	-11.9
-0.058	-0.0973		-0.217	-12.2
-0.06	-0.103		-0.218	-12.6
-0.062	-0.108		-0.219	-12.9
-0.064	-0.114		-0.219	-13.3
-0.066	-0.119		-0.22	-13.6
-0.067	-0.124		-0.221	-14
-0.07	-0.13		-0.222	-14.4
-0.072	-0.135		-0.222	-14.7
-0.074	-0.141		-0.223	-15.1
-0.076	-0.147		-0.223	-15.5
-0.077	-0.153		-0.224	-15.9
-0.079	-0.159		-0.225	-16.2
-0.082	-0.166		-0.225	-16.6
-0.083	-0.173		-0.226	-17
-0.085	-0.179		-0.227	-17.4
-0.087	-0.186		-0.227	-17.8
-0.089	-0.192		-0.228	-18.2
-0.092	-0.199		-0.229	-18.5
-0.094	-0.206		-0.229	-18.7
-0.096	-0.212		-0.229	-18.8
-0.098	-0.218		-0.228	-18.8
-0.1	-0.224		-0.227	-18.5
-0.102	-0.23		-0.226	-18.2
-0.104	-0.235		-0.225	-17.8
-0.106	-0.241		-0.224	-17.5
-0.108	-0.248		-0.224	-17.2
-0.11	-0.254		-0.223	-16.8
-0.112	-0.261		-0.221	-16.5
-0.114	-0.268		-0.221	-16.2
-0.116	-0.275		-0.22	-15.8
-0.118	-0.281		-0.219	-15.5
-0.12	-0.288		-0.219	-15.2
-0.122	-0.293		-0.218	-14.9
-0.124	-0.299		-0.217	-14.5
-0.126	-0.304		-0.216	-14.2
-0.128	-0.309		-0.215	-13.9
-0.13	-0.316		-0.214	-13.6
-0.132	-0.321		-0.213	-13.3
-0.134	-0.327		-0.212	-12.9
-0.136	-0.332		-0.211	-12.6
-0.138	-0.339		-0.211	-12.3
-0.14	-0.344		-0.21	-12
-0.142	-0.349		-0.209	-11.7
-0.144	-0.356		-0.208	-11.4
-0.146	-0.362		-0.207	-11.2
-0.148	-0.366		-0.206	-10.9
-0.15	-0.374		-0.205	-10.6
-0.152	-0.377		-0.204	-10.3
-0.154	-0.382		-0.202	-10
-0.155	-0.388		-0.201	-9.75
-0.158	-0.391		-0.2	-9.48
-0.159	-0.395		-0.199	-9.22
-0.162	-0.398		-0.198	-8.95
-0.163	-0.401		-0.197	-8.69
-0.166	-0.405		-0.196	-8.44
-0.167	-0.41		-0.195	-8.19
-0.169	-0.414		-0.194	-7.94
-0.171	-0.423		-0.193	-7.71
-0.173	-0.434		-0.192	-7.46
-0.175	-0.448		-0.191	-7.23
-0.177	-0.451		-0.19	-7.01
-0.179	-0.457		-0.188	-6.79
-0.181	-0.458		-0.187	-6.57
-0.183	-0.468		-0.186	-6.36
-0.185	-0.485		-0.185	-6.16
-0.187	-0.488		-0.183	-5.96
-0.189	-0.486		-0.182	-5.76
-0.191	-0.49		-0.181	-5.57
-0.193	-0.49		-0.179	-5.38
-0.195	-0.492		-0.178	-5.2
-0.197	-0.493		-0.177	-5.03
-0.199	-0.502		-0.175	-4.86
-0.201	-0.502		-0.174	-4.69
-0.203	-0.512		-0.172	-4.54
-0.205	-0.517		-0.171	-4.38
-0.207	-0.523		-0.169	-4.24
-0.209	-0.534		-0.168	-4.09
-0.211	-0.535		-0.166	-3.95
-0.213	-0.538		-0.165	-3.82
-0.215	-0.547		-0.163	-3.69
-0.217	-0.552		-0.162	-3.56
-0.219	-0.55		-0.16	-3.44
-0.221	-0.552		-0.158	-3.33
-0.223	-0.564		-0.157	-3.22
-0.225	-0.574		-0.155	-3.11
-0.227	-0.577		-0.154	-3.01
-0.229	-0.576		-0.152	-2.91
-0.231	-0.602		-0.15	-2.81
-0.233	-0.607		-0.149	-2.72
-0.235	-0.607		-0.147	-2.63
-0.237	-0.612		-0.145	-2.54
-0.239	-0.608		-0.143	-2.46
-0.241	-0.617		-0.142	-2.38
-0.243	-0.608		-0.14	-2.3
-0.245	-0.616		-0.138	-2.23
-0.247	-0.624		-0.136	-2.16
-0.249	-0.621		-0.135	-2.09
-0.251	-0.625		-0.133	-2.02
-0.253	-0.636		-0.131	-1.95
-0.255	-0.635		-0.129	-1.89
-0.257	-0.646		-0.128	-1.83
-0.259	-0.65		-0.126	-1.78
-0.261	-0.649		-0.124	-1.72
-0.263	-0.649		-0.122	-1.66
-0.265	-0.649		-0.12	-1.61
-0.267	-0.659		-0.119	-1.56
-0.269	-0.676		-0.117	-1.51
-0.271	-0.681		-0.115	-1.46
-0.273	-0.675		-0.113	-1.41
-0.274	-0.684		-0.111	-1.37
-0.277	-0.689		-0.109	-1.32
-0.279	-0.699		-0.108	-1.28
-0.28	-0.708		-0.106	-1.24
-0.283	-0.71		-0.104	-1.2
-0.284	-0.715		-0.102	-1.16
-0.286	-0.723		-0.1	-1.12
-0.288	-0.73		-0.098	-1.08
-0.291	-0.744		-0.096	-1.04
-0.292	-0.737		-0.095	-1.01
-0.295	-0.742		-0.092	-0.978
-0.296	-0.759		-0.09	-0.935
-0.298	-0.761		-0.088	-0.901
-0.3	-0.765		-0.086	-0.87
-0.302	-0.763		-0.084	-0.838
-0.304	-0.765		-0.082	-0.806
-0.307	-0.781		-0.08	-0.778
-0.308	-0.784		-0.078	-0.748
-0.311	-0.787		-0.076	-0.721
-0.312	-0.787		-0.075	-0.695
-0.314	-0.792		-0.072	-0.666
-0.316	-0.786		-0.071	-0.639
-0.318	-0.804		-0.069	-0.616
-0.321	-0.802		-0.067	-0.593
-0.322	-0.809		-0.065	-0.568
-0.324	-0.812		-0.063	-0.542
-0.326	-0.821		-0.061	-0.521
-0.328	-0.83		-0.059	-0.499
-0.33	-0.824		-0.057	-0.477
-0.332	-0.839		-0.056	-0.456
-0.334	-0.839		-0.054	-0.435
-0.336	-0.848		-0.052	-0.415
-0.338	-0.847		-0.05	-0.395
-0.34	-0.852		-0.048	-0.378
-0.342	-0.901		-0.046	-0.358
-0.344	-0.923		-0.044	-0.34
-0.346	-0.907		-0.042	-0.322
-0.348	-0.891		-0.04	-0.305
-0.35	-0.903		-0.038	-0.289
-0.352	-0.908		-0.037	-0.271
-0.354	-0.902		-0.035	-0.255
-0.356	-0.902		-0.033	-0.236
-0.358	-0.911		-0.031	-0.224
-0.36	-0.904		-0.029	-0.209
-0.362	-0.955		-0.027	-0.194
-0.364	-0.942		-0.025	-0.178
-0.366	-0.936		-0.023	-0.166
-0.368	-0.93		-0.021	-0.149
-0.37	-0.926		-0.019	-0.139
-0.372	-0.924		-0.017	-0.123
-0.374	-0.93		-0.015	-0.115
-0.375	-0.976		-0.013	-0.0969
-0.378	-0.956		-0.01	-0.0833
-0.38	-0.969		-0.008	-0.0711
-0.381	-0.955		-0.006	-0.0602
-0.384	-0.95		-0.004	-0.0489
-0.386	-0.966		-0.002	-0.0406
-0.387	-1.01		0	-0.0297
-0.389	-0.99		0.002	-0.0187
-0.391	-0.974		0.004	-0.0108
-0.393	-1.01		0.005	-0.0012
-0.396	-0.995		0.007	0.0082
-0.398	-0.993		0.009	0.0151
-0.399	-0.996		0.011	0.0231
-0.402	-0.99		0.014	0.0316
-0.403	-0.986		0.015	0.0382
-0.405	-1		0.017	0.0466
-0.408	-0.997		0.019	0.052
-0.41	-0.999		0.021	0.0589
-0.411	-0.988		0.023	0.0668
-0.413	-0.988		0.025	0.0767
-0.415	-0.972		0.027	0.0776
-0.418	-0.965		0.029	0.0837
-0.419	-1		0.031	0.0883
-0.421	-1.01		0.033	0.0957
-0.423	-1.05		0.035	0.099
-0.425	-1.05		0.037	0.108
-0.427	-1.05		0.039	0.109
-0.429	-1.04		0.041	0.118
-0.431	-1.05		0.043	0.119
-0.433	-1.06		0.045	0.127
-0.435	-1.04		0.047	0.128
-0.437	-1.01		0.049	0.134
-0.439	-1.01		0.051	0.138
-0.441	-0.999		0.053	0.141
-0.443	-1.03		0.055	0.147
-0.445	-1.04		0.057	0.149
-0.447	-1.05		0.059	0.157
-0.449	-1.03		0.061	0.158
-0.451	-1.02		0.063	0.161
-0.453	-0.996		0.065	0.168
-0.456	-0.997		0.067	0.17
-0.457	-1.01		0.069	0.176
-0.46	-0.987		0.071	0.176
-0.462	-1.01		0.073	0.181
-0.463	-0.984		0.075	0.187
-0.465	-1		0.077	0.188
-0.468	-0.999		0.079	0.196
-0.47	-1.01		0.082	0.201
-0.472	-0.993		0.084	0.203
-0.474	-1.01		0.086	0.206
-0.475	-1.02		0.088	0.208
-0.477	-1.01		0.09	0.217
-0.479	-1.01		0.092	0.218
-0.482	-1.01		0.094	0.226
-0.484	-1		0.096	0.227
-0.486	-1.04		0.098	0.234
-0.487	-1.04		0.1	0.237
-0.489	-1.05		0.102	0.239
-0.491	-1.06		0.104	0.248
-0.493	-1.05		0.106	0.249
-0.495	-1.07		0.108	0.256
-0.497	-1.06		0.11	0.259
-0.499	-1.06		0.112	0.267
-0.501	-1.05		0.114	0.268
-0.503	-1.06		0.116	0.272
-0.505	-1.07		0.118	0.278
-0.507	-1.07		0.12	0.281
-0.509	-1.08		0.122	0.288
-0.511	-1.1		0.124	0.291
-0.513	-1.09		0.126	0.297
-0.515	-1.09		0.128	0.302
-0.517	-1.11		0.13	0.307
-0.519	-1.13		0.132	0.31
-0.521	-1.12		0.134	0.318
-0.523	-1.12		0.136	0.322
-0.525	-1.15		0.137	0.328
-0.527	-1.13		0.14	0.332
-0.529	-1.14		0.141	0.338
-0.531	-1.14		0.143	0.343
-0.533	-1.15		0.145	0.348
-0.535	-1.23		0.147	0.355
-0.536	-1.26		0.149	0.358
-0.539	-1.23		0.151	0.367
-0.541	-1.22		0.153	0.368
-0.543	-1.23		0.153	0.373
-0.545	-1.23		0.153	0.38
-0.547	-1.26		0.153	0.244
-0.549	-1.26		0.151	0.0919
-0.551	-1.26		0.149	0.0327
-0.553	-1.26		0.146	-0.0208
-0.555	-1.26		0.145	-0.047
-0.557	-1.3		0.143	-0.0733
-0.558	-1.38		0.141	-0.0933
-0.56	-1.36		0.139	-0.112
-0.562	-1.36		0.137	-0.13
-0.564	-1.38		0.135	-0.144
-0.566	-1.4		0.133	-0.155
-0.568	-1.4		0.131	-0.171
-0.57	-1.41		0.129	-0.178
-0.572	-1.43		0.127	-0.189
-0.574	-1.44		0.124	-0.198
-0.576	-1.44		0.122	-0.204
-0.578	-1.48		0.121	-0.216
-0.58	-1.5		0.118	-0.224
-0.582	-1.52		0.116	-0.229
-0.583	-1.6		0.114	-0.236
-0.585	-1.6		0.113	-0.245
-0.587	-1.61		0.111	-0.252
-0.589	-1.63		0.109	-0.256
-0.591	-1.66		0.107	-0.264
-0.593	-1.69		0.104	-0.265
-0.595	-1.71		0.103	-0.275
-0.597	-1.73		0.101	-0.279
-0.599	-1.75		0.099	-0.285
-0.601	-1.78		0.097	-0.291
-0.603	-1.8		0.095	-0.296
-0.605	-1.83		0.093	-0.303
-0.607	-1.86		0.091	-0.306
-0.609	-1.89		0.089	-0.314
-0.611	-1.96		0.087	-0.316
-0.613	-1.99		0.085	-0.324
-0.615	-2.02		0.083	-0.33
-0.617	-2.03		0.081	-0.334
-0.619	-2.07		0.079	-0.339
-0.62	-2.17		0.077	-0.345
-0.622	-2.2		0.075	-0.352
-0.624	-2.25		0.073	-0.355
-0.626	-2.32		0.071	-0.364
-0.627	-2.35		0.069	-0.368
-0.629	-2.39		0.067	-0.374
-0.631	-2.43		0.065	-0.382
-0.633	-2.5		0.063	-0.385
-0.635	-2.54		0.061	-0.393
-0.636	-2.63		0.059	-0.399
-0.638	-2.69		0.057	-0.404
-0.64	-2.74		0.055	-0.411
-0.642	-2.8		0.053	-0.417
-0.644	-2.86		0.051	-0.424
-0.646	-2.92		0.049	-0.431
-0.647	-2.99		0.047	-0.438
-0.649	-3.05		0.045	-0.445
-0.651	-3.11		0.043	-0.453
-0.652	-3.17		0.041	-0.457
-0.654	-3.25		0.039	-0.466
-0.656	-3.34		0.037	-0.475
-0.657	-3.43		0.035	-0.484
-0.659	-3.52		0.033	-0.49
-0.661	-3.64		0.031	-0.497
-0.662	-3.74		0.029	-0.507
-0.664	-3.84		0.027	-0.514
-0.665	-3.94		0.025	-0.524
-0.667	-4.06		0.023	-0.534
-0.669	-4.16		0.021	-0.541
-0.67	-4.27		0.019	-0.549
-0.672	-4.4		0.017	-0.559
-0.673	-4.5		0.016	-0.569
-0.675	-4.62		0.013	-0.578
-0.677	-4.75		0.011	-0.588
-0.678	-4.88		0.01	-0.599
-0.68	-5.01		0.008	-0.607
-0.681	-5.14		0.006	-0.62
-0.683	-5.3		0.004	-0.628
-0.684	-5.45		0.002	-0.639
-0.686	-5.62		0	-0.653
-0.687	-5.78		-0.002	-0.662
-0.688	-5.96		-0.004	-0.673
-0.69	-6.13		-0.006	-0.684
-0.691	-6.3		-0.008	-0.696
-0.692	-6.48		-0.01	-0.709
-0.694	-6.67		-0.012	-0.721
-0.695	-6.86		-0.014	-0.733
-0.696	-7.05		-0.016	-0.747
-0.698	-7.25		-0.018	-0.759
-0.699	-7.46		-0.02	-0.772
-0.7	-7.66		-0.022	-0.787
-0.701	-7.88		-0.024	-0.798
-0.702	-8.1		-0.026	-0.813
-0.704	-8.32		-0.027	-0.828
-0.705	-8.55		-0.029	-0.841
-0.706	-8.78		-0.031	-0.858
-0.707	-9.02		-0.033	-0.871
-0.708	-9.26		-0.035	-0.888
-0.71	-9.49		-0.037	-0.902
-0.711	-9.74		-0.039	-0.919
-0.712	-9.99		-0.041	-0.934
-0.713	-10.3		-0.043	-0.953
-0.714	-10.5		-0.045	-0.97
-0.715	-10.8		-0.047	-0.988
-0.716	-11.1		-0.049	-1.01
-0.717	-11.4		-0.051	-1.02
-0.718	-11.6		-0.053	-1.04
-0.719	-11.9		-0.054	-1.06
-0.72	-12.2		-0.056	-1.08
-0.721	-12.5		-0.058	-1.11
-0.722	-12.8		-0.06	-1.12
-0.723	-13.1		-0.062	-1.15
-0.724	-13.4		-0.064	-1.17
-0.724	-13.7		-0.066	-1.19
-0.725	-14		-0.068	-1.22
-0.726	-14.4		-0.07	-1.24
-0.727	-14.7		-0.072	-1.27
-0.727	-15		-0.074	-1.29
-0.728	-15.3		-0.075	-1.32
-0.729	-15.6		-0.078	-1.34
-0.73	-16		-0.079	-1.37
-0.731	-16.3		-0.081	-1.4
-0.732	-16.6		-0.083	-1.43
-0.733	-17		-0.085	-1.46
-0.733	-17.3		-0.087	-1.49
-0.734	-17.7		-0.089	-1.52
-0.735	-18		-0.09	-1.56
-0.735	-18.4		-0.092	-1.59
-0.736	-18.7		-0.094	-1.62
-0.737	-19.1		-0.096	-1.66
-0.738	-19.4		-0.098	-1.7
-0.739	-19.8		-0.1	-1.73
-0.741	-19.9		-0.102	-1.77
-0.742	-20.3		-0.104	-1.81
-0.742	-20.6		-0.106	-1.85
-0.743	-21.1		-0.108	-1.89
-0.743	-21.4		-0.109	-1.94
-0.744	-21.8		-0.112	-1.98
-0.745	-22.1		-0.114	-2.02
-0.745	-22.5		-0.116	-2.07
-0.746	-22.9		-0.118	-2.13
-0.747	-23.2		-0.119	-2.18
-0.747	-23.7		-0.121	-2.23
-0.748	-24		-0.123	-2.28
-0.749	-24.4		-0.125	-2.34
-0.749	-24.8		-0.126	-2.39
-0.75	-25.2		-0.128	-2.46
-0.75	-25.6		-0.13	-2.51
-0.751	-25.9		-0.132	-2.58
-0.751	-26.1		-0.133	-2.65
-0.75	-26.1		-0.136	-2.72
-0.749	-26.1		-0.137	-2.79
-0.749	-25.9		-0.139	-2.87
-0.748	-25.5		-0.141	-2.94
-0.747	-25.2		-0.142	-3.02
-0.746	-24.9		-0.144	-3.1
-0.745	-24.5		-0.146	-3.19
-0.745	-24.2		-0.147	-3.28
-0.744	-23.9		-0.149	-3.38
-0.743	-23.6		-0.151	-3.48
-0.742	-23.2		-0.152	-3.58
-0.742	-22.9		-0.154	-3.69
-0.741	-22.5		-0.156	-3.8
-0.74	-22.2		-0.157	-3.92
-0.739	-21.9		-0.159	-4.05
-0.738	-21.5		-0.16	-4.18
-0.738	-21.2		-0.162	-4.32
-0.736	-20.8		-0.163	-4.46
-0.736	-20.6		-0.165	-4.61
-0.735	-20.2		-0.166	-4.76
-0.734	-19.9		-0.168	-4.92
-0.733	-19.6		-0.169	-5.09
-0.732	-19.3		-0.171	-5.26
-0.732	-18.9		-0.172	-5.43
-0.731	-18.6		-0.173	-5.62
-0.73	-18.3		-0.174	-5.81
-0.729	-18		-0.176	-6.01
-0.728	-17.7		-0.177	-6.2
-0.727	-17.3		-0.179	-6.41
-0.726	-17.1		-0.18	-6.62
-0.725	-16.8		-0.181	-6.84
-0.725	-16.5		-0.182	-7.06
-0.724	-16.1		-0.183	-7.3
-0.723	-15.9		-0.185	-7.53
-0.722	-15.6		-0.186	-7.77
-0.721	-15.3		-0.187	-8.02
-0.719	-15		-0.188	-8.28
-0.718	-14.8		-0.189	-8.56
-0.717	-14.5		-0.19	-8.82
-0.716	-14.2		-0.191	-9.1
-0.716	-13.9		-0.192	-9.38
-0.715	-13.7		-0.193	-9.65
-0.714	-13.4		-0.194	-9.94
-0.713	-13.1		-0.195	-10.2
-0.712	-12.9		-0.196	-10.5
-0.71	-12.6		-0.197	-10.8
-0.709	-12.4		-0.198	-11.1
-0.708	-12.1		-0.199	-11.4
-0.707	-11.9		-0.2	-11.7
-0.706	-11.6		-0.2	-12
-0.705	-11.3		-0.202	-12.3
-0.704	-11.1		-0.202	-12.7
-0.702	-10.9		-0.203	-13
-0.702	-10.6		-0.204	-13.3
-0.7	-10.4		-0.205	-13.6
-0.699	-10.2		-0.205	-14
-0.698	-9.95		-0.206	-14.3
-0.695	-9.84		-0.207	-14.7
-0.694	-9.63		-0.208	-15
-0.693	-9.41		-0.209	-15.4
-0.692	-9.2		-0.21	-15.7
-0.69	-9		-0.21	-16.1
-0.689	-8.79		-0.211	-16.4
-0.688	-8.59		-0.211	-16.8
-0.687	-8.39		-0.212	-17.1
-0.685	-8.19		-0.213	-17.5
-0.684	-7.99		-0.214	-17.8
-0.683	-7.8		-0.215	-18.2
-0.681	-7.62		-0.215	-18.6
-0.68	-7.43		-0.216	-18.9
-0.679	-7.25		-0.217	-19.3
-0.678	-7.07		-0.217	-19.7
-0.676	-6.89		-0.219	-19.9
-0.675	-6.72		-0.221	-20.2
-0.673	-6.56		-0.221	-20.5
-0.672	-6.39		-0.221	-20.8
-0.671	-6.23		-0.222	-20.8
-0.669	-6.07		-0.222	-20.9
-0.668	-5.92		-0.221	-20.9
-0.666	-5.77		-0.219	-20.6
-0.665	-5.61		-0.219	-20.2
-0.663	-5.46		-0.218	-19.8
-0.661	-5.32		-0.218	-19.4
-0.66	-5.18		-0.217	-19
-0.659	-5.04		-0.216	-18.6
-0.657	-4.91		-0.216	-18.2
-0.655	-4.78		-0.215	-17.8
-0.654	-4.65		-0.215	-17.4
-0.653	-4.53		-0.214	-17
-0.651	-4.4		-0.213	-16.7
-0.65	-4.28		-0.213	-16.3
-0.648	-4.16		-0.212	-15.9
-0.646	-4.05		-0.211	-15.6
-0.645	-3.93		-0.21	-15.2
-0.643	-3.82		-0.21	-14.9
-0.642	-3.72		-0.209	-14.6
-0.64	-3.61		-0.208	-14.2
-0.638	-3.51		-0.207	-13.9
-0.637	-3.41		-0.206	-13.6
-0.635	-3.31		-0.205	-13.2
-0.634	-3.21		-0.205	-12.9
-0.632	-3.12		-0.204	-12.5
-0.63	-3.03		-0.203	-12.2
-0.629	-2.94		-0.202	-11.9
-0.627	-2.85		-0.201	-11.5
-0.625	-2.77		-0.2	-11.2
-0.624	-2.69		-0.2	-10.9
-0.622	-2.61		-0.199	-10.6
-0.62	-2.53		-0.198	-10.3
-0.618	-2.46		-0.196	-9.96
-0.617	-2.38		-0.195	-9.84
-0.615	-2.31		-0.194	-9.55
-0.613	-2.27		-0.192	-9.25
-0.611	-2.19		-0.192	-8.96
-0.61	-2.12		-0.191	-8.67
-0.608	-2.06		-0.19	-8.39
-0.606	-1.99		-0.189	-8.14
-0.604	-1.93		-0.188	-7.86
-0.602	-1.87		-0.187	-7.6
-0.601	-1.81		-0.185	-7.34
-0.599	-1.75		-0.184	-7.08
-0.597	-1.7		-0.183	-6.83
-0.595	-1.65		-0.182	-6.59
-0.593	-1.6		-0.181	-6.34
-0.592	-1.55		-0.18	-6.1
-0.59	-1.5		-0.179	-5.87
-0.588	-1.45		-0.177	-5.65
-0.586	-1.41		-0.176	-5.42
-0.584	-1.36		-0.175	-5.22
-0.583	-1.32		-0.174	-5
-0.581	-1.28		-0.172	-4.8
-0.579	-1.24		-0.171	-4.6
-0.577	-1.2		-0.17	-4.41
-0.575	-1.16		-0.169	-4.22
-0.573	-1.12		-0.167	-4.05
-0.571	-1.08		-0.166	-3.89
-0.569	-1.05		-0.164	-3.72
-0.568	-1.01		-0.163	-3.56
-0.566	-0.982		-0.161	-3.41
-0.563	-0.951		-0.16	-3.26
-0.561	-0.918		-0.159	-3.12
-0.559	-0.892		-0.157	-2.99
-0.557	-0.863		-0.155	-2.85
-0.555	-0.835		-0.154	-2.73
-0.554	-0.808		-0.152	-2.61
-0.552	-0.781		-0.15	-2.49
-0.55	-0.757		-0.149	-2.38
-0.547	-0.733		-0.147	-2.28
-0.546	-0.709		-0.146	-2.18
-0.544	-0.686		-0.144	-2.08
-0.542	-0.664		-0.142	-1.99
-0.54	-0.643		-0.141	-1.9
-0.538	-0.623		-0.139	-1.82
-0.536	-0.603		-0.137	-1.74
-0.535	-0.584		-0.135	-1.67
-0.532	-0.565		-0.134	-1.6
-0.53	-0.547		-0.132	-1.53
-0.528	-0.53		-0.13	-1.47
-0.527	-0.514		-0.128	-1.41
-0.525	-0.497		-0.127	-1.35
-0.523	-0.481		-0.125	-1.29
-0.521	-0.466		-0.123	-1.24
-0.519	-0.451		-0.121	-1.19
-0.517	-0.437		-0.119	-1.14
-0.515	-0.423		-0.118	-1.09
-0.513	-0.409		-0.116	-1.04
-0.511	-0.396		-0.114	-1
-0.509	-0.384		-0.111	-0.967
-0.507	-0.372		-0.109	-0.918
-0.505	-0.361		-0.107	-0.876
-0.503	-0.349		-0.105	-0.839
-0.501	-0.338		-0.103	-0.804
-0.499	-0.328		-0.102	-0.771
-0.497	-0.318		-0.1	-0.737
-0.495	-0.308		-0.098	-0.703
-0.493	-0.299		-0.096	-0.674
-0.491	-0.29		-0.094	-0.645
-0.489	-0.281		-0.092	-0.614
-0.487	-0.273		-0.09	-0.588
-0.485	-0.265		-0.088	-0.556
-0.483	-0.257		-0.087	-0.535
-0.481	-0.25		-0.084	-0.507
-0.48	-0.243		-0.082	-0.482
-0.478	-0.236		-0.08	-0.461
-0.475	-0.233		-0.078	-0.434
-0.473	-0.225		-0.077	-0.412
-0.471	-0.219		-0.075	-0.389
-0.47	-0.212		-0.073	-0.368
-0.468	-0.207		-0.071	-0.346
-0.466	-0.201		-0.069	-0.324
-0.464	-0.196		-0.067	-0.306
-0.462	-0.191		-0.065	-0.288
-0.46	-0.186		-0.063	-0.267
-0.458	-0.181		-0.062	-0.251
-0.455	-0.177		-0.06	-0.232
-0.454	-0.172		-0.058	-0.214
-0.452	-0.168		-0.056	-0.197
-0.45	-0.164		-0.054	-0.18
-0.448	-0.16		-0.052	-0.163
-0.446	-0.156		-0.05	-0.148
-0.444	-0.152		-0.048	-0.133
-0.442	-0.149		-0.046	-0.119
-0.44	-0.145		-0.044	-0.104
-0.438	-0.141		-0.042	-0.0851
-0.436	-0.138		-0.039	-0.0674
-0.434	-0.135		-0.037	-0.0531
-0.432	-0.132		-0.035	-0.0395
-0.43	-0.129		-0.034	-0.0259
-0.428	-0.126		-0.032	-0.0116
-0.426	-0.123		-0.03	0.00134
-0.424	-0.121		-0.028	0.0126
-0.422	-0.119		-0.026	0.0265
-0.42	-0.116		-0.024	0.0391
-0.418	-0.114		-0.022	0.0512
-0.416	-0.111		-0.02	0.0614
-0.414	-0.109		-0.018	0.0726
-0.412	-0.107		-0.016	0.0843
-0.41	-0.105		-0.014	0.0965
-0.408	-0.103		-0.012	0.105
-0.406	-0.101		-0.01	0.115
-0.404	-0.0991		-0.008	0.124
-0.401	-0.0971		-0.006	0.134
-0.399	-0.0952		-0.004	0.14
-0.397	-0.0936		-0.002	0.153
-0.395	-0.0919		0	0.161
-0.393	-0.0903		0.002	0.169
-0.391	-0.0889		0.004	0.176
-0.389	-0.0873		0.006	0.183
-0.387	-0.086		0.008	0.192
-0.385	-0.0843		0.01	0.204
-0.383	-0.0832		0.012	0.206
-0.381	-0.082		0.014	0.21
-0.379	-0.0807		0.017	0.219
-0.377	-0.0797		0.018	0.227
-0.375	-0.0784		0.02	0.233
-0.373	-0.0773		0.022	0.238
-0.371	-0.0762		0.024	0.241
-0.369	-0.0747		0.026	0.249
-0.367	-0.0737		0.028	0.256
-0.365	-0.0727		0.03	0.258
-0.363	-0.0716		0.032	0.265
-0.361	-0.0706		0.034	0.27
-0.359	-0.0695		0.036	0.277
-0.357	-0.0685		0.038	0.279
-0.355	-0.0675		0.04	0.287
-0.353	-0.0664		0.042	0.288
-0.351	-0.0651		0.044	0.295
-0.349	-0.0642		0.046	0.298
-0.347	-0.0632		0.048	0.303
-0.345	-0.0622		0.05	0.308
-0.343	-0.0611		0.052	0.311
-0.341	-0.0602		0.054	0.318
-0.339	-0.0592		0.056	0.319
-0.337	-0.0582		0.058	0.327
-0.335	-0.0572		0.06	0.328
-0.333	-0.0561		0.062	0.33
-0.331	-0.0546		0.064	0.339
-0.329	-0.0539		0.066	0.341
-0.327	-0.0529		0.068	0.349
-0.325	-0.0519		0.07	0.356
-0.323	-0.0507		0.072	0.356
-0.321	-0.0496		0.074	0.358
-0.32	-0.0484		0.076	0.367
-0.317	-0.0472		0.078	0.368
-0.315	-0.046		0.08	0.375
-0.313	-0.0439		0.082	0.379
-0.311	-0.0432		0.084	0.387
-0.309	-0.042		0.086	0.388
-0.307	-0.0405		0.088	0.397
-0.305	-0.0391		0.09	0.399
-0.303	-0.0376		0.092	0.407
-0.301	-0.0362		0.094	0.415
-0.299	-0.0335		0.096	0.418
-0.297	-0.0328		0.098	0.424
-0.295	-0.0313		0.1	0.428
-0.293	-0.0297		0.102	0.436
-0.291	-0.0283		0.104	0.441
-0.289	-0.0267		0.105	0.448
-0.287	-0.0232		0.107	0.455
-0.285	-0.0221		0.11	0.459
-0.283	-0.02		0.112	0.467
-0.281	-0.0176		0.114	0.475
-0.279	-0.0134		0.115	0.478
-0.277	-0.0119		0.118	0.49
-0.275	-0.00813		0.119	0.496
-0.272	-0.00275		0.121	0.498
-0.271	-0.000559		0.123	0.507
-0.268	0.00477		0.126	0.515
-0.266	0.00783		0.127	0.521
-0.264	0.0114		0.13	0.531
-0.262	0.0182		0.132	0.538
-0.26	0.0204		0.133	0.546
-0.258	0.0297		0.135	0.554
-0.256	0.0359		0.137	0.562
-0.254	0.0413		0.139	0.569
-0.252	0.0507		0.141	0.578
-0.25	0.06		0.143	0.586
-0.248	0.069		0.145	0.595
-0.246	0.0797		0.147	0.604
-0.244	0.0933		0.149	0.609
-0.242	0.106		0.151	0.619
-0.24	0.121		0.153	0.628
-0.238	0.139		0.152	0.632
-0.236	0.156		0.152	0.632
-0.234	0.178		0.152	0.474
-0.232	0.206		0.151	0.25
-0.229	0.24		0.149	0.158
-0.227	0.271		0.147	0.0954
-0.226	0.305		0.144	0.0114
-0.224	0.342		0.143	-0.0247
-0.222	0.383		0.141	-0.062
-0.22	0.43		0.139	-0.0885
-0.218	0.479		0.137	-0.117
-0.216	0.538		0.135	-0.14
-0.215	0.596		0.133	-0.16
-0.213	0.662		0.131	-0.181
-0.211	0.732		0.129	-0.198
-0.209	0.809		0.126	-0.209
-0.208	0.895		0.124	-0.227
-0.206	0.983		0.123	-0.241
-0.204	1.07		0.121	-0.253
-0.203	1.17		0.118	-0.264
-0.201	1.28		0.117	-0.275
-0.2	1.41		0.115	-0.284
-0.198	1.53		0.113	-0.292
-0.196	1.67		0.111	-0.301
-0.195	1.81		0.109	-0.31
-0.193	1.99		0.107	-0.315
-0.192	2.21		0.105	-0.324
-0.19	2.38		0.103	-0.331
-0.189	2.53		0.101	-0.336
-0.188	2.72		0.099	-0.343
-0.186	2.91		0.097	-0.35
-0.185	3.1		0.095	-0.359
-0.184	3.3		0.093	-0.361
-0.182	3.5		0.091	-0.363
-0.181	3.72		0.089	-0.372
-0.18	3.93		0.087	-0.375
-0.179	4.15		0.085	-0.384
-0.177	4.37		0.083	-0.39
-0.177	4.62		0.081	-0.393
-0.175	4.83		0.079	-0.396
-0.174	5.07		0.077	-0.404
-0.174	5.31		0.075	-0.408
-0.172	5.54		0.073	-0.414
-0.171	5.76		0.071	-0.42
-0.169	5.91		0.069	-0.423
-0.168	5.98		0.067	-0.429
-0.165	5.84		0.065	-0.434
-0.163	5.67		0.063	-0.439
-0.16	5.56		0.061	-0.444
-0.158	5.51		0.059	-0.449
-0.156	5.44		0.057	-0.454
-0.154	5.36		0.055	-0.462
-0.151	5.22		0.053	-0.464
-0.148	5		0.051	-0.472
-0.145	4.76		0.049	-0.476
-0.143	4.59		0.047	-0.483
-0.14	4.44		0.045	-0.485
-0.138	4.3		0.043	-0.494
-0.135	4.15		0.041	-0.501
-0.133	3.98		0.039	-0.504
-0.13	3.81		0.037	-0.513
-0.127	3.64		0.035	-0.522
-0.125	3.44		0.033	-0.523
-0.122	3.22		0.031	-0.531
-0.119	2.97		0.029	-0.539
-0.116	2.62		0.027	-0.543
-0.112	2.17		0.025	-0.553
-0.107	1.38		0.024	-0.559
-0.102	0.717		0.021	-0.563
-0.099	0.561		0.019	-0.571
-0.096	0.472		0.017	-0.58
-0.094	0.425		0.016	-0.586
-0.092	0.39		0.013	-0.594
-0.09	0.361		0.012	-0.603
-0.088	0.337		0.01	-0.61
-0.086	0.317		0.008	-0.617
-0.084	0.3		0.006	-0.624
-0.082	0.285		0.004	-0.634
-0.08	0.272		0.002	-0.643
-0.078	0.261		0	-0.653
-0.076	0.25		-0.002	-0.662
-0.074	0.241		-0.004	-0.669
-0.072	0.232		-0.006	-0.677
-0.07	0.225		-0.008	-0.688
-0.068	0.218		-0.01	-0.696
-0.066	0.211		-0.012	-0.705
-0.064	0.206		-0.014	-0.715
-0.062	0.2		-0.016	-0.724
-0.06	0.195		-0.018	-0.735
-0.058	0.19		-0.02	-0.744
-0.056	0.186		-0.022	-0.757
-0.054	0.182		-0.024	-0.766
-0.052	0.178		-0.026	-0.777
-0.05	0.175		-0.028	-0.786
-0.048	0.171		-0.03	-0.799
-0.046	0.168		-0.032	-0.81
-0.044	0.165		-0.034	-0.82
-0.042	0.162		-0.036	-0.832
-0.04	0.16		-0.038	-0.845
-0.038	0.158		-0.04	-0.857
-0.036	0.155		-0.042	-0.869
-0.034	0.152		-0.043	-0.884
-0.032	0.15		-0.045	-0.895
-0.03	0.147		-0.047	-0.91
-0.027	0.145		-0.049	-0.921
-0.026	0.143		-0.051	-0.934
-0.024	0.14		-0.053	-0.951
-0.022	0.138		-0.055	-0.965
-0.02	0.136		-0.057	-0.981
-0.018	0.134		-0.059	-0.995
-0.016	0.132		-0.061	-1.01
-0.014	0.13		-0.062	-1.03
-0.012	0.128		-0.064	-1.04
-0.01	0.126		-0.066	-1.06
-0.007	0.125		-0.068	-1.07
-0.006	0.123		-0.07	-1.09
-0.004	0.121		-0.072	-1.11
-0.001	0.119		-0.074	-1.13
0	0.118		-0.076	-1.15
0.003	0.116		-0.078	-1.17
0.005	0.115		-0.08	-1.19
0.006	0.113		-0.082	-1.21
0.008	0.112		-0.084	-1.23
0.011	0.11		-0.086	-1.26
0.013	0.109		-0.088	-1.28
0.014	0.108		-0.09	-1.3
0.016	0.107		-0.091	-1.33
0.019	0.106		-0.093	-1.35
0.02	0.105		-0.095	-1.38
0.023	0.104		-0.097	-1.4
0.025	0.103		-0.099	-1.43
0.026	0.102		-0.101	-1.46
0.029	0.101		-0.103	-1.49
0.031	0.0998		-0.105	-1.52
0.032	0.099		-0.107	-1.55
0.035	0.0974		-0.109	-1.58
0.037	0.0955		-0.11	-1.62
0.04	0.0947		-0.112	-1.65
0.041	0.0937		-0.114	-1.69
0.043	0.0933		-0.116	-1.73
0.045	0.0924		-0.118	-1.77
0.047	0.0916		-0.12	-1.81
0.049	0.0906		-0.122	-1.85
0.051	0.0902		-0.123	-1.9
0.053	0.0898		-0.125	-1.95
0.056	0.0892		-0.128	-1.99
0.058	0.0887		-0.13	-2.05
0.059	0.0884		-0.132	-2.11
0.061	0.0879		-0.133	-2.17
0.064	0.0876		-0.135	-2.23
0.066	0.0873		-0.137	-2.3
0.068	0.0873		-0.139	-2.37
0.07	0.0869		-0.14	-2.44
0.072	0.0868		-0.142	-2.52
0.074	0.0866		-0.144	-2.6
0.076	0.0864		-0.146	-2.69
0.078	0.0863		-0.147	-2.77
0.08	0.0863		-0.149	-2.87
0.082	0.0861		-0.15	-2.97
0.083	0.0856		-0.152	-3.07
0.086	0.0853		-0.154	-3.17
0.087	0.0851		-0.156	-3.29
0.089	0.0846		-0.157	-3.41
0.092	0.0843		-0.159	-3.54
0.094	0.0841		-0.16	-3.68
0.096	0.0836		-0.162	-3.82
0.098	0.0833		-0.163	-3.96
0.1	0.0832		-0.165	-4.11
0.102	0.083		-0.166	-4.27
0.103	0.0827		-0.167	-4.44
0.106	0.0827		-0.169	-4.6
0.108	0.0822		-0.17	-4.78
0.11	0.082		-0.172	-4.96
0.112	0.082		-0.173	-5.14
0.113	0.0818		-0.174	-5.34
0.116	0.0818		-0.176	-5.53
0.117	0.0814		-0.177	-5.73
0.12	0.0811		-0.178	-5.94
0.122	0.081		-0.179	-6.15
0.124	0.0808		-0.181	-6.36
0.125	0.0805		-0.182	-6.59
0.128	0.0801		-0.183	-6.82
0.13	0.0798		-0.184	-7.06
0.132	0.0797		-0.185	-7.31
0.134	0.0791		-0.186	-7.56
0.136	0.0788		-0.188	-7.81
0.138	0.0783		-0.189	-8.06
0.14	0.0782		-0.19	-8.32
0.142	0.0777		-0.191	-8.59
0.144	0.0771		-0.192	-8.85
0.145	0.0769		-0.193	-9.12
0.148	0.0766		-0.194	-9.39
0.15	0.0762		-0.195	-9.68
0.152	0.0758		-0.196	-9.96
0.154	0.0757		-0.197	-10.2
0.156	0.0755		-0.198	-10.5
0.158	0.0753		-0.199	-10.8
0.16	0.0751		-0.2	-11.1
0.161	0.0749		-0.201	-11.4
0.164	0.0747		-0.202	-11.7
0.166	0.0748		-0.202	-12
0.168	0.0746		-0.203	-12.3
0.17	0.0745		-0.204	-12.6
0.172	0.0745		-0.205	-12.9
0.174	0.0744		-0.206	-13.2
0.175	0.0742		-0.207	-13.6
0.178	0.0739		-0.208	-13.9
0.18	0.074		-0.209	-14.2
0.182	0.0737		-0.21	-14.5
0.184	0.0735		-0.21	-14.9
0.186	0.0734		-0.211	-15.2
0.188	0.0732		-0.212	-15.5
0.19	0.073		-0.213	-15.8
0.192	0.0727		-0.214	-16.2
0.194	0.0726		-0.215	-16.5
0.196	0.0724		-0.216	-16.8
0.197	0.0724		-0.216	-17.2
0.2	0.0723		-0.217	-17.5
0.202	0.0722		-0.218	-17.9
0.204	0.0719		-0.219	-18.2
0.206	0.0721		-0.22	-18.5
0.208	0.0719		-0.22	-18.9
0.21	0.0717		-0.221	-19.3
0.212	0.0717		-0.222	-19.6
0.214	0.0717		-0.223	-19.9
0.216	0.0715		-0.225	-20
0.218	0.0712		-0.225	-20
0.22	0.0713		-0.225	-20
0.222	0.0713		-0.224	-20
0.224	0.0711		-0.222	-19.7
0.226	0.071		-0.222	-19.3
0.228	0.0707		-0.221	-19
0.23	0.0709		-0.22	-18.6
0.232	0.071		-0.22	-18.2
0.234	0.0708		-0.219	-17.8
0.236	0.0705		-0.218	-17.4
0.238	0.0706		-0.218	-17.1
0.24	0.0705		-0.217	-16.7
0.242	0.0705		-0.216	-16.3
0.244	0.0701		-0.216	-16
0.246	0.0701		-0.215	-15.6
0.248	0.0702		-0.214	-15.3
0.25	0.0698		-0.213	-15
0.252	0.0697		-0.212	-14.7
0.254	0.0696		-0.211	-14.4
0.256	0.0695		-0.21	-14
0.258	0.0693		-0.21	-13.7
0.259	0.0695		-0.209	-13.4
0.261	0.0692		-0.208	-13
0.263	0.0688		-0.207	-12.7
0.265	0.0689		-0.207	-12.4
0.267	0.0688		-0.206	-12
0.27	0.0686		-0.204	-11.7
0.271	0.0686		-0.204	-11.4
0.273	0.0684		-0.203	-11.1
0.275	0.0684		-0.202	-10.8
0.277	0.0682		-0.201	-10.4
0.279	0.0678		-0.2	-10.1
0.281	0.0677		-0.199	-9.86
0.283	0.0677		-0.197	-9.67
0.285	0.0677		-0.196	-9.49
0.287	0.0675		-0.195	-9.2
0.289	0.0671		-0.194	-8.92
0.291	0.067		-0.193	-8.64
0.293	0.067		-0.192	-8.36
0.295	0.0668		-0.191	-8.08
0.297	0.0667		-0.19	-7.81
0.299	0.0664		-0.189	-7.55
0.301	0.0665		-0.188	-7.29
0.303	0.0665		-0.187	-7.03
0.305	0.0662		-0.186	-6.78
0.308	0.0661		-0.184	-6.53
0.309	0.0658		-0.183	-6.29
0.311	0.0661		-0.182	-6.06
0.313	0.0659		-0.181	-5.82
0.315	0.066		-0.18	-5.59
0.317	0.0658		-0.178	-5.38
0.319	0.0657		-0.177	-5.16
0.321	0.0658		-0.176	-4.95
0.323	0.0657		-0.175	-4.74
0.325	0.0656		-0.174	-4.54
0.327	0.0654		-0.172	-4.34
0.329	0.0653		-0.171	-4.15
0.331	0.0655		-0.169	-3.96
0.333	0.0657		-0.168	-3.78
0.335	0.0656		-0.166	-3.61
0.337	0.0657		-0.165	-3.44
0.339	0.0658		-0.164	-3.27
0.341	0.0656		-0.162	-3.12
0.343	0.0657		-0.161	-2.97
0.345	0.0659		-0.16	-2.82
0.347	0.066		-0.158	-2.69
0.349	0.0658		-0.156	-2.55
0.352	0.0658		-0.155	-2.42
0.354	0.0657		-0.153	-2.3
0.355	0.0657		-0.152	-2.18
0.357	0.0656		-0.15	-2.06
0.359	0.0657		-0.148	-1.95
0.361	0.0656		-0.147	-1.85
0.363	0.0656		-0.145	-1.75
0.366	0.0656		-0.143	-1.66
0.367	0.0657		-0.142	-1.57
0.37	0.0656		-0.14	-1.49
0.372	0.0658		-0.138	-1.41
0.373	0.0656		-0.137	-1.34
0.375	0.0656		-0.135	-1.27
0.377	0.0657		-0.133	-1.2
0.379	0.0657		-0.132	-1.14
0.382	0.066		-0.13	-1.07
0.383	0.0658		-0.128	-1.02
0.385	0.0656		-0.125	-0.964
0.387	0.066		-0.123	-0.907
0.389	0.0658		-0.121	-0.857
0.391	0.066		-0.12	-0.809
0.394	0.0658		-0.117	-0.769
0.395	0.0659		-0.115	-0.726
0.397	0.0659		-0.114	-0.687
0.399	0.0659		-0.112	-0.651
0.401	0.0662		-0.11	-0.616
0.404	0.066		-0.108	-0.582
0.405	0.0661		-0.106	-0.55
0.407	0.0663		-0.105	-0.521
0.409	0.0663		-0.102	-0.491
0.411	0.0664		-0.101	-0.463
0.413	0.0666		-0.099	-0.436
0.415	0.0666		-0.097	-0.411
0.418	0.0666		-0.095	-0.386
0.419	0.0666		-0.093	-0.361
0.422	0.0668		-0.091	-0.338
0.424	0.0668		-0.089	-0.315
0.425	0.0667		-0.087	-0.294
0.428	0.0666		-0.085	-0.274
0.43	0.0668		-0.083	-0.252
0.431	0.0668		-0.082	-0.233
0.434	0.0668		-0.08	-0.214
0.436	0.0668		-0.077	-0.197
0.437	0.0668		-0.076	-0.179
0.44	0.0668		-0.074	-0.163
0.442	0.0668		-0.072	-0.144
0.443	0.0667		-0.07	-0.13
0.446	0.0667		-0.068	-0.113
0.447	0.0667		-0.066	-0.0933
0.45	0.0669		-0.064	-0.0795
0.452	0.0667		-0.062	-0.0616
0.453	0.0668		-0.06	-0.049
0.455	0.0669		-0.058	-0.0337
0.457	0.0667		-0.056	-0.023
0.459	0.0667		-0.054	-0.00977
0.461	0.0668		-0.052	0.00315
0.464	0.0669		-0.05	0.0147
0.465	0.0667		-0.048	0.0277
0.468	0.0669		-0.046	0.039
0.469	0.0669		-0.044	0.0521
0.472	0.0671		-0.042	0.0632
0.473	0.0671		-0.04	0.0751
0.476	0.0672		-0.038	0.0894
0.478	0.0674		-0.036	0.0967
0.48	0.0673		-0.034	0.108
0.482	0.0676		-0.032	0.119
0.484	0.0676		-0.03	0.128
0.486	0.0676		-0.028	0.14
0.487	0.0678		-0.026	0.149
0.49	0.0679		-0.024	0.157
0.492	0.0678		-0.023	0.169
0.494	0.0682		-0.021	0.176
0.496	0.0681		-0.018	0.186
0.498	0.0682		-0.016	0.196
0.5	0.0683		-0.014	0.207
0.502	0.0683		-0.012	0.217
0.504	0.0684		-0.01	0.224
0.506	0.0685		-0.008	0.23
0.508	0.0684		-0.006	0.24
0.509	0.0684		-0.004	0.249
0.512	0.0685		-0.002	0.254
0.514	0.0684		0	0.26
0.516	0.0682		0.002	0.269
0.517	0.0684		0.004	0.274
0.52	0.0685		0.006	0.281
0.521	0.0686		0.008	0.288
0.523	0.0686		0.01	0.293
0.526	0.0688		0.012	0.299
0.528	0.0685		0.014	0.303
0.529	0.069		0.016	0.309
0.532	0.0688		0.018	0.317
0.534	0.0688		0.02	0.319
0.535	0.0688		0.022	0.325
0.538	0.0687		0.024	0.329
0.539	0.0691		0.026	0.334
0.542	0.069		0.028	0.339
0.544	0.069		0.03	0.344
0.546	0.0692		0.031	0.349
0.548	0.0692		0.034	0.353
0.55	0.0695		0.036	0.359
0.552	0.0693		0.038	0.36
0.554	0.0693		0.039	0.369
0.556	0.0695		0.042	0.37
0.558	0.0694		0.044	0.378
0.56	0.0695		0.045	0.378
0.562	0.0692		0.048	0.383
0.563	0.0694		0.05	0.388
0.566	0.0696		0.052	0.391
0.568	0.0696		0.053	0.398
0.57	0.0695		0.055	0.399
0.572	0.0698		0.058	0.406
0.573	0.0696		0.06	0.409
0.576	0.07		0.061	0.414
0.578	0.07		0.064	0.418
0.58	0.07		0.066	0.42
0.582	0.07		0.067	0.429
0.583	0.0702		0.069	0.43
0.585	0.0702		0.071	0.438
0.587	0.0702		0.073	0.44
0.589	0.0702		0.075	0.448
0.591	0.0704		0.077	0.449
0.593	0.0704		0.079	0.456
0.595	0.0703		0.081	0.46
0.597	0.0705		0.083	0.468
0.599	0.0707		0.085	0.47
0.601	0.0708		0.087	0.477
0.603	0.0707		0.089	0.482
0.605	0.0708		0.091	0.488
0.607	0.0708		0.093	0.493
0.609	0.071		0.095	0.499
0.611	0.0711		0.097	0.504
0.613	0.0711		0.099	0.51
0.615	0.0712		0.101	0.519
0.617	0.0711		0.103	0.525
0.619	0.0713		0.105	0.532
0.621	0.0715		0.107	0.538
0.623	0.0715		0.109	0.543
0.625	0.0716		0.111	0.55
0.627	0.0716		0.113	0.558
0.629	0.0715		0.115	0.568
0.631	0.0719		0.117	0.573
0.633	0.072		0.119	0.581
0.635	0.0717		0.121	0.589
0.637	0.0719		0.123	0.598
0.639	0.072		0.125	0.602
0.641	0.0721		0.127	0.615
0.643	0.0722		0.129	0.62
0.645	0.0722		0.131	0.629
0.647	0.0723		0.133	0.638
0.649	0.0723		0.135	0.648
0.651	0.0724		0.137	0.656
0.653	0.0724		0.139	0.663
0.655	0.0725		0.141	0.671
0.657	0.0727		0.143	0.684
0.659	0.0726		0.145	0.692
0.661	0.0731		0.147	0.702
0.663	0.073		0.148	0.713
0.665	0.0731		0.15	0.726
0.667	0.0735		0.152	0.728
0.669	0.0735		0.152	0.73
0.671	0.0738
0.673	0.0739
0.675	0.0742
0.677	0.0743
0.679	0.0744
0.681	0.0745
0.683	0.0748
0.685	0.0748
0.687	0.075
0.689	0.0751
0.691	0.0752
0.693	0.0754
0.695	0.0756
0.697	0.0755
0.699	0.0756
0.701	0.0756
0.703	0.0757
0.705	0.0758
0.707	0.076
0.709	0.0761
0.711	0.0761
0.713	0.0763
0.715	0.0762
0.717	0.0765
0.719	0.0765
0.721	0.0765
0.723	0.0768
0.725	0.0767
0.727	0.0769
0.729	0.0769
0.731	0.0769
0.733	0.0771
0.735	0.0773
0.737	0.0774
0.739	0.0775
0.741	0.0774
0.743	0.0775
0.745	0.0778
0.747	0.0776
0.749	0.0778
0.751	0.078
0.753	0.0782
0.755	0.0783
0.757	0.0785
0.759	0.0785
0.761	0.0788
0.763	0.079
0.765	0.079
0.768	0.0793
0.769	0.0793
0.771	0.0796
0.773	0.0796
0.775	0.0798
0.777	0.0802
0.779	0.0801
0.781	0.0805
0.783	0.0805
0.785	0.0808
0.787	0.081
0.789	0.0813
0.791	0.0815
0.793	0.0818
0.795	0.082
0.797	0.0821
0.799	0.0822
0.801	0.0825
0.803	0.0828
0.805	0.0832
0.807	0.0832
0.809	0.0834
0.811	0.0839
0.813	0.0842
0.815	0.0846
0.817	0.085
0.819	0.0853
0.821	0.0857
0.823	0.0863
0.825	0.0868
0.827	0.0872
0.829	0.0873
0.831	0.0879
0.833	0.0884
0.835	0.0885
0.837	0.0889
0.839	0.0891
0.841	0.0894
0.843	0.0897
0.845	0.09
0.847	0.0901
0.85	0.0906
0.851	0.091
0.853	0.091
0.855	0.0913
0.857	0.0918
0.859	0.0921
0.861	0.0923
0.864	0.0926
0.865	0.0928
0.867	0.0933
0.869	0.0936
0.871	0.0942
0.874	0.0944
0.875	0.0947
0.877	0.0953
0.879	0.0952
0.881	0.0957
0.883	0.0963
0.885	0.0968
0.888	0.097
0.889	0.0976
0.891	0.0978
0.893	0.0984
0.895	0.0988
0.897	0.0991
0.899	0.0998
0.901	0.1
0.903	0.1
0.905	0.101
0.907	0.102
0.909	0.102
0.911	0.102
0.913	0.103
0.915	0.103
0.917	0.103
0.919	0.104
0.921	0.104
0.923	0.105
0.925	0.105
0.927	0.106
0.929	0.106
0.931	0.107
0.933	0.107
0.935	0.107
0.937	0.108
0.939	0.109
0.941	0.109
0.943	0.11
0.945	0.11
0.947	0.11
0.949	0.111
0.951	0.111
0.953	0.112
0.955	0.113
0.957	0.113
0.959	0.114
0.961	0.114
0.963	0.114
0.965	0.115
0.967	0.115
0.969	0.116
0.971	0.116
0.973	0.117
0.975	0.117
0.977	0.118
0.979	0.118
0.981	0.119
0.983	0.119
0.985	0.12
0.987	0.12
0.989	0.121
0.991	0.121
0.993	0.122
0.995	0.123
0.997	0.123
0.999	0.123
1.001	0.123
1.003	0.124
1.005	0.125
1.007	0.125
1.009	0.126
1.011	0.126
1.013	0.127
1.015	0.127
1.017	0.128
1.019	0.128
1.021	0.129
1.023	0.13
1.025	0.13
1.027	0.13
1.029	0.131
1.031	0.131
1.033	0.132
1.035	0.133
1.037	0.133
1.039	0.134
1.041	0.134
1.043	0.134
1.045	0.135
1.047	0.135
1.049	0.136
1.051	0.137
1.053	0.137
1.055	0.138
1.057	0.138
1.059	0.139
1.061	0.139
1.063	0.14
1.065	0.14
1.067	0.141
1.069	0.141
1.071	0.141
1.073	0.142
1.075	0.142
1.077	0.143
1.079	0.144
1.081	0.144
1.083	0.144
1.085	0.145
1.087	0.146
1.089	0.146
1.091	0.147
1.093	0.147
1.095	0.148
1.098	0.149
1.099	0.149
1.101	0.15
1.103	0.15
1.106	0.15
1.107	0.151
1.11	0.151
1.111	0.152
1.113	0.153
1.115	0.153
1.118	0.153
1.12	0.154
1.122	0.154
1.124	0.155
1.126	0.155
1.128	0.156
1.13	0.156
1.132	0.157
1.134	0.157
1.136	0.158
1.138	0.158
1.14	0.158
1.141	0.159
1.144	0.159
1.146	0.16
1.148	0.16
1.15	0.161
1.152	0.161
1.154	0.161
1.156	0.162
1.158	0.162
1.16	0.163
1.162	0.163
1.164	0.164
1.166	0.164
1.168	0.165
1.17	0.165
1.172	0.165
1.174	0.166
1.176	0.166
1.178	0.167
1.18	0.167
1.182	0.168
1.184	0.168
1.186	0.168
1.188	0.169
1.19	0.169
1.192	0.169
1.194	0.17
1.196	0.17
1.198	0.171
1.2	0.171
1.202	0.171
1.204	0.172
1.206	0.172
1.208	0.172
1.211	0.173
1.213	0.173
1.214	0.173
1.217	0.174
1.218	0.174
1.221	0.174
1.223	0.174
1.225	0.175
1.227	0.175
1.229	0.175
1.231	0.176
1.233	0.176
1.235	0.176
1.237	0.176
1.239	0.176
1.24	0.177
1.242	0.177
1.244	0.177
1.246	0.177
1.248	0.178
1.25	0.178
1.252	0.178
1.254	0.178
1.256	0.178
1.258	0.179
1.261	0.179
1.263	0.179
1.264	0.179
1.266	0.179
1.268	0.179
1.27	0.18
1.272	0.18
1.275	0.18
1.276	0.18
1.278	0.18
1.28	0.181
1.282	0.181
1.285	0.181
1.287	0.181
1.289	0.181
1.29	0.181
1.293	0.181
1.294	0.181
1.296	0.181
1.299	0.182
1.3	0.181
1.302	0.182
1.304	0.181
1.306	0.182
1.308	0.182
1.31	0.182
1.312	0.182
1.314	0.182
1.316	0.182
1.318	0.182
1.32	0.182
1.322	0.182
1.324	0.182
1.326	0.182
1.328	0.182
1.33	0.182
1.331	0.182
1.333	0.182
1.335	0.182
1.337	0.182
1.339	0.182
1.341	0.182
1.343	0.182
1.345	0.182
1.347	0.182
1.349	0.181
1.351	0.182
1.353	0.182
1.355	0.182
1.357	0.182
1.359	0.182
1.361	0.182
1.363	0.182
1.365	0.182
1.367	0.182
1.369	0.182
1.371	0.181
1.373	0.181
1.375	0.181
1.377	0.181
1.379	0.181
1.381	0.181
1.383	0.181
1.385	0.181
1.387	0.18
1.389	0.18
1.391	0.18
1.393	0.18
1.395	0.18
1.397	0.179
1.399	0.179
1.401	0.179
1.403	0.179
1.405	0.179
1.407	0.179
1.409	0.179
1.411	0.179
1.413	0.179
1.415	0.178
1.417	0.178
1.419	0.178
1.421	0.178
1.423	0.178
1.425	0.178
1.427	0.177
1.429	0.177
1.431	0.177
1.433	0.177
1.435	0.176
1.437	0.176
1.439	0.176
1.441	0.176
1.443	0.176
1.445	0.176
1.447	0.175
1.449	0.175
1.451	0.175
1.453	0.175
1.455	0.175
1.457	0.175
1.459	0.174
1.46	0.174
1.462	0.174
1.464	0.174
1.466	0.174
1.468	0.173
1.47	0.174
1.472	0.173
1.474	0.173
1.476	0.173
1.478	0.173
1.48	0.172
1.482	0.172
1.484	0.172
1.487	0.172
1.488	0.172
1.491	0.171
1.493	0.171
1.494	0.171
1.497	0.171
1.499	0.17
1.501	0.17
1.502	0.17
1.504	0.17
1.506	0.17
1.508	0.17
1.51	0.169
1.512	0.169
1.514	0.169
1.516	0.168
1.518	0.168
1.52	0.168
1.522	0.168
1.524	0.167
1.526	0.167
1.528	0.167
1.53	0.167
1.532	0.166
1.534	0.166
1.536	0.166
1.538	0.166
1.54	0.165
1.542	0.165
1.544	0.165
1.546	0.165
1.548	0.164
1.55	0.164
1.552	0.164
1.554	0.164
1.556	0.163
1.558	0.163
1.56	0.163
1.562	0.162
1.564	0.162
1.567	0.162
1.568	0.162
1.57	0.161
1.572	0.161
1.574	0.161
1.576	0.16
1.578	0.16
1.58	0.16
1.582	0.16
1.584	0.16
1.585	0.159
1.587	0.159
1.589	0.159
1.591	0.159
1.593	0.159
1.595	0.158
1.597	0.158
1.599	0.158
1.602	0.158
1.604	0.158
1.606	0.158
1.607	0.158
1.61	0.157
1.612	0.157
1.614	0.157
1.616	0.157
1.618	0.157
1.62	0.156
1.622	0.156
1.624	0.156
1.626	0.156
1.627	0.156
1.629	0.155
1.631	0.155
1.633	0.155
1.635	0.155
1.637	0.155
1.639	0.154
1.641	0.154
1.643	0.154
1.645	0.154
1.647	0.153
1.649	0.153
1.651	0.153
1.653	0.153
1.655	0.152
1.657	0.152
1.659	0.152
1.661	0.152
1.663	0.151
1.665	0.151
1.667	0.151
1.669	0.151
1.671	0.151
1.673	0.15
1.675	0.15
1.677	0.15
1.679	0.15
1.681	0.15
1.683	0.149
1.685	0.149
1.687	0.149
1.689	0.149
1.691	0.149
1.693	0.148
1.695	0.148
1.697	0.148
1.699	0.148
1.7	0.148
1.703	0.148
1.705	0.147
1.707	0.147
1.709	0.147
1.711	0.147
1.713	0.147
1.715	0.147
1.717	0.146
1.719	0.146
1.721	0.146
1.723	0.146
1.725	0.146
1.727	0.145
1.729	0.145
1.731	0.145
1.733	0.145
1.735	0.145
1.737	0.145
1.739	0.145
1.741	0.145
1.743	0.144
1.745	0.144
1.747	0.144
1.748	0.144
1.75	0.144
1.752	0.144
1.754	0.143
1.756	0.143
1.758	0.143
1.76	0.143
1.762	0.143
1.764	0.143
1.766	0.142
1.768	0.142
1.77	0.142
1.772	0.142
1.774	0.142
1.776	0.142
1.778	0.142
1.78	0.141
1.782	0.141
1.784	0.141
1.786	0.141
1.788	0.141
1.79	0.141
1.792	0.141
1.794	0.14
1.796	0.14
1.798	0.14
1.8	0.14
1.802	0.14
1.804	0.14
1.805	0.14
1.807	0.139
1.809	0.139
1.811	0.139
1.813	0.139
1.815	0.139
1.817	0.139
1.819	0.138
1.821	0.138
1.823	0.138
1.825	0.138
1.827	0.138
1.829	0.137
1.831	0.137
1.833	0.137
1.836	0.137
1.837	0.137
1.839	0.137
1.841	0.136
1.844	0.136
1.845	0.136
1.848	0.136
1.849	0.136
1.851	0.136
1.853	0.136
1.856	0.135
1.857	0.135
1.858	0.135
1.86	0.135
1.862	0.135
1.864	0.135
1.866	0.135
1.868	0.134
1.87	0.134
1.872	0.134
1.874	0.134
1.877	0.134
1.878	0.134
1.88	0.134
1.882	0.134
1.884	0.134
1.886	0.134
1.888	0.134
1.89	0.133
1.892	0.133
1.894	0.133
1.896	0.133
1.898	0.133
1.9	0.133
1.902	0.133
1.904	0.133
1.906	0.132
1.908	0.132
1.91	0.132
1.912	0.132
1.914	0.132
1.916	0.132
1.918	0.132
1.92	0.132
1.922	0.132
1.924	0.132
1.926	0.131
1.928	0.131
1.93	0.131
1.932	0.131
1.934	0.131
1.936	0.131
1.938	0.131
1.94	0.13
[truncated: 46,763 more rows]
